# Supplementary material for: Effects of Chromium Exposure on the Gene Expression of the Midgut in Silkworms, Bombyx mori
Source: Genes (Basel). 2023 Aug 12;14(8):1616. doi: 10.3390/genes14081616 (PMC10454352; doi:10.3390/genes14081616)
Supplement: Supplementary file 1 [file genes-14-01616-s001.zip › Supplement Table S1.xlsx]

## Sheet: Sheet1
id	baseMean	baseMean_TKA	baseMean_T2B	foldChange(T2B/TKA)	log2FoldChange	pval	padj	Chromosome	Start Site	End Site	Direction	Length	Name	GO	KEGG	eggNOG	eggNOG_Class	Swissprot	Description	BP	CC	MF	Pathway
Alpm	32380.4	37.58	64723.3	1722.28	10.7501	0	0	NC_051360.1	15173109	15175722	+	1952	Alpm	GO:0001666;GO:0003674;GO:0003824;GO:0004035;GO:0005575;GO:0005623;GO:0006793;GO:0006796;GO:0006950;GO:0008150;GO:0008152;GO:0009628;GO:0009636;GO:0009986;GO:0009987;GO:0016311;GO:0016787;GO:0016788;GO:0016791;GO:0035094;GO:0036293;GO:0042221;GO:0042493;GO:0042578;GO:0044237;GO:0044464;GO:0050896;GO:0070482	K01077	opiNOG04478	P	sp|P29523|PPB_BOMMO Membrane-bound alkaline phosphatase OS=Bombyx mori OX=7091 GN=Alp-m PE=1 SV=4	NP_001037536.3 membrane-bound alkaline phosphatase precursor [Bombyx mori]	GO:0001666//response to hypoxia;GO:0006793//phosphorus metabolic process;GO:0006796//phosphate-containing compound metabolic process;GO:0006950//response to stress;GO:0008150//biological_process;GO:0008152//metabolic process;GO:0009628//response to abiotic stimulus;GO:0009636//response to toxic substance;GO:0009987//cellular process;GO:0016311//dephosphorylation;GO:0035094//response to nicotine;G…	GO:0005575//cellular_component;GO:0005623//obsolete cell;GO:0009986//cell surface;GO:0044464//obsolete cell part;	GO:0003674//molecular_function;GO:0003824//catalytic activity;GO:0004035//alkaline phosphatase activity;GO:0016787//hydrolase activity;GO:0016788//hydrolase activity, acting on ester bonds;GO:0016791//phosphatase activity;GO:0042578//phosphoric ester hydrolase activity;	ko00790(Folate biosynthesis);ko00730(Thiamine metabolism)
FIBH	397690	137.586	795242	5779.94	12.4968	0	0	NC_051382.1	10354780	10371602	-	15792	FIBH	-	-	-	-	sp|P05790|FIBH_BOMMO Fibroin heavy chain OS=Bombyx mori OX=7091 GN=FIBH PE=1 SV=4	NP_001106733.1 fibroin heavy chain precursor [Bombyx mori]	-	-	-	-
LOC100862778	181692	51.4248	363332	7065.31	12.7865	0	0	NC_051376.1	10396068	10396807	+	665	LOC100862778	-	-	-	-	-	NP_001243934.1 putative cuticle protein CPH45 precursor [Bombyx mori]	-	-	-	-
LOC101739945	513261	185.224	1.02634e+06	5541.04	12.4359	0	0	NC_051376.1	10407891	10409452	-	951	LOC101739945	-	-	-	-	-	XP_004922433.1 cytadherence high molecular weight protein 3 [Bombyx mori]	-	-	-	-
LOC101740173	159882	193.733	319570	1649.54	10.6878	0	0	NC_051376.1	10419572	10420610	-	833	LOC101740173	GO:0008150;GO:0042752;GO:0050789;GO:0065007	-	meNOG55310	R	-	XP_004922435.1 cytadherence high molecular weight protein 3 [Bombyx mori]	GO:0008150//biological_process;GO:0042752//regulation of circadian rhythm;GO:0050789//regulation of biological process;GO:0065007//biological regulation;	-	-	-
LOC119629996	191743	63.6823	383423	6020.86	12.5558	0	0	NC_051376.1	10376156	10376952	+	706	LOC119629996	GO:0008150;GO:0042752;GO:0050789;GO:0065007	-	meNOG46464	R	-	XP_037873715.1 actin cytoskeleton-regulatory complex protein PAN1-like [Bombyx mori]	GO:0008150//biological_process;GO:0042752//regulation of circadian rhythm;GO:0050789//regulation of biological process;GO:0065007//biological regulation;	-	-	-
P25	21734.8	4.75509	43464.8	9140.7	13.1581	0	0	NC_051359.1	8224369	8227338	-	663	P25	GO:0005575;GO:0005576	-	meNOG35565	R	sp|P04148|SI25_BOMMO Fibrohexamerin OS=Bombyx mori OX=7091 GN=P25 PE=1 SV=1	NP_001139413.1 fibrohexamerin precursor [Bombyx mori]	-	GO:0005575//cellular_component;GO:0005576//extracellular region;	-	-
LOC101736636	22210.4	20.2415	44400.5	2193.54	11.099	0	0	NC_051383.1	2546068	2556933	+	3136	LOC101736636	GO:0000016;GO:0001666;GO:0003674;GO:0003824;GO:0004553;GO:0004565;GO:0005575;GO:0005622;GO:0005623;GO:0005737;GO:0005783;GO:0005829;GO:0005886;GO:0005887;GO:0005903;GO:0006629;GO:0006643;GO:0006664;GO:0006665;GO:0006672;GO:0006677;GO:0006687;GO:0006807;GO:0006950;GO:0007584;GO:0007586;GO:0008150;GO:0008152;GO:0008422;GO:0009056;GO:0009605;GO:0009628;GO:0009636;GO:0009719;GO:0009725;GO:0009743;GO:…	K01229	opiNOG01219	G	sp|P09848|LPH_HUMAN Lactase-phlorizin hydrolase OS=Homo sapiens OX=9606 GN=LCT PE=1 SV=3	XP_012551682.3 LOW QUALITY PROTEIN: lactase-phlorizin hydrolase [Bombyx mori]	GO:0001666//response to hypoxia;GO:0006629//lipid metabolic process;GO:0006643//membrane lipid metabolic process;GO:0006664//glycolipid metabolic process;GO:0006665//sphingolipid metabolic process;GO:0006672//ceramide metabolic process;GO:0006677//glycosylceramide metabolic process;GO:0006687//glycosphingolipid metabolic process;GO:0006807//nitrogen compound metabolic process;GO:0006950//response…	GO:0005575//cellular_component;GO:0005622//intracellular anatomical structure;GO:0005623//obsolete cell;GO:0005737//cytoplasm;GO:0005783//endoplasmic reticulum;GO:0005829//cytosol;GO:0005886//plasma membrane;GO:0005887//integral component of plasma membrane;GO:0005903//brush border;GO:0012505//endomembrane system;GO:0016020//membrane;GO:0016021//integral component of membrane;GO:0016324//apical p…	GO:0000016//lactase activity;GO:0003674//molecular_function;GO:0003824//catalytic activity;GO:0004553//hydrolase activity, hydrolyzing O-glycosyl compounds;GO:0004565//beta-galactosidase activity;GO:0008422//beta-glucosidase activity;GO:0015925//galactosidase activity;GO:0015926//glucosidase activity;GO:0016740//transferase activity;GO:0016787//hydrolase activity;GO:0016798//hydrolase activity, a…	ko00052(Galactose metabolism)
LOC101738644	9670.53	4.4205	19336.6	4374.31	12.0948	1e-302	1e-299	NC_051376.1	10082360	10090312	+	953	LOC101738644	-	-	meNOG36122	R	-	XP_004922423.1 BCL-6 corepressor-like protein 1 [Bombyx mori]	-	-	-	-
LOC101747025	13343.2	26673.7	12.6332	0.000473619	-11.044	4e-302	5e-299	NC_051372.1	10197084	10202955	-	908	LOC101747025	-	-	opiNOG64926;NOG159943;meNOG36284	S	-	XP_004924682.1 uncharacterized protein LOC101747025 [Bombyx mori]	-	-	-	-
LOC101742482	22960.6	41.1764	45880	1114.23	10.1218	8e-296	9.03363e-293	NC_051364.1	1352739	1372512	+	864	LOC101742482	GO:0003674;GO:0003824;GO:0004175;GO:0004252;GO:0005575;GO:0005622;GO:0005623;GO:0005737;GO:0006508;GO:0006807;GO:0008150;GO:0008152;GO:0008233;GO:0008236;GO:0016787;GO:0017171;GO:0019538;GO:0043170;GO:0044238;GO:0044424;GO:0044464;GO:0070011;GO:0071704;GO:0140096;GO:1901564	K01312	KOG3627;COG5640	O	sp|P35045|TRYA_MANSE Trypsin, alkaline A OS=Manduca sexta OX=7130 PE=2 SV=1	XP_037867986.1 trypsin, alkaline A [Bombyx mori]	GO:0006508//proteolysis;GO:0006807//nitrogen compound metabolic process;GO:0008150//biological_process;GO:0008152//metabolic process;GO:0019538//protein metabolic process;GO:0043170//macromolecule metabolic process;GO:0044238//primary metabolic process;GO:0071704//organic substance metabolic process;GO:1901564//organonitrogen compound metabolic process;	GO:0005575//cellular_component;GO:0005622//intracellular anatomical structure;GO:0005623//obsolete cell;GO:0005737//cytoplasm;GO:0044424//obsolete intracellular part;GO:0044464//obsolete cell part;	GO:0003674//molecular_function;GO:0003824//catalytic activity;GO:0004175//endopeptidase activity;GO:0004252//serine-type endopeptidase activity;GO:0008233//peptidase activity;GO:0008236//serine-type peptidase activity;GO:0016787//hydrolase activity;GO:0017171//serine hydrolase activity;GO:0140096//catalytic activity, acting on a protein;	ko04080(Neuroactive ligand-receptor interaction)
LOC101735451	7178.58	14353.6	3.54205	0.000246771	-11.9845	2.13644e-288	2.05615e-285	NC_051372.1	14727182	14733684	-	829	LOC101735451	-	-	meNOG32110	R	-	XP_004923034.1 uncharacterized protein LOC101735451 [Bombyx mori]	-	-	-	-
LOC119630552	8972.09	8.22878	17935.9	2179.66	11.0899	1.33357e-287	1.18472e-284	NC_051360.1	7163045	7163895	+	625	LOC119630552	-	-	meNOG49034;meNOG45917	R	-	XP_028025752.1 uncharacterized protein LOC114239646 [Bombyx mandarina]	-	-	-	-
LOC101739114	177573	608.755	354538	582.398	9.18586	2.02747e-281	1.67252e-278	NC_051362.1	18204726	18206123	+	845	LOC101739114	GO:0008150;GO:0042752;GO:0050789;GO:0065007	-	-	-	-	XP_004923878.1 actin cytoskeleton-regulatory complex protein PAN1 [Bombyx mori]	GO:0008150//biological_process;GO:0042752//regulation of circadian rhythm;GO:0050789//regulation of biological process;GO:0065007//biological regulation;	-	-	-
LOC100101175	90667.7	123.683	181212	1465.13	10.5168	2.96248e-278	2.28091e-275	NC_051364.1	1389190	1391554	-	821	LOC100101175	GO:0003674;GO:0003824;GO:0004175;GO:0004252;GO:0005575;GO:0005622;GO:0005623;GO:0005737;GO:0006508;GO:0006807;GO:0008150;GO:0008152;GO:0008233;GO:0008236;GO:0016787;GO:0017171;GO:0019538;GO:0043170;GO:0044238;GO:0044424;GO:0044464;GO:0070011;GO:0071704;GO:0140096;GO:1901564	K01312	KOG3627;COG5640	O	sp|P35045|TRYA_MANSE Trypsin, alkaline A OS=Manduca sexta OX=7130 PE=2 SV=1	NP_001093273.1 trypsin-like protease precursor [Bombyx mori]	GO:0006508//proteolysis;GO:0006807//nitrogen compound metabolic process;GO:0008150//biological_process;GO:0008152//metabolic process;GO:0019538//protein metabolic process;GO:0043170//macromolecule metabolic process;GO:0044238//primary metabolic process;GO:0071704//organic substance metabolic process;GO:1901564//organonitrogen compound metabolic process;	GO:0005575//cellular_component;GO:0005622//intracellular anatomical structure;GO:0005623//obsolete cell;GO:0005737//cytoplasm;GO:0044424//obsolete intracellular part;GO:0044464//obsolete cell part;	GO:0003674//molecular_function;GO:0003824//catalytic activity;GO:0004175//endopeptidase activity;GO:0004252//serine-type endopeptidase activity;GO:0008233//peptidase activity;GO:0008236//serine-type peptidase activity;GO:0016787//hydrolase activity;GO:0017171//serine hydrolase activity;GO:0140096//catalytic activity, acting on a protein;	ko04080(Neuroactive ligand-receptor interaction)
LOC101740574	33099.5	106.694	66092.2	619.454	9.27485	5.37542e-276	3.88004e-273	NC_051376.1	10437653	10438853	-	817	LOC101740574	-	-	meNOG46464;lepNOG13448	R	-	XP_028026927.1 actin cytoskeleton-regulatory complex protein PAN1-like [Bombyx mandarina]	-	-	-	-
LOC100862795	16859.2	8.71861	33709.7	3866.41	11.9168	2.75188e-272	1.8695e-269	NC_051364.1	1402579	1406839	-	957	LOC100862795	GO:0003674;GO:0003824;GO:0004175;GO:0004252;GO:0005575;GO:0005622;GO:0005623;GO:0005737;GO:0006508;GO:0006807;GO:0008150;GO:0008152;GO:0008233;GO:0008236;GO:0016787;GO:0017171;GO:0019538;GO:0043170;GO:0044238;GO:0044424;GO:0044464;GO:0070011;GO:0071704;GO:0140096;GO:1901564	K01312	KOG3627;COG5640	O	sp|P35042|TRYP_CHOFU Trypsin CFT-1 OS=Choristoneura fumiferana OX=7141 PE=1 SV=1	NP_001243950.1 trypsin-like serine protease [Bombyx mori]	GO:0006508//proteolysis;GO:0006807//nitrogen compound metabolic process;GO:0008150//biological_process;GO:0008152//metabolic process;GO:0019538//protein metabolic process;GO:0043170//macromolecule metabolic process;GO:0044238//primary metabolic process;GO:0071704//organic substance metabolic process;GO:1901564//organonitrogen compound metabolic process;	GO:0005575//cellular_component;GO:0005622//intracellular anatomical structure;GO:0005623//obsolete cell;GO:0005737//cytoplasm;GO:0044424//obsolete intracellular part;GO:0044464//obsolete cell part;	GO:0003674//molecular_function;GO:0003824//catalytic activity;GO:0004175//endopeptidase activity;GO:0004252//serine-type endopeptidase activity;GO:0008233//peptidase activity;GO:0008236//serine-type peptidase activity;GO:0016787//hydrolase activity;GO:0017171//serine hydrolase activity;GO:0140096//catalytic activity, acting on a protein;	ko04080(Neuroactive ligand-receptor interaction)
LOC100101177	3691.21	0.980285	7381.43	7529.88	12.8784	5.73218e-258	3.67783e-255	NC_051373.1	3334470	3345745	+	2738	LOC100101177	GO:0000166;GO:0003674;GO:0003824;GO:0004033;GO:0005488;GO:0005506;GO:0005575;GO:0005622;GO:0005623;GO:0005737;GO:0005829;GO:0005975;GO:0006020;GO:0006066;GO:0006793;GO:0006796;GO:0006884;GO:0007154;GO:0007165;GO:0008150;GO:0008152;GO:0008199;GO:0008361;GO:0009056;GO:0009987;GO:0009992;GO:0016043;GO:0016052;GO:0016234;GO:0016491;GO:0016614;GO:0016616;GO:0016651;GO:0016701;GO:0019310;GO:0019637;GO:…	K00469	opiNOG06092	R	sp|Q4V8T0|MIOX_DANRE Inositol oxygenase OS=Danio rerio OX=7955 GN=miox PE=2 SV=1	NP_001093275.1 myo-inositol oxygenase [Bombyx mori]	GO:0005975//carbohydrate metabolic process;GO:0006020//inositol metabolic process;GO:0006066//alcohol metabolic process;GO:0006793//phosphorus metabolic process;GO:0006796//phosphate-containing compound metabolic process;GO:0006884//cell volume homeostasis;GO:0007154//cell communication;GO:0007165//signal transduction;GO:0008150//biological_process;GO:0008152//metabolic process;GO:0008361//regula…	GO:0005575//cellular_component;GO:0005622//intracellular anatomical structure;GO:0005623//obsolete cell;GO:0005737//cytoplasm;GO:0005829//cytosol;GO:0016234//inclusion body;GO:0044424//obsolete intracellular part;GO:0044444//obsolete cytoplasmic part;GO:0044464//obsolete cell part;	GO:0000166//nucleotide binding;GO:0003674//molecular_function;GO:0003824//catalytic activity;GO:0004033//aldo-keto reductase (NADP) activity;GO:0005488//binding;GO:0005506//iron ion binding;GO:0008199//ferric iron binding;GO:0016491//oxidoreductase activity;GO:0016614//oxidoreductase activity, acting on CH-OH group of donors;GO:0016616//oxidoreductase activity, acting on the CH-OH group of donors…	ko00562(Inositol phosphate metabolism);ko00053(Ascorbate and aldarate metabolism)
LOC105842990	4432.32	5.12749	8859.51	1727.85	10.7548	8.28159e-255	5.0339e-252	NC_051382.1	2676491	2682150	+	1433	LOC105842990	GO:0003674;GO:0003824;GO:0004180;GO:0004181;GO:0005575;GO:0005576;GO:0005615;GO:0006508;GO:0006807;GO:0007586;GO:0008150;GO:0008152;GO:0008233;GO:0008235;GO:0008237;GO:0008238;GO:0016787;GO:0019538;GO:0031982;GO:0032501;GO:0043170;GO:0043226;GO:0043227;GO:0044238;GO:0044421;GO:0070011;GO:0071704;GO:0140096;GO:1901564	-	opiNOG00714	R	sp|O02350|CBPA1_ANOGA Zinc carboxypeptidase A 1 OS=Anopheles gambiae OX=7165 GN=AGAP009593 PE=2 SV=3	NP_001296478.1 zinc carboxypeptidase-like precursor [Bombyx mori]	GO:0006508//proteolysis;GO:0006807//nitrogen compound metabolic process;GO:0007586//digestion;GO:0008150//biological_process;GO:0008152//metabolic process;GO:0019538//protein metabolic process;GO:0032501//multicellular organismal process;GO:0043170//macromolecule metabolic process;GO:0044238//primary metabolic process;GO:0071704//organic substance metabolic process;GO:1901564//organonitrogen comp…	GO:0005575//cellular_component;GO:0005576//extracellular region;GO:0005615//extracellular space;GO:0031982//vesicle;GO:0043226//organelle;GO:0043227//membrane-bounded organelle;GO:0044421//obsolete extracellular region part;	GO:0003674//molecular_function;GO:0003824//catalytic activity;GO:0004180//carboxypeptidase activity;GO:0004181//metallocarboxypeptidase activity;GO:0008233//peptidase activity;GO:0008235//metalloexopeptidase activity;GO:0008237//metallopeptidase activity;GO:0008238//exopeptidase activity;GO:0016787//hydrolase activity;GO:0140096//catalytic activity, acting on a protein;	-
LOC101743598	63992.3	127598	386.526	0.00302925	-8.36682	1.54324e-243	8.91142e-241	NC_051380.1	13084013	13084959	+	673	LOC101743598	-	-	meNOG35623	R	-	XP_004927569.1 uncharacterized protein LOC101743598 [Bombyx mori]	-	-	-	-
LOC101735926	4635.78	9259.51	12.0451	0.00130084	-9.58634	1.65033e-241	9.07603e-239	NC_051373.1	6200617	6207572	+	755	LOC101735926	GO:0000270;GO:0002376;GO:0002831;GO:0002832;GO:0003674;GO:0003824;GO:0004040;GO:0005488;GO:0005515;GO:0005539;GO:0005575;GO:0005576;GO:0006022;GO:0006026;GO:0006027;GO:0006807;GO:0006950;GO:0006952;GO:0006955;GO:0008150;GO:0008152;GO:0008745;GO:0009056;GO:0009057;GO:0009253;GO:0009605;GO:0009607;GO:0009617;GO:0009966;GO:0009968;GO:0010646;GO:0010648;GO:0016787;GO:0016810;GO:0016811;GO:0023051;GO:…	K01446	opiNOG03379;opiNOG29522	R	sp|Q8INK6|PGPLB_DROME Peptidoglycan-recognition protein LB OS=Drosophila melanogaster OX=7227 GN=PGRP-LB PE=1 SV=1	XP_021205511.1 peptidoglycan-recognition protein LB [Bombyx mori]	GO:0000270//peptidoglycan metabolic process;GO:0002376//immune system process;GO:0002831//regulation of response to biotic stimulus;GO:0002832//negative regulation of response to biotic stimulus;GO:0006022//aminoglycan metabolic process;GO:0006026//aminoglycan catabolic process;GO:0006027//glycosaminoglycan catabolic process;GO:0006807//nitrogen compound metabolic process;GO:0006950//response to …	GO:0005575//cellular_component;GO:0005576//extracellular region;	GO:0003674//molecular_function;GO:0003824//catalytic activity;GO:0004040//amidase activity;GO:0005488//binding;GO:0005515//protein binding;GO:0005539//glycosaminoglycan binding;GO:0008745//N-acetylmuramoyl-L-alanine amidase activity;GO:0016787//hydrolase activity;GO:0016810//hydrolase activity, acting on carbon-nitrogen (but not peptide) bonds;GO:0016811//hydrolase activity, acting on carbon-nitr…	ko04624(Toll and Imd signaling pathway)
LOC119629549	2619.49	5238.32	0.660178	0.000126029	-12.954	2.77144e-240	1.45488e-237	NC_051372.1	10185040	10188655	+	1402	LOC119629549	-	-	-	-	-	XP_037871600.1 uncharacterized protein LOC119629549 [Bombyx mori]	-	-	-	-
LOC101740711	35473.7	20.3595	70927	3483.73	11.7664	2.42234e-235	1.21633e-232	NC_051376.1	10443327	10444262	-	553	LOC101740711	-	-	lepNOG13448;meNOG46464	R	-	XP_004922439.1 36.4 kDa proline-rich protein [Bombyx mori]	-	-	-	-
LOC101739956	2179.92	1.35725	4358.48	3211.27	11.6489	5.96441e-225	2.87012e-222	NC_051363.1	11107921	11119160	-	1466	LOC101739956	-	-	meNOG53705;opiNOG15157	RV	sp|Q80T03|MUC6_MOUSE Mucin-6 OS=Mus musculus OX=10090 GN=Muc6 PE=2 SV=1	XP_004925684.1 rh5-interacting protein isoform X1 [Bombyx mori]	-	-	-	-
LOC101745246	3598.67	17.2443	7180.1	416.375	8.70174	9.68981e-217	4.47631e-214	NC_051378.1	4887049	4955709	+	3327	LOC101745246	GO:0003674;GO:0005215;GO:0005575;GO:0005623;GO:0005886;GO:0005887;GO:0006810;GO:0006811;GO:0006820;GO:0008150;GO:0008509;GO:0008514;GO:0015075;GO:0015711;GO:0016020;GO:0016021;GO:0022857;GO:0031224;GO:0031226;GO:0034220;GO:0044425;GO:0044459;GO:0044464;GO:0051179;GO:0051234;GO:0055085;GO:0071702;GO:0071944;GO:0098656	K06258	opiNOG09167	R	sp|Q496J9|SV2C_HUMAN Synaptic vesicle glycoprotein 2C OS=Homo sapiens OX=9606 GN=SV2C PE=1 SV=1	XP_004929625.1 synaptic vesicle glycoprotein 2B [Bombyx mori]	GO:0006810//transport;GO:0006811//ion transport;GO:0006820//anion transport;GO:0008150//biological_process;GO:0015711//organic anion transport;GO:0034220//ion transmembrane transport;GO:0051179//localization;GO:0051234//establishment of localization;GO:0055085//transmembrane transport;GO:0071702//organic substance transport;GO:0098656//anion transmembrane transport;	GO:0005575//cellular_component;GO:0005623//obsolete cell;GO:0005886//plasma membrane;GO:0005887//integral component of plasma membrane;GO:0016020//membrane;GO:0016021//integral component of membrane;GO:0031224//intrinsic component of membrane;GO:0031226//intrinsic component of plasma membrane;GO:0044425//obsolete membrane part;GO:0044459//obsolete plasma membrane part;GO:0044464//obsolete cell pa…	GO:0003674//molecular_function;GO:0005215//transporter activity;GO:0008509//anion transmembrane transporter activity;GO:0008514//organic anion transmembrane transporter activity;GO:0015075//ion transmembrane transporter activity;GO:0022857//transmembrane transporter activity;	ko04512(ECM-receptor interaction)
LOC692868	2390.2	5.31148	4775.08	899.012	9.8122	1.06492e-216	4.73031e-214	NC_051369.1	8912659	8913811	+	1153	LOC692868	GO:0003674;GO:0003824;GO:0004175;GO:0004252;GO:0006508;GO:0006807;GO:0008150;GO:0008152;GO:0008233;GO:0008236;GO:0016787;GO:0017171;GO:0019538;GO:0043170;GO:0044238;GO:0070011;GO:0071704;GO:0140096;GO:1901564	-	COG5640;opiNOG40889;opiNOG33742;opiNOG57391	OE	sp|P08897|COGS_HYPLI Collagenase OS=Hypoderma lineatum OX=7389 PE=1 SV=3	NP_001040178.1 chymotrypsinogen precursor [Bombyx mori]	GO:0006508//proteolysis;GO:0006807//nitrogen compound metabolic process;GO:0008150//biological_process;GO:0008152//metabolic process;GO:0019538//protein metabolic process;GO:0043170//macromolecule metabolic process;GO:0044238//primary metabolic process;GO:0071704//organic substance metabolic process;GO:1901564//organonitrogen compound metabolic process;	-	GO:0003674//molecular_function;GO:0003824//catalytic activity;GO:0004175//endopeptidase activity;GO:0004252//serine-type endopeptidase activity;GO:0008233//peptidase activity;GO:0008236//serine-type peptidase activity;GO:0016787//hydrolase activity;GO:0017171//serine hydrolase activity;GO:0140096//catalytic activity, acting on a protein;	-
Nuc	26845.4	296.122	53394.8	180.313	7.49436	2.51062e-213	1.07389e-210	NC_051370.1	10025869	10044184	-	2788	Nuc	GO:0000737;GO:0006139;GO:0006259;GO:0006308;GO:0006309;GO:0006725;GO:0006807;GO:0006915;GO:0006921;GO:0008150;GO:0008152;GO:0008219;GO:0009056;GO:0009057;GO:0009987;GO:0012501;GO:0016043;GO:0019439;GO:0022411;GO:0030262;GO:0034641;GO:0034655;GO:0043170;GO:0044237;GO:0044238;GO:0044248;GO:0044260;GO:0044265;GO:0044270;GO:0046483;GO:0046700;GO:0071704;GO:0071840;GO:0090304;GO:0090305;GO:0097194;GO:…	-	opiNOG29795	R	-	NP_001091744.1 alkaline nuclease precursor [Bombyx mori]	GO:0000737//DNA catabolic process, endonucleolytic;GO:0006139//nucleobase-containing compound metabolic process;GO:0006259//DNA metabolic process;GO:0006308//DNA catabolic process;GO:0006309//apoptotic DNA fragmentation;GO:0006725//cellular aromatic compound metabolic process;GO:0006807//nitrogen compound metabolic process;GO:0006915//apoptotic process;GO:0006921//cellular component disassembly i…	-	-	-
Fib-l	139436	37.6636	278834	7403.28	12.8539	1.05304e-209	4.34341e-207	NC_051371.1	9685264	9698548	-	1176	Fib-l	GO:0005575;GO:0005576	-	meNOG31383	R	sp|P21828|FIBL_BOMMO Fibroin light chain OS=Bombyx mori OX=7091 GN=FIBL PE=1 SV=1	NP_001037488.1 fibroin light chain precursor [Bombyx mori]	-	GO:0005575//cellular_component;GO:0005576//extracellular region;	-	-
LOC101744960	3338.03	23.5644	6652.5	282.311	8.14114	3.22422e-203	1.28402e-200	NC_051368.1	6954966	6978268	+	3219	LOC101744960	GO:0001505;GO:0003674;GO:0003824;GO:0005488;GO:0005515;GO:0005575;GO:0005622;GO:0005623;GO:0005737;GO:0005739;GO:0005759;GO:0006081;GO:0006082;GO:0006520;GO:0006522;GO:0006524;GO:0006544;GO:0006545;GO:0006807;GO:0008144;GO:0008150;GO:0008152;GO:0008453;GO:0008483;GO:0008652;GO:0009056;GO:0009058;GO:0009063;GO:0009069;GO:0009070;GO:0009078;GO:0009080;GO:0009436;GO:0009889;GO:0009891;GO:0009893;GO:…	K00827	opiNOG15450	E	sp|Q9BYV1|AGT2_HUMAN Alanine--glyoxylate aminotransferase 2, mitochondrial OS=Homo sapiens OX=9606 GN=AGXT2 PE=1 SV=1	XP_004931615.1 alanine--glyoxylate aminotransferase 2, mitochondrial [Bombyx mori]	GO:0001505//regulation of neurotransmitter levels;GO:0006081//cellular aldehyde metabolic process;GO:0006082//organic acid metabolic process;GO:0006520//cellular amino acid metabolic process;GO:0006522//alanine metabolic process;GO:0006524//alanine catabolic process;GO:0006544//glycine metabolic process;GO:0006545//glycine biosynthetic process;GO:0006807//nitrogen compound metabolic process;GO:00…	GO:0005575//cellular_component;GO:0005622//intracellular anatomical structure;GO:0005623//obsolete cell;GO:0005737//cytoplasm;GO:0005739//mitochondrion;GO:0005759//mitochondrial matrix;GO:0031974//membrane-enclosed lumen;GO:0043226//organelle;GO:0043227//membrane-bounded organelle;GO:0043229//intracellular organelle;GO:0043231//intracellular membrane-bounded organelle;GO:0043233//organelle lumen;…	GO:0003674//molecular_function;GO:0003824//catalytic activity;GO:0005488//binding;GO:0005515//protein binding;GO:0008144//obsolete drug binding;GO:0008453//alanine-glyoxylate transaminase activity;GO:0008483//transaminase activity;GO:0016223//beta-alanine-pyruvate transaminase activity;GO:0016740//transferase activity;GO:0016769//transferase activity, transferring nitrogenous groups;GO:0019842//v…	ko00280(Valine, leucine and isoleucine degradation);ko00270(Cysteine and methionine metabolism);ko00260(Glycine, serine and threonine metabolism);ko00250(Alanine, aspartate and glutamate metabolism)
LOC101738031	13261.7	26352.9	170.479	0.0064691	-7.27222	2.2925e-201	8.82535e-199	NC_051371.1	3996511	4001742	+	937	LOC101738031	-	-	NOG104137;COG5640;KOG3627	O	sp|P08897|COGS_HYPLI Collagenase OS=Hypoderma lineatum OX=7389 PE=1 SV=3	XP_004922847.1 collagenase [Bombyx mori]	-	-	-	-
LOC101742259	3366.72	28.97	6704.47	231.428	7.85442	2.28011e-197	8.49451e-195	NC_051380.1	429425	452083	-	1961	LOC101742259	GO:0003008;GO:0003674;GO:0005215;GO:0005326;GO:0005575;GO:0005623;GO:0005886;GO:0005887;GO:0006810;GO:0006811;GO:0006812;GO:0006820;GO:0006836;GO:0007610;GO:0007611;GO:0007613;GO:0008150;GO:0008324;GO:0008509;GO:0008514;GO:0008519;GO:0009914;GO:0010646;GO:0010648;GO:0010817;GO:0015075;GO:0015101;GO:0015220;GO:0015695;GO:0015696;GO:0015711;GO:0015870;GO:0015871;GO:0015893;GO:0016020;GO:0016021;GO:…	-	opiNOG76809;meNOG38209;meNOG18968;NOG125009	SRP	sp|Q9VCA2|ORCT_DROME Organic cation transporter protein OS=Drosophila melanogaster OX=7227 GN=Orct PE=1 SV=1	XP_004927495.1 organic cation transporter protein [Bombyx mori]	GO:0003008//system process;GO:0006810//transport;GO:0006811//ion transport;GO:0006812//cation transport;GO:0006820//anion transport;GO:0006836//neurotransmitter transport;GO:0007610//behavior;GO:0007611//learning or memory;GO:0007613//memory;GO:0008150//biological_process;GO:0009914//hormone transport;GO:0010646//regulation of cell communication;GO:0010648//negative regulation of cell communicati…	GO:0005575//cellular_component;GO:0005623//obsolete cell;GO:0005886//plasma membrane;GO:0005887//integral component of plasma membrane;GO:0016020//membrane;GO:0016021//integral component of membrane;GO:0031224//intrinsic component of membrane;GO:0031226//intrinsic component of plasma membrane;GO:0044425//obsolete membrane part;GO:0044459//obsolete plasma membrane part;GO:0044464//obsolete cell pa…	GO:0003674//molecular_function;GO:0005215//transporter activity;GO:0005326//neurotransmitter transmembrane transporter activity;GO:0008324//cation transmembrane transporter activity;GO:0008509//anion transmembrane transporter activity;GO:0008514//organic anion transmembrane transporter activity;GO:0008519//ammonium transmembrane transporter activity;GO:0015075//ion transmembrane transporter activ…	-
LOC101740440	1966.16	8.85557	3923.46	443.05	8.79133	6.78171e-196	2.44756e-193	NC_051376.1	10429870	10431641	+	643	LOC101740440	-	-	lepNOG13210;opiNOG75189	R	-	XP_012549511.3 36.4 kDa proline-rich protein-like [Bombyx mori]	-	-	-	-
LOC101745511	1708.89	8.06843	3409.7	422.598	8.72314	9.71066e-190	3.39844e-187	NC_051371.1	1102893	1107164	-	1316	LOC101745511	-	-	COG2866;opiNOG24921	RE	sp|Q3T905|CBPB_HELZE Carboxypeptidase B OS=Helicoverpa zea OX=7113 GN=CPB PE=1 SV=1	XP_004922815.1 carboxypeptidase B [Bombyx mori]	-	-	-	-
LOC119630310	1176.2	1.3196	2351.09	1781.67	10.799	4.89158e-187	1.66156e-184	NC_051360.1	7147088	7150315	-	2702	LOC119630310	GO:0000502;GO:0001775;GO:0002252;GO:0002263;GO:0002274;GO:0002275;GO:0002283;GO:0002366;GO:0002376;GO:0002443;GO:0002444;GO:0002446;GO:0003674;GO:0005488;GO:0005515;GO:0005575;GO:0005576;GO:0005622;GO:0005623;GO:0005634;GO:0005654;GO:0005737;GO:0005829;GO:0005839;GO:0006464;GO:0006508;GO:0006511;GO:0006807;GO:0006810;GO:0006887;GO:0006955;GO:0008150;GO:0008152;GO:0009056;GO:0009057;GO:0009987;GO:…	-	opiNOG00446	O	-	XP_037875176.1 probable protein phosphatase DDB_G0282105 [Bombyx mori]	GO:0001775//cell activation;GO:0002252//immune effector process;GO:0002263//cell activation involved in immune response;GO:0002274//myeloid leukocyte activation;GO:0002275//myeloid cell activation involved in immune response;GO:0002283//neutrophil activation involved in immune response;GO:0002366//leukocyte activation involved in immune response;GO:0002376//immune system process;GO:0002443//leuko…	GO:0000502//proteasome complex;GO:0005575//cellular_component;GO:0005576//extracellular region;GO:0005622//intracellular anatomical structure;GO:0005623//obsolete cell;GO:0005634//nucleus;GO:0005654//nucleoplasm;GO:0005737//cytoplasm;GO:0005829//cytosol;GO:0005839//proteasome core complex;GO:0012505//endomembrane system;GO:0019773//proteasome core complex, alpha-subunit complex;GO:0030141//secret…	GO:0003674//molecular_function;GO:0005488//binding;GO:0005515//protein binding;	-
LOC101742021	1330.94	3.88349	2657.99	684.433	9.41877	6.66381e-185	2.19887e-182	NC_051380.1	360088	372862	+	3253	LOC101742021	GO:0003674;GO:0005215;GO:0005575;GO:0005623;GO:0005886;GO:0005887;GO:0006810;GO:0006811;GO:0006820;GO:0008150;GO:0008509;GO:0008514;GO:0015075;GO:0015711;GO:0016020;GO:0016021;GO:0022857;GO:0031224;GO:0031226;GO:0034220;GO:0044425;GO:0044459;GO:0044464;GO:0051179;GO:0051234;GO:0055085;GO:0071702;GO:0071944;GO:0098656	-	opiNOG73554;meNOG14937;opiNOG00946	R	sp|Q9VCA2|ORCT_DROME Organic cation transporter protein OS=Drosophila melanogaster OX=7227 GN=Orct PE=1 SV=1	XP_021204532.1 organic cation transporter protein isoform X1 [Bombyx mori]	GO:0006810//transport;GO:0006811//ion transport;GO:0006820//anion transport;GO:0008150//biological_process;GO:0015711//organic anion transport;GO:0034220//ion transmembrane transport;GO:0051179//localization;GO:0051234//establishment of localization;GO:0055085//transmembrane transport;GO:0071702//organic substance transport;GO:0098656//anion transmembrane transport;	GO:0005575//cellular_component;GO:0005623//obsolete cell;GO:0005886//plasma membrane;GO:0005887//integral component of plasma membrane;GO:0016020//membrane;GO:0016021//integral component of membrane;GO:0031224//intrinsic component of membrane;GO:0031226//intrinsic component of plasma membrane;GO:0044425//obsolete membrane part;GO:0044459//obsolete plasma membrane part;GO:0044464//obsolete cell pa…	GO:0003674//molecular_function;GO:0005215//transporter activity;GO:0008509//anion transmembrane transporter activity;GO:0008514//organic anion transmembrane transporter activity;GO:0015075//ion transmembrane transporter activity;GO:0022857//transmembrane transporter activity;	-
LOC101735686	190439	377031	3846.16	0.0102012	-6.61512	6.6214e-183	2.12418e-180	NC_051385.1	5827288	5834309	-	1216	LOC101735686	GO:0003674;GO:0003824;GO:0004553;GO:0004568;GO:0005488;GO:0005575;GO:0005576;GO:0005622;GO:0005623;GO:0005737;GO:0006022;GO:0006026;GO:0006030;GO:0006032;GO:0006040;GO:0006807;GO:0008061;GO:0008144;GO:0008150;GO:0008152;GO:0009056;GO:0009057;GO:0009987;GO:0016787;GO:0016798;GO:0017144;GO:0042737;GO:0043170;GO:0044237;GO:0044248;GO:0044424;GO:0044464;GO:0046348;GO:0071704;GO:0097367;GO:1901071;GO:…	-	meNOG17957;opiNOG22864	R	sp|H9JW43|CDA8_BOMMO Chitin deacetylase 8 OS=Bombyx mori OX=7091 GN=CDA8 PE=1 SV=2	XP_004923455.1 chitin deacetylase 8 [Bombyx mori]	GO:0006022//aminoglycan metabolic process;GO:0006026//aminoglycan catabolic process;GO:0006030//chitin metabolic process;GO:0006032//chitin catabolic process;GO:0006040//amino sugar metabolic process;GO:0006807//nitrogen compound metabolic process;GO:0008150//biological_process;GO:0008152//metabolic process;GO:0009056//catabolic process;GO:0009057//macromolecule catabolic process;GO:0009987//cell…	GO:0005575//cellular_component;GO:0005576//extracellular region;GO:0005622//intracellular anatomical structure;GO:0005623//obsolete cell;GO:0005737//cytoplasm;GO:0044424//obsolete intracellular part;GO:0044464//obsolete cell part;	GO:0003674//molecular_function;GO:0003824//catalytic activity;GO:0004553//hydrolase activity, hydrolyzing O-glycosyl compounds;GO:0004568//chitinase activity;GO:0005488//binding;GO:0008061//chitin binding;GO:0008144//obsolete drug binding;GO:0016787//hydrolase activity;GO:0016798//hydrolase activity, acting on glycosyl bonds;GO:0097367//carbohydrate derivative binding;	-
LOC692598	1047.57	1.35725	2093.79	1542.68	10.5912	1.00866e-179	3.14837e-177	NC_051362.1	5298067	5303410	-	759	LOC692598	-	-	-	-	-	NP_001037045.1 seroin 1 precursor [Bombyx mori]	-	-	-	-
LOC101747164	1207.12	2408.61	5.63847	0.00234097	-8.73868	1.82586e-175	5.54917e-173	NC_051372.1	10169945	10183901	-	1116	LOC101747164	-	-	NOG159943;opiNOG64926	S	-	XP_037872000.1 uncharacterized protein LOC101747164 [Bombyx mori]	-	-	-	-
Amy	1701.54	3387.48	15.6006	0.00460537	-7.76247	1.17251e-174	3.47213e-172	NC_051365.1	5817060	5823653	-	1742	Amy	GO:0003674;GO:0003824;GO:0004553;GO:0004556;GO:0005488;GO:0005509;GO:0005975;GO:0008150;GO:0008152;GO:0016160;GO:0016787;GO:0016798;GO:0043167;GO:0043169;GO:0044238;GO:0046872;GO:0071704	K01176	opiNOG11657;opiNOG06392	GE	sp|Q23835|AMY1_DROAN Alpha-amylase 1 OS=Drosophila ananassae OX=7217 GN=Amy35 PE=3 SV=3	NP_001166624.1 alpha-amylase precursor [Bombyx mori]	GO:0005975//carbohydrate metabolic process;GO:0008150//biological_process;GO:0008152//metabolic process;GO:0044238//primary metabolic process;GO:0071704//organic substance metabolic process;	-	GO:0003674//molecular_function;GO:0003824//catalytic activity;GO:0004553//hydrolase activity, hydrolyzing O-glycosyl compounds;GO:0004556//alpha-amylase activity;GO:0005488//binding;GO:0005509//calcium ion binding;GO:0016160//amylase activity;GO:0016787//hydrolase activity;GO:0016798//hydrolase activity, acting on glycosyl bonds;GO:0043167//ion binding;GO:0043169//cation binding;GO:0046872//metal…	ko00500(Starch and sucrose metabolism)
LOC105842464	1068.05	1.36197	2134.74	1567.39	10.6141	2.92274e-170	8.43869e-168	NC_051362.1	5285103	5290147	-	1586	LOC105842464	-	-	-	-	-	NP_001037046.2 seroin 2 precursor [Bombyx mori]	-	-	-	-
LOC101739392	874.908	1.33842	1748.48	1306.37	10.3514	8.28523e-169	2.33381e-166	NC_051360.1	12915997	12919188	+	889	LOC101739392	-	-	opiNOG35609	R	-	XP_004924409.1 uncharacterized protein LOC101739392 [Bombyx mori]	-	-	-	-
LOC101746887	729.129	0.344038	1457.91	4237.65	12.049	2.10103e-162	5.77732e-160	NC_051372.1	14227475	14250924	-	1301	LOC101746887	-	-	opiNOG09960	F	sp|Q652Q8|URH2_ORYSJ Probable uridine nucleosidase 2 OS=Oryza sativa subsp. japonica OX=39947 GN=URH2 PE=2 SV=1	XP_004923030.1 probable uridine nucleosidase 2 isoform X2 [Bombyx mori]	-	-	-	-
LOC101747054	1724.25	25.4448	3423.05	134.528	7.07176	3.1747e-161	8.52664e-159	NC_051373.1	5033342	5058609	+	3097	LOC101747054	GO:0003674;GO:0003824;GO:0004029;GO:0004030;GO:0005488;GO:0005575;GO:0005622;GO:0005623;GO:0005634;GO:0005737;GO:0005739;GO:0005759;GO:0005829;GO:0006082;GO:0006575;GO:0006725;GO:0006732;GO:0006760;GO:0006766;GO:0006767;GO:0006807;GO:0008150;GO:0008152;GO:0009056;GO:0009058;GO:0009108;GO:0009109;GO:0009256;GO:0009258;GO:0009396;GO:0009397;GO:0009987;GO:0016053;GO:0016054;GO:0016155;GO:0016491;GO:…	K00289	opiNOG02738	C	sp|Q63ZT8|AL1L1_XENTR Cytosolic 10-formyltetrahydrofolate dehydrogenase OS=Xenopus tropicalis OX=8364 GN=aldh1l1 PE=2 SV=1	XP_037872304.1 cytosolic 10-formyltetrahydrofolate dehydrogenase [Bombyx mori]	GO:0006082//organic acid metabolic process;GO:0006575//cellular modified amino acid metabolic process;GO:0006725//cellular aromatic compound metabolic process;GO:0006732//obsolete coenzyme metabolic process;GO:0006760//folic acid-containing compound metabolic process;GO:0006766//vitamin metabolic process;GO:0006767//water-soluble vitamin metabolic process;GO:0006807//nitrogen compound metabolic p…	GO:0005575//cellular_component;GO:0005622//intracellular anatomical structure;GO:0005623//obsolete cell;GO:0005634//nucleus;GO:0005737//cytoplasm;GO:0005739//mitochondrion;GO:0005759//mitochondrial matrix;GO:0005829//cytosol;GO:0031974//membrane-enclosed lumen;GO:0032991//protein-containing complex;GO:0043226//organelle;GO:0043227//membrane-bounded organelle;GO:0043229//intracellular organelle;GO…	GO:0003674//molecular_function;GO:0003824//catalytic activity;GO:0004029//aldehyde dehydrogenase (NAD+) activity;GO:0004030//aldehyde dehydrogenase [NAD(P)+] activity;GO:0005488//binding;GO:0016155//formyltetrahydrofolate dehydrogenase activity;GO:0016491//oxidoreductase activity;GO:0016620//oxidoreductase activity, acting on the aldehyde or oxo group of donors, NAD or NADP as acceptor;GO:0016645…	ko00670(One carbon pool by folate)
LOC101743953	31620.1	62249.9	990.403	0.0159101	-5.97391	3.16376e-157	8.30414e-155	NC_051380.1	8698795	8716558	+	1874	LOC101743953	-	-	opiNOG32737;opiNOG49388	T	sp|O15886|PHLC_TRYCR Variant-surface-glycoprotein phospholipase C OS=Trypanosoma cruzi OX=5693 PE=3 SV=1	XP_021207905.1 uncharacterized protein LOC101743953 isoform X1 [Bombyx mori]	-	-	-	-
LOC119630645	614.332	0.339312	1228.32	3620.05	11.8218	8.40162e-152	2.15623e-149	NC_051383.1	453499	455396	-	794	LOC119630645	-	-	-	-	-	XP_037876637.1 proline-rich receptor-like protein kinase PERK2 [Bombyx mori]	-	-	-	-
LOC101740310	2893.91	10.1845	5777.63	567.294	9.14795	4.78288e-151	1.20082e-148	NC_051376.1	10425131	10426856	-	838	LOC101740310	-	-	opiNOG75189;lepNOG13210	R	-	XP_004922436.2 36.4 kDa proline-rich protein [Bombyx mori]	-	-	-	-
LOC119628396	916.808	1823.95	9.66765	0.0053004	-7.55968	2.51422e-149	6.17803e-147	NC_051367.1	15558505	15563421	-	3796	LOC119628396	-	-	opiNOG24833;COG2272	IR	sp|P35502|ESTF_MYZPE Esterase FE4 OS=Myzus persicae OX=13164 PE=1 SV=1	XP_037869340.1 esterase FE4-like [Bombyx mori]	-	-	-	-
LOC101742223	4870.79	165.982	9575.61	57.6908	5.85027	8.34343e-146	2.00746e-143	NC_051369.1	4581370	4598764	+	3372	LOC101742223	GO:0000016;GO:0001666;GO:0003674;GO:0003824;GO:0004553;GO:0004565;GO:0005575;GO:0005622;GO:0005623;GO:0005737;GO:0005783;GO:0005829;GO:0005886;GO:0005887;GO:0005903;GO:0006629;GO:0006643;GO:0006664;GO:0006665;GO:0006672;GO:0006677;GO:0006687;GO:0006807;GO:0006950;GO:0007584;GO:0007586;GO:0008150;GO:0008152;GO:0008422;GO:0009056;GO:0009605;GO:0009628;GO:0009636;GO:0009719;GO:0009725;GO:0009743;GO:…	K01229	opiNOG01219	G	sp|P09848|LPH_HUMAN Lactase-phlorizin hydrolase OS=Homo sapiens OX=9606 GN=LCT PE=1 SV=3	XP_012548562.2 lactase-phlorizin hydrolase [Bombyx mori]	GO:0001666//response to hypoxia;GO:0006629//lipid metabolic process;GO:0006643//membrane lipid metabolic process;GO:0006664//glycolipid metabolic process;GO:0006665//sphingolipid metabolic process;GO:0006672//ceramide metabolic process;GO:0006677//glycosylceramide metabolic process;GO:0006687//glycosphingolipid metabolic process;GO:0006807//nitrogen compound metabolic process;GO:0006950//response…	GO:0005575//cellular_component;GO:0005622//intracellular anatomical structure;GO:0005623//obsolete cell;GO:0005737//cytoplasm;GO:0005783//endoplasmic reticulum;GO:0005829//cytosol;GO:0005886//plasma membrane;GO:0005887//integral component of plasma membrane;GO:0005903//brush border;GO:0012505//endomembrane system;GO:0016020//membrane;GO:0016021//integral component of membrane;GO:0016324//apical p…	GO:0000016//lactase activity;GO:0003674//molecular_function;GO:0003824//catalytic activity;GO:0004553//hydrolase activity, hydrolyzing O-glycosyl compounds;GO:0004565//beta-galactosidase activity;GO:0008422//beta-glucosidase activity;GO:0015925//galactosidase activity;GO:0015926//glucosidase activity;GO:0016740//transferase activity;GO:0016787//hydrolase activity;GO:0016798//hydrolase activity, a…	ko00052(Galactose metabolism)
LOC101746909	7141.36	14276.7	6.02218	0.000421819	-11.2111	1.00066e-145	2.3585e-143	NC_051372.1	8895601	8900903	+	907	LOC101746909	-	-	opiNOG62106;meNOG33143	R	-	XP_004928501.1 uncharacterized protein LOC101746909 [Bombyx mori]	-	-	-	-
LOC101736096	859.879	9.23718	1710.52	185.178	7.53277	3.4367e-145	7.93808e-143	NC_051377.1	30017	53661	-	1829	LOC101736096	-	K08145	meNOG38186;meNOG06688;NOG197392	GR	sp|Q9UGQ3|GTR6_HUMAN Solute carrier family 2, facilitated glucose transporter member 6 OS=Homo sapiens OX=9606 GN=SLC2A6 PE=1 SV=2	XP_037874017.1 solute carrier family 2, facilitated glucose transporter member 6 [Bombyx mori]	-	-	-	-
cad-like	581.39	1.9653	1160.81	590.656	9.20617	5.35986e-141	1.21374e-138	NC_051370.1	9920995	9944546	-	2275	cad-like	-	K09312	meNOG53453;opiNOG35128	RK	sp|Q9DEB6|CDX1_CHICK Homeobox protein CDX-1 OS=Gallus gallus OX=9031 GN=CDX1 PE=2 SV=2	NP_001037514.1 caudal-like [Bombyx mori]	-	-	-	-
LOC101745000	517.701	1034.74	0.660178	0.000638012	-10.6141	1.09554e-140	2.43316e-138	NC_051358.1	7028473	7161050	+	4171	LOC101745000	GO:0000902;GO:0000904;GO:0000981;GO:0001654;GO:0001708;GO:0001736;GO:0001738;GO:0001745;GO:0002009;GO:0002165;GO:0003002;GO:0003674;GO:0003700;GO:0003705;GO:0005575;GO:0005622;GO:0005623;GO:0005634;GO:0005667;GO:0006355;GO:0006357;GO:0007163;GO:0007164;GO:0007275;GO:0007346;GO:0007389;GO:0007399;GO:0007423;GO:0007444;GO:0007472;GO:0007474;GO:0007476;GO:0007507;GO:0007552;GO:0007560;GO:0008150;GO:…	-	opiNOG14105;inNOG04597	K	sp|Q24248|ARA_DROME Homeobox protein araucan OS=Drosophila melanogaster OX=7227 GN=ara PE=1 SV=2	XP_004929820.2 homeobox protein araucan isoform X3 [Bombyx mori]	GO:0000902//cell morphogenesis;GO:0000904//cell morphogenesis involved in differentiation;GO:0001654//eye development;GO:0001708//cell fate specification;GO:0001736//establishment of planar polarity;GO:0001738//morphogenesis of a polarized epithelium;GO:0001745//compound eye morphogenesis;GO:0002009//morphogenesis of an epithelium;GO:0002165//instar larval or pupal development;GO:0003002//regiona…	GO:0005575//cellular_component;GO:0005622//intracellular anatomical structure;GO:0005623//obsolete cell;GO:0005634//nucleus;GO:0005667//transcription regulator complex;GO:0032991//protein-containing complex;GO:0043226//organelle;GO:0043227//membrane-bounded organelle;GO:0043229//intracellular organelle;GO:0043231//intracellular membrane-bounded organelle;GO:0044424//obsolete intracellular part;GO…	GO:0000981//DNA-binding transcription factor activity, RNA polymerase II-specific;GO:0003674//molecular_function;GO:0003700//DNA-binding transcription factor activity;GO:0140110//transcription regulator activity;	-
LOC119629268	28347.9	56663.8	32.0587	0.000565769	-10.7875	1.20879e-138	2.63402e-136	NC_051369.1	6723932	6727774	-	1127	LOC119629268	-	-	meNOG38330;meNOG23373	R	sp|Q64425|LIPP_MYOCO Pancreatic triacylglycerol lipase (Fragment) OS=Myocastor coypus OX=10157 GN=PNLIP PE=2 SV=1	XP_037870409.1 pancreatic triacylglycerol lipase-like [Bombyx mori]	-	-	-	-
LOC119628812	4272.27	117.458	8427.07	71.7455	6.16482	3.52024e-138	7.52874e-136	NC_051365.1	1567417	1576733	+	2261	LOC119628812	GO:0001503;GO:0003674;GO:0003824;GO:0003993;GO:0004446;GO:0004721;GO:0005575;GO:0005622;GO:0005623;GO:0005737;GO:0005783;GO:0005788;GO:0006066;GO:0006082;GO:0006464;GO:0006470;GO:0006793;GO:0006796;GO:0006797;GO:0006807;GO:0007154;GO:0007165;GO:0007275;GO:0008150;GO:0008152;GO:0009888;GO:0009987;GO:0012505;GO:0016311;GO:0016787;GO:0016788;GO:0016791;GO:0019538;GO:0019637;GO:0019751;GO:0023052;GO:…	K03103	opiNOG05697;opiNOG06747	R	sp|Q9VV72|MINP1_DROME Multiple inositol polyphosphate phosphatase 1 OS=Drosophila melanogaster OX=7227 GN=Mipp1 PE=1 SV=2	XP_037868489.1 multiple inositol polyphosphate phosphatase 1-like [Bombyx mori]	GO:0001503//ossification;GO:0006066//alcohol metabolic process;GO:0006082//organic acid metabolic process;GO:0006464//cellular protein modification process;GO:0006470//protein dephosphorylation;GO:0006793//phosphorus metabolic process;GO:0006796//phosphate-containing compound metabolic process;GO:0006797//polyphosphate metabolic process;GO:0006807//nitrogen compound metabolic process;GO:0007154//…	GO:0005575//cellular_component;GO:0005622//intracellular anatomical structure;GO:0005623//obsolete cell;GO:0005737//cytoplasm;GO:0005783//endoplasmic reticulum;GO:0005788//endoplasmic reticulum lumen;GO:0012505//endomembrane system;GO:0031974//membrane-enclosed lumen;GO:0043226//organelle;GO:0043227//membrane-bounded organelle;GO:0043229//intracellular organelle;GO:0043231//intracellular membrane…	GO:0003674//molecular_function;GO:0003824//catalytic activity;GO:0003993//acid phosphatase activity;GO:0004446//inositol-hexakisphosphate phosphatase activity;GO:0004721//phosphoprotein phosphatase activity;GO:0016787//hydrolase activity;GO:0016788//hydrolase activity, acting on ester bonds;GO:0016791//phosphatase activity;GO:0030351//inositol-1,3,4,5,6-pentakisphosphate 3-phosphatase activity;GO…	ko00562(Inositol phosphate metabolism);ko00010(Glycolysis / Gluconeogenesis)
ae19	1880.04	58.5053	3701.57	63.269	5.98343	5.28376e-137	1.10949e-134	NC_051370.1	1351712	1354664	-	2109	ae19	-	-	opiNOG24833;COG2272	RI	sp|P19835|CEL_HUMAN Bile salt-activated lipase OS=Homo sapiens OX=9606 GN=CEL PE=1 SV=3	NP_001116501.1 alpha-esterase 19 isoform 1 precursor [Bombyx mori]	-	-	-	-
LOC101746043	458.075	0.344038	915.806	2661.93	11.3783	4.79912e-134	9.89733e-132	NC_051365.1	346785	363898	-	1772	LOC101746043	GO:0001666;GO:0003002;GO:0003674;GO:0005215;GO:0005575;GO:0005623;GO:0005886;GO:0006810;GO:0006811;GO:0006820;GO:0006950;GO:0007275;GO:0007389;GO:0007444;GO:0007447;GO:0007450;GO:0008150;GO:0009628;GO:0009888;GO:0009953;GO:0016020;GO:0016021;GO:0022857;GO:0031224;GO:0032501;GO:0032502;GO:0035220;GO:0035222;GO:0035295;GO:0036293;GO:0044425;GO:0044464;GO:0048190;GO:0048513;GO:0048731;GO:0048856;GO:…	-	opiNOG18471	G	sp|Q9V7S5|PICO_DROME Putative inorganic phosphate cotransporter OS=Drosophila melanogaster OX=7227 GN=Picot PE=2 SV=1	XP_004925372.1 putative inorganic phosphate cotransporter [Bombyx mori]	GO:0001666//response to hypoxia;GO:0003002//regionalization;GO:0006810//transport;GO:0006811//ion transport;GO:0006820//anion transport;GO:0006950//response to stress;GO:0007275//multicellular organism development;GO:0007389//pattern specification process;GO:0007444//imaginal disc development;GO:0007447//imaginal disc pattern formation;GO:0007450//dorsal/ventral pattern formation, imaginal disc;G…	GO:0005575//cellular_component;GO:0005623//obsolete cell;GO:0005886//plasma membrane;GO:0016020//membrane;GO:0016021//integral component of membrane;GO:0031224//intrinsic component of membrane;GO:0044425//obsolete membrane part;GO:0044464//obsolete cell part;GO:0071944//cell periphery;	GO:0003674//molecular_function;GO:0005215//transporter activity;GO:0022857//transmembrane transporter activity;	-
LOC101737870	608.373	6.40471	1210.34	188.977	7.56207	5.14414e-131	1.04227e-128	NC_051369.1	4743830	4761057	-	2136	LOC101737870	-	-	opiNOG49605;opiNOG09167;meNOG14737	R	sp|Q69ZS6|SV2C_MOUSE Synaptic vesicle glycoprotein 2C OS=Mus musculus OX=10090 GN=Sv2c PE=1 SV=2	XP_037870470.1 putative transporter SVOPL isoform X2 [Bombyx mori]	-	-	-	-
Ugt2	477.915	1.69656	954.134	562.394	9.13544	1.86563e-130	3.71485e-128	NC_051382.1	6614661	6617388	-	1578	Ugt2	-	K00699	opiNOG28348;opiNOG09828;meNOG19881	GC	sp|Q88168|UDPE_NPVSL Ecdysteroid UDP-glucosyltransferase OS=Spodoptera littoralis nuclear polyhedrosis virus OX=10456 GN=EGT PE=3 SV=1	NP_001127730.1 uridine diphosphate glucosyltransferase precursor [Bombyx mori]	-	-	-	ko00983(Drug metabolism - other enzymes);ko00982(Drug metabolism - cytochrome P450);ko00980(Metabolism of xenobiotics by cytochrome P450);ko00860(Porphyrin metabolism);ko00830(Retinol metabolism);ko00053(Ascorbate and aldarate metabolism);ko00040(Pentose and glucuronate interconversions)
LOC101735309	294732	589029	434.491	0.00073764	-10.4048	2.89001e-130	5.65708e-128	NC_051372.1	14713256	14716404	-	772	LOC101735309	-	-	-	-	-	XP_004923033.1 uncharacterized protein LOC101735309 [Bombyx mori]	-	-	-	-
LOC100127126	1208.65	35.5632	2381.74	66.9719	6.06548	7.13384e-130	1.37314e-127	NC_051366.1	7902239	7903554	+	1316	LOC100127126	GO:0003008;GO:0003014;GO:0003674;GO:0005215;GO:0005372;GO:0005575;GO:0005623;GO:0005886;GO:0005887;GO:0006810;GO:0006811;GO:0006833;GO:0008150;GO:0015250;GO:0015267;GO:0015318;GO:0016020;GO:0016021;GO:0022803;GO:0022838;GO:0022857;GO:0031224;GO:0031226;GO:0032501;GO:0034220;GO:0042044;GO:0044425;GO:0044459;GO:0044464;GO:0051179;GO:0051234;GO:0055085;GO:0071944	K09884	opiNOG34730;opiNOG06676	GR	sp|Q25074|AQP_HAEIX Aquaporin OS=Haematobia irritans exigua OX=34678 PE=2 SV=1	NP_001106228.1 aquaporin [Bombyx mori]	GO:0003008//system process;GO:0003014//renal system process;GO:0006810//transport;GO:0006811//ion transport;GO:0006833//water transport;GO:0008150//biological_process;GO:0032501//multicellular organismal process;GO:0034220//ion transmembrane transport;GO:0042044//fluid transport;GO:0051179//localization;GO:0051234//establishment of localization;GO:0055085//transmembrane transport;	GO:0005575//cellular_component;GO:0005623//obsolete cell;GO:0005886//plasma membrane;GO:0005887//integral component of plasma membrane;GO:0016020//membrane;GO:0016021//integral component of membrane;GO:0031224//intrinsic component of membrane;GO:0031226//intrinsic component of plasma membrane;GO:0044425//obsolete membrane part;GO:0044459//obsolete plasma membrane part;GO:0044464//obsolete cell pa…	GO:0003674//molecular_function;GO:0005215//transporter activity;GO:0005372//water transmembrane transporter activity;GO:0015250//water channel activity;GO:0015267//channel activity;GO:0015318//inorganic molecular entity transmembrane transporter activity;GO:0022803//passive transmembrane transporter activity;GO:0022857//transmembrane transporter activity;	-
LOC101739975	1021.8	14.3743	2029.22	141.17	7.14129	1.05696e-128	2.00112e-126	NC_051358.1	9731518	9740792	+	2052	LOC101739975	-	-	opiNOG17704;opiNOG02085	P	sp|Q8NFF2|NCKX4_HUMAN Sodium/potassium/calcium exchanger 4 OS=Homo sapiens OX=9606 GN=SLC24A4 PE=1 SV=2	XP_004929869.1 sodium/potassium/calcium exchanger 4 [Bombyx mori]	-	-	-	-
LOC101744440	255170	509824	514.891	0.00100994	-9.95152	6.32123e-127	1.17748e-124	NC_051372.1	14686505	14689872	-	767	LOC101744440	-	-	opiNOG68773	R	-	XP_004933966.1 uncharacterized protein LOC101744440 [Bombyx mori]	-	-	-	-
LOC101745935	389.497	0	778.994	Inf	Inf	1.84069e-126	3.37431e-124	NC_051380.1	3183759	3186377	-	1161	LOC101745935	-	-	-	-	-	-	-	-	-	-
LOC692590	32316.3	1842.71	62789.9	34.0747	5.09063	2.28712e-126	4.12717e-124	NC_051373.1	1686706	1701309	+	989	LOC692590	-	-	KOG3627;opiNOG59123	O	sp|P08897|COGS_HYPLI Collagenase OS=Hypoderma lineatum OX=7389 PE=1 SV=3	NP_001037037.1 35kDa protease precursor [Bombyx mori]	-	-	-	-
LOC101735368	1062.76	2123.92	1.59912	0.00075291	-10.3752	2.84617e-124	5.05698e-122	NC_051372.1	10143031	10148598	-	2477	LOC101735368	-	-	NOG159943;opiNOG64926	S	-	XP_012544502.2 basic proline-rich protein isoform X2 [Bombyx mori]	-	-	-	-
LOC101745863	608.823	9.23726	1208.41	130.819	7.03143	3.06387e-124	5.36131e-122	NC_051374.1	16627889	16648658	-	3301	LOC101745863	GO:0003674;GO:0005215;GO:0005216;GO:0005253;GO:0005254;GO:0005310;GO:0005342;GO:0005575;GO:0005623;GO:0005886;GO:0005887;GO:0006810;GO:0006811;GO:0006820;GO:0006821;GO:0006835;GO:0006873;GO:0006885;GO:0008150;GO:0008272;GO:0008509;GO:0008514;GO:0009987;GO:0015075;GO:0015103;GO:0015106;GO:0015108;GO:0015116;GO:0015267;GO:0015291;GO:0015297;GO:0015301;GO:0015318;GO:0015698;GO:0015701;GO:0015711;GO:…	K14708	COG0659;opiNOG07351;opiNOG08236;opiNOG00183	P	sp|Q86WA9|S2611_HUMAN Sodium-independent sulfate anion transporter OS=Homo sapiens OX=9606 GN=SLC26A11 PE=1 SV=2	XP_037872599.1 sodium-independent sulfate anion transporter isoform X3 [Bombyx mori]	GO:0006810//transport;GO:0006811//ion transport;GO:0006820//anion transport;GO:0006821//chloride transport;GO:0006835//dicarboxylic acid transport;GO:0006873//cellular ion homeostasis;GO:0006885//regulation of pH;GO:0008150//biological_process;GO:0008272//sulfate transport;GO:0009987//cellular process;GO:0015698//inorganic anion transport;GO:0015701//bicarbonate transport;GO:0015711//organic anio…	GO:0005575//cellular_component;GO:0005623//obsolete cell;GO:0005886//plasma membrane;GO:0005887//integral component of plasma membrane;GO:0016020//membrane;GO:0016021//integral component of membrane;GO:0031224//intrinsic component of membrane;GO:0031226//intrinsic component of plasma membrane;GO:0044425//obsolete membrane part;GO:0044459//obsolete plasma membrane part;GO:0044464//obsolete cell pa…	GO:0003674//molecular_function;GO:0005215//transporter activity;GO:0005216//ion channel activity;GO:0005253//anion channel activity;GO:0005254//chloride channel activity;GO:0005310//dicarboxylic acid transmembrane transporter activity;GO:0005342//organic acid transmembrane transporter activity;GO:0008509//anion transmembrane transporter activity;GO:0008514//organic anion transmembrane transporter…	-
LOC101743716	5203.51	1.35725	10405.7	7666.75	12.9044	6.97342e-124	1.20203e-121	NC_051359.1	7686130	7688743	-	1181	LOC101743716	-	-	-	-	-	XP_037872880.1 uncharacterized PE-PGRS family protein PE_PGRS20 [Bombyx mori]	-	-	-	-
LOC101739498	1313.37	49.2731	2577.46	52.3096	5.709	1.05746e-122	1.79597e-120	NC_051363.1	1947550	1973825	-	2208	LOC101739498	-	-	KOG0255;opiNOG49605	R	sp|Q29397|SV2A_BOVIN Synaptic vesicle glycoprotein 2A OS=Bos taurus OX=9913 GN=SV2A PE=2 SV=1	XP_037867558.1 synaptic vesicle glycoprotein 2A [Bombyx mori]	-	-	-	-
LOC101738492	31070.3	61763.6	376.906	0.0061024	-7.35641	2.50322e-121	4.1898e-119	NC_051378.1	5418301	5421329	+	2730	LOC101738492	GO:0000003;GO:0000278;GO:0000281;GO:0000910;GO:0003006;GO:0003674;GO:0005488;GO:0005575;GO:0005576;GO:0005623;GO:0007049;GO:0007275;GO:0007276;GO:0007281;GO:0007292;GO:0008061;GO:0008144;GO:0008150;GO:0009653;GO:0009790;GO:0009792;GO:0009987;GO:0010564;GO:0019953;GO:0022402;GO:0022412;GO:0022414;GO:0030154;GO:0030312;GO:0030703;GO:0032465;GO:0032501;GO:0032502;GO:0032504;GO:0044464;GO:0044703;GO:…	-	opiNOG41059;opiNOG28881;opiNOG12799;opiNOG61671	R	sp|Q9W5U2|CHI10_DROME Probable chitinase 10 OS=Drosophila melanogaster OX=7227 GN=Cht10 PE=2 SV=2	XP_004929748.2 chondroitin proteoglycan-2 [Bombyx mori]	GO:0000003//reproduction;GO:0000278//mitotic cell cycle;GO:0000281//mitotic cytokinesis;GO:0000910//cytokinesis;GO:0003006//developmental process involved in reproduction;GO:0007049//cell cycle;GO:0007275//multicellular organism development;GO:0007276//gamete generation;GO:0007281//germ cell development;GO:0007292//female gamete generation;GO:0008150//biological_process;GO:0009653//anatomical str…	GO:0005575//cellular_component;GO:0005576//extracellular region;GO:0005623//obsolete cell;GO:0030312//external encapsulating structure;GO:0044464//obsolete cell part;GO:0071944//cell periphery;GO:0098595//perivitelline space;	GO:0003674//molecular_function;GO:0005488//binding;GO:0008061//chitin binding;GO:0008144//obsolete drug binding;GO:0097367//carbohydrate derivative binding;	-
LOC101740177	367.191	0.339312	734.042	2163.33	11.079	9.17242e-121	1.51332e-118	NC_051384.1	1411093	1416097	-	2525	LOC101740177	-	-	-	-	-	XP_004923618.3 sporozoite surface protein 2 [Bombyx mori]	-	-	-	-
LOC101745132	376.993	0.659798	753.326	1141.75	10.157	1.09145e-120	1.77537e-118	NC_051384.1	9433974	9445999	+	3315	LOC101745132	-	K08145	COG0477;opiNOG61984;meNOG38947	RG	sp|B4P624|TRET1_DROYA Facilitated trehalose transporter Tret1 OS=Drosophila yakuba OX=7245 GN=Tret1 PE=3 SV=1	XP_021203585.2 facilitated trehalose transporter Tret1 [Bombyx mori]	-	-	-	-
LOC101744924	1397.71	2789.34	6.07302	0.00217723	-8.84329	1.1649e-116	1.86853e-114	NC_051371.1	1036639	1042486	-	1646	LOC101744924	GO:0003674;GO:0003824;GO:0004180;GO:0004181;GO:0005575;GO:0005576;GO:0005615;GO:0006508;GO:0006807;GO:0008150;GO:0008152;GO:0008233;GO:0008235;GO:0008237;GO:0008238;GO:0016787;GO:0019538;GO:0043170;GO:0044238;GO:0044421;GO:0070011;GO:0071704;GO:0140096;GO:1901564	-	COG2866;opiNOG59851	ER	sp|Q3T905|CBPB_HELZE Carboxypeptidase B OS=Helicoverpa zea OX=7113 GN=CPB PE=1 SV=1	XP_037871319.1 zinc carboxypeptidase [Bombyx mori]	GO:0006508//proteolysis;GO:0006807//nitrogen compound metabolic process;GO:0008150//biological_process;GO:0008152//metabolic process;GO:0019538//protein metabolic process;GO:0043170//macromolecule metabolic process;GO:0044238//primary metabolic process;GO:0071704//organic substance metabolic process;GO:1901564//organonitrogen compound metabolic process;	GO:0005575//cellular_component;GO:0005576//extracellular region;GO:0005615//extracellular space;GO:0044421//obsolete extracellular region part;	GO:0003674//molecular_function;GO:0003824//catalytic activity;GO:0004180//carboxypeptidase activity;GO:0004181//metallocarboxypeptidase activity;GO:0008233//peptidase activity;GO:0008235//metalloexopeptidase activity;GO:0008237//metallopeptidase activity;GO:0008238//exopeptidase activity;GO:0016787//hydrolase activity;GO:0140096//catalytic activity, acting on a protein;	-
LOC101746819	4773.03	298.191	9247.87	31.0132	4.95481	1.76979e-115	2.79991e-113	NC_051362.1	7468704	7493255	+	2429	LOC101746819	-	K08145	opiNOG14209	R	sp|Q7PIR5|TRET1_ANOGA Facilitated trehalose transporter Tret1 OS=Anopheles gambiae OX=7165 GN=Tret1 PE=1 SV=3	XP_004932335.1 facilitated trehalose transporter Tret1 isoform X1 [Bombyx mori]	-	-	-	-
LOC692801	719.69	22.9895	1416.39	61.6104	5.9451	7.26159e-113	1.1333e-110	NC_051362.1	13094872	13104692	-	1987	LOC692801	GO:0000096;GO:0000097;GO:0000098;GO:0001558;GO:0003674;GO:0003824;GO:0003962;GO:0004121;GO:0004123;GO:0005488;GO:0005515;GO:0005575;GO:0005622;GO:0005623;GO:0005737;GO:0005829;GO:0006082;GO:0006355;GO:0006464;GO:0006518;GO:0006520;GO:0006534;GO:0006555;GO:0006575;GO:0006749;GO:0006750;GO:0006790;GO:0006807;GO:0006950;GO:0006986;GO:0007154;GO:0007165;GO:0008144;GO:0008150;GO:0008152;GO:0008285;GO:…	K01758	opiNOG00132	E	sp|Q19QT7|CGL_PIG Cystathionine gamma-lyase OS=Sus scrofa OX=9823 GN=CTH PE=2 SV=1	NP_001040113.1 cystathionine gamma-lyase [Bombyx mori]	GO:0000096//sulfur amino acid metabolic process;GO:0000097//sulfur amino acid biosynthetic process;GO:0000098//sulfur amino acid catabolic process;GO:0001558//regulation of cell growth;GO:0006082//organic acid metabolic process;GO:0006355//regulation of transcription, DNA-templated;GO:0006464//cellular protein modification process;GO:0006518//peptide metabolic process;GO:0006520//cellular amino a…	GO:0005575//cellular_component;GO:0005622//intracellular anatomical structure;GO:0005623//obsolete cell;GO:0005737//cytoplasm;GO:0005829//cytosol;GO:0044424//obsolete intracellular part;GO:0044444//obsolete cytoplasmic part;GO:0044464//obsolete cell part;	GO:0003674//molecular_function;GO:0003824//catalytic activity;GO:0003962//cystathionine gamma-synthase activity;GO:0004121//cystathionine beta-lyase activity;GO:0004123//cystathionine gamma-lyase activity;GO:0005488//binding;GO:0005515//protein binding;GO:0008144//obsolete drug binding;GO:0016740//transferase activity;GO:0016765//transferase activity, transferring alkyl or aryl (other than methyl…	ko00450(Selenocompound metabolism);ko00270(Cysteine and methionine metabolism);ko00260(Glycine, serine and threonine metabolism)
LOC101740385	553.52	14.2282	1092.81	76.8062	6.26315	1.50128e-109	2.31177e-107	NC_051374.1	10408796	10417977	-	1506	LOC101740385	GO:0005575;GO:0005622;GO:0005623;GO:0005737;GO:0006082;GO:0006520;GO:0006528;GO:0006530;GO:0006807;GO:0008150;GO:0008152;GO:0009056;GO:0009063;GO:0009064;GO:0009065;GO:0009066;GO:0009068;GO:0009987;GO:0016054;GO:0019752;GO:0032787;GO:0033345;GO:0034641;GO:0043436;GO:0043603;GO:0044237;GO:0044238;GO:0044248;GO:0044281;GO:0044282;GO:0044424;GO:0044464;GO:0046395;GO:0071704;GO:0072329;GO:1901564;GO:…	K13051	opiNOG10794	E	sp|Q29I93|ASGL1_DROPS Probable isoaspartyl peptidase/L-asparaginase GA20639 OS=Drosophila pseudoobscura pseudoobscura OX=46245 GN=GA20639 PE=3 SV=1	XP_012551301.1 probable isoaspartyl peptidase/L-asparaginase GA20639 isoform X1 [Bombyx mori]	GO:0006082//organic acid metabolic process;GO:0006520//cellular amino acid metabolic process;GO:0006528//asparagine metabolic process;GO:0006530//asparagine catabolic process;GO:0006807//nitrogen compound metabolic process;GO:0008150//biological_process;GO:0008152//metabolic process;GO:0009056//catabolic process;GO:0009063//cellular amino acid catabolic process;GO:0009064//glutamine family amino …	GO:0005575//cellular_component;GO:0005622//intracellular anatomical structure;GO:0005623//obsolete cell;GO:0005737//cytoplasm;GO:0044424//obsolete intracellular part;GO:0044464//obsolete cell part;	-	ko00250(Alanine, aspartate and glutamate metabolism)
LOC101737899	4225.86	8390.05	61.6634	0.00734959	-7.08812	1.91795e-109	2.91453e-107	NC_051371.1	4007434	4009922	+	931	LOC101737899	-	-	KOG3627;COG5640;NOG104137	O	sp|P08897|COGS_HYPLI Collagenase OS=Hypoderma lineatum OX=7389 PE=1 SV=3	XP_004922846.1 collagenase [Bombyx mori]	-	-	-	-
LOC101738628	7572.68	567.681	14577.7	25.6793	4.68254	1.62943e-108	2.44393e-106	NC_051361.1	14988109	14993598	+	1774	LOC101738628	GO:0000023;GO:0003333;GO:0003674;GO:0003824;GO:0004553;GO:0005575;GO:0005623;GO:0005886;GO:0005975;GO:0005984;GO:0006810;GO:0006811;GO:0006820;GO:0006865;GO:0008150;GO:0008152;GO:0009311;GO:0009987;GO:0015711;GO:0015849;GO:0015926;GO:0016020;GO:0016787;GO:0016798;GO:0032450;GO:0032991;GO:0034220;GO:0044237;GO:0044238;GO:0044262;GO:0044425;GO:0044459;GO:0044464;GO:0046942;GO:0051179;GO:0051234;GO:…	-	opiNOG06018	G	sp|P07190|MAL1_DROME Maltase A1 OS=Drosophila melanogaster OX=7227 GN=Mal-A1 PE=2 SV=2	XP_004930880.1 maltase A1 [Bombyx mori]	GO:0000023//maltose metabolic process;GO:0003333//amino acid transmembrane transport;GO:0005975//carbohydrate metabolic process;GO:0005984//disaccharide metabolic process;GO:0006810//transport;GO:0006811//ion transport;GO:0006820//anion transport;GO:0006865//amino acid transport;GO:0008150//biological_process;GO:0008152//metabolic process;GO:0009311//oligosaccharide metabolic process;GO:0009987//…	GO:0005575//cellular_component;GO:0005623//obsolete cell;GO:0005886//plasma membrane;GO:0016020//membrane;GO:0032991//protein-containing complex;GO:0044425//obsolete membrane part;GO:0044459//obsolete plasma membrane part;GO:0044464//obsolete cell part;GO:0071944//cell periphery;GO:0098796//membrane protein complex;GO:0098797//plasma membrane protein complex;GO:1990184//amino acid transport compl…	GO:0003674//molecular_function;GO:0003824//catalytic activity;GO:0004553//hydrolase activity, hydrolyzing O-glycosyl compounds;GO:0015926//glucosidase activity;GO:0016787//hydrolase activity;GO:0016798//hydrolase activity, acting on glycosyl bonds;GO:0032450//maltose alpha-glucosidase activity;GO:0090599//alpha-glucosidase activity;	-
LOC101736922	3300.56	236.729	6364.4	26.8847	4.74872	1.87764e-107	2.78011e-105	NC_051368.1	4770374	4777667	+	1150	LOC101736922	-	K19404	opiNOG49266;lepNOG04357;meNOG42790;meNOG39259	R	sp|Q64425|LIPP_MYOCO Pancreatic triacylglycerol lipase (Fragment) OS=Myocastor coypus OX=10157 GN=PNLIP PE=2 SV=1	XP_004924199.2 lipase member I [Bombyx mori]	-	-	-	-
LOC101740291	335.883	2.39882	669.367	279.041	8.12433	3.0498e-107	4.4585e-105	NC_051372.1	9985333	9992938	-	2067	LOC101740291	-	-	opiNOG71365;opiNOG75473;opiNOG74738;COG0584;opiNOG76276	RC	sp|Q9SD81|GDPD6_ARATH Glycerophosphodiester phosphodiesterase GDPD6 OS=Arabidopsis thaliana OX=3702 GN=GDPD6 PE=2 SV=1	XP_021205254.1 glycerophosphodiester phosphodiesterase GDPD6 isoform X1 [Bombyx mori]	-	-	-	-
LOC101745410	32797.9	65543.2	52.5428	0.000801652	-10.2847	2.39867e-106	3.46277e-104	NC_051369.1	6648939	6652686	-	1127	LOC101745410	-	-	meNOG23373;meNOG38330	R	sp|Q64425|LIPP_MYOCO Pancreatic triacylglycerol lipase (Fragment) OS=Myocastor coypus OX=10157 GN=PNLIP PE=2 SV=1	XP_037870410.1 pancreatic triacylglycerol lipase-like [Bombyx mori]	-	-	-	-
LOC692627	16882.5	1378.71	32386.3	23.4903	4.55399	9.97059e-106	1.42161e-103	NC_051362.1	11996297	12002671	+	1633	LOC692627	GO:0000016;GO:0001666;GO:0003674;GO:0003824;GO:0004553;GO:0004565;GO:0005575;GO:0005622;GO:0005623;GO:0005737;GO:0005783;GO:0005829;GO:0005886;GO:0005887;GO:0005903;GO:0006629;GO:0006643;GO:0006664;GO:0006665;GO:0006672;GO:0006677;GO:0006687;GO:0006807;GO:0006950;GO:0007584;GO:0007586;GO:0008150;GO:0008152;GO:0008422;GO:0009056;GO:0009605;GO:0009628;GO:0009636;GO:0009719;GO:0009725;GO:0009743;GO:…	-	opiNOG01219	G	sp|Q95X01|MYRO1_BREBR Myrosinase 1 OS=Brevicoryne brassicae OX=69196 PE=1 SV=1	NP_001037073.1 glucosidase precursor [Bombyx mori]	GO:0001666//response to hypoxia;GO:0006629//lipid metabolic process;GO:0006643//membrane lipid metabolic process;GO:0006664//glycolipid metabolic process;GO:0006665//sphingolipid metabolic process;GO:0006672//ceramide metabolic process;GO:0006677//glycosylceramide metabolic process;GO:0006687//glycosphingolipid metabolic process;GO:0006807//nitrogen compound metabolic process;GO:0006950//response…	GO:0005575//cellular_component;GO:0005622//intracellular anatomical structure;GO:0005623//obsolete cell;GO:0005737//cytoplasm;GO:0005783//endoplasmic reticulum;GO:0005829//cytosol;GO:0005886//plasma membrane;GO:0005887//integral component of plasma membrane;GO:0005903//brush border;GO:0012505//endomembrane system;GO:0016020//membrane;GO:0016021//integral component of membrane;GO:0016324//apical p…	GO:0000016//lactase activity;GO:0003674//molecular_function;GO:0003824//catalytic activity;GO:0004553//hydrolase activity, hydrolyzing O-glycosyl compounds;GO:0004565//beta-galactosidase activity;GO:0008422//beta-glucosidase activity;GO:0015925//galactosidase activity;GO:0015926//glucosidase activity;GO:0016740//transferase activity;GO:0016787//hydrolase activity;GO:0016798//hydrolase activity, a…	-
Ptx1	311.632	1.70601	621.558	364.334	8.50912	2.1813e-105	3.07217e-103	NC_051369.1	4881157	4945667	-	4359	Ptx1	GO:0000003;GO:0000122;GO:0000768;GO:0000976;GO:0000977;GO:0000978;GO:0000981;GO:0000982;GO:0000987;GO:0000988;GO:0000989;GO:0001012;GO:0001067;GO:0001076;GO:0001077;GO:0001078;GO:0001085;GO:0001101;GO:0001102;GO:0001191;GO:0001227;GO:0001228;GO:0001501;GO:0001525;GO:0001568;GO:0001569;GO:0001570;GO:0001654;GO:0001667;GO:0001701;GO:0001755;GO:0001763;GO:0001764;GO:0001944;GO:0001947;GO:0002009;GO:…	K04686	opiNOG02801;lepNOG07670	K	sp|O18400|PITX_DROME Pituitary homeobox homolog Ptx1 OS=Drosophila melanogaster OX=7227 GN=Ptx1 PE=2 SV=2	NP_001091838.1 pituitary homeobox1 [Bombyx mori]	GO:0000003//reproduction;GO:0000122//negative regulation of transcription by RNA polymerase II;GO:0000768//syncytium formation by plasma membrane fusion;GO:0001101//response to acid chemical;GO:0001501//skeletal system development;GO:0001525//angiogenesis;GO:0001568//blood vessel development;GO:0001569//branching involved in blood vessel morphogenesis;GO:0001570//vasculogenesis;GO:0001654//eye de…	GO:0005575//cellular_component;GO:0005622//intracellular anatomical structure;GO:0005623//obsolete cell;GO:0005634//nucleus;GO:0005654//nucleoplasm;GO:0005667//transcription regulator complex;GO:0005737//cytoplasm;GO:0031974//membrane-enclosed lumen;GO:0031981//nuclear lumen;GO:0032991//protein-containing complex;GO:0043226//organelle;GO:0043227//membrane-bounded organelle;GO:0043229//intracellul…	GO:0000976//transcription cis-regulatory region binding;GO:0000977//RNA polymerase II transcription regulatory region sequence-specific DNA binding;GO:0000978//RNA polymerase II cis-regulatory region sequence-specific DNA binding;GO:0000981//DNA-binding transcription factor activity, RNA polymerase II-specific;GO:0000987//cis-regulatory region sequence-specific DNA binding;GO:0000988//obsolete tr…	ko04350(TGF-beta signaling pathway)
+nsd-2	2691.31	190.705	5191.91	27.2248	4.76685	3.0862e-105	4.29428e-103	NC_051374.1	7896962	7914560	-	2034	+nsd-2	GO:0003333;GO:0003674;GO:0005215;GO:0005283;GO:0005326;GO:0005342;GO:0005343;GO:0005416;GO:0005575;GO:0005623;GO:0005886;GO:0005887;GO:0006810;GO:0006811;GO:0006812;GO:0006814;GO:0006820;GO:0006836;GO:0006865;GO:0007610;GO:0007632;GO:0008150;GO:0008324;GO:0008509;GO:0008514;GO:0009314;GO:0009416;GO:0009628;GO:0010035;GO:0010038;GO:0010226;GO:0015075;GO:0015077;GO:0015081;GO:0015171;GO:0015175;GO:…	K05038	opiNOG08989	P	sp|Q9W4C5|NAAT1_DROME Sodium-dependent nutrient amino acid transporter 1 OS=Drosophila melanogaster OX=7227 GN=NAAT1 PE=1 SV=2	NP_001124343.1 putative amino acid transporter [Bombyx mori]	GO:0003333//amino acid transmembrane transport;GO:0006810//transport;GO:0006811//ion transport;GO:0006812//cation transport;GO:0006814//sodium ion transport;GO:0006820//anion transport;GO:0006836//neurotransmitter transport;GO:0006865//amino acid transport;GO:0007610//behavior;GO:0007632//visual behavior;GO:0008150//biological_process;GO:0009314//response to radiation;GO:0009416//response to ligh…	GO:0005575//cellular_component;GO:0005623//obsolete cell;GO:0005886//plasma membrane;GO:0005887//integral component of plasma membrane;GO:0016020//membrane;GO:0016021//integral component of membrane;GO:0031224//intrinsic component of membrane;GO:0031226//intrinsic component of plasma membrane;GO:0044425//obsolete membrane part;GO:0044459//obsolete plasma membrane part;GO:0044464//obsolete cell pa…	GO:0003674//molecular_function;GO:0005215//transporter activity;GO:0005283//amino acid:sodium symporter activity;GO:0005326//neurotransmitter transmembrane transporter activity;GO:0005342//organic acid transmembrane transporter activity;GO:0005343//organic acid:sodium symporter activity;GO:0005416//amino acid:cation symporter activity;GO:0008324//cation transmembrane transporter activity;GO:00085…	-
Kynu	383.105	6.55105	759.66	115.96	6.85748	4.81154e-103	6.61529e-101	NC_051378.1	14621170	14623007	-	1838	Kynu	-	K01556	opiNOG02743;veNOG11038	E	sp|A0REX2|KYNU_BACAH Kynureninase OS=Bacillus thuringiensis (strain Al Hakam) OX=412694 GN=kynU PE=3 SV=1	NP_001136399.1 kynureninase [Bombyx mori]	-	-	-	ko00380(Tryptophan metabolism)
LOC100500759	849.008	43.834	1654.18	37.7374	5.23792	2.16202e-102	2.93754e-100	NC_051361.1	14997275	15003628	+	1874	LOC100500759	GO:0000023;GO:0003333;GO:0003674;GO:0003824;GO:0004553;GO:0005575;GO:0005623;GO:0005886;GO:0005975;GO:0005984;GO:0006810;GO:0006811;GO:0006820;GO:0006865;GO:0008150;GO:0008152;GO:0009311;GO:0009987;GO:0015711;GO:0015849;GO:0015926;GO:0016020;GO:0016787;GO:0016798;GO:0032450;GO:0032991;GO:0034220;GO:0044237;GO:0044238;GO:0044262;GO:0044425;GO:0044459;GO:0044464;GO:0046942;GO:0051179;GO:0051234;GO:…	-	opiNOG06018	G	sp|P07190|MAL1_DROME Maltase A1 OS=Drosophila melanogaster OX=7227 GN=Mal-A1 PE=2 SV=2	NP_001182391.1 alpha amylase precursor [Bombyx mori]	GO:0000023//maltose metabolic process;GO:0003333//amino acid transmembrane transport;GO:0005975//carbohydrate metabolic process;GO:0005984//disaccharide metabolic process;GO:0006810//transport;GO:0006811//ion transport;GO:0006820//anion transport;GO:0006865//amino acid transport;GO:0008150//biological_process;GO:0008152//metabolic process;GO:0009311//oligosaccharide metabolic process;GO:0009987//…	GO:0005575//cellular_component;GO:0005623//obsolete cell;GO:0005886//plasma membrane;GO:0016020//membrane;GO:0032991//protein-containing complex;GO:0044425//obsolete membrane part;GO:0044459//obsolete plasma membrane part;GO:0044464//obsolete cell part;GO:0071944//cell periphery;GO:0098796//membrane protein complex;GO:0098797//plasma membrane protein complex;GO:1990184//amino acid transport compl…	GO:0003674//molecular_function;GO:0003824//catalytic activity;GO:0004553//hydrolase activity, hydrolyzing O-glycosyl compounds;GO:0015926//glucosidase activity;GO:0016787//hydrolase activity;GO:0016798//hydrolase activity, acting on glycosyl bonds;GO:0032450//maltose alpha-glucosidase activity;GO:0090599//alpha-glucosidase activity;	-
LOC101744377	401.815	794.304	9.32614	0.0117413	-6.41227	2.13522e-100	2.8674e-98	NC_051369.1	1883666	1906739	-	2348	LOC101744377	GO:0000139;GO:0001505;GO:0001894;GO:0001895;GO:0003674;GO:0003824;GO:0005488;GO:0005509;GO:0005575;GO:0005576;GO:0005622;GO:0005623;GO:0005737;GO:0005739;GO:0005783;GO:0005789;GO:0005794;GO:0005886;GO:0005887;GO:0006066;GO:0006629;GO:0006643;GO:0006665;GO:0006670;GO:0006672;GO:0006807;GO:0006810;GO:0006836;GO:0006887;GO:0006906;GO:0006996;GO:0007154;GO:0007267;GO:0007268;GO:0007269;GO:0007275;GO:…	K12349	opiNOG00423	T	sp|Q29C43|NCASE_DROPS Neutral ceramidase OS=Drosophila pseudoobscura pseudoobscura OX=46245 GN=CDase PE=3 SV=1	XP_021205838.1 neutral ceramidase [Bombyx mori]	GO:0001505//regulation of neurotransmitter levels;GO:0001894//tissue homeostasis;GO:0001895//retina homeostasis;GO:0006066//alcohol metabolic process;GO:0006629//lipid metabolic process;GO:0006643//membrane lipid metabolic process;GO:0006665//sphingolipid metabolic process;GO:0006670//sphingosine metabolic process;GO:0006672//ceramide metabolic process;GO:0006807//nitrogen compound metabolic proc…	GO:0000139//Golgi membrane;GO:0005575//cellular_component;GO:0005576//extracellular region;GO:0005622//intracellular anatomical structure;GO:0005623//obsolete cell;GO:0005737//cytoplasm;GO:0005739//mitochondrion;GO:0005783//endoplasmic reticulum;GO:0005789//endoplasmic reticulum membrane;GO:0005794//Golgi apparatus;GO:0005886//plasma membrane;GO:0005887//integral component of plasma membrane;GO:0…	GO:0003674//molecular_function;GO:0003824//catalytic activity;GO:0005488//binding;GO:0005509//calcium ion binding;GO:0008270//zinc ion binding;GO:0016787//hydrolase activity;GO:0016810//hydrolase activity, acting on carbon-nitrogen (but not peptide) bonds;GO:0016811//hydrolase activity, acting on carbon-nitrogen (but not peptide) bonds, in linear amides;GO:0017040//N-acylsphingosine amidohydrolas…	ko00600(Sphingolipid metabolism)
LOC101735679	360.756	6.77238	714.739	105.537	6.72161	1.3491e-99	1.79089e-97	NC_051374.1	2053428	2090706	-	1444	LOC101735679	GO:0000166;GO:0003674;GO:0003824;GO:0004335;GO:0005488;GO:0005524;GO:0005534;GO:0005575;GO:0005622;GO:0005623;GO:0005737;GO:0005829;GO:0005975;GO:0005996;GO:0006012;GO:0006059;GO:0006066;GO:0006082;GO:0006090;GO:0006091;GO:0006096;GO:0006139;GO:0006163;GO:0006164;GO:0006165;GO:0006725;GO:0006732;GO:0006733;GO:0006753;GO:0006754;GO:0006757;GO:0006793;GO:0006796;GO:0006807;GO:0008144;GO:0008150;GO:…	K00849	opiNOG11388	G	sp|A6H768|GALK1_BOVIN Galactokinase OS=Bos taurus OX=9913 GN=GALK1 PE=2 SV=2	XP_012546295.1 galactokinase isoform X1 [Bombyx mori]	GO:0005975//carbohydrate metabolic process;GO:0005996//monosaccharide metabolic process;GO:0006012//galactose metabolic process;GO:0006059//hexitol metabolic process;GO:0006066//alcohol metabolic process;GO:0006082//organic acid metabolic process;GO:0006090//pyruvate metabolic process;GO:0006091//generation of precursor metabolites and energy;GO:0006096//glycolytic process;GO:0006139//nucleobase-…	GO:0005575//cellular_component;GO:0005622//intracellular anatomical structure;GO:0005623//obsolete cell;GO:0005737//cytoplasm;GO:0005829//cytosol;GO:0044424//obsolete intracellular part;GO:0044444//obsolete cytoplasmic part;GO:0044464//obsolete cell part;	GO:0000166//nucleotide binding;GO:0003674//molecular_function;GO:0003824//catalytic activity;GO:0004335//galactokinase activity;GO:0005488//binding;GO:0005524//ATP binding;GO:0005534//galactose binding;GO:0008144//obsolete drug binding;GO:0016301//kinase activity;GO:0016740//transferase activity;GO:0016772//transferase activity, transferring phosphorus-containing groups;GO:0016773//phosphotransfe…	ko00520(Amino sugar and nucleotide sugar metabolism);ko00052(Galactose metabolism)
LOC101737974	9038.02	17645.9	430.154	0.024377	-5.35833	3.52095e-96	4.62085e-94	NC_051378.1	13209421	13226377	-	1811	LOC101737974	GO:0003674;GO:0003824;GO:0004175;GO:0004252;GO:0006508;GO:0006807;GO:0008150;GO:0008152;GO:0008233;GO:0008236;GO:0016787;GO:0017171;GO:0019538;GO:0043170;GO:0044238;GO:0070011;GO:0071704;GO:0140096;GO:1901564	K09640	COG5640;opiNOG10282;opiNOG40889;NOG67901	OE	sp|P08897|COGS_HYPLI Collagenase OS=Hypoderma lineatum OX=7389 PE=1 SV=3	XP_004933632.2 coagulation factor XI [Bombyx mori]	GO:0006508//proteolysis;GO:0006807//nitrogen compound metabolic process;GO:0008150//biological_process;GO:0008152//metabolic process;GO:0019538//protein metabolic process;GO:0043170//macromolecule metabolic process;GO:0044238//primary metabolic process;GO:0071704//organic substance metabolic process;GO:1901564//organonitrogen compound metabolic process;	-	GO:0003674//molecular_function;GO:0003824//catalytic activity;GO:0004175//endopeptidase activity;GO:0004252//serine-type endopeptidase activity;GO:0008233//peptidase activity;GO:0008236//serine-type peptidase activity;GO:0016787//hydrolase activity;GO:0017171//serine hydrolase activity;GO:0140096//catalytic activity, acting on a protein;	-
LOC732960	2724.65	241.053	5208.25	21.6063	4.43338	2.53129e-95	3.28471e-93	NC_051380.1	17860167	17869617	-	1072	LOC732960	-	-	opiNOG15662	Q	sp|Q4R0J7|ARD1_UROFA D-arabinitol dehydrogenase 1 OS=Uromyces fabae OX=55588 GN=ARD1 PE=1 SV=1	NP_001040423.1 zinc-containing alcohol dehydrogenase [Bombyx mori]	-	-	-	-
LOC101744652	420.64	13.7662	827.514	60.1119	5.90958	3.40542e-95	4.36992e-93	NC_051363.1	46964	71951	+	1995	LOC101744652	GO:0003674;GO:0003824;GO:0005575;GO:0006629;GO:0008150;GO:0008152;GO:0016020;GO:0016021;GO:0016298;GO:0016787;GO:0016788;GO:0031224;GO:0044238;GO:0044425;GO:0071704	-	opiNOG17135;meNOG09917	R	sp|Q29397|SV2A_BOVIN Synaptic vesicle glycoprotein 2A OS=Bos taurus OX=9913 GN=SV2A PE=2 SV=1	XP_037867702.1 synaptic vesicle glycoprotein 2A [Bombyx mori]	GO:0006629//lipid metabolic process;GO:0008150//biological_process;GO:0008152//metabolic process;GO:0044238//primary metabolic process;GO:0071704//organic substance metabolic process;	GO:0005575//cellular_component;GO:0016020//membrane;GO:0016021//integral component of membrane;GO:0031224//intrinsic component of membrane;GO:0044425//obsolete membrane part;	GO:0003674//molecular_function;GO:0003824//catalytic activity;GO:0016298//lipase activity;GO:0016787//hydrolase activity;GO:0016788//hydrolase activity, acting on ester bonds;	-
LOC101735952	296.483	4.38294	588.583	134.29	7.0692	2.05256e-94	2.60494e-92	NC_051374.1	1859695	1867363	-	1681	LOC101735952	GO:0000902;GO:0005575;GO:0005576;GO:0007275;GO:0007399;GO:0007586;GO:0008150;GO:0009653;GO:0009987;GO:0016043;GO:0022008;GO:0030030;GO:0030154;GO:0030182;GO:0031175;GO:0032501;GO:0032502;GO:0032989;GO:0032990;GO:0048468;GO:0048666;GO:0048699;GO:0048731;GO:0048812;GO:0048856;GO:0048858;GO:0048869;GO:0071840;GO:0120036;GO:0120039	-	opiNOG04682;opiNOG54814	I	sp|O46107|LIP1_DROME Lipase 1 OS=Drosophila melanogaster OX=7227 GN=Lip1 PE=2 SV=2	XP_004922003.2 lipase 1 [Bombyx mori]	GO:0000902//cell morphogenesis;GO:0007275//multicellular organism development;GO:0007399//nervous system development;GO:0007586//digestion;GO:0008150//biological_process;GO:0009653//anatomical structure morphogenesis;GO:0009987//cellular process;GO:0016043//cellular component organization;GO:0022008//neurogenesis;GO:0030030//cell projection organization;GO:0030154//cell differentiation;GO:0030182…	GO:0005575//cellular_component;GO:0005576//extracellular region;	-	-
LOC119628448	508.803	22.989	994.617	43.2649	5.43512	2.14769e-93	2.69605e-91	NC_051361.1	563097	570524	-	2047	LOC119628448	GO:0000023;GO:0003333;GO:0003674;GO:0003824;GO:0004553;GO:0005575;GO:0005623;GO:0005886;GO:0005975;GO:0005984;GO:0006810;GO:0006811;GO:0006820;GO:0006865;GO:0008150;GO:0008152;GO:0009311;GO:0009987;GO:0015711;GO:0015849;GO:0015926;GO:0016020;GO:0016787;GO:0016798;GO:0032450;GO:0032991;GO:0034220;GO:0044237;GO:0044238;GO:0044262;GO:0044425;GO:0044459;GO:0044464;GO:0046942;GO:0051179;GO:0051234;GO:…	K01187	opiNOG06018	G	sp|O16098|MAL1_DROVI Maltase 1 OS=Drosophila virilis OX=7244 GN=Mal-B1 PE=3 SV=2	XP_037866528.1 maltase A1-like isoform X2 [Bombyx mori]	GO:0000023//maltose metabolic process;GO:0003333//amino acid transmembrane transport;GO:0005975//carbohydrate metabolic process;GO:0005984//disaccharide metabolic process;GO:0006810//transport;GO:0006811//ion transport;GO:0006820//anion transport;GO:0006865//amino acid transport;GO:0008150//biological_process;GO:0008152//metabolic process;GO:0009311//oligosaccharide metabolic process;GO:0009987//…	GO:0005575//cellular_component;GO:0005623//obsolete cell;GO:0005886//plasma membrane;GO:0016020//membrane;GO:0032991//protein-containing complex;GO:0044425//obsolete membrane part;GO:0044459//obsolete plasma membrane part;GO:0044464//obsolete cell part;GO:0071944//cell periphery;GO:0098796//membrane protein complex;GO:0098797//plasma membrane protein complex;GO:1990184//amino acid transport compl…	GO:0003674//molecular_function;GO:0003824//catalytic activity;GO:0004553//hydrolase activity, hydrolyzing O-glycosyl compounds;GO:0015926//glucosidase activity;GO:0016787//hydrolase activity;GO:0016798//hydrolase activity, acting on glycosyl bonds;GO:0032450//maltose alpha-glucosidase activity;GO:0090599//alpha-glucosidase activity;	ko00500(Starch and sucrose metabolism);ko00052(Galactose metabolism)
LOC101741863	850.076	55.5835	1644.57	29.5874	4.88691	3.22495e-93	4.00484e-91	NC_051361.1	18560192	18600094	+	4209	LOC101741863	-	-	opiNOG15700	T	sp|O02466|ILPR_BRALA Insulin-like peptide receptor OS=Branchiostoma lanceolatum OX=7740 PE=2 SV=1	XP_037877798.1 uncharacterized protein LOC101741863 [Bombyx mori]	-	-	-	-
LOC101746424	6186.85	621.9	11751.8	18.8966	4.24006	3.38353e-93	4.15707e-91	NC_051374.1	16804578	16817272	+	2668	LOC101746424	GO:0000003;GO:0000323;GO:0003674;GO:0005215;GO:0005216;GO:0005253;GO:0005254;GO:0005310;GO:0005342;GO:0005575;GO:0005622;GO:0005623;GO:0005634;GO:0005654;GO:0005737;GO:0005764;GO:0005765;GO:0005773;GO:0005774;GO:0005783;GO:0005794;GO:0005886;GO:0005887;GO:0006810;GO:0006811;GO:0006820;GO:0006821;GO:0006835;GO:0006873;GO:0006885;GO:0007610;GO:0007617;GO:0007618;GO:0007621;GO:0008150;GO:0008272;GO:…	K14708	COG0659;opiNOG00183	P	sp|Q80ZD3|S2611_MOUSE Sodium-independent sulfate anion transporter OS=Mus musculus OX=10090 GN=Slc26a11 PE=2 SV=2	XP_004926417.1 sodium-independent sulfate anion transporter [Bombyx mori]	GO:0000003//reproduction;GO:0006810//transport;GO:0006811//ion transport;GO:0006820//anion transport;GO:0006821//chloride transport;GO:0006835//dicarboxylic acid transport;GO:0006873//cellular ion homeostasis;GO:0006885//regulation of pH;GO:0007610//behavior;GO:0007617//mating behavior;GO:0007618//mating;GO:0007621//negative regulation of female receptivity;GO:0008150//biological_process;GO:00082…	GO:0000323//lytic vacuole;GO:0005575//cellular_component;GO:0005622//intracellular anatomical structure;GO:0005623//obsolete cell;GO:0005634//nucleus;GO:0005654//nucleoplasm;GO:0005737//cytoplasm;GO:0005764//lysosome;GO:0005765//lysosomal membrane;GO:0005773//vacuole;GO:0005774//vacuolar membrane;GO:0005783//endoplasmic reticulum;GO:0005794//Golgi apparatus;GO:0005886//plasma membrane;GO:0005887/…	GO:0003674//molecular_function;GO:0005215//transporter activity;GO:0005216//ion channel activity;GO:0005253//anion channel activity;GO:0005254//chloride channel activity;GO:0005310//dicarboxylic acid transmembrane transporter activity;GO:0005342//organic acid transmembrane transporter activity;GO:0008509//anion transmembrane transporter activity;GO:0008514//organic anion transmembrane transporter…	-
MS	215.273	0	430.545	Inf	Inf	7.04446e-93	8.56384e-91	NC_051364.1	1689084	1713338	+	1172	MS	-	-	meNOG32679	R	sp|C0HKU2|NEMS_AGRIP Myosuppressin OS=Agrotis ipsilon OX=56364 PE=1 SV=1	XP_037867792.1 myosuppressin isoform X1 [Bombyx mori]	-	-	-	-
LOC100101171	1237.78	96.8919	2378.67	24.5497	4.61763	2.36731e-92	2.84792e-90	NC_051363.1	3855159	3869385	-	1221	LOC100101171	-	K01312	opiNOG30705;meNOG09429	E	sp|C1JE15|SCLXB_HELVI Scolexin B OS=Heliothis virescens OX=7102 PE=1 SV=1	NP_001093269.1 scolexin precursor [Bombyx mori]	-	-	-	ko04080(Neuroactive ligand-receptor interaction)
LOC101736483	228.922	0.961461	456.884	475.197	8.89238	4.06869e-91	4.84426e-89	NC_051377.1	1472493	1485795	-	1581	LOC101736483	-	K08145	COG0477;meNOG40061;opiNOG56611	RG	sp|B4LPX5|TRET1_DROVI Facilitated trehalose transporter Tret1 OS=Drosophila virilis OX=7244 GN=Tret1 PE=3 SV=2	XP_004927669.1 facilitated trehalose transporter Tret1-2 homolog [Bombyx mori]	-	-	-	-
LOC101745066	14800.4	29433.4	167.29	0.00568368	-7.45896	1.65097e-90	1.94562e-88	NC_051371.1	1049313	1054466	-	1551	LOC101745066	GO:0003674;GO:0003824;GO:0004180;GO:0004181;GO:0005575;GO:0005576;GO:0005615;GO:0006508;GO:0006807;GO:0008150;GO:0008152;GO:0008233;GO:0008235;GO:0008237;GO:0008238;GO:0016787;GO:0019538;GO:0043170;GO:0044238;GO:0044421;GO:0070011;GO:0071704;GO:0140096;GO:1901564	-	opiNOG59851;COG2866	RE	sp|Q3T905|CBPB_HELZE Carboxypeptidase B OS=Helicoverpa zea OX=7113 GN=CPB PE=1 SV=1	XP_004922812.1 zinc carboxypeptidase [Bombyx mori]	GO:0006508//proteolysis;GO:0006807//nitrogen compound metabolic process;GO:0008150//biological_process;GO:0008152//metabolic process;GO:0019538//protein metabolic process;GO:0043170//macromolecule metabolic process;GO:0044238//primary metabolic process;GO:0071704//organic substance metabolic process;GO:1901564//organonitrogen compound metabolic process;	GO:0005575//cellular_component;GO:0005576//extracellular region;GO:0005615//extracellular space;GO:0044421//obsolete extracellular region part;	GO:0003674//molecular_function;GO:0003824//catalytic activity;GO:0004180//carboxypeptidase activity;GO:0004181//metallocarboxypeptidase activity;GO:0008233//peptidase activity;GO:0008235//metalloexopeptidase activity;GO:0008237//metallopeptidase activity;GO:0008238//exopeptidase activity;GO:0016787//hydrolase activity;GO:0140096//catalytic activity, acting on a protein;	-
LOC101736497	15982.2	1741.41	30223	17.3555	4.11732	1.75058e-90	2.04216e-88	NC_051383.1	2540984	2543699	+	1584	LOC101736497	GO:0000016;GO:0001666;GO:0003674;GO:0003824;GO:0004553;GO:0004565;GO:0005575;GO:0005622;GO:0005623;GO:0005737;GO:0005783;GO:0005829;GO:0005886;GO:0005887;GO:0005903;GO:0006629;GO:0006643;GO:0006664;GO:0006665;GO:0006672;GO:0006677;GO:0006687;GO:0006807;GO:0006950;GO:0007584;GO:0007586;GO:0008150;GO:0008152;GO:0008422;GO:0009056;GO:0009605;GO:0009628;GO:0009636;GO:0009719;GO:0009725;GO:0009743;GO:…	-	opiNOG01219;COG2723	G	sp|Q95X01|MYRO1_BREBR Myrosinase 1 OS=Brevicoryne brassicae OX=69196 PE=1 SV=1	XP_028028072.1 myrosinase 1-like [Bombyx mandarina]	GO:0001666//response to hypoxia;GO:0006629//lipid metabolic process;GO:0006643//membrane lipid metabolic process;GO:0006664//glycolipid metabolic process;GO:0006665//sphingolipid metabolic process;GO:0006672//ceramide metabolic process;GO:0006677//glycosylceramide metabolic process;GO:0006687//glycosphingolipid metabolic process;GO:0006807//nitrogen compound metabolic process;GO:0006950//response…	GO:0005575//cellular_component;GO:0005622//intracellular anatomical structure;GO:0005623//obsolete cell;GO:0005737//cytoplasm;GO:0005783//endoplasmic reticulum;GO:0005829//cytosol;GO:0005886//plasma membrane;GO:0005887//integral component of plasma membrane;GO:0005903//brush border;GO:0012505//endomembrane system;GO:0016020//membrane;GO:0016021//integral component of membrane;GO:0016324//apical p…	GO:0000016//lactase activity;GO:0003674//molecular_function;GO:0003824//catalytic activity;GO:0004553//hydrolase activity, hydrolyzing O-glycosyl compounds;GO:0004565//beta-galactosidase activity;GO:0008422//beta-glucosidase activity;GO:0015925//galactosidase activity;GO:0015926//glucosidase activity;GO:0016740//transferase activity;GO:0016787//hydrolase activity;GO:0016798//hydrolase activity, a…	-
LOC110384718	620.975	38.0041	1203.95	31.6794	4.98547	8.01994e-90	9.26223e-88	NC_051360.1	13159288	13162567	-	1727	LOC110384718	-	-	-	-	-	XP_021202481.1 fungal protease inhibitor F-like [Bombyx mori]	-	-	-	-
LOC101744823	2958.65	5826.94	90.3653	0.0155082	-6.01082	6.60224e-89	7.54944e-87	NC_051377.1	2735086	2751519	+	1470	LOC101744823	-	K01312	COG5640;opiNOG20212	EO	sp|Q8MQS8|SP34_APIME Venom serine protease 34 OS=Apis mellifera OX=7460 PE=2 SV=1	NP_001155191.2 silk gland derived serine protease 1 precursor [Bombyx mori]	-	-	-	ko04080(Neuroactive ligand-receptor interaction)
LOC101739570	224.748	1.28195	448.214	349.635	8.44971	1.0971e-88	1.23682e-86	NC_051376.1	10371519	10372678	+	819	LOC101739570	-	-	meNOG46464;lepNOG13448	R	-	XP_004922430.1 calphotin [Bombyx mori]	-	-	-	-
LOC101736365	234.591	1.94175	467.24	240.629	7.91066	1.10306e-88	1.23682e-86	NC_051377.1	1492304	1504369	-	1651	LOC101736365	GO:0003674;GO:0005215;GO:0005351;GO:0005355;GO:0005402;GO:0006810;GO:0006811;GO:0006812;GO:0008150;GO:0008324;GO:0008643;GO:0008645;GO:0015075;GO:0015077;GO:0015078;GO:0015144;GO:0015145;GO:0015149;GO:0015291;GO:0015293;GO:0015294;GO:0015295;GO:0015318;GO:0015672;GO:0015749;GO:0022804;GO:0022857;GO:0022890;GO:0034219;GO:0034220;GO:0046323;GO:0051119;GO:0051179;GO:0051234;GO:0055085;GO:0071702;GO:…	K08145	meNOG40061;COG0477;meNOG10203	RG	sp|Q17NV8|TRET1_AEDAE Facilitated trehalose transporter Tret1 OS=Aedes aegypti OX=7159 GN=Tret1 PE=3 SV=1	XP_004927668.3 facilitated trehalose transporter Tret1 [Bombyx mori]	GO:0006810//transport;GO:0006811//ion transport;GO:0006812//cation transport;GO:0008150//biological_process;GO:0008643//carbohydrate transport;GO:0008645//hexose transmembrane transport;GO:0015749//monosaccharide transmembrane transport;GO:0034219//carbohydrate transmembrane transport;GO:0034220//ion transmembrane transport;GO:0046323//glucose import;GO:0051179//localization;GO:0051234//establish…	-	GO:0003674//molecular_function;GO:0005215//transporter activity;GO:0005351//carbohydrate:proton symporter activity;GO:0005355//glucose transmembrane transporter activity;GO:0005402//carbohydrate:cation symporter activity;GO:0008324//cation transmembrane transporter activity;GO:0015075//ion transmembrane transporter activity;GO:0015078//proton transmembrane transporter activity;GO:0015144//carbohy…	-
LOC105842776	394.631	784.702	4.55928	0.0058102	-7.4272	5.87819e-87	6.52762e-85	NC_051367.1	15528238	15531390	-	2032	LOC105842776	-	-	COG2272	I	sp|P35502|ESTF_MYZPE Esterase FE4 OS=Myzus persicae OX=13164 PE=1 SV=1	XP_037869367.1 esterase FE4-like [Bombyx mori]	-	-	-	-
LOC101742726	1386.64	2770	3.28362	0.00118542	-9.72038	4.32414e-84	4.75615e-82	NC_051359.1	49085	54246	+	1177	LOC101742726	-	-	meNOG45291	R	-	XP_004925011.1 uncharacterized protein LOC101742726 [Bombyx mori]	-	-	-	-
LOC101737347	812.51	10.4766	1614.54	154.109	7.26781	4.14452e-82	4.51557e-80	NC_051360.1	14347673	14348486	+	814	LOC101737347	GO:0003674;GO:0003824;GO:0003924;GO:0016462;GO:0016787;GO:0016817;GO:0016818;GO:0017111	-	opiNOG27423	R	sp|Q10131|CEX1_CAEEL Calexcitin-1 OS=Caenorhabditis elegans OX=6239 GN=cex-1 PE=4 SV=1	XP_004926654.1 calexcitin-2 [Bombyx mori]	-	-	GO:0003674//molecular_function;GO:0003824//catalytic activity;GO:0003924//GTPase activity;GO:0016462//pyrophosphatase activity;GO:0016787//hydrolase activity;GO:0016817//hydrolase activity, acting on acid anhydrides;GO:0016818//hydrolase activity, acting on acid anhydrides, in phosphorus-containing anhydrides;GO:0017111//nucleoside-triphosphatase activity;	-
LOC101742329	185.386	0.961461	369.81	384.633	8.58734	2.57156e-80	2.7756e-78	NC_051364.1	1344436	1359673	+	909	LOC101742329	-	K01312	COG5640;NOG98319	O	sp|P35047|TRYC_MANSE Trypsin, alkaline C OS=Manduca sexta OX=7130 PE=2 SV=1	XP_004923288.1 trypsin, alkaline C [Bombyx mori]	-	-	-	ko04080(Neuroactive ligand-receptor interaction)
LOC101735421	172.416	0.339312	344.493	1015.27	9.98765	1.40693e-79	1.5045e-77	NC_051377.1	117881	125915	-	1559	LOC101735421	GO:0000322;GO:0000323;GO:0000324;GO:0000329;GO:0003674;GO:0005215;GO:0005575;GO:0005622;GO:0005623;GO:0005737;GO:0005773;GO:0005774;GO:0006810;GO:0008150;GO:0016020;GO:0016021;GO:0022857;GO:0031090;GO:0031224;GO:0043226;GO:0043227;GO:0043229;GO:0043231;GO:0044422;GO:0044424;GO:0044425;GO:0044437;GO:0044444;GO:0044446;GO:0044464;GO:0051179;GO:0051234;GO:0055085;GO:0098588;GO:0098805;GO:0098852	K08145	meNOG40061;KOG0254;COG0477	RG	sp|A9ZSY3|TRET1_BOMMO Facilitated trehalose transporter Tret1 OS=Bombyx mori OX=7091 GN=Tret1 PE=1 SV=1	XP_004927380.1 facilitated trehalose transporter Tret1 [Bombyx mori]	GO:0006810//transport;GO:0008150//biological_process;GO:0051179//localization;GO:0051234//establishment of localization;GO:0055085//transmembrane transport;	GO:0000322//storage vacuole;GO:0000323//lytic vacuole;GO:0000324//fungal-type vacuole;GO:0000329//fungal-type vacuole membrane;GO:0005575//cellular_component;GO:0005622//intracellular anatomical structure;GO:0005623//obsolete cell;GO:0005737//cytoplasm;GO:0005773//vacuole;GO:0005774//vacuolar membrane;GO:0016020//membrane;GO:0016021//integral component of membrane;GO:0031090//organelle membrane;G…	GO:0003674//molecular_function;GO:0005215//transporter activity;GO:0022857//transmembrane transporter activity;	-
LOC101743815	228.409	5.48571	451.331	82.274	6.36237	9.04371e-78	9.58219e-76	NC_051381.1	8554782	8562282	+	1566	LOC101743815	-	-	opiNOG46012	S	-	XP_004923169.1 uncharacterized protein LOC101743815 isoform X2 [Bombyx mori]	-	-	-	-
CSP7	398.784	793.996	3.57256	0.00449947	-7.79603	1.55507e-77	1.63268e-75	NC_051376.1	7884799	7885479	-	369	CSP7	-	-	meNOG46847;meNOG33158	R	-	NP_001037068.1 chemosensory protein 7 precursor [Bombyx mori]	-	-	-	-
LOC101738432	167.132	0.678623	333.586	491.563	8.94123	1.79926e-76	1.87204e-74	NC_051360.1	381387	384692	-	1050	LOC101738432	-	-	NOG104137;COG5640;opiNOG40889	OE	sp|P08897|COGS_HYPLI Collagenase OS=Hypoderma lineatum OX=7389 PE=1 SV=3	XP_004923933.1 collagenase [Bombyx mori]	-	-	-	-
LOC101747097	160.397	0.320487	320.474	999.959	9.96573	7.42094e-76	7.65219e-74	NC_051377.1	1510445	1534878	-	6033	LOC101747097	-	-	veNOG18849	R	sp|Q96DM1|PGBD4_HUMAN PiggyBac transposable element-derived protein 4 OS=Homo sapiens OX=9606 GN=PGBD4 PE=2 SV=3	XP_037868834.1 piggyBac transposable element-derived protein 4-like isoform X1 [Bombyx mori]	-	-	-	-
LOC101747212	166.097	0.99911	331.194	331.489	8.37282	1.05424e-74	1.07747e-72	NC_051370.1	7069059	7099609	-	2904	LOC101747212	-	-	NOG24373;opiNOG23078	S	sp|B7Z0W9|OTOP_DROME Proton channel OtopLc OS=Drosophila melanogaster OX=7227 GN=OtopLc PE=3 SV=2	XP_037870932.1 proton channel OtopLc [Bombyx mori]	-	-	-	-
LOC101738497	165.29	0.961461	329.618	342.831	8.42135	1.82169e-74	1.8455e-72	NC_051380.1	17160014	17176317	-	3281	LOC101738497	GO:0003674;GO:0005215;GO:0005575;GO:0005623;GO:0005886;GO:0005887;GO:0006810;GO:0006811;GO:0006820;GO:0008150;GO:0008509;GO:0008514;GO:0015075;GO:0015711;GO:0016020;GO:0016021;GO:0022857;GO:0031224;GO:0031226;GO:0034220;GO:0044425;GO:0044459;GO:0044464;GO:0051179;GO:0051234;GO:0055085;GO:0071702;GO:0071944;GO:0098656	-	opiNOG00946;meNOG00873	R	sp|Q9VIK2|CART_DROME Carcinine transporter OS=Drosophila melanogaster OX=7227 GN=CarT PE=2 SV=1	XP_021206705.1 carcinine transporter isoform X2 [Bombyx mori]	GO:0006810//transport;GO:0006811//ion transport;GO:0006820//anion transport;GO:0008150//biological_process;GO:0015711//organic anion transport;GO:0034220//ion transmembrane transport;GO:0051179//localization;GO:0051234//establishment of localization;GO:0055085//transmembrane transport;GO:0071702//organic substance transport;GO:0098656//anion transmembrane transport;	GO:0005575//cellular_component;GO:0005623//obsolete cell;GO:0005886//plasma membrane;GO:0005887//integral component of plasma membrane;GO:0016020//membrane;GO:0016021//integral component of membrane;GO:0031224//intrinsic component of membrane;GO:0031226//intrinsic component of plasma membrane;GO:0044425//obsolete membrane part;GO:0044459//obsolete plasma membrane part;GO:0044464//obsolete cell pa…	GO:0003674//molecular_function;GO:0005215//transporter activity;GO:0008509//anion transmembrane transporter activity;GO:0008514//organic anion transmembrane transporter activity;GO:0015075//ion transmembrane transporter activity;GO:0022857//transmembrane transporter activity;	-
LOC101740111	1009.33	114.792	1903.87	16.5855	4.05185	2.33475e-74	2.34469e-72	NC_051361.1	11926036	11944703	-	2137	LOC101740111	GO:0000041;GO:0001654;GO:0003674;GO:0005215;GO:0005385;GO:0005575;GO:0005623;GO:0005886;GO:0005887;GO:0006355;GO:0006357;GO:0006810;GO:0006811;GO:0006812;GO:0006829;GO:0006873;GO:0006875;GO:0006882;GO:0006950;GO:0007049;GO:0007154;GO:0007165;GO:0007166;GO:0007167;GO:0007178;GO:0007275;GO:0007423;GO:0008150;GO:0008283;GO:0008324;GO:0009267;GO:0009605;GO:0009636;GO:0009719;GO:0009889;GO:0009893;GO:…	K14711	opiNOG18079	P	sp|Q6PEH9|S39AA_DANRE Zinc transporter ZIP10 OS=Danio rerio OX=7955 GN=slc39a10 PE=2 SV=1	XP_004930976.1 zinc transporter ZIP10 [Bombyx mori]	GO:0000041//transition metal ion transport;GO:0001654//eye development;GO:0006355//regulation of transcription, DNA-templated;GO:0006357//regulation of transcription by RNA polymerase II;GO:0006810//transport;GO:0006811//ion transport;GO:0006812//cation transport;GO:0006829//zinc ion transport;GO:0006873//cellular ion homeostasis;GO:0006875//cellular metal ion homeostasis;GO:0006882//cellular zin…	GO:0005575//cellular_component;GO:0005623//obsolete cell;GO:0005886//plasma membrane;GO:0005887//integral component of plasma membrane;GO:0016020//membrane;GO:0016021//integral component of membrane;GO:0016323//basolateral plasma membrane;GO:0031224//intrinsic component of membrane;GO:0031226//intrinsic component of plasma membrane;GO:0044425//obsolete membrane part;GO:0044459//obsolete plasma me…	GO:0003674//molecular_function;GO:0005215//transporter activity;GO:0005385//zinc ion transmembrane transporter activity;GO:0008324//cation transmembrane transporter activity;GO:0015075//ion transmembrane transporter activity;GO:0015318//inorganic molecular entity transmembrane transporter activity;GO:0022857//transmembrane transporter activity;GO:0022890//inorganic cation transmembrane transporte…	-
LOC101736880	311.239	14.0491	608.429	43.3074	5.43654	7.87402e-74	7.8394e-72	NC_051365.1	3676801	3709471	-	2910	LOC101736880	-	K17960	opiNOG10119;meNOG38765;COG2124	Q	sp|Q9V5L3|C49A1_DROME Probable cytochrome P450 49a1 OS=Drosophila melanogaster OX=7227 GN=Cyp49a1 PE=2 SV=3	NP_001266419.1 probable cytochrome P450 49a1-like [Bombyx mori]	-	-	-	-
LOC105841453	305.951	17.0323	594.869	34.9259	5.12623	6.5909e-73	6.50584e-71	NC_051358.1	19692751	19742049	-	4602	LOC105841453	GO:0000323;GO:0001505;GO:0003333;GO:0003674;GO:0005215;GO:0005280;GO:0005326;GO:0005342;GO:0005416;GO:0005575;GO:0005622;GO:0005623;GO:0005737;GO:0005764;GO:0005773;GO:0005774;GO:0005783;GO:0005886;GO:0006810;GO:0006811;GO:0006812;GO:0006820;GO:0006836;GO:0006855;GO:0006865;GO:0008150;GO:0008324;GO:0008509;GO:0008514;GO:0010155;GO:0010958;GO:0012505;GO:0015075;GO:0015077;GO:0015078;GO:0015171;GO:…	K14209	opiNOG01493	E	sp|Q9W056|C1139_DROME Proton-coupled amino acid transporter-like protein CG1139 OS=Drosophila melanogaster OX=7227 GN=CG1139 PE=2 SV=1	XP_037866509.1 proton-coupled amino acid transporter 1 isoform X2 [Bombyx mori]	GO:0001505//regulation of neurotransmitter levels;GO:0003333//amino acid transmembrane transport;GO:0006810//transport;GO:0006811//ion transport;GO:0006812//cation transport;GO:0006820//anion transport;GO:0006836//neurotransmitter transport;GO:0006855//xenobiotic transmembrane transport;GO:0006865//amino acid transport;GO:0008150//biological_process;GO:0010155//regulation of proton transport;GO:0…	GO:0000323//lytic vacuole;GO:0005575//cellular_component;GO:0005622//intracellular anatomical structure;GO:0005623//obsolete cell;GO:0005737//cytoplasm;GO:0005764//lysosome;GO:0005773//vacuole;GO:0005774//vacuolar membrane;GO:0005783//endoplasmic reticulum;GO:0005886//plasma membrane;GO:0012505//endomembrane system;GO:0016020//membrane;GO:0031090//organelle membrane;GO:0043226//organelle;GO:00432…	GO:0003674//molecular_function;GO:0005215//transporter activity;GO:0005280//amino acid:proton symporter activity;GO:0005326//neurotransmitter transmembrane transporter activity;GO:0005342//organic acid transmembrane transporter activity;GO:0005416//amino acid:cation symporter activity;GO:0008324//cation transmembrane transporter activity;GO:0008509//anion transmembrane transporter activity;GO:000…	-
AST-C	487.159	17.1264	957.192	55.8899	5.80452	8.16535e-72	7.99167e-70	NC_051365.1	7240704	7271540	-	872	AST-C	-	-	meNOG49014	S	sp|Q868F8|ALLS_SPOFR Allatostatin OS=Spodoptera frugiperda OX=7108 GN=ast PE=2 SV=1	NP_001124356.1 allatostatin C precursor [Bombyx mori]	-	-	-	-
LOC101742191	140.255	0	280.51	Inf	Inf	2.56602e-71	2.49033e-69	NC_051364.1	1333029	1336625	+	3597	LOC101742191	GO:0001101;GO:0003008;GO:0003674;GO:0005215;GO:0005216;GO:0005261;GO:0005262;GO:0005575;GO:0006810;GO:0006811;GO:0006812;GO:0006816;GO:0007600;GO:0007605;GO:0008150;GO:0008324;GO:0009270;GO:0009415;GO:0009628;GO:0010035;GO:0015075;GO:0015085;GO:0015267;GO:0015318;GO:0016020;GO:0016021;GO:0022803;GO:0022838;GO:0022857;GO:0022890;GO:0030001;GO:0031224;GO:0032501;GO:0032991;GO:0034220;GO:0034702;GO:…	-	opiNOG10744;COG0666	R	sp|Q9W0T5|PYX_DROME Transient receptor potential channel pyrexia OS=Drosophila melanogaster OX=7227 GN=pyx PE=2 SV=2	XP_028039256.1 transient receptor potential channel pyrexia-like [Bombyx mandarina]	GO:0001101//response to acid chemical;GO:0003008//system process;GO:0006810//transport;GO:0006811//ion transport;GO:0006812//cation transport;GO:0006816//calcium ion transport;GO:0007600//sensory perception;GO:0007605//sensory perception of sound;GO:0008150//biological_process;GO:0009270//response to humidity;GO:0009415//response to water;GO:0009628//response to abiotic stimulus;GO:0010035//respo…	GO:0005575//cellular_component;GO:0016020//membrane;GO:0016021//integral component of membrane;GO:0031224//intrinsic component of membrane;GO:0032991//protein-containing complex;GO:0034702//ion channel complex;GO:0034703//cation channel complex;GO:0044425//obsolete membrane part;GO:0098796//membrane protein complex;GO:1902495//transmembrane transporter complex;GO:1990351//transporter complex;	GO:0003674//molecular_function;GO:0005215//transporter activity;GO:0005216//ion channel activity;GO:0005261//cation channel activity;GO:0005262//calcium channel activity;GO:0008324//cation transmembrane transporter activity;GO:0015075//ion transmembrane transporter activity;GO:0015085//calcium ion transmembrane transporter activity;GO:0015267//channel activity;GO:0015318//inorganic molecular enti…	-
LOC101744086	1119.41	143.285	2095.54	14.625	3.87037	5.30618e-71	5.10676e-69	NC_051370.1	4712881	4714756	-	1498	LOC101744086	-	K01302	opiNOG13648	E	sp|Q5RDN7|CBPQ_PONAB Carboxypeptidase Q OS=Pongo abelii OX=9601 GN=CPQ PE=2 SV=1	XP_004927965.1 carboxypeptidase Q [Bombyx mori]	-	-	-	-
LOC101737315	148.647	0.640974	296.652	462.815	8.85429	8.09411e-71	7.72553e-69	NC_051366.1	14589541	14591446	+	1906	LOC101737315	-	-	NOG212909;opiNOG00946;KOG0255;meNOG41218	GR	sp|Q9VIK2|CART_DROME Carcinine transporter OS=Drosophila melanogaster OX=7227 GN=CarT PE=2 SV=1	XP_004931256.1 carcinine transporter [Bombyx mori]	-	-	-	-
LOC101738736	320863	588146	53580.2	0.0911002	-3.4564	2.34181e-68	2.21685e-66	NC_051377.1	6706323	6721441	-	1383	LOC101738736	-	-	-	-	-	XP_004925328.1 uncharacterized protein LOC101738736 isoform X2 [Bombyx mori]	-	-	-	-
LOC101743146	175.821	4.03426	347.607	86.1639	6.42901	5.67322e-68	5.32683e-66	NC_051376.1	7276413	7481006	+	5325	LOC101743146	GO:0000003;GO:0001653;GO:0001666;GO:0001817;GO:0001819;GO:0001932;GO:0001934;GO:0001965;GO:0002027;GO:0002376;GO:0002682;GO:0002684;GO:0002694;GO:0002696;GO:0002697;GO:0002699;GO:0002703;GO:0002705;GO:0002790;GO:0002791;GO:0002792;GO:0002886;GO:0002888;GO:0003008;GO:0003013;GO:0003674;GO:0004888;GO:0004930;GO:0004948;GO:0005102;GO:0005179;GO:0005488;GO:0005515;GO:0005575;GO:0005622;GO:0005623;GO:…	K04578	opiNOG04325;KOG4564	T	sp|P35464|DIHR_MANSE Diuretic hormone receptor OS=Manduca sexta OX=7130 PE=2 SV=1	XP_021208421.1 diuretic hormone receptor isoform X3 [Bombyx mori]	GO:0000003//reproduction;GO:0001666//response to hypoxia;GO:0001817//regulation of cytokine production;GO:0001819//positive regulation of cytokine production;GO:0001932//regulation of protein phosphorylation;GO:0001934//positive regulation of protein phosphorylation;GO:0002027//regulation of heart rate;GO:0002376//immune system process;GO:0002682//regulation of immune system process;GO:0002684//p…	GO:0005575//cellular_component;GO:0005622//intracellular anatomical structure;GO:0005623//obsolete cell;GO:0005737//cytoplasm;GO:0005768//endosome;GO:0005770//late endosome;GO:0005771//multivesicular body;GO:0005783//endoplasmic reticulum;GO:0005791//rough endoplasmic reticulum;GO:0005794//Golgi apparatus;GO:0005802//trans-Golgi network;GO:0005886//plasma membrane;GO:0005887//integral component o…	GO:0001653//peptide receptor activity;GO:0001965//G-protein alpha-subunit binding;GO:0003674//molecular_function;GO:0004888//transmembrane signaling receptor activity;GO:0004930//G protein-coupled receptor activity;GO:0004948//calcitonin receptor activity;GO:0005102//signaling receptor binding;GO:0005179//hormone activity;GO:0005488//binding;GO:0005515//protein binding;GO:0008036//diuretic hormon…	ko04080(Neuroactive ligand-receptor interaction)
LOC101745323	128.887	0	257.774	Inf	Inf	1.47712e-67	1.37575e-65	NC_051379.1	15999665	16010278	-	1670	LOC101745323	-	K14613	KOG2816;opiNOG12600;opiNOG31919	R	sp|Q6DCX5|PCFT_XENLA Proton-coupled folate transporter OS=Xenopus laevis OX=8355 GN=slc46a1 PE=2 SV=1	XP_004924743.1 proton-coupled folate transporter [Bombyx mori]	-	-	-	-
Pi-t1	125.862	0	251.724	Inf	Inf	1.27385e-66	1.17694e-64	NC_051365.1	622859	647898	+	1714	Pi-t1	GO:0001666;GO:0003002;GO:0003674;GO:0005215;GO:0005575;GO:0005623;GO:0005886;GO:0006810;GO:0006811;GO:0006820;GO:0006950;GO:0007275;GO:0007389;GO:0007444;GO:0007447;GO:0007450;GO:0008150;GO:0009628;GO:0009888;GO:0009953;GO:0016020;GO:0016021;GO:0022857;GO:0031224;GO:0032501;GO:0032502;GO:0035220;GO:0035222;GO:0035295;GO:0036293;GO:0044425;GO:0044464;GO:0048190;GO:0048513;GO:0048731;GO:0048856;GO:…	K12301	opiNOG18471;meNOG17529;KOG2532	G	sp|O61369|PICO_DROAN Putative inorganic phosphate cotransporter OS=Drosophila ananassae OX=7217 GN=Picot PE=3 SV=1	NP_001036907.1 inorganic phosphate transporter 1 [Bombyx mori]	GO:0001666//response to hypoxia;GO:0003002//regionalization;GO:0006810//transport;GO:0006811//ion transport;GO:0006820//anion transport;GO:0006950//response to stress;GO:0007275//multicellular organism development;GO:0007389//pattern specification process;GO:0007444//imaginal disc development;GO:0007447//imaginal disc pattern formation;GO:0007450//dorsal/ventral pattern formation, imaginal disc;G…	GO:0005575//cellular_component;GO:0005623//obsolete cell;GO:0005886//plasma membrane;GO:0016020//membrane;GO:0016021//integral component of membrane;GO:0031224//intrinsic component of membrane;GO:0044425//obsolete membrane part;GO:0044464//obsolete cell part;GO:0071944//cell periphery;	GO:0003674//molecular_function;GO:0005215//transporter activity;GO:0022857//transmembrane transporter activity;	ko04142(Lysosome)
LOC101740180	140.043	0.961461	279.125	290.313	8.18147	1.81359e-66	1.66232e-64	NC_051382.1	5532774	5533673	+	900	LOC101740180	GO:0000137;GO:0002790;GO:0003674;GO:0005215;GO:0005575;GO:0005622;GO:0005623;GO:0005737;GO:0005783;GO:0005793;GO:0005794;GO:0005795;GO:0006810;GO:0006888;GO:0007154;GO:0007267;GO:0008104;GO:0008150;GO:0009306;GO:0009987;GO:0012505;GO:0015031;GO:0015833;GO:0016020;GO:0016021;GO:0016192;GO:0023052;GO:0023061;GO:0031224;GO:0031984;GO:0031985;GO:0032940;GO:0033036;GO:0042886;GO:0043226;GO:0043227;GO:…	K14825	opiNOG18049;meNOG24467	U	sp|Q6AXN3|TMED5_RAT Transmembrane emp24 domain-containing protein 5 OS=Rattus norvegicus OX=10116 GN=Tmed5 PE=2 SV=1	XP_012544401.1 transmembrane emp24 domain-containing protein 5 [Bombyx mori]	GO:0002790//peptide secretion;GO:0006810//transport;GO:0006888//endoplasmic reticulum to Golgi vesicle-mediated transport;GO:0007154//cell communication;GO:0007267//cell-cell signaling;GO:0008104//protein localization;GO:0008150//biological_process;GO:0009306//protein secretion;GO:0009987//cellular process;GO:0015031//protein transport;GO:0015833//peptide transport;GO:0016192//vesicle-mediated tr…	GO:0000137//Golgi cis cisterna;GO:0005575//cellular_component;GO:0005622//intracellular anatomical structure;GO:0005623//obsolete cell;GO:0005737//cytoplasm;GO:0005783//endoplasmic reticulum;GO:0005793//endoplasmic reticulum-Golgi intermediate compartment;GO:0005794//Golgi apparatus;GO:0005795//Golgi stack;GO:0012505//endomembrane system;GO:0016020//membrane;GO:0016021//integral component of memb…	GO:0003674//molecular_function;GO:0005215//transporter activity;	-
LOC101739350	12377.3	24736.2	18.3735	0.000742777	-10.3948	2.03111e-66	1.84703e-64	NC_051385.1	5815157	5822194	-	1201	LOC101739350	GO:0003674;GO:0003824;GO:0004553;GO:0004568;GO:0005488;GO:0005575;GO:0005576;GO:0005622;GO:0005623;GO:0005737;GO:0006022;GO:0006026;GO:0006030;GO:0006032;GO:0006040;GO:0006807;GO:0008061;GO:0008144;GO:0008150;GO:0008152;GO:0009056;GO:0009057;GO:0009987;GO:0016787;GO:0016798;GO:0017144;GO:0042737;GO:0043170;GO:0044237;GO:0044248;GO:0044424;GO:0044464;GO:0046348;GO:0071704;GO:0097367;GO:1901071;GO:…	-	meNOG17957;opiNOG22864	R	sp|H9JW44|CDA7_BOMMO Chitin deacetylase 7 OS=Bombyx mori OX=7091 GN=CDA7 PE=1 SV=1	XP_004923480.1 chitin deacetylase 7-like [Bombyx mori]	GO:0006022//aminoglycan metabolic process;GO:0006026//aminoglycan catabolic process;GO:0006030//chitin metabolic process;GO:0006032//chitin catabolic process;GO:0006040//amino sugar metabolic process;GO:0006807//nitrogen compound metabolic process;GO:0008150//biological_process;GO:0008152//metabolic process;GO:0009056//catabolic process;GO:0009057//macromolecule catabolic process;GO:0009987//cell…	GO:0005575//cellular_component;GO:0005576//extracellular region;GO:0005622//intracellular anatomical structure;GO:0005623//obsolete cell;GO:0005737//cytoplasm;GO:0044424//obsolete intracellular part;GO:0044464//obsolete cell part;	GO:0003674//molecular_function;GO:0003824//catalytic activity;GO:0004553//hydrolase activity, hydrolyzing O-glycosyl compounds;GO:0004568//chitinase activity;GO:0005488//binding;GO:0008061//chitin binding;GO:0008144//obsolete drug binding;GO:0016787//hydrolase activity;GO:0016798//hydrolase activity, acting on glycosyl bonds;GO:0097367//carbohydrate derivative binding;	-
LOC101740862	128.681	0.339312	257.023	757.483	9.56507	9.92393e-66	8.95402e-64	NC_051363.1	1493482	1505056	+	1750	LOC101740862	-	-	meNOG10893;meNOG38699;meNOG20646	R	sp|Q9Z2I6|SV2C_RAT Synaptic vesicle glycoprotein 2C OS=Rattus norvegicus OX=10116 GN=Sv2c PE=1 SV=1	XP_004925276.1 synaptic vesicle glycoprotein 2B isoform X2 [Bombyx mori]	-	-	-	-
LOC101738879	358065	651595	64534.9	0.0990415	-3.33582	1.15023e-64	1.02977e-62	NC_051377.1	6728838	6731144	-	702	LOC101738879	-	-	-	-	-	XP_004925330.1 uncharacterized protein LOC101738879 [Bombyx mori]	-	-	-	-
Hel	34733.5	69432.2	34.8411	0.000501801	-10.9606	3.37376e-62	2.9972e-60	NC_051372.1	3518077	3529717	-	964	Hel	GO:0003008;GO:0003674;GO:0003824;GO:0004175;GO:0004222;GO:0005575;GO:0005576;GO:0005615;GO:0006508;GO:0006807;GO:0006928;GO:0007600;GO:0008150;GO:0008152;GO:0008233;GO:0008237;GO:0009987;GO:0010467;GO:0016477;GO:0016485;GO:0016787;GO:0019233;GO:0019538;GO:0032501;GO:0040011;GO:0043170;GO:0044238;GO:0044421;GO:0048870;GO:0050877;GO:0051179;GO:0051604;GO:0051674;GO:0070011;GO:0071704;GO:0140096;GO:…	-	meNOG21483;opiNOG71324	O	sp|P55112|NAS4_CAEEL Zinc metalloproteinase nas-4 OS=Caenorhabditis elegans OX=6239 GN=nas-4 PE=2 SV=4	NP_001129355.1 hatching enzyme-like protein precursor [Bombyx mori]	GO:0003008//system process;GO:0006508//proteolysis;GO:0006807//nitrogen compound metabolic process;GO:0006928//movement of cell or subcellular component;GO:0007600//sensory perception;GO:0008150//biological_process;GO:0008152//metabolic process;GO:0009987//cellular process;GO:0010467//gene expression;GO:0016477//cell migration;GO:0016485//protein processing;GO:0019233//sensory perception of pain;…	GO:0005575//cellular_component;GO:0005576//extracellular region;GO:0005615//extracellular space;GO:0044421//obsolete extracellular region part;	GO:0003674//molecular_function;GO:0003824//catalytic activity;GO:0004175//endopeptidase activity;GO:0004222//metalloendopeptidase activity;GO:0008233//peptidase activity;GO:0008237//metallopeptidase activity;GO:0016787//hydrolase activity;GO:0140096//catalytic activity, acting on a protein;	-
LOC101744890	335.162	31.7271	638.598	20.1278	4.33112	6.11299e-62	5.38923e-60	NC_051366.1	7059961	7069085	+	2196	LOC101744890	-	K12350	opiNOG05785;opiNOG21573;KOG3770	IJ	sp|Q0VD19|ASM_BOVIN Sphingomyelin phosphodiesterase OS=Bos taurus OX=9913 GN=SMPD1 PE=2 SV=1	XP_004925235.2 sphingomyelin phosphodiesterase 1 [Bombyx mori]	-	-	-	ko04142(Lysosome);ko00600(Sphingolipid metabolism)
LOC101746387	158.876	4.66578	313.086	67.1027	6.0683	1.21665e-61	1.06448e-59	NC_051384.1	8827602	8859191	-	1950	LOC101746387	-	-	NOG152002;meNOG20994;COG0477	RG	sp|A9ZSY2|TRET1_APILI Facilitated trehalose transporter Tret1 OS=Apis mellifera ligustica OX=7469 GN=Tret1 PE=1 SV=1	XP_004926977.1 facilitated trehalose transporter Tret1 [Bombyx mori]	-	-	-	-
LOC105842801	798.708	117.171	1480.24	12.6332	3.65914	1.53265e-61	1.33087e-59	NC_051373.1	11200800	11201691	+	892	LOC105842801	-	-	opiNOG12282;opiNOG53502	Q	sp|P9WGQ4|Y927C_MYCTO Uncharacterized oxidoreductase MT0954 OS=Mycobacterium tuberculosis (strain CDC 1551 / Oshkosh) OX=83331 GN=MT0954 PE=3 SV=1	XP_012552516.1 uncharacterized oxidoreductase MT0954 [Bombyx mori]	-	-	-	-
LOC101744227	312.826	28.7767	596.875	20.7416	4.37446	4.0056e-61	3.45229e-59	NC_051370.1	4626272	4679497	-	2096	LOC101744227	-	-	opiNOG31749	S	-	XP_004927966.1 uncharacterized protein LOC101744227 [Bombyx mori]	-	-	-	-
LOC101743250	2367.63	4713.56	21.6947	0.00460262	-7.76333	6.35741e-61	5.43864e-59	NC_051377.1	2126250	2160004	+	3497	LOC101743250	GO:0003674;GO:0005215;GO:0005351;GO:0005355;GO:0005402;GO:0006810;GO:0006811;GO:0006812;GO:0008150;GO:0008324;GO:0008643;GO:0008645;GO:0015075;GO:0015077;GO:0015078;GO:0015144;GO:0015145;GO:0015149;GO:0015291;GO:0015293;GO:0015294;GO:0015295;GO:0015318;GO:0015672;GO:0015749;GO:0022804;GO:0022857;GO:0022890;GO:0034219;GO:0034220;GO:0046323;GO:0051119;GO:0051179;GO:0051234;GO:0055085;GO:0071702;GO:…	K08145	meNOG06688;meNOG17682;meNOG38290	R	sp|Q17NV8|TRET1_AEDAE Facilitated trehalose transporter Tret1 OS=Aedes aegypti OX=7159 GN=Tret1 PE=3 SV=1	XP_004922520.1 facilitated trehalose transporter Tret1-like [Bombyx mori]	GO:0006810//transport;GO:0006811//ion transport;GO:0006812//cation transport;GO:0008150//biological_process;GO:0008643//carbohydrate transport;GO:0008645//hexose transmembrane transport;GO:0015749//monosaccharide transmembrane transport;GO:0034219//carbohydrate transmembrane transport;GO:0034220//ion transmembrane transport;GO:0046323//glucose import;GO:0051179//localization;GO:0051234//establish…	-	GO:0003674//molecular_function;GO:0005215//transporter activity;GO:0005351//carbohydrate:proton symporter activity;GO:0005355//glucose transmembrane transporter activity;GO:0005402//carbohydrate:cation symporter activity;GO:0008324//cation transmembrane transporter activity;GO:0015075//ion transmembrane transporter activity;GO:0015078//proton transmembrane transporter activity;GO:0015144//carbohy…	-
LOC101737547	109.303	0	218.606	Inf	Inf	2.18413e-60	1.85475e-58	NC_051361.1	3011198	3109413	+	5942	LOC101737547	GO:0000082;GO:0000083;GO:0000122;GO:0000278;GO:0000981;GO:0000982;GO:0001067;GO:0001078;GO:0001085;GO:0001227;GO:0001959;GO:0001961;GO:0002065;GO:0002237;GO:0002682;GO:0002684;GO:0002761;GO:0002763;GO:0003674;GO:0003676;GO:0003677;GO:0003700;GO:0005488;GO:0005515;GO:0005575;GO:0005622;GO:0005623;GO:0005634;GO:0005654;GO:0005667;GO:0006139;GO:0006351;GO:0006355;GO:0006357;GO:0006366;GO:0006725;GO:…	K09223	opiNOG03534;opiNOG45481	RK	sp|Q5DWN0|GFI1_CANLF Zinc finger protein Gfi-1 OS=Canis lupus familiaris OX=9615 GN=GFI1 PE=2 SV=1	XP_004929344.1 zinc finger protein Gfi-1b isoform X1 [Bombyx mori]	GO:0000082//G1/S transition of mitotic cell cycle;GO:0000083//regulation of transcription involved in G1/S transition of mitotic cell cycle;GO:0000122//negative regulation of transcription by RNA polymerase II;GO:0000278//mitotic cell cycle;GO:0001959//regulation of cytokine-mediated signaling pathway;GO:0001961//positive regulation of cytokine-mediated signaling pathway;GO:0002065//columnar/cubo…	GO:0005575//cellular_component;GO:0005622//intracellular anatomical structure;GO:0005623//obsolete cell;GO:0005634//nucleus;GO:0005654//nucleoplasm;GO:0005667//transcription regulator complex;GO:0016363//nuclear matrix;GO:0016604//nuclear body;GO:0017053//transcription repressor complex;GO:0031974//membrane-enclosed lumen;GO:0031981//nuclear lumen;GO:0032991//protein-containing complex;GO:0034399…	GO:0000981//DNA-binding transcription factor activity, RNA polymerase II-specific;GO:0001067//transcription regulatory region nucleic acid binding;GO:0001227//DNA-binding transcription repressor activity, RNA polymerase II-specific;GO:0003674//molecular_function;GO:0003676//nucleic acid binding;GO:0003677//DNA binding;GO:0003700//DNA-binding transcription factor activity;GO:0005488//binding;GO:00…	-
Y-b	372.105	40.9311	703.278	17.182	4.10283	4.53109e-60	3.81967e-58	NC_051374.1	10120200	10122221	+	2022	Y-b	-	-	opiNOG19266;opiNOG02771	R	sp|Q9BI23|YELL_DROER Protein yellow OS=Drosophila erecta OX=7220 GN=y PE=3 SV=1	NP_001037430.1 yellow-b precursor [Bombyx mori]	-	-	-	-
LOC101743027	173.223	7.7525	338.693	43.6882	5.44917	2.20678e-59	1.84682e-57	NC_051369.1	11675925	11683998	-	2386	LOC101743027	GO:0000003;GO:0003674;GO:0003824;GO:0004771;GO:0004806;GO:0005575;GO:0005576;GO:0005615;GO:0005622;GO:0005623;GO:0005737;GO:0005783;GO:0005788;GO:0005811;GO:0005829;GO:0006066;GO:0006082;GO:0006139;GO:0006163;GO:0006464;GO:0006486;GO:0006629;GO:0006631;GO:0006637;GO:0006638;GO:0006639;GO:0006690;GO:0006692;GO:0006693;GO:0006694;GO:0006695;GO:0006725;GO:0006732;GO:0006753;GO:0006790;GO:0006793;GO:…	-	opiNOG19950;opiNOG52897	R	sp|D6WMZ8|ESTJ_TRICA Juvenile hormone esterase OS=Tribolium castaneum OX=7070 GN=Tcjhe PE=1 SV=2	XP_037870386.1 esterase FE4-like isoform X1 [Bombyx mori]	GO:0000003//reproduction;GO:0006066//alcohol metabolic process;GO:0006082//organic acid metabolic process;GO:0006139//nucleobase-containing compound metabolic process;GO:0006163//purine nucleotide metabolic process;GO:0006464//cellular protein modification process;GO:0006486//protein glycosylation;GO:0006629//lipid metabolic process;GO:0006631//fatty acid metabolic process;GO:0006637//acyl-CoA me…	GO:0005575//cellular_component;GO:0005576//extracellular region;GO:0005615//extracellular space;GO:0005622//intracellular anatomical structure;GO:0005623//obsolete cell;GO:0005737//cytoplasm;GO:0005783//endoplasmic reticulum;GO:0005788//endoplasmic reticulum lumen;GO:0005811//lipid droplet;GO:0005829//cytosol;GO:0012505//endomembrane system;GO:0031974//membrane-enclosed lumen;GO:0043226//organell…	GO:0003674//molecular_function;GO:0003824//catalytic activity;GO:0004771//sterol esterase activity;GO:0004806//triglyceride lipase activity;GO:0016289//CoA hydrolase activity;GO:0016290//palmitoyl-CoA hydrolase activity;GO:0016298//lipase activity;GO:0016787//hydrolase activity;GO:0016788//hydrolase activity, acting on ester bonds;GO:0016790//thiolester hydrolase activity;GO:0047617//acyl-CoA hyd…	-
NOS2	142.911	3.96824	281.853	71.0272	6.1503	2.01557e-58	1.67466e-56	NC_051367.1	13217759	13365322	-	7339	NOS2	GO:0000003;GO:0000139;GO:0000166;GO:0000302;GO:0000303;GO:0000305;GO:0000323;GO:0000768;GO:0001101;GO:0001501;GO:0001505;GO:0001525;GO:0001542;GO:0001568;GO:0001654;GO:0001666;GO:0001667;GO:0001701;GO:0001816;GO:0001817;GO:0001894;GO:0001910;GO:0001912;GO:0001917;GO:0001932;GO:0001933;GO:0001935;GO:0001944;GO:0001974;GO:0001990;GO:0002026;GO:0002027;GO:0002028;GO:0002227;GO:0002237;GO:0002251;GO:…	K13240	opiNOG02799	C	sp|B1B557|NOSL_BOMMO Nitric oxide synthase-like protein OS=Bombyx mori OX=7091 GN=NSL PE=2 SV=1	XP_021203040.1 nitric oxide synthase-like protein isoform X2 [Bombyx mori]	GO:0000003//reproduction;GO:0000302//response to reactive oxygen species;GO:0000303//response to superoxide;GO:0000305//response to oxygen radical;GO:0000768//syncytium formation by plasma membrane fusion;GO:0001101//response to acid chemical;GO:0001501//skeletal system development;GO:0001505//regulation of neurotransmitter levels;GO:0001525//angiogenesis;GO:0001542//ovulation from ovarian follic…	GO:0000139//Golgi membrane;GO:0000323//lytic vacuole;GO:0001917//photoreceptor inner segment;GO:0005575//cellular_component;GO:0005576//extracellular region;GO:0005615//extracellular space;GO:0005622//intracellular anatomical structure;GO:0005623//obsolete cell;GO:0005634//nucleus;GO:0005635//nuclear envelope;GO:0005654//nucleoplasm;GO:0005730//nucleolus;GO:0005737//cytoplasm;GO:0005739//mitochon…	GO:0000166//nucleotide binding;GO:0003674//molecular_function;GO:0003779//actin binding;GO:0003785//actin monomer binding;GO:0003824//catalytic activity;GO:0003958//NADPH-hemoprotein reductase activity;GO:0004497//monooxygenase activity;GO:0004517//nitric-oxide synthase activity;GO:0005102//signaling receptor binding;GO:0005488//binding;GO:0005515//protein binding;GO:0005516//calmodulin binding;G…	ko04145(Phagosome);ko00330(Arginine and proline metabolism);ko00220(Arginine biosynthesis)
LOC101737695	1662.26	3240.5	84.0122	0.0259257	-5.26947	3.56544e-58	2.94123e-56	NC_051363.1	9682757	9685300	+	1011	LOC101737695	GO:0003674;GO:0003824;GO:0004175;GO:0004252;GO:0006508;GO:0006807;GO:0008150;GO:0008152;GO:0008233;GO:0008236;GO:0016787;GO:0017171;GO:0019538;GO:0043170;GO:0044238;GO:0070011;GO:0071704;GO:0140096;GO:1901564	-	meNOG31985;opiNOG33082;COG5640	OE	sp|P00769|CTR2_VESCR Chymotrypsin-2 OS=Vespa crabro OX=7445 PE=1 SV=1	XP_004930632.1 chymotrypsin-2 [Bombyx mori]	GO:0006508//proteolysis;GO:0006807//nitrogen compound metabolic process;GO:0008150//biological_process;GO:0008152//metabolic process;GO:0019538//protein metabolic process;GO:0043170//macromolecule metabolic process;GO:0044238//primary metabolic process;GO:0071704//organic substance metabolic process;GO:1901564//organonitrogen compound metabolic process;	-	GO:0003674//molecular_function;GO:0003824//catalytic activity;GO:0004175//endopeptidase activity;GO:0004252//serine-type endopeptidase activity;GO:0008233//peptidase activity;GO:0008236//serine-type peptidase activity;GO:0016787//hydrolase activity;GO:0017171//serine hydrolase activity;GO:0140096//catalytic activity, acting on a protein;	-
LOC692849	26569.5	53059.3	79.8275	0.0015045	-9.3765	9.40137e-58	7.70045e-56	NC_051369.1	6629426	6633262	-	1115	LOC692849	-	-	meNOG23373;meNOG38330	R	sp|Q64425|LIPP_MYOCO Pancreatic triacylglycerol lipase (Fragment) OS=Myocastor coypus OX=10157 GN=PNLIP PE=2 SV=1	NP_001040159.1 triacylglycerol lipase precursor [Bombyx mori]	-	-	-	-
LOC101735871	169.264	10.1186	328.409	32.4561	5.02042	1.96503e-54	1.59818e-52	NC_051374.1	16522528	16553022	+	2779	LOC101735871	GO:0000323;GO:0003674;GO:0005215;GO:0005216;GO:0005253;GO:0005254;GO:0005310;GO:0005342;GO:0005575;GO:0005622;GO:0005623;GO:0005634;GO:0005654;GO:0005737;GO:0005764;GO:0005765;GO:0005773;GO:0005774;GO:0005783;GO:0005794;GO:0005886;GO:0005887;GO:0006810;GO:0006811;GO:0006820;GO:0006821;GO:0006835;GO:0006873;GO:0006885;GO:0008150;GO:0008272;GO:0008509;GO:0008514;GO:0009987;GO:0012505;GO:0015075;GO:…	K14708	opiNOG00183	P	sp|Q86WA9|S2611_HUMAN Sodium-independent sulfate anion transporter OS=Homo sapiens OX=9606 GN=SLC26A11 PE=1 SV=2	XP_012546046.1 sodium-independent sulfate anion transporter [Bombyx mori]	GO:0006810//transport;GO:0006811//ion transport;GO:0006820//anion transport;GO:0006821//chloride transport;GO:0006835//dicarboxylic acid transport;GO:0006873//cellular ion homeostasis;GO:0006885//regulation of pH;GO:0008150//biological_process;GO:0008272//sulfate transport;GO:0009987//cellular process;GO:0015698//inorganic anion transport;GO:0015701//bicarbonate transport;GO:0015711//organic anio…	GO:0000323//lytic vacuole;GO:0005575//cellular_component;GO:0005622//intracellular anatomical structure;GO:0005623//obsolete cell;GO:0005634//nucleus;GO:0005654//nucleoplasm;GO:0005737//cytoplasm;GO:0005764//lysosome;GO:0005765//lysosomal membrane;GO:0005773//vacuole;GO:0005774//vacuolar membrane;GO:0005783//endoplasmic reticulum;GO:0005794//Golgi apparatus;GO:0005886//plasma membrane;GO:0005887/…	GO:0003674//molecular_function;GO:0005215//transporter activity;GO:0005216//ion channel activity;GO:0005253//anion channel activity;GO:0005254//chloride channel activity;GO:0005310//dicarboxylic acid transmembrane transporter activity;GO:0005342//organic acid transmembrane transporter activity;GO:0008509//anion transmembrane transporter activity;GO:0008514//organic anion transmembrane transporter…	-
LOC101741615	100.488	0.688077	200.287	291.083	8.18528	8.57561e-54	6.92586e-52	NC_051373.1	10947229	10963964	-	1880	LOC101741615	GO:0003674;GO:0003824;GO:0006082;GO:0006629;GO:0006631;GO:0006633;GO:0008150;GO:0008152;GO:0008610;GO:0009058;GO:0009987;GO:0015645;GO:0016053;GO:0016874;GO:0016877;GO:0016878;GO:0019752;GO:0032787;GO:0043436;GO:0044237;GO:0044238;GO:0044249;GO:0044255;GO:0044281;GO:0044283;GO:0046394;GO:0071704;GO:0072330;GO:1901576	-	COG0365;opiNOG52448;opiNOG54584;opiNOG71189;meNOG38738	I	sp|Q27757|LUCI_PHOPE Luciferin 4-monooxygenase OS=Photuris pensylvanica OX=1710587 PE=2 SV=2	XP_004922802.2 luciferin 4-monooxygenase [Bombyx mori]	GO:0006082//organic acid metabolic process;GO:0006629//lipid metabolic process;GO:0006631//fatty acid metabolic process;GO:0006633//fatty acid biosynthetic process;GO:0008150//biological_process;GO:0008152//metabolic process;GO:0008610//lipid biosynthetic process;GO:0009058//biosynthetic process;GO:0009987//cellular process;GO:0016053//organic acid biosynthetic process;GO:0019752//carboxylic acid…	-	GO:0003674//molecular_function;GO:0003824//catalytic activity;GO:0015645//fatty acid ligase activity;GO:0016874//ligase activity;GO:0016877//ligase activity, forming carbon-sulfur bonds;GO:0016878//acid-thiol ligase activity;	-
LOC119628333	132.583	4.94853	260.218	52.5848	5.71657	5.70951e-53	4.57911e-51	NC_051377.1	3974035	3976899	+	1128	LOC119628333	-	-	-	-	sp|P19616|VITM_MANSE Microvitellogenin OS=Manduca sexta OX=7130 GN=MVG PE=2 SV=1	XP_021206827.2 microvitellogenin-like [Bombyx mori]	-	-	-	-
LOC101736038	164.658	319.173	10.1421	0.0317762	-4.97591	7.41538e-53	5.90622e-51	NC_051372.1	11969102	11974938	+	4475	LOC101736038	GO:0000003;GO:0003674;GO:0003824;GO:0004771;GO:0004806;GO:0005575;GO:0005576;GO:0005615;GO:0005622;GO:0005623;GO:0005737;GO:0005783;GO:0005788;GO:0005811;GO:0005829;GO:0006066;GO:0006082;GO:0006139;GO:0006163;GO:0006464;GO:0006486;GO:0006629;GO:0006631;GO:0006637;GO:0006638;GO:0006639;GO:0006690;GO:0006692;GO:0006693;GO:0006694;GO:0006695;GO:0006725;GO:0006732;GO:0006753;GO:0006790;GO:0006793;GO:…	-	opiNOG06676;COG2272	IR	sp|P35502|ESTF_MYZPE Esterase FE4 OS=Myzus persicae OX=13164 PE=1 SV=1	XP_021202611.1 para-nitrobenzyl esterase [Bombyx mori]	GO:0000003//reproduction;GO:0006066//alcohol metabolic process;GO:0006082//organic acid metabolic process;GO:0006139//nucleobase-containing compound metabolic process;GO:0006163//purine nucleotide metabolic process;GO:0006464//cellular protein modification process;GO:0006486//protein glycosylation;GO:0006629//lipid metabolic process;GO:0006631//fatty acid metabolic process;GO:0006637//acyl-CoA me…	GO:0005575//cellular_component;GO:0005576//extracellular region;GO:0005615//extracellular space;GO:0005622//intracellular anatomical structure;GO:0005623//obsolete cell;GO:0005737//cytoplasm;GO:0005783//endoplasmic reticulum;GO:0005788//endoplasmic reticulum lumen;GO:0005811//lipid droplet;GO:0005829//cytosol;GO:0012505//endomembrane system;GO:0031974//membrane-enclosed lumen;GO:0043226//organell…	GO:0003674//molecular_function;GO:0003824//catalytic activity;GO:0004771//sterol esterase activity;GO:0004806//triglyceride lipase activity;GO:0016289//CoA hydrolase activity;GO:0016290//palmitoyl-CoA hydrolase activity;GO:0016298//lipase activity;GO:0016787//hydrolase activity;GO:0016788//hydrolase activity, acting on ester bonds;GO:0016790//thiolester hydrolase activity;GO:0047617//acyl-CoA hyd…	-
LOC101738172	484.868	76.2164	893.519	11.7235	3.55133	8.39041e-53	6.63704e-51	NC_051370.1	6536652	6553318	+	2774	LOC101738172	GO:0000041;GO:0003674;GO:0005215;GO:0005385;GO:0005575;GO:0005623;GO:0005886;GO:0006810;GO:0006811;GO:0006812;GO:0006829;GO:0006950;GO:0008150;GO:0008324;GO:0009636;GO:0010035;GO:0010038;GO:0010043;GO:0010312;GO:0015075;GO:0015318;GO:0015562;GO:0016020;GO:0016323;GO:0022857;GO:0022883;GO:0022890;GO:0030001;GO:0032879;GO:0034220;GO:0042221;GO:0042592;GO:0044425;GO:0044459;GO:0044464;GO:0046583;GO:…	K14688	opiNOG11809	P	sp|Q9Y6M5|ZNT1_HUMAN Zinc transporter 1 OS=Homo sapiens OX=9606 GN=SLC30A1 PE=1 SV=3	XP_004927925.2 zinc transporter 1 [Bombyx mori]	GO:0000041//transition metal ion transport;GO:0006810//transport;GO:0006811//ion transport;GO:0006812//cation transport;GO:0006829//zinc ion transport;GO:0006950//response to stress;GO:0008150//biological_process;GO:0009636//response to toxic substance;GO:0010035//response to inorganic substance;GO:0010038//response to metal ion;GO:0010043//response to zinc ion;GO:0010312//detoxification of zinc …	GO:0005575//cellular_component;GO:0005623//obsolete cell;GO:0005886//plasma membrane;GO:0016020//membrane;GO:0016323//basolateral plasma membrane;GO:0044425//obsolete membrane part;GO:0044459//obsolete plasma membrane part;GO:0044464//obsolete cell part;GO:0071944//cell periphery;GO:0098590//plasma membrane region;	GO:0003674//molecular_function;GO:0005215//transporter activity;GO:0005385//zinc ion transmembrane transporter activity;GO:0008324//cation transmembrane transporter activity;GO:0015075//ion transmembrane transporter activity;GO:0015318//inorganic molecular entity transmembrane transporter activity;GO:0015562//efflux transmembrane transporter activity;GO:0022857//transmembrane transporter activity…	-
LOC101739962	146.357	7.55939	285.155	37.7219	5.23733	1.66862e-52	1.31094e-50	NC_051384.1	5122792	5149933	+	4283	LOC101739962	GO:0001667;GO:0001817;GO:0001818;GO:0001932;GO:0001933;GO:0001968;GO:0002791;GO:0002792;GO:0003674;GO:0005102;GO:0005178;GO:0005198;GO:0005201;GO:0005488;GO:0005509;GO:0005515;GO:0005575;GO:0005576;GO:0005604;GO:0005605;GO:0005615;GO:0006807;GO:0006928;GO:0006950;GO:0007162;GO:0007275;GO:0007596;GO:0007599;GO:0008022;GO:0008047;GO:0008104;GO:0008150;GO:0008152;GO:0008284;GO:0008285;GO:0009611;GO:…	K17307	opiNOG01768	T	sp|O95967|FBLN4_HUMAN EGF-containing fibulin-like extracellular matrix protein 2 OS=Homo sapiens OX=9606 GN=EFEMP2 PE=1 SV=3	XP_037876844.1 latent-transforming growth factor beta-binding protein 4 [Bombyx mori]	GO:0001667//ameboidal-type cell migration;GO:0001817//regulation of cytokine production;GO:0001818//negative regulation of cytokine production;GO:0001932//regulation of protein phosphorylation;GO:0001933//negative regulation of protein phosphorylation;GO:0002791//regulation of peptide secretion;GO:0002792//negative regulation of peptide secretion;GO:0006807//nitrogen compound metabolic process;GO…	GO:0005575//cellular_component;GO:0005576//extracellular region;GO:0005604//basement membrane;GO:0005615//extracellular space;GO:0031012//extracellular matrix;GO:0044420//obsolete extracellular matrix component;GO:0044421//obsolete extracellular region part;GO:0062023//collagen-containing extracellular matrix;GO:0071953//elastic fiber;	GO:0001968//fibronectin binding;GO:0003674//molecular_function;GO:0005102//signaling receptor binding;GO:0005178//integrin binding;GO:0005198//structural molecule activity;GO:0005201//extracellular matrix structural constituent;GO:0005488//binding;GO:0005509//calcium ion binding;GO:0005515//protein binding;GO:0008022//protein C-terminus binding;GO:0008047//enzyme activator activity;GO:0016504//pe…	-
Kmo	88.6095	0	177.219	Inf	Inf	4.15347e-52	3.24111e-50	NC_051367.1	12645156	12660749	+	2078	Kmo	GO:0000166;GO:0001505;GO:0001655;GO:0001822;GO:0001878;GO:0001956;GO:0002064;GO:0002237;GO:0003674;GO:0003824;GO:0004497;GO:0004502;GO:0005488;GO:0005575;GO:0005622;GO:0005623;GO:0005737;GO:0005739;GO:0005740;GO:0005741;GO:0005829;GO:0006082;GO:0006139;GO:0006520;GO:0006568;GO:0006569;GO:0006576;GO:0006586;GO:0006725;GO:0006726;GO:0006727;GO:0006732;GO:0006733;GO:0006753;GO:0006793;GO:0006796;GO:…	K00486	COG0654;opiNOG00255	CH	sp|Q86PM2|KMO_AEDAE Kynurenine 3-monooxygenase OS=Aedes aegypti OX=7159 GN=kh PE=1 SV=2	XP_037869047.1 kynurenine 3-monooxygenase isoform X1 [Bombyx mori]	GO:0001505//regulation of neurotransmitter levels;GO:0001655//urogenital system development;GO:0001822//kidney development;GO:0001878//response to yeast;GO:0001956//positive regulation of neurotransmitter secretion;GO:0002064//epithelial cell development;GO:0002237//response to molecule of bacterial origin;GO:0006082//organic acid metabolic process;GO:0006139//nucleobase-containing compound metab…	GO:0005575//cellular_component;GO:0005622//intracellular anatomical structure;GO:0005623//obsolete cell;GO:0005737//cytoplasm;GO:0005739//mitochondrion;GO:0005740//mitochondrial envelope;GO:0005741//mitochondrial outer membrane;GO:0005829//cytosol;GO:0016020//membrane;GO:0019867//outer membrane;GO:0031090//organelle membrane;GO:0031966//mitochondrial membrane;GO:0031967//organelle envelope;GO:003…	GO:0000166//nucleotide binding;GO:0003674//molecular_function;GO:0003824//catalytic activity;GO:0004497//monooxygenase activity;GO:0004502//kynurenine 3-monooxygenase activity;GO:0005488//binding;GO:0016174//NAD(P)H oxidase H2O2-forming activity;GO:0016491//oxidoreductase activity;GO:0016651//oxidoreductase activity, acting on NAD(P)H;GO:0016705//oxidoreductase activity, acting on paired donors, …	ko00380(Tryptophan metabolism)
LOC101741798	201.098	17.235	384.961	22.3361	4.4813	5.74306e-52	4.45145e-50	NC_051382.1	5325494	5334256	-	2860	LOC101741798	GO:0003674;GO:0003824;GO:0004553;GO:0004567;GO:0015923;GO:0016787;GO:0016798	K01192	opiNOG00386;COG3250	G	sp|Q95327|MANBA_CAPHI Beta-mannosidase OS=Capra hircus OX=9925 GN=MANBA PE=1 SV=1	XP_004924569.1 beta-mannosidase [Bombyx mori]	-	-	GO:0003674//molecular_function;GO:0003824//catalytic activity;GO:0004553//hydrolase activity, hydrolyzing O-glycosyl compounds;GO:0004567//beta-mannosidase activity;GO:0015923//mannosidase activity;GO:0016787//hydrolase activity;GO:0016798//hydrolase activity, acting on glycosyl bonds;	ko04142(Lysosome);ko00511(Other glycan degradation)
LOC101738777	103.517	205.377	1.65707	0.00806843	-6.9535	7.12349e-52	5.48461e-50	NC_051367.1	15600129	15602999	-	1750	LOC101738777	-	-	COG2272	I	sp|P35502|ESTF_MYZPE Esterase FE4 OS=Myzus persicae OX=13164 PE=1 SV=1	XP_037869483.1 esterase FE4 [Bombyx mori]	-	-	-	-
LOC105841535	141.357	282.407	0.306202	0.00108426	-9.84907	1.22324e-51	9.35578e-50	NC_051380.1	1128059	1128652	-	594	LOC105841535	-	-	-	-	-	XP_012545252.1 uncharacterized protein LOC105841535 [Bombyx mori]	-	-	-	-
LOC101737732	12631.8	22874.3	2389.33	0.104455	-3.25905	1.32174e-51	1.00426e-49	NC_051373.1	1675732	1683631	+	1726	LOC101737732	GO:0003674;GO:0003824;GO:0004175;GO:0004252;GO:0006508;GO:0006807;GO:0008150;GO:0008152;GO:0008233;GO:0008236;GO:0016787;GO:0017171;GO:0019538;GO:0043170;GO:0044238;GO:0070011;GO:0071704;GO:0140096;GO:1901564	-	opiNOG59123;KOG3627	O	sp|P08897|COGS_HYPLI Collagenase OS=Hypoderma lineatum OX=7389 PE=1 SV=3	XP_004928979.1 collagenase [Bombyx mori]	GO:0006508//proteolysis;GO:0006807//nitrogen compound metabolic process;GO:0008150//biological_process;GO:0008152//metabolic process;GO:0019538//protein metabolic process;GO:0043170//macromolecule metabolic process;GO:0044238//primary metabolic process;GO:0071704//organic substance metabolic process;GO:1901564//organonitrogen compound metabolic process;	-	GO:0003674//molecular_function;GO:0003824//catalytic activity;GO:0004175//endopeptidase activity;GO:0004252//serine-type endopeptidase activity;GO:0008233//peptidase activity;GO:0008236//serine-type peptidase activity;GO:0016787//hydrolase activity;GO:0017171//serine hydrolase activity;GO:0140096//catalytic activity, acting on a protein;	-
LOC101738495	22522.9	42507.3	2538.44	0.0597178	-4.06569	1.70883e-50	1.28988e-48	NC_051362.1	14418220	14424867	+	909	LOC101738495	GO:0003674;GO:0003824;GO:0004175;GO:0004252;GO:0005575;GO:0005622;GO:0005623;GO:0005737;GO:0006508;GO:0006807;GO:0008150;GO:0008152;GO:0008233;GO:0008236;GO:0016787;GO:0017171;GO:0019538;GO:0043170;GO:0044238;GO:0044424;GO:0044464;GO:0070011;GO:0071704;GO:0140096;GO:1901564	K01312	COG5640;NOG65759	O	sp|P35045|TRYA_MANSE Trypsin, alkaline A OS=Manduca sexta OX=7130 PE=2 SV=1	XP_004930041.1 trypsin, alkaline A [Bombyx mori]	GO:0006508//proteolysis;GO:0006807//nitrogen compound metabolic process;GO:0008150//biological_process;GO:0008152//metabolic process;GO:0019538//protein metabolic process;GO:0043170//macromolecule metabolic process;GO:0044238//primary metabolic process;GO:0071704//organic substance metabolic process;GO:1901564//organonitrogen compound metabolic process;	GO:0005575//cellular_component;GO:0005622//intracellular anatomical structure;GO:0005623//obsolete cell;GO:0005737//cytoplasm;GO:0044424//obsolete intracellular part;GO:0044464//obsolete cell part;	GO:0003674//molecular_function;GO:0003824//catalytic activity;GO:0004175//endopeptidase activity;GO:0004252//serine-type endopeptidase activity;GO:0008233//peptidase activity;GO:0008236//serine-type peptidase activity;GO:0016787//hydrolase activity;GO:0017171//serine hydrolase activity;GO:0140096//catalytic activity, acting on a protein;	ko04080(Neuroactive ligand-receptor interaction)
LOC101745823	93.7405	1.03212	186.449	180.647	7.49703	1.11838e-49	8.38713e-48	NC_051370.1	11351901	11359135	-	1709	LOC101745823	GO:0003333;GO:0003674;GO:0005215;GO:0005342;GO:0005575;GO:0005622;GO:0005623;GO:0005737;GO:0005773;GO:0005774;GO:0006810;GO:0006811;GO:0006820;GO:0006865;GO:0008150;GO:0008509;GO:0008514;GO:0015075;GO:0015171;GO:0015318;GO:0015711;GO:0015849;GO:0016020;GO:0022857;GO:0031090;GO:0034220;GO:0043226;GO:0043227;GO:0043229;GO:0043231;GO:0044422;GO:0044424;GO:0044437;GO:0044444;GO:0044446;GO:0044464;GO:…	K14209	opiNOG17466;COG0814	E	sp|Q9VT04|PATH_DROME Proton-coupled amino acid transporter-like protein pathetic OS=Drosophila melanogaster OX=7227 GN=path PE=1 SV=1	XP_004927809.1 proton-coupled amino acid transporter-like protein pathetic [Bombyx mori]	GO:0003333//amino acid transmembrane transport;GO:0006810//transport;GO:0006811//ion transport;GO:0006820//anion transport;GO:0006865//amino acid transport;GO:0008150//biological_process;GO:0015711//organic anion transport;GO:0015849//organic acid transport;GO:0034220//ion transmembrane transport;GO:0046942//carboxylic acid transport;GO:0051179//localization;GO:0051234//establishment of localizat…	GO:0005575//cellular_component;GO:0005622//intracellular anatomical structure;GO:0005623//obsolete cell;GO:0005737//cytoplasm;GO:0005773//vacuole;GO:0005774//vacuolar membrane;GO:0016020//membrane;GO:0031090//organelle membrane;GO:0043226//organelle;GO:0043227//membrane-bounded organelle;GO:0043229//intracellular organelle;GO:0043231//intracellular membrane-bounded organelle;GO:0044422//obsolete …	GO:0003674//molecular_function;GO:0005215//transporter activity;GO:0005342//organic acid transmembrane transporter activity;GO:0008509//anion transmembrane transporter activity;GO:0008514//organic anion transmembrane transporter activity;GO:0015075//ion transmembrane transporter activity;GO:0015171//amino acid transmembrane transporter activity;GO:0015318//inorganic molecular entity transmembrane…	-
LOC101737936	466263	819389	113136	0.138074	-2.85649	1.62501e-49	1.21079e-47	NC_051376.1	10032903	10034725	-	1309	LOC101737936	-	-	-	-	-	XP_012550086.1 uncharacterized protein LOC101737936 isoform X2 [Bombyx mori]	-	-	-	-
LOC119630015	331.953	48.472	615.434	12.6967	3.66638	2.69329e-49	1.99389e-47	NC_051376.1	10106643	10107458	+	816	LOC119630015	-	-	meNOG47531	R	-	XP_037873758.1 magnetosome-associated protein MamJ-like [Bombyx mori]	-	-	-	-
LOC101737730	598.816	110.739	1086.89	9.81495	3.29498	3.13285e-49	2.30454e-47	NC_051370.1	9826949	9850832	-	5776	LOC101737730	GO:0003008;GO:0007600;GO:0007605;GO:0008150;GO:0032501;GO:0050877;GO:0050954	-	opiNOG19267;opiNOG28897;veNOG10257	SR	sp|Q920N1|ODF3A_MOUSE Outer dense fiber protein 3 OS=Mus musculus OX=10090 GN=Odf3 PE=1 SV=2	XP_037870720.1 adhesive plaque matrix protein isoform X4 [Bombyx mori]	GO:0003008//system process;GO:0007600//sensory perception;GO:0007605//sensory perception of sound;GO:0008150//biological_process;GO:0032501//multicellular organismal process;GO:0050877//nervous system process;GO:0050954//sensory perception of mechanical stimulus;	-	-	-
LOC101735387	175.087	14.8973	335.277	22.5059	4.49223	4.75572e-49	3.47619e-47	NC_051370.1	2041497	2088053	-	3598	LOC101735387	GO:0003333;GO:0003674;GO:0005215;GO:0005342;GO:0005575;GO:0005622;GO:0005623;GO:0005737;GO:0005773;GO:0005774;GO:0006810;GO:0006811;GO:0006820;GO:0006865;GO:0008150;GO:0008509;GO:0008514;GO:0015075;GO:0015171;GO:0015318;GO:0015711;GO:0015849;GO:0016020;GO:0022857;GO:0031090;GO:0034220;GO:0043226;GO:0043227;GO:0043229;GO:0043231;GO:0044422;GO:0044424;GO:0044437;GO:0044444;GO:0044446;GO:0044464;GO:…	K14209	opiNOG17466	E	sp|Q9VT04|PATH_DROME Proton-coupled amino acid transporter-like protein pathetic OS=Drosophila melanogaster OX=7227 GN=path PE=1 SV=1	XP_037871012.1 proton-coupled amino acid transporter-like protein pathetic isoform X1 [Bombyx mori]	GO:0003333//amino acid transmembrane transport;GO:0006810//transport;GO:0006811//ion transport;GO:0006820//anion transport;GO:0006865//amino acid transport;GO:0008150//biological_process;GO:0015711//organic anion transport;GO:0015849//organic acid transport;GO:0034220//ion transmembrane transport;GO:0046942//carboxylic acid transport;GO:0051179//localization;GO:0051234//establishment of localizat…	GO:0005575//cellular_component;GO:0005622//intracellular anatomical structure;GO:0005623//obsolete cell;GO:0005737//cytoplasm;GO:0005773//vacuole;GO:0005774//vacuolar membrane;GO:0016020//membrane;GO:0031090//organelle membrane;GO:0043226//organelle;GO:0043227//membrane-bounded organelle;GO:0043229//intracellular organelle;GO:0043231//intracellular membrane-bounded organelle;GO:0044422//obsolete …	GO:0003674//molecular_function;GO:0005215//transporter activity;GO:0005342//organic acid transmembrane transporter activity;GO:0008509//anion transmembrane transporter activity;GO:0008514//organic anion transmembrane transporter activity;GO:0015075//ion transmembrane transporter activity;GO:0015171//amino acid transmembrane transporter activity;GO:0015318//inorganic molecular entity transmembrane…	-
NPF1	271.865	36.152	507.577	14.0401	3.81148	5.48185e-49	3.98175e-47	NC_051363.1	12684233	12729202	-	643	NPF1	-	-	-	-	-	NP_001166883.1 neuropeptide F 1 isoform b precursor [Bombyx mori]	-	-	-	-
LOC101736920	1031.13	197.611	1864.64	9.43591	3.23816	6.40439e-49	4.62277e-47	NC_051362.1	18834412	18864319	+	2617	LOC101736920	GO:0000041;GO:0000139;GO:0000323;GO:0002376;GO:0002790;GO:0002791;GO:0002793;GO:0003674;GO:0005215;GO:0005385;GO:0005488;GO:0005515;GO:0005575;GO:0005622;GO:0005623;GO:0005737;GO:0005764;GO:0005765;GO:0005768;GO:0005770;GO:0005773;GO:0005774;GO:0005794;GO:0005886;GO:0005887;GO:0006810;GO:0006811;GO:0006812;GO:0006829;GO:0006873;GO:0006875;GO:0006882;GO:0006950;GO:0006952;GO:0006955;GO:0007154;GO:…	K14689	opiNOG05165	P	sp|Q2HJ10|ZNT2_MOUSE Zinc transporter 2 OS=Mus musculus OX=10090 GN=Slc30a2 PE=1 SV=1	XP_037866872.1 zinc transporter 2 isoform X3 [Bombyx mori]	GO:0000041//transition metal ion transport;GO:0002376//immune system process;GO:0002790//peptide secretion;GO:0002791//regulation of peptide secretion;GO:0002793//positive regulation of peptide secretion;GO:0006810//transport;GO:0006811//ion transport;GO:0006812//cation transport;GO:0006829//zinc ion transport;GO:0006873//cellular ion homeostasis;GO:0006875//cellular metal ion homeostasis;GO:0006…	GO:0000139//Golgi membrane;GO:0000323//lytic vacuole;GO:0005575//cellular_component;GO:0005622//intracellular anatomical structure;GO:0005623//obsolete cell;GO:0005737//cytoplasm;GO:0005764//lysosome;GO:0005765//lysosomal membrane;GO:0005768//endosome;GO:0005770//late endosome;GO:0005773//vacuole;GO:0005774//vacuolar membrane;GO:0005794//Golgi apparatus;GO:0005886//plasma membrane;GO:0005887//int…	GO:0003674//molecular_function;GO:0005215//transporter activity;GO:0005385//zinc ion transmembrane transporter activity;GO:0005488//binding;GO:0005515//protein binding;GO:0008270//zinc ion binding;GO:0008324//cation transmembrane transporter activity;GO:0015075//ion transmembrane transporter activity;GO:0015318//inorganic molecular entity transmembrane transporter activity;GO:0015562//efflux tran…	-
LOC101739353	281.613	37.6934	525.532	13.9423	3.8014	9.8356e-49	7.05537e-47	NC_051368.1	5427305	5642799	-	15590	LOC101739353	GO:0005575;GO:0005623;GO:0005886;GO:0007275;GO:0007564;GO:0008150;GO:0016020;GO:0016324;GO:0030100;GO:0032501;GO:0032502;GO:0032879;GO:0040003;GO:0042335;GO:0044425;GO:0044459;GO:0044464;GO:0045177;GO:0048070;GO:0048079;GO:0048082;GO:0048856;GO:0050789;GO:0050793;GO:0050794;GO:0051049;GO:0051128;GO:0051239;GO:0060627;GO:0065007;GO:0071944;GO:0098590;GO:2000026	K06233	opiNOG02166	T	sp|A2ARV4|LRP2_MOUSE Low-density lipoprotein receptor-related protein 2 OS=Mus musculus OX=10090 GN=Lrp2 PE=1 SV=1	XP_037869963.1 low-density lipoprotein receptor-related protein 2 isoform X1 [Bombyx mori]	GO:0007275//multicellular organism development;GO:0007564//regulation of chitin-based cuticle tanning;GO:0008150//biological_process;GO:0030100//regulation of endocytosis;GO:0032501//multicellular organismal process;GO:0032502//developmental process;GO:0032879//regulation of localization;GO:0040003//chitin-based cuticle development;GO:0042335//cuticle development;GO:0048070//regulation of develop…	GO:0005575//cellular_component;GO:0005623//obsolete cell;GO:0005886//plasma membrane;GO:0016020//membrane;GO:0016324//apical plasma membrane;GO:0044425//obsolete membrane part;GO:0044459//obsolete plasma membrane part;GO:0044464//obsolete cell part;GO:0045177//apical part of cell;GO:0071944//cell periphery;GO:0098590//plasma membrane region;	-	-
LOC101740372	84.2434	0.344038	168.143	488.733	8.9329	1.95041e-48	1.39045e-46	NC_051375.1	12527759	12663735	+	3774	LOC101740372	GO:0000003;GO:0000122;GO:0000981;GO:0001067;GO:0001654;GO:0001704;GO:0001707;GO:0001708;GO:0001710;GO:0001748;GO:0001764;GO:0003008;GO:0003407;GO:0003674;GO:0003676;GO:0003677;GO:0003682;GO:0003700;GO:0005488;GO:0005575;GO:0005622;GO:0005623;GO:0005634;GO:0005737;GO:0006355;GO:0006357;GO:0006928;GO:0007275;GO:0007369;GO:0007399;GO:0007417;GO:0007420;GO:0007423;GO:0007498;GO:0007501;GO:0007600;GO:…	K09336	opiNOG17916;opiNOG31136	K	sp|P58304|VSX2_HUMAN Visual system homeobox 2 OS=Homo sapiens OX=9606 GN=VSX2 PE=1 SV=1	XP_012547588.1 visual system homeobox 2 isoform X1 [Bombyx mori]	GO:0000003//reproduction;GO:0000122//negative regulation of transcription by RNA polymerase II;GO:0001654//eye development;GO:0001704//formation of primary germ layer;GO:0001707//mesoderm formation;GO:0001708//cell fate specification;GO:0001710//mesodermal cell fate commitment;GO:0001748//insect visual primordium development;GO:0001764//neuron migration;GO:0003008//system process;GO:0003407//neur…	GO:0005575//cellular_component;GO:0005622//intracellular anatomical structure;GO:0005623//obsolete cell;GO:0005634//nucleus;GO:0005737//cytoplasm;GO:0043226//organelle;GO:0043227//membrane-bounded organelle;GO:0043229//intracellular organelle;GO:0043231//intracellular membrane-bounded organelle;GO:0044424//obsolete intracellular part;GO:0044464//obsolete cell part;	GO:0000981//DNA-binding transcription factor activity, RNA polymerase II-specific;GO:0001067//transcription regulatory region nucleic acid binding;GO:0003674//molecular_function;GO:0003676//nucleic acid binding;GO:0003677//DNA binding;GO:0003682//chromatin binding;GO:0003700//DNA-binding transcription factor activity;GO:0005488//binding;GO:0043565//sequence-specific DNA binding;GO:0097159//organi…	-
LOC101745284	913.814	193.868	1633.76	8.42718	3.07505	4.20107e-48	2.97657e-46	NC_051364.1	12951751	12961225	-	2608	LOC101745284	GO:0000166;GO:0000346;GO:0003674;GO:0003676;GO:0003677;GO:0005488;GO:0005575;GO:0005622;GO:0005623;GO:0005634;GO:0005654;GO:0005737;GO:0006139;GO:0006396;GO:0006397;GO:0006403;GO:0006405;GO:0006406;GO:0006611;GO:0006725;GO:0006807;GO:0006810;GO:0006886;GO:0006913;GO:0008104;GO:0008150;GO:0008152;GO:0008284;GO:0008327;GO:0009893;GO:0009987;GO:0010467;GO:0010604;GO:0010638;GO:0015031;GO:0015833;GO:…	-	opiNOG65320	R	-	XP_004925793.2 chromatin target of PRMT1 protein [Bombyx mori]	GO:0006139//nucleobase-containing compound metabolic process;GO:0006396//RNA processing;GO:0006397//mRNA processing;GO:0006403//RNA localization;GO:0006405//RNA export from nucleus;GO:0006406//mRNA export from nucleus;GO:0006611//protein export from nucleus;GO:0006725//cellular aromatic compound metabolic process;GO:0006807//nitrogen compound metabolic process;GO:0006810//transport;GO:0006886//in…	GO:0000346//transcription export complex;GO:0005575//cellular_component;GO:0005622//intracellular anatomical structure;GO:0005623//obsolete cell;GO:0005634//nucleus;GO:0005654//nucleoplasm;GO:0005737//cytoplasm;GO:0016604//nuclear body;GO:0016607//nuclear speck;GO:0031974//membrane-enclosed lumen;GO:0031981//nuclear lumen;GO:0032991//protein-containing complex;GO:0035770//ribonucleoprotein granul…	GO:0000166//nucleotide binding;GO:0003674//molecular_function;GO:0003676//nucleic acid binding;GO:0003677//DNA binding;GO:0005488//binding;GO:0008327//methyl-CpG binding;GO:0036094//small molecule binding;GO:0043565//sequence-specific DNA binding;GO:0097159//organic cyclic compound binding;GO:1901265//nucleoside phosphate binding;GO:1901363//heterocyclic compound binding;	-
LOC101740989	10282.2	18007.1	2557.24	0.142013	-2.81591	4.73017e-48	3.33102e-46	NC_051367.1	15498159	15512714	-	1951	LOC101740989	-	-	COG2272	I	sp|P35502|ESTF_MYZPE Esterase FE4 OS=Myzus persicae OX=13164 PE=1 SV=1	XP_021208942.1 esterase FE4 [Bombyx mori]	-	-	-	-
LOC101743737	396.197	66.8709	725.523	10.8496	3.43957	1.53395e-47	1.07368e-45	NC_051377.1	1179194	1199370	-	2683	LOC101743737	GO:0003674;GO:0005215;GO:0005575;GO:0006810;GO:0006811;GO:0006812;GO:0007275;GO:0007568;GO:0008150;GO:0008324;GO:0008340;GO:0010259;GO:0015075;GO:0015101;GO:0015695;GO:0016020;GO:0016021;GO:0022857;GO:0031224;GO:0032501;GO:0032502;GO:0034220;GO:0044425;GO:0048856;GO:0051179;GO:0051234;GO:0055085;GO:0071702;GO:0098655	-	meNOG38510;opiNOG00946	R	sp|Q9U539|OCT1_CAEEL Organic cation transporter 1 OS=Caenorhabditis elegans OX=6239 GN=oct-1 PE=1 SV=3	XP_028029450.1 organic cation transporter 1-like isoform X2 [Bombyx mandarina]	GO:0006810//transport;GO:0006811//ion transport;GO:0006812//cation transport;GO:0007275//multicellular organism development;GO:0007568//aging;GO:0008150//biological_process;GO:0008340//determination of adult lifespan;GO:0010259//multicellular organism aging;GO:0015695//organic cation transport;GO:0032501//multicellular organismal process;GO:0032502//developmental process;GO:0034220//ion transmemb…	GO:0005575//cellular_component;GO:0016020//membrane;GO:0016021//integral component of membrane;GO:0031224//intrinsic component of membrane;GO:0044425//obsolete membrane part;	GO:0003674//molecular_function;GO:0005215//transporter activity;GO:0008324//cation transmembrane transporter activity;GO:0015075//ion transmembrane transporter activity;GO:0015101//organic cation transmembrane transporter activity;GO:0022857//transmembrane transporter activity;	-
LOC100134929	278.691	38.8245	518.557	13.3565	3.73947	1.72069e-47	1.19713e-45	NC_051372.1	16686951	16695153	-	386	LOC100134929	-	-	NOG107843;opiNOG48051	SR	sp|P0DQE9|TXJ1A_SCOMO U-scoloptoxin(19)-Sm1a OS=Scolopendra morsitans OX=943129 PE=3 SV=1	NP_001106745.1 carboxypeptidase inhibitor precursor [Bombyx mori]	-	-	-	-
LOC101738159	4191.63	8379.05	4.2124	0.00050273	-10.9579	2.20289e-47	1.52343e-45	NC_051371.1	3965034	3990603	+	1414	LOC101738159	-	-	KOG3627;COG5640;NOG104137	O	sp|P08897|COGS_HYPLI Collagenase OS=Hypoderma lineatum OX=7389 PE=1 SV=3	XP_004922849.1 collagenase isoform X2 [Bombyx mori]	-	-	-	-
LOC101736345	518.126	1003.73	32.5237	0.0324029	-4.94773	5.18745e-47	3.56606e-45	NC_051367.1	15587478	15590310	-	1716	LOC101736345	-	-	COG2272	I	sp|P35502|ESTF_MYZPE Esterase FE4 OS=Myzus persicae OX=13164 PE=1 SV=1	XP_037869461.1 esterase FE4-like [Bombyx mori]	-	-	-	-
LOC101742627	76.783	0	153.566	Inf	Inf	7.14632e-47	4.8836e-45	NC_051364.1	1381364	1386672	+	1036	LOC101742627	GO:0003674;GO:0003824;GO:0004175;GO:0004252;GO:0005575;GO:0005622;GO:0005623;GO:0005737;GO:0006508;GO:0006807;GO:0008150;GO:0008152;GO:0008233;GO:0008236;GO:0016787;GO:0017171;GO:0019538;GO:0043170;GO:0044238;GO:0044424;GO:0044464;GO:0070011;GO:0071704;GO:0140096;GO:1901564	K01312	COG5640;KOG3627	O	sp|P35045|TRYA_MANSE Trypsin, alkaline A OS=Manduca sexta OX=7130 PE=2 SV=1	XP_004923290.1 trypsin, alkaline A [Bombyx mori]	GO:0006508//proteolysis;GO:0006807//nitrogen compound metabolic process;GO:0008150//biological_process;GO:0008152//metabolic process;GO:0019538//protein metabolic process;GO:0043170//macromolecule metabolic process;GO:0044238//primary metabolic process;GO:0071704//organic substance metabolic process;GO:1901564//organonitrogen compound metabolic process;	GO:0005575//cellular_component;GO:0005622//intracellular anatomical structure;GO:0005623//obsolete cell;GO:0005737//cytoplasm;GO:0044424//obsolete intracellular part;GO:0044464//obsolete cell part;	GO:0003674//molecular_function;GO:0003824//catalytic activity;GO:0004175//endopeptidase activity;GO:0004252//serine-type endopeptidase activity;GO:0008233//peptidase activity;GO:0008236//serine-type peptidase activity;GO:0016787//hydrolase activity;GO:0017171//serine hydrolase activity;GO:0140096//catalytic activity, acting on a protein;	ko04080(Neuroactive ligand-receptor interaction)
LOC101746560	148.313	11.9423	284.684	23.8382	4.5752	4.07908e-46	2.77114e-44	NC_051378.1	3435332	3438874	-	2143	LOC101746560	-	-	-	-	-	XP_004925653.2 uncharacterized protein LOC101746560 [Bombyx mori]	-	-	-	-
Suc1	4352.82	1009.07	7696.57	7.62741	2.93119	8.41089e-46	5.68055e-44	NC_051374.1	148014	149552	+	1539	Suc1	-	-	opiNOG06853;opiNOG60167	G	sp|F8DVG5|SCR_ZYMMA Sucrose-6-phosphate hydrolase OS=Zymomonas mobilis subsp. mobilis (strain ATCC 10988 / DSM 424 / LMG 404 / NCIMB 8938 / NRRL B-806 / ZM1) OX=555217 GN=sacA PE=3 SV=1	NP_001119721.1 beta-fructofuranosidase precursor [Bombyx mori]	-	-	-	-
LOC101744621	22206.2	38570.8	5841.52	0.151449	-2.7231	9.21444e-46	6.18707e-44	NC_051361.1	10797470	10825812	+	4821	LOC101744621	GO:0000003;GO:0000271;GO:0003006;GO:0003674;GO:0003824;GO:0004100;GO:0005575;GO:0005622;GO:0005623;GO:0005737;GO:0005886;GO:0005938;GO:0005975;GO:0005976;GO:0006022;GO:0006023;GO:0006030;GO:0006031;GO:0006034;GO:0006035;GO:0006037;GO:0006038;GO:0006040;GO:0006807;GO:0007275;GO:0007276;GO:0007281;GO:0007292;GO:0008150;GO:0008152;GO:0008194;GO:0008375;GO:0009058;GO:0009059;GO:0009653;GO:0009987;GO:…	K00698	opiNOG00818;opiNOG06038	M	sp|G5EBQ8|CHS2_CAEEL Chitin synthase chs-2 OS=Caenorhabditis elegans OX=6239 GN=chs-2 PE=1 SV=1	XP_037866580.1 chitin synthase chs-2 [Bombyx mori]	GO:0000003//reproduction;GO:0000271//polysaccharide biosynthetic process;GO:0003006//developmental process involved in reproduction;GO:0005975//carbohydrate metabolic process;GO:0005976//polysaccharide metabolic process;GO:0006022//aminoglycan metabolic process;GO:0006023//aminoglycan biosynthetic process;GO:0006030//chitin metabolic process;GO:0006031//chitin biosynthetic process;GO:0006034//cut…	GO:0005575//cellular_component;GO:0005622//intracellular anatomical structure;GO:0005623//obsolete cell;GO:0005737//cytoplasm;GO:0005886//plasma membrane;GO:0005938//cell cortex;GO:0016020//membrane;GO:0030428//cell septum;GO:0044424//obsolete intracellular part;GO:0044444//obsolete cytoplasmic part;GO:0044464//obsolete cell part;GO:0071944//cell periphery;GO:0099568//cytoplasmic region;	GO:0003674//molecular_function;GO:0003824//catalytic activity;GO:0004100//chitin synthase activity;GO:0008194//UDP-glycosyltransferase activity;GO:0008375//acetylglucosaminyltransferase activity;GO:0016740//transferase activity;GO:0016757//glycosyltransferase activity;GO:0016758//hexosyltransferase activity;	ko00520(Amino sugar and nucleotide sugar metabolism)
LOC105842161	140.915	10.2599	271.57	26.469	4.72623	6.24142e-45	4.1666e-43	NC_051358.1	6971833	7021153	-	2104	LOC105842161	-	-	opiNOG42475;opiNOG36512;meNOG03902	R	sp|A6NEL2|SWAHB_HUMAN Ankyrin repeat domain-containing protein SOWAHB OS=Homo sapiens OX=9606 GN=SOWAHB PE=1 SV=1	XP_037867118.1 ankyrin repeat domain-containing protein SOWAHB isoform X4 [Bombyx mori]	-	-	-	-
LOC101739713	11767.1	10.6133	23523.6	2216.42	11.114	9.12495e-45	6.05655e-43	NC_051376.1	10386498	10387250	+	662	LOC101739713	GO:0008150;GO:0042752;GO:0050789;GO:0065007	-	meNOG46464	R	-	XP_004922431.1 actin cytoskeleton-regulatory complex protein PAN1 [Bombyx mori]	GO:0008150//biological_process;GO:0042752//regulation of circadian rhythm;GO:0050789//regulation of biological process;GO:0065007//biological regulation;	-	-	-
LOC732962	100.671	4.06709	197.275	48.5051	5.60006	5.19217e-44	3.42654e-42	NC_051385.1	9251698	9255012	+	1614	LOC732962	-	K00699	opiNOG04068;NOG175806;opiNOG36048;opiNOG28348	CGS	sp|Q88168|UDPE_NPVSL Ecdysteroid UDP-glucosyltransferase OS=Spodoptera littoralis nuclear polyhedrosis virus OX=10456 GN=EGT PE=3 SV=1	NP_001040425.1 antennal-enriched UDP-glycosyltransferase precursor [Bombyx mori]	-	-	-	ko00983(Drug metabolism - other enzymes);ko00982(Drug metabolism - cytochrome P450);ko00980(Metabolism of xenobiotics by cytochrome P450);ko00860(Porphyrin metabolism);ko00830(Retinol metabolism);ko00053(Ascorbate and aldarate metabolism);ko00040(Pentose and glucuronate interconversions)
LOC732968	1588.08	2778.13	398.018	0.143268	-2.80321	1.25712e-43	8.24912e-42	NC_051377.1	10892560	10938839	+	1673	LOC732968	GO:0001775;GO:0002252;GO:0002263;GO:0002274;GO:0002275;GO:0002283;GO:0002366;GO:0002376;GO:0002443;GO:0002444;GO:0002446;GO:0003674;GO:0003779;GO:0005488;GO:0005515;GO:0005575;GO:0005576;GO:0005622;GO:0005623;GO:0005737;GO:0006810;GO:0006887;GO:0006950;GO:0006952;GO:0006955;GO:0008092;GO:0008150;GO:0009605;GO:0009607;GO:0009620;GO:0009987;GO:0012505;GO:0016192;GO:0019899;GO:0030141;GO:0031410;GO:…	-	opiNOG30855	Z	sp|Q2HJ57|COTL1_BOVIN Coactosin-like protein OS=Bos taurus OX=9913 GN=COTL1 PE=2 SV=3	XP_037873832.1 cyclic AMP-regulated protein isoform X1 [Bombyx mori]	GO:0001775//cell activation;GO:0002252//immune effector process;GO:0002263//cell activation involved in immune response;GO:0002274//myeloid leukocyte activation;GO:0002275//myeloid cell activation involved in immune response;GO:0002283//neutrophil activation involved in immune response;GO:0002366//leukocyte activation involved in immune response;GO:0002376//immune system process;GO:0002443//leuko…	GO:0005575//cellular_component;GO:0005576//extracellular region;GO:0005622//intracellular anatomical structure;GO:0005623//obsolete cell;GO:0005737//cytoplasm;GO:0012505//endomembrane system;GO:0030141//secretory granule;GO:0031410//cytoplasmic vesicle;GO:0031974//membrane-enclosed lumen;GO:0031982//vesicle;GO:0031983//vesicle lumen;GO:0034774//secretory granule lumen;GO:0043226//organelle;GO:004…	GO:0003674//molecular_function;GO:0003779//actin binding;GO:0005488//binding;GO:0005515//protein binding;GO:0008092//cytoskeletal protein binding;GO:0019899//enzyme binding;	-
LOC119630585	286.775	0.339312	573.21	1689.33	10.7222	3.03872e-43	1.98272e-41	NC_051382.1	4680659	4683200	-	354	LOC119630585	GO:0000003;GO:0000902;GO:0002119;GO:0002164;GO:0005575;GO:0005576;GO:0005604;GO:0007275;GO:0008150;GO:0009653;GO:0009790;GO:0009791;GO:0009792;GO:0009987;GO:0016043;GO:0031012;GO:0032501;GO:0032502;GO:0032504;GO:0032989;GO:0044421;GO:0048598;GO:0048856;GO:0048869;GO:0062023;GO:0071840	-	opiNOG11967;opiNOG00135;opiNOG08162;veNOG06980;opiNOG04164	WOR	sp|P81902|CSTI_BOMMO Trypsin inhibitor OS=Bombyx mori OX=7091 PE=1 SV=1	XP_028031337.1 trypsin inhibitor [Bombyx mandarina]	GO:0000003//reproduction;GO:0000902//cell morphogenesis;GO:0002119//nematode larval development;GO:0002164//larval development;GO:0007275//multicellular organism development;GO:0008150//biological_process;GO:0009653//anatomical structure morphogenesis;GO:0009790//embryo development;GO:0009791//post-embryonic development;GO:0009792//embryo development ending in birth or egg hatching;GO:0009987//ce…	GO:0005575//cellular_component;GO:0005576//extracellular region;GO:0005604//basement membrane;GO:0031012//extracellular matrix;GO:0044421//obsolete extracellular region part;GO:0062023//collagen-containing extracellular matrix;	-	-
NPF2	89.4664	2.32816	176.605	75.8559	6.24519	3.3647e-43	2.18309e-41	NC_051359.1	6977395	6999711	+	462	NPF2	-	K05232	meNOG30838	R	-	NP_001124361.1 neuropeptide F 2 precursor [Bombyx mori]	-	-	-	ko04080(Neuroactive ligand-receptor interaction)
LOC101740802	1210.11	302.734	2117.49	6.99454	2.80623	3.40961e-43	2.19986e-41	NC_051368.1	9362237	9366886	-	1909	LOC101740802	-	-	-	-	-	XP_004931586.1 acidic leucine-rich nuclear phosphoprotein 32-related protein [Bombyx mori]	-	-	-	-
LOC110386457	6461.13	12374.6	547.709	0.0442609	-4.49782	8.03211e-43	5.15349e-41	NC_051376.1	4992565	5003403	+	1730	LOC110386457	GO:0003674;GO:0003824;GO:0004553;GO:0004556;GO:0005488;GO:0005509;GO:0005975;GO:0008150;GO:0008152;GO:0016160;GO:0016787;GO:0016798;GO:0043167;GO:0043169;GO:0044238;GO:0046872;GO:0071704	K01176	opiNOG11657;opiNOG06392	GE	sp|O18345|AMY2_DROAN Alpha-amylase 2 OS=Drosophila ananassae OX=7217 GN=Amy58 PE=3 SV=2	XP_021208434.1 alpha-amylase 2 [Bombyx mori]	GO:0005975//carbohydrate metabolic process;GO:0008150//biological_process;GO:0008152//metabolic process;GO:0044238//primary metabolic process;GO:0071704//organic substance metabolic process;	-	GO:0003674//molecular_function;GO:0003824//catalytic activity;GO:0004553//hydrolase activity, hydrolyzing O-glycosyl compounds;GO:0004556//alpha-amylase activity;GO:0005488//binding;GO:0005509//calcium ion binding;GO:0016160//amylase activity;GO:0016787//hydrolase activity;GO:0016798//hydrolase activity, acting on glycosyl bonds;GO:0043167//ion binding;GO:0043169//cation binding;GO:0046872//metal…	ko00500(Starch and sucrose metabolism)
LOC101745576	104.573	5.29721	203.849	38.4824	5.26613	1.23516e-42	7.88114e-41	NC_051361.1	5879072	5884055	+	1362	LOC101745576	GO:0005575;GO:0005576	K19283	meNOG19389;opiNOG56948	I	sp|A6H730|PPAP_BOVIN Prostatic acid phosphatase OS=Bos taurus OX=9913 GN=ACP3 PE=2 SV=1	XP_004929231.1 prostatic acid phosphatase [Bombyx mori]	-	GO:0005575//cellular_component;GO:0005576//extracellular region;	-	-
LOC101742423	730.236	170.705	1289.77	7.55555	2.91754	2.29955e-42	1.4592e-40	NC_051358.1	15669839	15723141	-	1649	LOC101742423	GO:0000003;GO:0000122;GO:0001101;GO:0001505;GO:0001540;GO:0001676;GO:0001775;GO:0001816;GO:0001817;GO:0001819;GO:0001890;GO:0001893;GO:0001932;GO:0001934;GO:0001952;GO:0001954;GO:0002218;GO:0002221;GO:0002224;GO:0002237;GO:0002252;GO:0002253;GO:0002263;GO:0002274;GO:0002275;GO:0002283;GO:0002366;GO:0002376;GO:0002443;GO:0002444;GO:0002446;GO:0002474;GO:0002478;GO:0002479;GO:0002576;GO:0002682;GO:…	-	meNOG32950;opiNOG49845;NOG119333	ST	sp|E1JI63|SNMP2_DROME Sensory neuron membrane protein 2 OS=Drosophila melanogaster OX=7227 GN=Snmp2 PE=2 SV=1	XP_004933211.2 sensory neuron membrane protein 2 [Bombyx mori]	GO:0000003//reproduction;GO:0000122//negative regulation of transcription by RNA polymerase II;GO:0001101//response to acid chemical;GO:0001505//regulation of neurotransmitter levels;GO:0001676//long-chain fatty acid metabolic process;GO:0001775//cell activation;GO:0001816//cytokine production;GO:0001817//regulation of cytokine production;GO:0001819//positive regulation of cytokine production;GO:…	GO:0005575//cellular_component;GO:0005622//intracellular anatomical structure;GO:0005623//obsolete cell;GO:0005737//cytoplasm;GO:0005739//mitochondrion;GO:0005783//endoplasmic reticulum;GO:0005794//Golgi apparatus;GO:0005886//plasma membrane;GO:0005887//integral component of plasma membrane;GO:0005901//caveola;GO:0005903//brush border;GO:0009897//external side of plasma membrane;GO:0009986//cell …	GO:0001540//amyloid-beta binding;GO:0003674//molecular_function;GO:0005041//low-density lipoprotein particle receptor activity;GO:0005044//scavenger receptor activity;GO:0005102//signaling receptor binding;GO:0005488//binding;GO:0005504//fatty acid binding;GO:0005515//protein binding;GO:0008035//high-density lipoprotein particle binding;GO:0008289//lipid binding;GO:0019838//growth factor binding;…	-
LOC101735389	85.294	2.34226	168.246	71.8305	6.16653	5.36735e-42	3.3873e-40	NC_051373.1	6425244	6436922	+	1923	LOC101735389	GO:0003674;GO:0003824;GO:0005575;GO:0005576;GO:0016462;GO:0016787;GO:0016817;GO:0016818;GO:0017110;GO:0017111	-	opiNOG01007	F	sp|B3A0N5|APY_TABYA Apyrase OS=Tabanus yao OX=485572 PE=1 SV=1	XP_004928875.1 apyrase [Bombyx mori]	-	GO:0005575//cellular_component;GO:0005576//extracellular region;	GO:0003674//molecular_function;GO:0003824//catalytic activity;GO:0016462//pyrophosphatase activity;GO:0016787//hydrolase activity;GO:0016817//hydrolase activity, acting on acid anhydrides;GO:0016818//hydrolase activity, acting on acid anhydrides, in phosphorus-containing anhydrides;GO:0017110//nucleoside-diphosphatase activity;GO:0017111//nucleoside-triphosphatase activity;	-
LOC101747046	19053	37299.5	806.564	0.021624	-5.53122	5.4754e-42	3.43671e-40	NC_051362.1	15663962	15680196	-	902	LOC101747046	GO:0003674;GO:0003824;GO:0004175;GO:0004252;GO:0005575;GO:0005622;GO:0005623;GO:0005737;GO:0006508;GO:0006807;GO:0008150;GO:0008152;GO:0008233;GO:0008236;GO:0016787;GO:0017171;GO:0019538;GO:0043170;GO:0044238;GO:0044424;GO:0044464;GO:0070011;GO:0071704;GO:0140096;GO:1901564	K01312	COG5640;NOG65759	O	sp|P35047|TRYC_MANSE Trypsin, alkaline C OS=Manduca sexta OX=7130 PE=2 SV=1	XP_012549322.3 trypsin, alkaline C [Bombyx mori]	GO:0006508//proteolysis;GO:0006807//nitrogen compound metabolic process;GO:0008150//biological_process;GO:0008152//metabolic process;GO:0019538//protein metabolic process;GO:0043170//macromolecule metabolic process;GO:0044238//primary metabolic process;GO:0071704//organic substance metabolic process;GO:1901564//organonitrogen compound metabolic process;	GO:0005575//cellular_component;GO:0005622//intracellular anatomical structure;GO:0005623//obsolete cell;GO:0005737//cytoplasm;GO:0044424//obsolete intracellular part;GO:0044464//obsolete cell part;	GO:0003674//molecular_function;GO:0003824//catalytic activity;GO:0004175//endopeptidase activity;GO:0004252//serine-type endopeptidase activity;GO:0008233//peptidase activity;GO:0008236//serine-type peptidase activity;GO:0016787//hydrolase activity;GO:0017171//serine hydrolase activity;GO:0140096//catalytic activity, acting on a protein;	ko04080(Neuroactive ligand-receptor interaction)
LOC101740414	1537.95	408.561	2667.33	6.52861	2.70678	6.96065e-42	4.34532e-40	NC_051375.1	103424	106156	-	951	LOC101740414	GO:0003674;GO:0003824;GO:0004175;GO:0004252;GO:0006508;GO:0006807;GO:0008150;GO:0008152;GO:0008233;GO:0008236;GO:0016787;GO:0017171;GO:0019538;GO:0043170;GO:0044238;GO:0070011;GO:0071704;GO:0140096;GO:1901564	-	opiNOG40889;NOG104137;COG5640;opiNOG12524	EO	sp|P08897|COGS_HYPLI Collagenase OS=Hypoderma lineatum OX=7389 PE=1 SV=3	XP_028042169.1 collagenase-like [Bombyx mandarina]	GO:0006508//proteolysis;GO:0006807//nitrogen compound metabolic process;GO:0008150//biological_process;GO:0008152//metabolic process;GO:0019538//protein metabolic process;GO:0043170//macromolecule metabolic process;GO:0044238//primary metabolic process;GO:0071704//organic substance metabolic process;GO:1901564//organonitrogen compound metabolic process;	-	GO:0003674//molecular_function;GO:0003824//catalytic activity;GO:0004175//endopeptidase activity;GO:0004252//serine-type endopeptidase activity;GO:0008233//peptidase activity;GO:0008236//serine-type peptidase activity;GO:0016787//hydrolase activity;GO:0017171//serine hydrolase activity;GO:0140096//catalytic activity, acting on a protein;	-
LOC101740637	74.8634	0.985012	148.742	151.005	7.23845	1.0511e-41	6.52645e-40	NC_051370.1	1307634	1322911	+	1610	LOC101740637	GO:0003008;GO:0003674;GO:0005215;GO:0005326;GO:0005575;GO:0005623;GO:0005886;GO:0005887;GO:0006810;GO:0006811;GO:0006812;GO:0006820;GO:0006836;GO:0007610;GO:0007611;GO:0007613;GO:0008150;GO:0008324;GO:0008509;GO:0008514;GO:0008519;GO:0009914;GO:0010646;GO:0010648;GO:0010817;GO:0015075;GO:0015101;GO:0015220;GO:0015695;GO:0015696;GO:0015711;GO:0015870;GO:0015871;GO:0015893;GO:0016020;GO:0016021;GO:…	-	meNOG39293;meNOG39016	R	sp|Q9VCA2|ORCT_DROME Organic cation transporter protein OS=Drosophila melanogaster OX=7227 GN=Orct PE=1 SV=1	XP_037870853.1 organic cation transporter protein [Bombyx mori]	GO:0003008//system process;GO:0006810//transport;GO:0006811//ion transport;GO:0006812//cation transport;GO:0006820//anion transport;GO:0006836//neurotransmitter transport;GO:0007610//behavior;GO:0007611//learning or memory;GO:0007613//memory;GO:0008150//biological_process;GO:0009914//hormone transport;GO:0010646//regulation of cell communication;GO:0010648//negative regulation of cell communicati…	GO:0005575//cellular_component;GO:0005623//obsolete cell;GO:0005886//plasma membrane;GO:0005887//integral component of plasma membrane;GO:0016020//membrane;GO:0016021//integral component of membrane;GO:0031224//intrinsic component of membrane;GO:0031226//intrinsic component of plasma membrane;GO:0044425//obsolete membrane part;GO:0044459//obsolete plasma membrane part;GO:0044464//obsolete cell pa…	GO:0003674//molecular_function;GO:0005215//transporter activity;GO:0005326//neurotransmitter transmembrane transporter activity;GO:0008324//cation transmembrane transporter activity;GO:0008509//anion transmembrane transporter activity;GO:0008514//organic anion transmembrane transporter activity;GO:0008519//ammonium transmembrane transporter activity;GO:0015075//ion transmembrane transporter activ…	-
LOC778474	461.759	868.69	54.8285	0.0631163	-3.98584	1.1611e-41	7.17089e-40	NC_051372.1	13528969	13547290	+	1722	LOC778474	-	-	opiNOG64770;opiNOG15670	U	-	NP_001091769.1 putative amine transporter [Bombyx mori]	-	-	-	-
LOC101743689	69.0595	0.339312	137.78	406.056	8.66554	1.34678e-41	8.27338e-40	NC_051372.1	9060862	9115263	+	5260	LOC101743689	GO:0002576;GO:0003674;GO:0003824;GO:0005215;GO:0005575;GO:0005622;GO:0005623;GO:0005737;GO:0005886;GO:0005887;GO:0006810;GO:0006811;GO:0006820;GO:0006869;GO:0006887;GO:0006996;GO:0008150;GO:0008152;GO:0008509;GO:0009987;GO:0010876;GO:0012505;GO:0012506;GO:0015075;GO:0015103;GO:0015318;GO:0015399;GO:0015405;GO:0015662;GO:0015698;GO:0015711;GO:0015718;GO:0015732;GO:0015849;GO:0015908;GO:0016020;GO:…	K05673	COG1132;opiNOG00111	VQ	sp|F1M3J4|MRP4_RAT ATP-binding cassette subfamily C member 4 OS=Rattus norvegicus OX=10116 GN=Abcc4 PE=1 SV=3	XP_037871801.1 multidrug resistance-associated protein 4 isoform X2 [Bombyx mori]	GO:0002576//platelet degranulation;GO:0006810//transport;GO:0006811//ion transport;GO:0006820//anion transport;GO:0006869//lipid transport;GO:0006887//exocytosis;GO:0006996//organelle organization;GO:0008150//biological_process;GO:0008152//metabolic process;GO:0009987//cellular process;GO:0010876//lipid localization;GO:0015698//inorganic anion transport;GO:0015711//organic anion transport;GO:0015…	GO:0005575//cellular_component;GO:0005622//intracellular anatomical structure;GO:0005623//obsolete cell;GO:0005737//cytoplasm;GO:0005886//plasma membrane;GO:0005887//integral component of plasma membrane;GO:0012505//endomembrane system;GO:0012506//vesicle membrane;GO:0016020//membrane;GO:0016021//integral component of membrane;GO:0016323//basolateral plasma membrane;GO:0030141//secretory granule;…	GO:0003674//molecular_function;GO:0003824//catalytic activity;GO:0005215//transporter activity;GO:0008509//anion transmembrane transporter activity;GO:0015075//ion transmembrane transporter activity;GO:0015103//inorganic anion transmembrane transporter activity;GO:0015318//inorganic molecular entity transmembrane transporter activity;GO:0015399//primary active transmembrane transporter activity;G…	ko02010(ABC transporters)
ST2	65.356	0	130.712	Inf	Inf	1.59307e-41	9.73459e-40	NC_051384.1	10256354	10259409	-	1643	ST2	GO:0003674;GO:0005215;GO:0005575;GO:0005623;GO:0005886;GO:0006810;GO:0008150;GO:0008643;GO:0015144;GO:0015154;GO:0015157;GO:0015574;GO:0015766;GO:0015771;GO:0015772;GO:0016020;GO:0022857;GO:0034219;GO:0044464;GO:0051179;GO:0051234;GO:0055085;GO:0071702;GO:0071944	K08145	KOG0254;COG0477	GR	sp|B0WC46|TRET1_CULQU Facilitated trehalose transporter Tret1 OS=Culex quinquefasciatus OX=7176 GN=Tret1 PE=3 SV=1	NP_001182632.1 sugar transporter protein 2 [Bombyx mori]	GO:0006810//transport;GO:0008150//biological_process;GO:0008643//carbohydrate transport;GO:0015766//disaccharide transport;GO:0015771//trehalose transport;GO:0015772//oligosaccharide transport;GO:0034219//carbohydrate transmembrane transport;GO:0051179//localization;GO:0051234//establishment of localization;GO:0055085//transmembrane transport;GO:0071702//organic substance transport;	GO:0005575//cellular_component;GO:0005623//obsolete cell;GO:0005886//plasma membrane;GO:0016020//membrane;GO:0044464//obsolete cell part;GO:0071944//cell periphery;	GO:0003674//molecular_function;GO:0005215//transporter activity;GO:0015144//carbohydrate transmembrane transporter activity;GO:0015154//disaccharide transmembrane transporter activity;GO:0015157//oligosaccharide transmembrane transporter activity;GO:0015574//trehalose transmembrane transporter activity;GO:0022857//transmembrane transporter activity;	-
LOC101737926	140.233	13.7473	266.718	19.4015	4.27809	4.51995e-41	2.74742e-39	NC_051360.1	7389701	7416756	+	4373	LOC101737926	-	K08193	opiNOG14379	G	sp|Q03567|SL172_CAEEL Uncharacterized transporter slc-17.2 OS=Caenorhabditis elegans OX=6239 GN=C38C10.2 PE=1 SV=2	XP_004931859.2 uncharacterized transporter slc-17.2 [Bombyx mori]	-	-	-	-
LOC101742342	178.572	22.895	334.248	14.5992	3.86781	4.61553e-41	2.79082e-39	NC_051383.1	11179215	11193487	-	1629	LOC101742342	-	K07427	opiNOG68266;opiNOG02460	Q	sp|Q9DBW0|CP4V2_MOUSE Cytochrome P450 4V2 OS=Mus musculus OX=10090 GN=Cyp4v2 PE=1 SV=1	XP_037876483.1 cytochrome P450 4V2 [Bombyx mori]	-	-	-	-
LOC101737859	14585.7	24948.9	4222.46	0.169244	-2.56282	5.32217e-41	3.20134e-39	NC_051369.1	9973806	9976766	-	1354	LOC101737859	GO:0000902;GO:0005575;GO:0005576;GO:0007275;GO:0007399;GO:0007586;GO:0008150;GO:0009653;GO:0009987;GO:0016043;GO:0022008;GO:0030030;GO:0030154;GO:0030182;GO:0031175;GO:0032501;GO:0032502;GO:0032989;GO:0032990;GO:0048468;GO:0048666;GO:0048699;GO:0048731;GO:0048812;GO:0048856;GO:0048858;GO:0048869;GO:0071840;GO:0120036;GO:0120039	-	opiNOG04682;opiNOG54814	I	sp|O46107|LIP1_DROME Lipase 1 OS=Drosophila melanogaster OX=7227 GN=Lip1 PE=2 SV=2	XP_021203269.2 lipase 1 [Bombyx mori]	GO:0000902//cell morphogenesis;GO:0007275//multicellular organism development;GO:0007399//nervous system development;GO:0007586//digestion;GO:0008150//biological_process;GO:0009653//anatomical structure morphogenesis;GO:0009987//cellular process;GO:0016043//cellular component organization;GO:0022008//neurogenesis;GO:0030030//cell projection organization;GO:0030154//cell differentiation;GO:0030182…	GO:0005575//cellular_component;GO:0005576//extracellular region;	-	-
LOC100862797	714.079	1255.07	173.092	0.137915	-2.85815	7.33889e-41	4.39154e-39	NC_051361.1	335643	339051	-	1269	LOC100862797	-	-	opiNOG28012;opiNOG72819;COG2272	RI	sp|Q64285|CEL_MOUSE Bile salt-activated lipase OS=Mus musculus OX=10090 GN=Cel PE=1 SV=1	NP_001243952.1 antennal esterase precursor [Bombyx mori]	-	-	-	-
LOC101739590	148.293	282.013	14.573	0.0516751	-4.27439	9.14183e-41	5.44222e-39	NC_051375.1	1407604	1416708	+	1028	LOC101739590	GO:0003674;GO:0003824;GO:0004175;GO:0004252;GO:0006508;GO:0006807;GO:0008150;GO:0008152;GO:0008233;GO:0008236;GO:0016787;GO:0017171;GO:0019538;GO:0043170;GO:0044238;GO:0070011;GO:0071704;GO:0140096;GO:1901564	-	meNOG24179;opiNOG33742	E	sp|P00768|CTR2_VESOR Chymotrypsin-2 OS=Vespa orientalis OX=7447 PE=1 SV=1	XP_037873050.1 LOW QUALITY PROTEIN: chymotrypsin-2 [Bombyx mori]	GO:0006508//proteolysis;GO:0006807//nitrogen compound metabolic process;GO:0008150//biological_process;GO:0008152//metabolic process;GO:0019538//protein metabolic process;GO:0043170//macromolecule metabolic process;GO:0044238//primary metabolic process;GO:0071704//organic substance metabolic process;GO:1901564//organonitrogen compound metabolic process;	-	GO:0003674//molecular_function;GO:0003824//catalytic activity;GO:0004175//endopeptidase activity;GO:0004252//serine-type endopeptidase activity;GO:0008233//peptidase activity;GO:0008236//serine-type peptidase activity;GO:0016787//hydrolase activity;GO:0017171//serine hydrolase activity;GO:0140096//catalytic activity, acting on a protein;	-
LOC101737579	81.6759	0	163.352	Inf	Inf	3.36917e-40	1.99541e-38	NC_051365.1	584624	598094	+	1673	LOC101737579	GO:0001666;GO:0003002;GO:0003674;GO:0005215;GO:0005575;GO:0005623;GO:0005886;GO:0006810;GO:0006811;GO:0006820;GO:0006950;GO:0007275;GO:0007389;GO:0007444;GO:0007447;GO:0007450;GO:0008150;GO:0009628;GO:0009888;GO:0009953;GO:0016020;GO:0016021;GO:0022857;GO:0031224;GO:0032501;GO:0032502;GO:0035220;GO:0035222;GO:0035295;GO:0036293;GO:0044425;GO:0044464;GO:0048190;GO:0048513;GO:0048731;GO:0048856;GO:…	-	opiNOG18471;opiNOG62416;opiNOG07619;meNOG41273	G	sp|O61369|PICO_DROAN Putative inorganic phosphate cotransporter OS=Drosophila ananassae OX=7217 GN=Picot PE=3 SV=1	XP_037868546.1 putative inorganic phosphate cotransporter [Bombyx mori]	GO:0001666//response to hypoxia;GO:0003002//regionalization;GO:0006810//transport;GO:0006811//ion transport;GO:0006820//anion transport;GO:0006950//response to stress;GO:0007275//multicellular organism development;GO:0007389//pattern specification process;GO:0007444//imaginal disc development;GO:0007447//imaginal disc pattern formation;GO:0007450//dorsal/ventral pattern formation, imaginal disc;G…	GO:0005575//cellular_component;GO:0005623//obsolete cell;GO:0005886//plasma membrane;GO:0016020//membrane;GO:0016021//integral component of membrane;GO:0031224//intrinsic component of membrane;GO:0044425//obsolete membrane part;GO:0044464//obsolete cell part;GO:0071944//cell periphery;	GO:0003674//molecular_function;GO:0005215//transporter activity;GO:0022857//transmembrane transporter activity;	-
LOC101740845	8723.1	2615.63	14830.6	5.66998	2.50334	2.48672e-39	1.46526e-37	NC_051367.1	15485880	15488780	-	1804	LOC101740845	-	-	COG2272	I	sp|P35502|ESTF_MYZPE Esterase FE4 OS=Myzus persicae OX=13164 PE=1 SV=1	XP_004921608.1 esterase FE4 [Bombyx mori]	-	-	-	-
LOC101742221	60.8315	0	121.663	Inf	Inf	3.95005e-39	2.31569e-37	NC_051361.1	4963847	4965809	+	1963	LOC101742221	GO:0000003;GO:0000122;GO:0000902;GO:0000904;GO:0000976;GO:0000977;GO:0000981;GO:0001012;GO:0001067;GO:0001101;GO:0001503;GO:0001649;GO:0001654;GO:0001704;GO:0001706;GO:0001708;GO:0001709;GO:0001711;GO:0001714;GO:0001763;GO:0001932;GO:0001934;GO:0002009;GO:0002052;GO:0002088;GO:0002089;GO:0002164;GO:0002165;GO:0002168;GO:0003002;GO:0003006;GO:0003008;GO:0003674;GO:0003676;GO:0003677;GO:0003682;GO:…	K16796	opiNOG06286;meNOG57917	K	sp|Q6DGL6|SOX1A_DANRE Transcription factor Sox-1a OS=Danio rerio OX=7955 GN=sox1a PE=2 SV=2	XP_028039559.1 transcription factor SOX-14 [Bombyx mandarina]	GO:0000003//reproduction;GO:0000122//negative regulation of transcription by RNA polymerase II;GO:0000902//cell morphogenesis;GO:0000904//cell morphogenesis involved in differentiation;GO:0001101//response to acid chemical;GO:0001503//ossification;GO:0001649//osteoblast differentiation;GO:0001654//eye development;GO:0001704//formation of primary germ layer;GO:0001706//endoderm formation;GO:000170…	GO:0005575//cellular_component;GO:0005622//intracellular anatomical structure;GO:0005623//obsolete cell;GO:0005634//nucleus;GO:0005654//nucleoplasm;GO:0005667//transcription regulator complex;GO:0005737//cytoplasm;GO:0005829//cytosol;GO:0031974//membrane-enclosed lumen;GO:0031981//nuclear lumen;GO:0032991//protein-containing complex;GO:0043226//organelle;GO:0043227//membrane-bounded organelle;GO:…	GO:0000976//transcription cis-regulatory region binding;GO:0000977//RNA polymerase II transcription regulatory region sequence-specific DNA binding;GO:0000981//DNA-binding transcription factor activity, RNA polymerase II-specific;GO:0001067//transcription regulatory region nucleic acid binding;GO:0003674//molecular_function;GO:0003676//nucleic acid binding;GO:0003677//DNA binding;GO:0003682//chro…	-
LOC101743453	109.802	8.47367	211.13	24.916	4.639	4.75925e-39	2.77599e-37	NC_051362.1	1129453	1193246	+	5534	LOC101743453	GO:0003674;GO:0005215;GO:0005575;GO:0005623;GO:0005886;GO:0005887;GO:0006575;GO:0006725;GO:0006807;GO:0006810;GO:0006811;GO:0006820;GO:0008150;GO:0008152;GO:0008509;GO:0008514;GO:0009914;GO:0009987;GO:0010817;GO:0015075;GO:0015291;GO:0015347;GO:0015349;GO:0015711;GO:0016020;GO:0016021;GO:0018958;GO:0022804;GO:0022857;GO:0031224;GO:0031226;GO:0034220;GO:0042403;GO:0042445;GO:0043252;GO:0044237;GO:…	K14354	opiNOG00412	Q	sp|Q96BD0|SO4A1_HUMAN Solute carrier organic anion transporter family member 4A1 OS=Homo sapiens OX=9606 GN=SLCO4A1 PE=1 SV=2	XP_021203730.1 solute carrier organic anion transporter family member 4A1 isoform X2 [Bombyx mori]	GO:0006575//cellular modified amino acid metabolic process;GO:0006725//cellular aromatic compound metabolic process;GO:0006807//nitrogen compound metabolic process;GO:0006810//transport;GO:0006811//ion transport;GO:0006820//anion transport;GO:0008150//biological_process;GO:0008152//metabolic process;GO:0009914//hormone transport;GO:0009987//cellular process;GO:0010817//regulation of hormone level…	GO:0005575//cellular_component;GO:0005623//obsolete cell;GO:0005886//plasma membrane;GO:0005887//integral component of plasma membrane;GO:0016020//membrane;GO:0016021//integral component of membrane;GO:0031224//intrinsic component of membrane;GO:0031226//intrinsic component of plasma membrane;GO:0044425//obsolete membrane part;GO:0044459//obsolete plasma membrane part;GO:0044464//obsolete cell pa…	GO:0003674//molecular_function;GO:0005215//transporter activity;GO:0008509//anion transmembrane transporter activity;GO:0008514//organic anion transmembrane transporter activity;GO:0015075//ion transmembrane transporter activity;GO:0015291//secondary active transmembrane transporter activity;GO:0015347//sodium-independent organic anion transmembrane transporter activity;GO:0015349//thyroid hormon…	-
LOC101736735	368.411	0.640974	736.182	1148.54	10.1656	7.96091e-39	4.62013e-37	NC_051383.1	2140846	2173200	-	3907	LOC101736735	GO:0003674;GO:0005215;GO:0005351;GO:0005355;GO:0005402;GO:0006810;GO:0006811;GO:0006812;GO:0008150;GO:0008324;GO:0008643;GO:0008645;GO:0015075;GO:0015077;GO:0015078;GO:0015144;GO:0015145;GO:0015149;GO:0015291;GO:0015293;GO:0015294;GO:0015295;GO:0015318;GO:0015672;GO:0015749;GO:0022804;GO:0022857;GO:0022890;GO:0034219;GO:0034220;GO:0046323;GO:0051119;GO:0051179;GO:0051234;GO:0055085;GO:0071702;GO:…	K08145	COG0477;opiNOG19973	RG	sp|Q7PIR5|TRET1_ANOGA Facilitated trehalose transporter Tret1 OS=Anopheles gambiae OX=7165 GN=Tret1 PE=1 SV=3	XP_004933027.3 facilitated trehalose transporter Tret1-like [Bombyx mori]	GO:0006810//transport;GO:0006811//ion transport;GO:0006812//cation transport;GO:0008150//biological_process;GO:0008643//carbohydrate transport;GO:0008645//hexose transmembrane transport;GO:0015749//monosaccharide transmembrane transport;GO:0034219//carbohydrate transmembrane transport;GO:0034220//ion transmembrane transport;GO:0046323//glucose import;GO:0051179//localization;GO:0051234//establish…	-	GO:0003674//molecular_function;GO:0005215//transporter activity;GO:0005351//carbohydrate:proton symporter activity;GO:0005355//glucose transmembrane transporter activity;GO:0005402//carbohydrate:cation symporter activity;GO:0008324//cation transmembrane transporter activity;GO:0015075//ion transmembrane transporter activity;GO:0015078//proton transmembrane transporter activity;GO:0015144//carbohy…	-
LOC101741909	120.112	10.9951	229.23	20.8483	4.38186	8.9342e-39	5.15905e-37	NC_051363.1	10986151	11083608	+	9884	LOC101741909	-	-	opiNOG15157;meNOG53705;rhaNOG10961;opiNOG73818	RVST	sp|O88799|ZAN_MOUSE Zonadhesin OS=Mus musculus OX=10090 GN=Zan PE=1 SV=1	XP_037867532.1 zonadhesin isoform X5 [Bombyx mori]	-	-	-	-
UGT33D6	112.719	9.52452	215.914	22.6692	4.50266	1.02788e-38	5.87751e-37	NC_051385.1	9266476	9273359	+	1548	UGT33D6	-	K00699	opiNOG36048;opiNOG28348;opiNOG04068;NOG122645	GSC	sp|Q88168|UDPE_NPVSL Ecdysteroid UDP-glucosyltransferase OS=Spodoptera littoralis nuclear polyhedrosis virus OX=10456 GN=EGT PE=3 SV=1	NP_001243957.1 UDP-glycosyltransferase UGT33D6 [Bombyx mori]	-	-	-	ko00983(Drug metabolism - other enzymes);ko00982(Drug metabolism - cytochrome P450);ko00980(Metabolism of xenobiotics by cytochrome P450);ko00860(Porphyrin metabolism);ko00830(Retinol metabolism);ko00053(Ascorbate and aldarate metabolism);ko00040(Pentose and glucuronate interconversions)
LOC101739301	13616.1	26770.1	462.181	0.0172648	-5.85602	1.02802e-38	5.87751e-37	NC_051377.1	6777231	6790284	-	691	LOC101739301	-	-	-	-	-	XP_037874077.1 uncharacterized protein LOC101739301 [Bombyx mori]	-	-	-	-
Cyp6ab4	70.4435	1.37143	139.516	101.73	6.6686	1.39911e-38	7.95976e-37	NC_051378.1	537604	539645	+	1536	Cyp6ab4	-	K14999	opiNOG22289;opiNOG01633	Q	sp|Q95031|CP6B6_HELAM Cytochrome P450 6B6 OS=Helicoverpa armigera OX=29058 GN=CYP6B6 PE=2 SV=1	NP_001073135.1 cytochrome P450 6AB4 [Bombyx mori]	-	-	-	-
LOC101746960	338.215	71.9085	604.521	8.40681	3.07156	3.06904e-38	1.73747e-36	NC_051362.1	7492926	7514625	-	1818	LOC101746960	GO:0000016;GO:0001666;GO:0003674;GO:0003824;GO:0004553;GO:0004565;GO:0005575;GO:0005622;GO:0005623;GO:0005737;GO:0005783;GO:0005829;GO:0005886;GO:0005887;GO:0005903;GO:0006629;GO:0006643;GO:0006664;GO:0006665;GO:0006672;GO:0006677;GO:0006687;GO:0006807;GO:0006950;GO:0007584;GO:0007586;GO:0008150;GO:0008152;GO:0008422;GO:0009056;GO:0009605;GO:0009628;GO:0009636;GO:0009719;GO:0009725;GO:0009743;GO:…	-	opiNOG01219	G	sp|Q95X01|MYRO1_BREBR Myrosinase 1 OS=Brevicoryne brassicae OX=69196 PE=1 SV=1	XP_004932336.1 myrosinase 1 [Bombyx mori]	GO:0001666//response to hypoxia;GO:0006629//lipid metabolic process;GO:0006643//membrane lipid metabolic process;GO:0006664//glycolipid metabolic process;GO:0006665//sphingolipid metabolic process;GO:0006672//ceramide metabolic process;GO:0006677//glycosylceramide metabolic process;GO:0006687//glycosphingolipid metabolic process;GO:0006807//nitrogen compound metabolic process;GO:0006950//response…	GO:0005575//cellular_component;GO:0005622//intracellular anatomical structure;GO:0005623//obsolete cell;GO:0005737//cytoplasm;GO:0005783//endoplasmic reticulum;GO:0005829//cytosol;GO:0005886//plasma membrane;GO:0005887//integral component of plasma membrane;GO:0005903//brush border;GO:0012505//endomembrane system;GO:0016020//membrane;GO:0016021//integral component of membrane;GO:0016324//apical p…	GO:0000016//lactase activity;GO:0003674//molecular_function;GO:0003824//catalytic activity;GO:0004553//hydrolase activity, hydrolyzing O-glycosyl compounds;GO:0004565//beta-galactosidase activity;GO:0008422//beta-glucosidase activity;GO:0015925//galactosidase activity;GO:0015926//glucosidase activity;GO:0016740//transferase activity;GO:0016787//hydrolase activity;GO:0016798//hydrolase activity, a…	-
gas2	181.3	27.0236	335.576	12.4179	3.63435	4.30032e-38	2.42265e-36	NC_051371.1	13113697	13200305	-	3801	gas2	GO:0005575;GO:0005622;GO:0005623;GO:0005737;GO:0005829;GO:0005856;GO:0005884;GO:0006915;GO:0008150;GO:0008219;GO:0009987;GO:0012501;GO:0015629;GO:0043226;GO:0043228;GO:0043229;GO:0043232;GO:0044422;GO:0044424;GO:0044430;GO:0044444;GO:0044446;GO:0044464;GO:0099080;GO:0099081;GO:0099512;GO:0099513	-	opiNOG05007	Z	sp|Q86XJ1|GA2L3_HUMAN GAS2-like protein 3 OS=Homo sapiens OX=9606 GN=GAS2L3 PE=1 SV=1	NP_001189461.1 growth arrest-specific protein 2 [Bombyx mori]	GO:0006915//apoptotic process;GO:0008150//biological_process;GO:0008219//cell death;GO:0009987//cellular process;GO:0012501//programmed cell death;	GO:0005575//cellular_component;GO:0005622//intracellular anatomical structure;GO:0005623//obsolete cell;GO:0005737//cytoplasm;GO:0005829//cytosol;GO:0005856//cytoskeleton;GO:0005884//actin filament;GO:0015629//actin cytoskeleton;GO:0043226//organelle;GO:0043228//non-membrane-bounded organelle;GO:0043229//intracellular organelle;GO:0043232//intracellular non-membrane-bounded organelle;GO:0044422//…	-	-
LOC101746921	307.952	551.754	64.1505	0.116267	-3.10449	9.1513e-38	5.1305e-36	NC_051374.1	11902483	11903607	+	1125	LOC101746921	GO:0003674;GO:0003824;GO:0005575;GO:0005622;GO:0005623;GO:0005737;GO:0005829;GO:0006082;GO:0006690;GO:0006691;GO:0008150;GO:0008152;GO:0009987;GO:0016491;GO:0016614;GO:0016616;GO:0019752;GO:0036185;GO:0042221;GO:0042493;GO:0043436;GO:0044237;GO:0044281;GO:0044424;GO:0044444;GO:0044464;GO:0050896;GO:0055114;GO:0071704;GO:0097257;GO:0097327;GO:1901568	K13948	opiNOG06887	R	sp|Q3SZJ4|PTGR1_BOVIN Prostaglandin reductase 1 OS=Bos taurus OX=9913 GN=PTGR1 PE=2 SV=1	XP_037872945.1 prostaglandin reductase 1-like [Bombyx mori]	GO:0006082//organic acid metabolic process;GO:0006690//icosanoid metabolic process;GO:0006691//leukotriene metabolic process;GO:0008150//biological_process;GO:0008152//metabolic process;GO:0009987//cellular process;GO:0019752//carboxylic acid metabolic process;GO:0042221//response to chemical;GO:0043436//oxoacid metabolic process;GO:0044237//cellular metabolic process;GO:0044281//small molecule m…	GO:0005575//cellular_component;GO:0005622//intracellular anatomical structure;GO:0005623//obsolete cell;GO:0005737//cytoplasm;GO:0005829//cytosol;GO:0044424//obsolete intracellular part;GO:0044444//obsolete cytoplasmic part;GO:0044464//obsolete cell part;	GO:0003674//molecular_function;GO:0003824//catalytic activity;GO:0016491//oxidoreductase activity;GO:0016614//oxidoreductase activity, acting on CH-OH group of donors;GO:0016616//oxidoreductase activity, acting on the CH-OH group of donors, NAD or NADP as acceptor;GO:0036185//13-lipoxin reductase activity;GO:0097257//leukotriene B4 12-hydroxy dehydrogenase activity;	-
LOC101744812	88.1269	4.72233	171.531	36.3234	5.18283	9.49675e-38	5.29845e-36	NC_051366.1	11082509	11097202	-	2680	LOC101744812	GO:0003674;GO:0003824;GO:0004144;GO:0005575;GO:0005623;GO:0005886;GO:0006629;GO:0006638;GO:0006639;GO:0006641;GO:0008150;GO:0008152;GO:0008374;GO:0008610;GO:0009058;GO:0009987;GO:0016020;GO:0016411;GO:0016740;GO:0016746;GO:0016747;GO:0019432;GO:0044237;GO:0044238;GO:0044249;GO:0044255;GO:0044464;GO:0045017;GO:0046460;GO:0046463;GO:0046486;GO:0047196;GO:0071704;GO:0071944;GO:1901576	-	opiNOG14440;meNOG13960	S	-	XP_037869020.1 uncharacterized protein LOC101744812 [Bombyx mori]	GO:0006629//lipid metabolic process;GO:0006638//neutral lipid metabolic process;GO:0006639//acylglycerol metabolic process;GO:0006641//triglyceride metabolic process;GO:0008150//biological_process;GO:0008152//metabolic process;GO:0008610//lipid biosynthetic process;GO:0009058//biosynthetic process;GO:0009987//cellular process;GO:0019432//triglyceride biosynthetic process;GO:0044237//cellular meta…	GO:0005575//cellular_component;GO:0005623//obsolete cell;GO:0005886//plasma membrane;GO:0016020//membrane;GO:0044464//obsolete cell part;GO:0071944//cell periphery;	GO:0003674//molecular_function;GO:0003824//catalytic activity;GO:0004144//diacylglycerol O-acyltransferase activity;GO:0008374//O-acyltransferase activity;GO:0016411//acylglycerol O-acyltransferase activity;GO:0016740//transferase activity;GO:0016746//acyltransferase activity;GO:0016747//acyltransferase activity, transferring groups other than amino-acyl groups;GO:0047196//long-chain-alcohol O-fa…	-
LOC101743821	157.699	21.5094	293.888	13.6633	3.77223	2.15761e-37	1.19799e-35	NC_051379.1	3255078	3479582	-	4375	LOC101743821	GO:0000902;GO:0000904;GO:0000976;GO:0000977;GO:0000981;GO:0001012;GO:0001067;GO:0001228;GO:0001650;GO:0001666;GO:0001709;GO:0001764;GO:0001932;GO:0001934;GO:0003674;GO:0003676;GO:0003677;GO:0003690;GO:0003700;GO:0005488;GO:0005575;GO:0005622;GO:0005623;GO:0005634;GO:0005654;GO:0005730;GO:0005737;GO:0005813;GO:0005815;GO:0005829;GO:0005856;GO:0005938;GO:0006139;GO:0006351;GO:0006355;GO:0006357;GO:…	-	meNOG59662;opiNOG09933	S	sp|Q6ZVD7|STOX1_HUMAN Storkhead-box protein 1 OS=Homo sapiens OX=9606 GN=STOX1 PE=1 SV=2	XP_037874838.1 probable serine/threonine-protein kinase DDB_G0267686 isoform X1 [Bombyx mori]	GO:0000902//cell morphogenesis;GO:0000904//cell morphogenesis involved in differentiation;GO:0001666//response to hypoxia;GO:0001709//cell fate determination;GO:0001764//neuron migration;GO:0001932//regulation of protein phosphorylation;GO:0001934//positive regulation of protein phosphorylation;GO:0006139//nucleobase-containing compound metabolic process;GO:0006351//transcription, DNA-templated;G…	GO:0001650//fibrillar center;GO:0005575//cellular_component;GO:0005622//intracellular anatomical structure;GO:0005623//obsolete cell;GO:0005634//nucleus;GO:0005654//nucleoplasm;GO:0005730//nucleolus;GO:0005737//cytoplasm;GO:0005813//centrosome;GO:0005815//microtubule organizing center;GO:0005829//cytosol;GO:0005856//cytoskeleton;GO:0005938//cell cortex;GO:0015630//microtubule cytoskeleton;GO:0031…	GO:0000976//transcription cis-regulatory region binding;GO:0000977//RNA polymerase II transcription regulatory region sequence-specific DNA binding;GO:0000981//DNA-binding transcription factor activity, RNA polymerase II-specific;GO:0001067//transcription regulatory region nucleic acid binding;GO:0001228//DNA-binding transcription activator activity, RNA polymerase II-specific;GO:0003674//molecul…	-
LOC101745781	1745.76	521.763	2969.76	5.69178	2.50888	2.70695e-37	1.49582e-35	NC_051374.1	11518179	11534103	+	4109	LOC101745781	GO:0002262;GO:0002376;GO:0002520;GO:0003333;GO:0003674;GO:0005215;GO:0005326;GO:0005342;GO:0005575;GO:0005622;GO:0005623;GO:0005737;GO:0005739;GO:0005740;GO:0005743;GO:0006725;GO:0006778;GO:0006779;GO:0006783;GO:0006807;GO:0006810;GO:0006811;GO:0006812;GO:0006820;GO:0006836;GO:0006839;GO:0006855;GO:0006865;GO:0007275;GO:0008150;GO:0008152;GO:0008324;GO:0008509;GO:0008514;GO:0009058;GO:0009059;GO:…	K15118	opiNOG02546	C	sp|Q6DE75|S2538_XENLA Mitochondrial glycine transporter OS=Xenopus laevis OX=8355 GN=slc25a38 PE=2 SV=1	XP_004932534.1 mitochondrial glycine transporter B isoform X2 [Bombyx mori]	GO:0002262//myeloid cell homeostasis;GO:0002376//immune system process;GO:0002520//immune system development;GO:0003333//amino acid transmembrane transport;GO:0006725//cellular aromatic compound metabolic process;GO:0006778//porphyrin-containing compound metabolic process;GO:0006779//porphyrin-containing compound biosynthetic process;GO:0006783//heme biosynthetic process;GO:0006807//nitrogen comp…	GO:0005575//cellular_component;GO:0005622//intracellular anatomical structure;GO:0005623//obsolete cell;GO:0005737//cytoplasm;GO:0005739//mitochondrion;GO:0005740//mitochondrial envelope;GO:0005743//mitochondrial inner membrane;GO:0016020//membrane;GO:0016021//integral component of membrane;GO:0019866//organelle inner membrane;GO:0031090//organelle membrane;GO:0031224//intrinsic component of memb…	GO:0003674//molecular_function;GO:0005215//transporter activity;GO:0005326//neurotransmitter transmembrane transporter activity;GO:0005342//organic acid transmembrane transporter activity;GO:0008324//cation transmembrane transporter activity;GO:0008509//anion transmembrane transporter activity;GO:0008514//organic anion transmembrane transporter activity;GO:0015075//ion transmembrane transporter a…	-
LOC101738162	18434.7	35841.6	1027.77	0.0286754	-5.12404	5.77404e-37	3.17545e-35	NC_051360.1	13129059	13129918	-	379	LOC101738162	-	-	-	-	sp|Q10731|FPIF_BOMMO Fungal protease inhibitor F OS=Bombyx mori OX=7091 PE=1 SV=2	XP_004924399.1 fungal protease inhibitor F-like [Bombyx mori]	-	-	-	-
LOC101740853	3356.87	1045.2	5668.54	5.42341	2.4392	1.1021e-36	6.03232e-35	NC_051382.1	4635762	4641409	+	1405	LOC101740853	GO:0003674;GO:0003824;GO:0004180;GO:0004181;GO:0005575;GO:0005576;GO:0005615;GO:0006508;GO:0006807;GO:0008150;GO:0008152;GO:0008233;GO:0008235;GO:0008237;GO:0008238;GO:0016787;GO:0019538;GO:0043170;GO:0044238;GO:0044421;GO:0070011;GO:0071704;GO:0140096;GO:1901564	-	opiNOG00714;COG2866	ER	sp|Q3T905|CBPB_HELZE Carboxypeptidase B OS=Helicoverpa zea OX=7113 GN=CPB PE=1 SV=1	XP_004923345.1 carboxypeptidase B [Bombyx mori]	GO:0006508//proteolysis;GO:0006807//nitrogen compound metabolic process;GO:0008150//biological_process;GO:0008152//metabolic process;GO:0019538//protein metabolic process;GO:0043170//macromolecule metabolic process;GO:0044238//primary metabolic process;GO:0071704//organic substance metabolic process;GO:1901564//organonitrogen compound metabolic process;	GO:0005575//cellular_component;GO:0005576//extracellular region;GO:0005615//extracellular space;GO:0044421//obsolete extracellular region part;	GO:0003674//molecular_function;GO:0003824//catalytic activity;GO:0004180//carboxypeptidase activity;GO:0004181//metallocarboxypeptidase activity;GO:0008233//peptidase activity;GO:0008235//metalloexopeptidase activity;GO:0008237//metallopeptidase activity;GO:0008238//exopeptidase activity;GO:0016787//hydrolase activity;GO:0140096//catalytic activity, acting on a protein;	-
PGRP	3284.51	6175.27	393.756	0.0637633	-3.97113	1.15133e-36	6.27203e-35	NC_051373.1	6185566	6192373	+	779	PGRP	GO:0000270;GO:0002376;GO:0002831;GO:0002832;GO:0003674;GO:0003824;GO:0004040;GO:0005488;GO:0005515;GO:0005539;GO:0005575;GO:0005576;GO:0006022;GO:0006026;GO:0006027;GO:0006807;GO:0006950;GO:0006952;GO:0006955;GO:0008150;GO:0008152;GO:0008745;GO:0009056;GO:0009057;GO:0009253;GO:0009605;GO:0009607;GO:0009617;GO:0009966;GO:0009968;GO:0010646;GO:0010648;GO:0016787;GO:0016810;GO:0016811;GO:0023051;GO:…	K01446	opiNOG29522;opiNOG33241;opiNOG03379	R	sp|Q8INK6|PGPLB_DROME Peptidoglycan-recognition protein LB OS=Drosophila melanogaster OX=7227 GN=PGRP-LB PE=1 SV=1	NP_001243949.1 peptidoglycan recognition protein precursor [Bombyx mori]	GO:0000270//peptidoglycan metabolic process;GO:0002376//immune system process;GO:0002831//regulation of response to biotic stimulus;GO:0002832//negative regulation of response to biotic stimulus;GO:0006022//aminoglycan metabolic process;GO:0006026//aminoglycan catabolic process;GO:0006027//glycosaminoglycan catabolic process;GO:0006807//nitrogen compound metabolic process;GO:0006950//response to …	GO:0005575//cellular_component;GO:0005576//extracellular region;	GO:0003674//molecular_function;GO:0003824//catalytic activity;GO:0004040//amidase activity;GO:0005488//binding;GO:0005515//protein binding;GO:0005539//glycosaminoglycan binding;GO:0008745//N-acetylmuramoyl-L-alanine amidase activity;GO:0016787//hydrolase activity;GO:0016810//hydrolase activity, acting on carbon-nitrogen (but not peptide) bonds;GO:0016811//hydrolase activity, acting on carbon-nitr…	ko04624(Toll and Imd signaling pathway)
LOC101736565	3395.34	1061.45	5729.24	5.39755	2.43231	1.33798e-36	7.25464e-35	NC_051381.1	16265993	16282730	+	1401	LOC101736565	GO:0003674;GO:0003824;GO:0004032;GO:0004033;GO:0005575;GO:0005622;GO:0005623;GO:0005737;GO:0005829;GO:0005886;GO:0005975;GO:0005996;GO:0006006;GO:0006063;GO:0006064;GO:0006081;GO:0006082;GO:0006091;GO:0006732;GO:0006766;GO:0006767;GO:0006790;GO:0006793;GO:0006796;GO:0006807;GO:0008106;GO:0008150;GO:0008152;GO:0009055;GO:0009056;GO:0009058;GO:0009108;GO:0009110;GO:0009987;GO:0016020;GO:0016051;GO:…	K00011	opiNOG01590	C	sp|P07943|ALDR_RAT Aldo-keto reductase family 1 member B1 OS=Rattus norvegicus OX=10116 GN=Akr1b1 PE=1 SV=3	XP_004925119.1 aldo-keto reductase family 1 member B1 isoform X2 [Bombyx mori]	GO:0005975//carbohydrate metabolic process;GO:0005996//monosaccharide metabolic process;GO:0006006//glucose metabolic process;GO:0006063//uronic acid metabolic process;GO:0006064//glucuronate catabolic process;GO:0006081//cellular aldehyde metabolic process;GO:0006082//organic acid metabolic process;GO:0006091//generation of precursor metabolites and energy;GO:0006732//obsolete coenzyme metabolic…	GO:0005575//cellular_component;GO:0005622//intracellular anatomical structure;GO:0005623//obsolete cell;GO:0005737//cytoplasm;GO:0005829//cytosol;GO:0005886//plasma membrane;GO:0016020//membrane;GO:0016324//apical plasma membrane;GO:0044424//obsolete intracellular part;GO:0044425//obsolete membrane part;GO:0044444//obsolete cytoplasmic part;GO:0044459//obsolete plasma membrane part;GO:0044464//ob…	GO:0003674//molecular_function;GO:0003824//catalytic activity;GO:0004032//alditol:NADP+ 1-oxidoreductase activity;GO:0004033//aldo-keto reductase (NADP) activity;GO:0008106//alcohol dehydrogenase (NADP+) activity;GO:0009055//electron transfer activity;GO:0016491//oxidoreductase activity;GO:0016614//oxidoreductase activity, acting on CH-OH group of donors;GO:0016616//oxidoreductase activity, actin…	ko00790(Folate biosynthesis);ko00561(Glycerolipid metabolism);ko00052(Galactose metabolism);ko00051(Fructose and mannose metabolism);ko00040(Pentose and glucuronate interconversions)
LOC119630798	174.825	27.3817	322.269	11.7695	3.55698	1.3718e-36	7.40324e-35	NW_023637894.1	122685	129913	-	2977	LOC119630798	-	K08145	opiNOG61984;opiNOG05024	R	sp|A9ZSY3|TRET1_BOMMO Facilitated trehalose transporter Tret1 OS=Bombyx mori OX=7091 GN=Tret1 PE=1 SV=1	XP_037877227.1 facilitated trehalose transporter Tret1-like [Bombyx mori]	-	-	-	-
LOC101740522	503.491	1004.65	2.33451	0.00232371	-8.74935	1.76465e-36	9.47903e-35	NC_051359.1	6883299	6908274	-	760	LOC101740522	-	-	opiNOG62721;NOG210948;meNOG42229;opiNOG41059	SR	-	NP_001296559.1 uncharacterized LOC101740522 precursor [Bombyx mori]	-	-	-	-
LOC101746461	6695.95	12904.8	487.101	0.0377457	-4.72754	2.04395e-36	1.09285e-34	NC_051385.1	5580373	5581249	+	877	LOC101746461	-	-	meNOG36788;NOG116680;opiNOG73756;opiNOG73312	RS	sp|D8KY57|SSP_BOMIG Probable salivary secreted peptide OS=Bombus ignitus OX=130704 PE=2 SV=1	NP_001182380.2 uncharacterized LOC101746461 precursor [Bombyx mori]	-	-	-	-
LOC101743675	2089.99	637.095	3542.88	5.56099	2.47534	3.44113e-36	1.83141e-34	NC_051371.1	9778234	9790342	-	1773	LOC101743675	-	-	opiNOG54294;meNOG39248;opiNOG48203	RS	-	XP_004925428.1 uncharacterized protein LOC101743675 [Bombyx mori]	-	-	-	-
LOC692675	151.543	281.29	21.7951	0.0774825	-3.68999	4.42535e-36	2.34442e-34	NC_051361.1	11082640	11107041	-	2828	LOC692675	GO:0000003;GO:0001505;GO:0003008;GO:0003674;GO:0003824;GO:0004058;GO:0005488;GO:0005515;GO:0005575;GO:0005622;GO:0005623;GO:0005737;GO:0005829;GO:0006082;GO:0006520;GO:0006568;GO:0006570;GO:0006576;GO:0006584;GO:0006585;GO:0006586;GO:0006587;GO:0006725;GO:0006807;GO:0006810;GO:0006836;GO:0006950;GO:0007275;GO:0007444;GO:0007562;GO:0007564;GO:0007568;GO:0007591;GO:0007593;GO:0007610;GO:0007611;GO:…	K01593	opiNOG04254	E	sp|P48861|DDC_MANSE Aromatic-L-amino-acid decarboxylase OS=Manduca sexta OX=7130 GN=Ddc PE=2 SV=1	XP_012549895.1 aromatic-L-amino-acid decarboxylase isoform X1 [Bombyx mori]	GO:0000003//reproduction;GO:0001505//regulation of neurotransmitter levels;GO:0003008//system process;GO:0006082//organic acid metabolic process;GO:0006520//cellular amino acid metabolic process;GO:0006568//tryptophan metabolic process;GO:0006570//tyrosine metabolic process;GO:0006576//cellular biogenic amine metabolic process;GO:0006584//catecholamine metabolic process;GO:0006585//dopamine biosy…	GO:0005575//cellular_component;GO:0005622//intracellular anatomical structure;GO:0005623//obsolete cell;GO:0005737//cytoplasm;GO:0005829//cytosol;GO:0008021//synaptic vesicle;GO:0012505//endomembrane system;GO:0030133//transport vesicle;GO:0030424//axon;GO:0031410//cytoplasmic vesicle;GO:0031982//vesicle;GO:0036477//somatodendritic compartment;GO:0042995//cell projection;GO:0043005//neuron projec…	GO:0003674//molecular_function;GO:0003824//catalytic activity;GO:0004058//aromatic-L-amino-acid decarboxylase activity;GO:0005488//binding;GO:0005515//protein binding;GO:0008144//obsolete drug binding;GO:0016597//amino acid binding;GO:0016829//lyase activity;GO:0016830//carbon-carbon lyase activity;GO:0016831//carboxy-lyase activity;GO:0019842//vitamin binding;GO:0019899//enzyme binding;GO:001990…	ko00380(Tryptophan metabolism);ko00360(Phenylalanine metabolism);ko00350(Tyrosine metabolism)
LOC101745473	920.969	0.339312	1841.6	5427.45	12.4061	1.10755e-35	5.84066e-34	NC_051359.1	7678598	7680916	-	1031	LOC101745473	-	-	-	-	-	XP_028039838.1 uncharacterized protein LOC114250243 isoform X2 [Bombyx mandarina]	-	-	-	-
LOC101738119	550.631	954.227	147.035	0.154088	-2.69817	1.28567e-35	6.74921e-34	NC_051381.1	15653206	15657038	-	681	LOC101738119	GO:0003674;GO:0005488;GO:0005515;GO:0005575;GO:0005622;GO:0005623;GO:0005737;GO:0005783;GO:0005784;GO:0005789;GO:0005791;GO:0012505;GO:0016020;GO:0030867;GO:0031090;GO:0031984;GO:0032991;GO:0042175;GO:0043226;GO:0043227;GO:0043229;GO:0043231;GO:0044422;GO:0044424;GO:0044425;GO:0044432;GO:0044444;GO:0044446;GO:0044464;GO:0071256;GO:0098588;GO:0098796;GO:0098827	K04571	opiNOG40802	U	sp|Q62186|SSRD_MOUSE Translocon-associated protein subunit delta OS=Mus musculus OX=10090 GN=Ssr4 PE=1 SV=1	XP_004925129.2 translocon-associated protein subunit delta [Bombyx mori]	-	GO:0005575//cellular_component;GO:0005622//intracellular anatomical structure;GO:0005623//obsolete cell;GO:0005737//cytoplasm;GO:0005783//endoplasmic reticulum;GO:0005784//Sec61 translocon complex;GO:0005789//endoplasmic reticulum membrane;GO:0005791//rough endoplasmic reticulum;GO:0012505//endomembrane system;GO:0016020//membrane;GO:0030867//rough endoplasmic reticulum membrane;GO:0031090//organ…	GO:0003674//molecular_function;GO:0005488//binding;GO:0005515//protein binding;	ko04141(Protein processing in endoplasmic reticulum)
CPG10	191.232	363.852	18.6124	0.0511537	-4.28902	2.55459e-35	1.33498e-33	NC_051362.1	5354985	5360306	+	1068	CPG10	-	-	meNOG48302	R	-	NP_001166792.1 cuticular protein glycine-rich 10 precursor [Bombyx mori]	-	-	-	-
LOC101737366	758.146	215.849	1300.44	6.02479	2.59091	3.03026e-35	1.57642e-33	NC_051362.1	12209567	12211991	+	1787	LOC101737366	GO:0003674;GO:0003824;GO:0016787;GO:0016788;GO:0052689	-	COG2272;opiNOG24833	RI	sp|P07882|CEL_RAT Bile salt-activated lipase OS=Rattus norvegicus OX=10116 GN=Cel PE=1 SV=2	XP_004930124.1 bile salt-activated lipase [Bombyx mori]	-	-	GO:0003674//molecular_function;GO:0003824//catalytic activity;GO:0016787//hydrolase activity;GO:0016788//hydrolase activity, acting on ester bonds;GO:0052689//carboxylic ester hydrolase activity;	-
LOC101735847	52.7169	0	105.434	Inf	Inf	6.37935e-35	3.30382e-33	NC_051383.1	2109879	2133574	-	1611	LOC101735847	GO:0003674;GO:0005215;GO:0005351;GO:0005355;GO:0005402;GO:0006810;GO:0006811;GO:0006812;GO:0008150;GO:0008324;GO:0008643;GO:0008645;GO:0015075;GO:0015077;GO:0015078;GO:0015144;GO:0015145;GO:0015149;GO:0015291;GO:0015293;GO:0015294;GO:0015295;GO:0015318;GO:0015672;GO:0015749;GO:0022804;GO:0022857;GO:0022890;GO:0034219;GO:0034220;GO:0046323;GO:0051119;GO:0051179;GO:0051234;GO:0055085;GO:0071702;GO:…	K08145	COG0477;opiNOG19973	GR	sp|A9ZSY3|TRET1_BOMMO Facilitated trehalose transporter Tret1 OS=Bombyx mori OX=7091 GN=Tret1 PE=1 SV=1	XP_037876530.1 facilitated trehalose transporter Tret1-2 homolog [Bombyx mori]	GO:0006810//transport;GO:0006811//ion transport;GO:0006812//cation transport;GO:0008150//biological_process;GO:0008643//carbohydrate transport;GO:0008645//hexose transmembrane transport;GO:0015749//monosaccharide transmembrane transport;GO:0034219//carbohydrate transmembrane transport;GO:0034220//ion transmembrane transport;GO:0046323//glucose import;GO:0051179//localization;GO:0051234//establish…	-	GO:0003674//molecular_function;GO:0005215//transporter activity;GO:0005351//carbohydrate:proton symporter activity;GO:0005355//glucose transmembrane transporter activity;GO:0005402//carbohydrate:cation symporter activity;GO:0008324//cation transmembrane transporter activity;GO:0015075//ion transmembrane transporter activity;GO:0015078//proton transmembrane transporter activity;GO:0015144//carbohy…	-
LOC733140	22807.5	7676.08	37938.9	4.94248	2.30523	9.89375e-35	5.10102e-33	NC_051378.1	14185140	14192810	-	1938	LOC733140	GO:0005575;GO:0005622;GO:0005623;GO:0005634;GO:0005635;GO:0005737;GO:0005783;GO:0005789;GO:0007275;GO:0007517;GO:0007519;GO:0008150;GO:0009888;GO:0009966;GO:0009967;GO:0009987;GO:0010646;GO:0010647;GO:0012505;GO:0014706;GO:0014902;GO:0014904;GO:0016020;GO:0023051;GO:0023056;GO:0030154;GO:0031090;GO:0031965;GO:0031967;GO:0031975;GO:0031984;GO:0032501;GO:0032502;GO:0042175;GO:0042692;GO:0043226;GO:…	-	opiNOG00150;COG1501	G	sp|Q69ZQ1|MYORG_MOUSE Myogenesis-regulating glycosidase OS=Mus musculus OX=10090 GN=Myorg PE=1 SV=2	XP_004925073.3 myogenesis-regulating glycosidase [Bombyx mori]	GO:0007275//multicellular organism development;GO:0007517//muscle organ development;GO:0007519//skeletal muscle tissue development;GO:0008150//biological_process;GO:0009888//tissue development;GO:0009966//regulation of signal transduction;GO:0009967//positive regulation of signal transduction;GO:0009987//cellular process;GO:0010646//regulation of cell communication;GO:0010647//positive regulation…	GO:0005575//cellular_component;GO:0005622//intracellular anatomical structure;GO:0005623//obsolete cell;GO:0005634//nucleus;GO:0005635//nuclear envelope;GO:0005737//cytoplasm;GO:0005783//endoplasmic reticulum;GO:0005789//endoplasmic reticulum membrane;GO:0012505//endomembrane system;GO:0016020//membrane;GO:0031090//organelle membrane;GO:0031965//nuclear membrane;GO:0031967//organelle envelope;GO:…	-	-
LOC101744069	52.05	0	104.1	Inf	Inf	1.60111e-34	8.21833e-33	NC_051362.1	16400151	16401669	-	1519	LOC101744069	GO:0000003;GO:0000166;GO:0001523;GO:0001568;GO:0001944;GO:0003674;GO:0003824;GO:0004745;GO:0004888;GO:0004930;GO:0004953;GO:0004954;GO:0004955;GO:0004957;GO:0005488;GO:0005515;GO:0005575;GO:0005576;GO:0005615;GO:0005622;GO:0005623;GO:0005634;GO:0005654;GO:0005737;GO:0005829;GO:0005886;GO:0006066;GO:0006081;GO:0006082;GO:0006629;GO:0006631;GO:0006690;GO:0006692;GO:0006693;GO:0006720;GO:0006721;GO:…	K00069	KOG4169;COG1028	IQ	sp|Q70UP5|ADH2_CERCO Alcohol dehydrogenase 2 OS=Ceratitis cosyra OX=194917 GN=ADH2 PE=3 SV=1	XP_004923912.1 alcohol dehydrogenase 2 [Bombyx mori]	GO:0000003//reproduction;GO:0001523//retinoid metabolic process;GO:0001568//blood vessel development;GO:0001944//vasculature development;GO:0006066//alcohol metabolic process;GO:0006081//cellular aldehyde metabolic process;GO:0006082//organic acid metabolic process;GO:0006629//lipid metabolic process;GO:0006631//fatty acid metabolic process;GO:0006690//icosanoid metabolic process;GO:0006692//pros…	GO:0005575//cellular_component;GO:0005576//extracellular region;GO:0005615//extracellular space;GO:0005622//intracellular anatomical structure;GO:0005623//obsolete cell;GO:0005634//nucleus;GO:0005654//nucleoplasm;GO:0005737//cytoplasm;GO:0005829//cytosol;GO:0005886//plasma membrane;GO:0016020//membrane;GO:0016323//basolateral plasma membrane;GO:0031974//membrane-enclosed lumen;GO:0031981//nuclear…	GO:0000166//nucleotide binding;GO:0003674//molecular_function;GO:0003824//catalytic activity;GO:0004745//NAD-retinol dehydrogenase activity;GO:0004888//transmembrane signaling receptor activity;GO:0004930//G protein-coupled receptor activity;GO:0004953//icosanoid receptor activity;GO:0004954//prostanoid receptor activity;GO:0004955//prostaglandin receptor activity;GO:0004957//prostaglandin E rece…	-
LOC105842244	51.1399	0	102.28	Inf	Inf	3.67134e-34	1.87612e-32	NC_051376.1	11270575	11310439	-	3946	LOC105842244	-	-	opiNOG63903	R	-	XP_021206073.2 uncharacterized protein LOC105842244 [Bombyx mori]	-	-	-	-
LOC101740826	62.6934	1.62126	123.765	76.3391	6.25435	6.21543e-34	3.1622e-32	NC_051373.1	4957127	4965778	-	1522	LOC101740826	GO:0003674;GO:0003824;GO:0004067;GO:0006082;GO:0006520;GO:0006528;GO:0006530;GO:0006807;GO:0008150;GO:0008152;GO:0009056;GO:0009063;GO:0009064;GO:0009065;GO:0009066;GO:0009068;GO:0009987;GO:0016054;GO:0016787;GO:0016810;GO:0016811;GO:0019752;GO:0032787;GO:0034641;GO:0043436;GO:0043603;GO:0044237;GO:0044238;GO:0044248;GO:0044281;GO:0044282;GO:0046395;GO:0071704;GO:0072329;GO:1901564;GO:1901565;GO:…	K13278	opiNOG05070;COG0252	E	sp|Q9U518|ASPG_DIRIM L-asparaginase OS=Dirofilaria immitis OX=6287 PE=1 SV=1	XP_004928914.1 L-asparaginase [Bombyx mori]	GO:0006082//organic acid metabolic process;GO:0006520//cellular amino acid metabolic process;GO:0006528//asparagine metabolic process;GO:0006530//asparagine catabolic process;GO:0006807//nitrogen compound metabolic process;GO:0008150//biological_process;GO:0008152//metabolic process;GO:0009056//catabolic process;GO:0009063//cellular amino acid catabolic process;GO:0009064//glutamine family amino …	-	GO:0003674//molecular_function;GO:0003824//catalytic activity;GO:0004067//asparaginase activity;GO:0016787//hydrolase activity;GO:0016810//hydrolase activity, acting on carbon-nitrogen (but not peptide) bonds;GO:0016811//hydrolase activity, acting on carbon-nitrogen (but not peptide) bonds, in linear amides;	-
LOC101739615	139.249	20.5057	257.992	12.5815	3.65323	1.14068e-33	5.77794e-32	NC_051358.1	146019	350151	-	11802	LOC101739615	GO:0000149;GO:0001101;GO:0001973;GO:0002791;GO:0003008;GO:0003013;GO:0003014;GO:0003018;GO:0003091;GO:0003674;GO:0003824;GO:0004016;GO:0004383;GO:0005080;GO:0005102;GO:0005488;GO:0005515;GO:0005575;GO:0005622;GO:0005623;GO:0005737;GO:0005768;GO:0005829;GO:0005856;GO:0005886;GO:0005902;GO:0005929;GO:0006139;GO:0006163;GO:0006164;GO:0006171;GO:0006182;GO:0006725;GO:0006753;GO:0006793;GO:0006796;GO:…	K08045	lepNOG09152;opiNOG07414	C	sp|P30803|ADCY5_CANLF Adenylate cyclase type 5 OS=Canis lupus familiaris OX=9615 GN=ADCY5 PE=1 SV=2	XP_021207984.2 adenylate cyclase type 6 [Bombyx mori]	GO:0001101//response to acid chemical;GO:0001973//G protein-coupled adenosine receptor signaling pathway;GO:0002791//regulation of peptide secretion;GO:0003008//system process;GO:0003013//circulatory system process;GO:0003014//renal system process;GO:0003018//vascular process in circulatory system;GO:0003091//renal water homeostasis;GO:0006139//nucleobase-containing compound metabolic process;GO:…	GO:0005575//cellular_component;GO:0005622//intracellular anatomical structure;GO:0005623//obsolete cell;GO:0005737//cytoplasm;GO:0005768//endosome;GO:0005829//cytosol;GO:0005856//cytoskeleton;GO:0005886//plasma membrane;GO:0005902//microvillus;GO:0005929//cilium;GO:0008074//guanylate cyclase complex, soluble;GO:0012505//endomembrane system;GO:0016020//membrane;GO:0016021//integral component of me…	GO:0000149//SNARE binding;GO:0003674//molecular_function;GO:0003824//catalytic activity;GO:0004016//adenylate cyclase activity;GO:0004383//guanylate cyclase activity;GO:0005080//protein kinase C binding;GO:0005102//signaling receptor binding;GO:0005488//binding;GO:0005515//protein binding;GO:0008179//adenylate cyclase binding;GO:0008294//calcium- and calmodulin-responsive adenylate cyclase activi…	ko04213(Longevity regulating pathway - multiple species);ko00230(Purine metabolism)
LOC101746316	347.316	665.157	29.4749	0.0443127	-4.49614	1.15678e-33	5.83392e-32	NC_051376.1	4587417	4604577	+	1341	LOC101746316	GO:0000003;GO:0002119;GO:0002164;GO:0003006;GO:0003674;GO:0003824;GO:0003974;GO:0003978;GO:0005975;GO:0005996;GO:0006012;GO:0006950;GO:0006952;GO:0007275;GO:0007548;GO:0008150;GO:0008152;GO:0008406;GO:0009605;GO:0009607;GO:0009617;GO:0009653;GO:0009790;GO:0009791;GO:0009792;GO:0009887;GO:0009966;GO:0009968;GO:0010646;GO:0010648;GO:0016853;GO:0016854;GO:0016857;GO:0019318;GO:0022414;GO:0023051;GO:…	K01784	opiNOG05016	M	sp|Q8R059|GALE_MOUSE UDP-glucose 4-epimerase OS=Mus musculus OX=10090 GN=Gale PE=1 SV=1	XP_028025499.1 UDP-glucose 4-epimerase-like [Bombyx mandarina]	GO:0000003//reproduction;GO:0002119//nematode larval development;GO:0002164//larval development;GO:0003006//developmental process involved in reproduction;GO:0005975//carbohydrate metabolic process;GO:0005996//monosaccharide metabolic process;GO:0006012//galactose metabolic process;GO:0006950//response to stress;GO:0006952//defense response;GO:0007275//multicellular organism development;GO:000754…	-	GO:0003674//molecular_function;GO:0003824//catalytic activity;GO:0003974//UDP-N-acetylglucosamine 4-epimerase activity;GO:0003978//UDP-glucose 4-epimerase activity;GO:0016853//isomerase activity;GO:0016854//racemase and epimerase activity;GO:0016857//racemase and epimerase activity, acting on carbohydrates and derivatives;	ko00520(Amino sugar and nucleotide sugar metabolism);ko00052(Galactose metabolism)
LOC101746503	181.684	32.8768	330.492	10.0524	3.32947	1.27952e-33	6.42484e-32	NC_051367.1	13060139	13066444	-	1033	LOC101746503	GO:0000003;GO:0000166;GO:0001568;GO:0001655;GO:0001676;GO:0001822;GO:0001944;GO:0002237;GO:0003674;GO:0003824;GO:0004888;GO:0004930;GO:0004953;GO:0004954;GO:0004955;GO:0004957;GO:0005488;GO:0005515;GO:0005575;GO:0005576;GO:0005615;GO:0005622;GO:0005623;GO:0005634;GO:0005654;GO:0005737;GO:0005829;GO:0006082;GO:0006629;GO:0006631;GO:0006633;GO:0006636;GO:0006690;GO:0006692;GO:0006693;GO:0007154;GO:…	K00069	opiNOG71945;opiNOG09982	Q	sp|Q8MJY8|PGDH_MACFA 15-hydroxyprostaglandin dehydrogenase [NAD(+)] OS=Macaca fascicularis OX=9541 GN=HPGD PE=2 SV=1	XP_037869333.1 15-hydroxyprostaglandin dehydrogenase [NAD(+)]-like [Bombyx mori]	GO:0000003//reproduction;GO:0001568//blood vessel development;GO:0001655//urogenital system development;GO:0001676//long-chain fatty acid metabolic process;GO:0001822//kidney development;GO:0001944//vasculature development;GO:0002237//response to molecule of bacterial origin;GO:0006082//organic acid metabolic process;GO:0006629//lipid metabolic process;GO:0006631//fatty acid metabolic process;GO:…	GO:0005575//cellular_component;GO:0005576//extracellular region;GO:0005615//extracellular space;GO:0005622//intracellular anatomical structure;GO:0005623//obsolete cell;GO:0005634//nucleus;GO:0005654//nucleoplasm;GO:0005737//cytoplasm;GO:0005829//cytosol;GO:0031974//membrane-enclosed lumen;GO:0031981//nuclear lumen;GO:0043226//organelle;GO:0043227//membrane-bounded organelle;GO:0043229//intracell…	GO:0000166//nucleotide binding;GO:0003674//molecular_function;GO:0003824//catalytic activity;GO:0004888//transmembrane signaling receptor activity;GO:0004930//G protein-coupled receptor activity;GO:0004953//icosanoid receptor activity;GO:0004954//prostanoid receptor activity;GO:0004955//prostaglandin receptor activity;GO:0004957//prostaglandin E receptor activity;GO:0005488//binding;GO:0005515//p…	-
LOC732945	642.712	185.945	1099.48	5.91291	2.56387	1.29102e-33	6.45452e-32	NC_051360.1	3111286	3115524	-	1499	LOC732945	GO:0000768;GO:0001558;GO:0002376;GO:0003008;GO:0003674;GO:0005488;GO:0005515;GO:0005575;GO:0005622;GO:0005623;GO:0005737;GO:0006412;GO:0006417;GO:0006446;GO:0006518;GO:0006629;GO:0006638;GO:0006639;GO:0006641;GO:0006807;GO:0006949;GO:0006950;GO:0006952;GO:0006955;GO:0006959;GO:0006979;GO:0007154;GO:0007165;GO:0007166;GO:0007167;GO:0007169;GO:0007275;GO:0007520;GO:0007525;GO:0007568;GO:0007610;GO:…	K18644	opiNOG42110	J	sp|Q9XZ56|4EBP_DROME Eukaryotic translation initiation factor 4E-binding protein OS=Drosophila melanogaster OX=7227 GN=Thor PE=1 SV=1	NP_001040409.1 eukaryotic translation initiation factor 4E-binding protein 2 [Bombyx mori]	GO:0000768//syncytium formation by plasma membrane fusion;GO:0001558//regulation of cell growth;GO:0002376//immune system process;GO:0003008//system process;GO:0006412//translation;GO:0006417//regulation of translation;GO:0006446//regulation of translational initiation;GO:0006518//peptide metabolic process;GO:0006629//lipid metabolic process;GO:0006638//neutral lipid metabolic process;GO:0006639/…	GO:0005575//cellular_component;GO:0005622//intracellular anatomical structure;GO:0005623//obsolete cell;GO:0005737//cytoplasm;GO:0044424//obsolete intracellular part;GO:0044464//obsolete cell part;	GO:0003674//molecular_function;GO:0005488//binding;GO:0005515//protein binding;GO:0008190//eukaryotic initiation factor 4E binding;GO:0030371//translation repressor activity;GO:0031369//translation initiation factor binding;GO:0045182//translation regulator activity;	ko04213(Longevity regulating pathway - multiple species)
LOC101743740	4923.24	9814.14	32.3389	0.00329514	-8.24545	1.4909e-33	7.42172e-32	NC_051373.1	8076266	8080278	+	540	LOC101743740	-	K08750	meNOG35534	R	sp|P31416|FABP1_MANSE Fatty acid-binding protein 1 OS=Manduca sexta OX=7130 GN=MFB1 PE=2 SV=1	XP_004928853.1 fatty acid-binding protein 1 [Bombyx mori]	-	-	-	-
LOC101735423	447.004	120.63	773.379	6.41117	2.68059	1.60624e-33	7.96158e-32	NC_051370.1	7049724	7067921	-	2967	LOC101735423	-	K02881	opiNOG31120;meNOG20109;NOG129262	JS	sp|B7Z0W9|OTOP_DROME Proton channel OtopLc OS=Drosophila melanogaster OX=7227 GN=OtopLc PE=3 SV=2	XP_021204742.1 proton channel OtopLc isoform X3 [Bombyx mori]	-	-	-	ko03010(Ribosome)
LOC101738689	371.876	95.0817	648.671	6.82225	2.77025	1.63228e-33	8.05607e-32	NC_051374.1	5035971	5042409	-	1762	LOC101738689	GO:0000016;GO:0001666;GO:0003674;GO:0003824;GO:0004553;GO:0004565;GO:0005575;GO:0005622;GO:0005623;GO:0005737;GO:0005783;GO:0005829;GO:0005886;GO:0005887;GO:0005903;GO:0006629;GO:0006643;GO:0006664;GO:0006665;GO:0006672;GO:0006677;GO:0006687;GO:0006807;GO:0006950;GO:0007584;GO:0007586;GO:0008150;GO:0008152;GO:0008422;GO:0009056;GO:0009605;GO:0009628;GO:0009636;GO:0009719;GO:0009725;GO:0009743;GO:…	-	opiNOG01219;COG2723	G	sp|Q95X01|MYRO1_BREBR Myrosinase 1 OS=Brevicoryne brassicae OX=69196 PE=1 SV=1	XP_012545628.2 myrosinase 1 [Bombyx mori]	GO:0001666//response to hypoxia;GO:0006629//lipid metabolic process;GO:0006643//membrane lipid metabolic process;GO:0006664//glycolipid metabolic process;GO:0006665//sphingolipid metabolic process;GO:0006672//ceramide metabolic process;GO:0006677//glycosylceramide metabolic process;GO:0006687//glycosphingolipid metabolic process;GO:0006807//nitrogen compound metabolic process;GO:0006950//response…	GO:0005575//cellular_component;GO:0005622//intracellular anatomical structure;GO:0005623//obsolete cell;GO:0005737//cytoplasm;GO:0005783//endoplasmic reticulum;GO:0005829//cytosol;GO:0005886//plasma membrane;GO:0005887//integral component of plasma membrane;GO:0005903//brush border;GO:0012505//endomembrane system;GO:0016020//membrane;GO:0016021//integral component of membrane;GO:0016324//apical p…	GO:0000016//lactase activity;GO:0003674//molecular_function;GO:0003824//catalytic activity;GO:0004553//hydrolase activity, hydrolyzing O-glycosyl compounds;GO:0004565//beta-galactosidase activity;GO:0008422//beta-glucosidase activity;GO:0015925//galactosidase activity;GO:0015926//glucosidase activity;GO:0016740//transferase activity;GO:0016787//hydrolase activity;GO:0016798//hydrolase activity, a…	-
UGT340C2	131.246	243.23	19.2624	0.0791941	-3.65846	7.80601e-33	3.83624e-31	NC_051385.1	9125665	9133763	-	1575	UGT340C2	-	K00699	opiNOG04068;opiNOG36048;opiNOG28348	CG	sp|Q88168|UDPE_NPVSL Ecdysteroid UDP-glucosyltransferase OS=Spodoptera littoralis nuclear polyhedrosis virus OX=10456 GN=EGT PE=3 SV=1	NP_001243963.1 UDP-glycosyltransferase UGT340C2 precursor [Bombyx mori]	-	-	-	ko00983(Drug metabolism - other enzymes);ko00982(Drug metabolism - cytochrome P450);ko00980(Metabolism of xenobiotics by cytochrome P450);ko00860(Porphyrin metabolism);ko00830(Retinol metabolism);ko00053(Ascorbate and aldarate metabolism);ko00040(Pentose and glucuronate interconversions)
LOC101737010	1404.66	455.554	2353.77	5.16684	2.36928	9.8701e-33	4.83008e-31	NC_051366.1	1071340	1094132	-	3057	LOC101737010	-	K11140	opiNOG01460;COG0308	EO	sp|Q11000|AMPM_HELVI Membrane alanyl aminopeptidase OS=Heliothis virescens OX=7102 PE=1 SV=1	NP_001266329.1 membrane alanyl aminopeptidase-like [Bombyx mori]	-	-	-	ko00480(Glutathione metabolism)
LOC101746137	1728.94	2880.12	577.77	0.200606	-2.31756	3.01187e-32	1.46768e-30	NC_051366.1	7757062	7765125	+	1653	LOC101746137	GO:0003674;GO:0003824;GO:0004177;GO:0006508;GO:0006807;GO:0008150;GO:0008152;GO:0008233;GO:0008238;GO:0008239;GO:0016787;GO:0019538;GO:0043170;GO:0044238;GO:0070011;GO:0071704;GO:0140096;GO:1901564	-	opiNOG08748;opiNOG04914	O	sp|P34528|YM67_CAEEL Putative serine protease K12H4.7 OS=Caenorhabditis elegans OX=6239 GN=K12H4.7 PE=3 SV=2	XP_004924048.1 putative serine protease K12H4.7 isoform X1 [Bombyx mori]	GO:0006508//proteolysis;GO:0006807//nitrogen compound metabolic process;GO:0008150//biological_process;GO:0008152//metabolic process;GO:0019538//protein metabolic process;GO:0043170//macromolecule metabolic process;GO:0044238//primary metabolic process;GO:0071704//organic substance metabolic process;GO:1901564//organonitrogen compound metabolic process;	-	GO:0003674//molecular_function;GO:0003824//catalytic activity;GO:0004177//aminopeptidase activity;GO:0008233//peptidase activity;GO:0008238//exopeptidase activity;GO:0008239//dipeptidyl-peptidase activity;GO:0016787//hydrolase activity;GO:0140096//catalytic activity, acting on a protein;	-
serpin-14	128.416	12.6352	244.196	19.3267	4.27252	4.61909e-32	2.24142e-30	NC_051385.1	669341	670740	+	1400	serpin-14	-	K13963	COG4826	O	sp|Q0E8C8|SP77B_DROME Serine protease inhibitor 77Ba OS=Drosophila melanogaster OX=7227 GN=Spn77Ba PE=2 SV=1	NP_001139706.1 serine protease inhibitor 14 precursor [Bombyx mori]	-	-	-	-
LOC101745483	4833.74	7980.49	1686.99	0.211389	-2.24203	4.68351e-32	2.26317e-30	NC_051373.1	3229340	3232851	+	810	LOC101745483	-	K13443	meNOG33545;opiNOG46869;NOG149710	SR	-	XP_004928948.1 uncharacterized protein LOC101745483 [Bombyx mori]	-	-	-	ko04142(Lysosome)
LOC100301511	20238.2	33287.7	7188.65	0.215955	-2.2112	7.54545e-32	3.63093e-30	NC_051377.1	6755365	6762022	-	1042	LOC100301511	-	-	-	-	-	NP_001153678.1 uncharacterized protein LOC100301511 precursor [Bombyx mori]	-	-	-	-
Lgr	634.802	193.825	1075.78	5.55025	2.47255	9.51546e-32	4.55992e-30	NC_051365.1	14410063	14467654	+	3902	Lgr	GO:0000003;GO:0000323;GO:0001505;GO:0001541;GO:0001545;GO:0001653;GO:0001775;GO:0001932;GO:0001934;GO:0002064;GO:0002376;GO:0002520;GO:0002521;GO:0002682;GO:0002761;GO:0003006;GO:0003008;GO:0003013;GO:0003073;GO:0003674;GO:0004888;GO:0004930;GO:0004963;GO:0004964;GO:0004996;GO:0005488;GO:0005515;GO:0005575;GO:0005576;GO:0005615;GO:0005622;GO:0005623;GO:0005634;GO:0005737;GO:0005764;GO:0005768;GO:…	K04249	opiNOG04847	T	sp|P16582|LSHR_PIG Lutropin-choriogonadotropic hormone receptor OS=Sus scrofa OX=9823 GN=LHCGR PE=2 SV=1	XP_037868182.1 leucine-rich repeat G protein-coupled receptor isoform X1 [Bombyx mori]	GO:0000003//reproduction;GO:0001505//regulation of neurotransmitter levels;GO:0001541//ovarian follicle development;GO:0001545//primary ovarian follicle growth;GO:0001775//cell activation;GO:0001932//regulation of protein phosphorylation;GO:0001934//positive regulation of protein phosphorylation;GO:0002064//epithelial cell development;GO:0002376//immune system process;GO:0002520//immune system de…	GO:0000323//lytic vacuole;GO:0005575//cellular_component;GO:0005576//extracellular region;GO:0005615//extracellular space;GO:0005622//intracellular anatomical structure;GO:0005623//obsolete cell;GO:0005634//nucleus;GO:0005737//cytoplasm;GO:0005764//lysosome;GO:0005768//endosome;GO:0005773//vacuole;GO:0005783//endoplasmic reticulum;GO:0005886//plasma membrane;GO:0005887//integral component of plas…	GO:0001653//peptide receptor activity;GO:0003674//molecular_function;GO:0004888//transmembrane signaling receptor activity;GO:0004930//G protein-coupled receptor activity;GO:0004963//follicle-stimulating hormone receptor activity;GO:0004964//luteinizing hormone receptor activity;GO:0004996//thyroid-stimulating hormone receptor activity;GO:0005488//binding;GO:0005515//protein binding;GO:0008188//n…	ko04080(Neuroactive ligand-receptor interaction)
AST-A	117.464	16.1134	218.814	13.5796	3.76337	1.06211e-31	5.06873e-30	NC_051371.1	184432	218899	+	2108	AST-A	-	-	opiNOG45955	R	sp|C0HKR2|ALLA_AGRIP Allatostatin-A OS=Agrotis ipsilon OX=56364 PE=1 SV=1	NP_001037036.1 allatostatin A preprohormone precursor [Bombyx mori]	-	-	-	-
LOC732967	41086.2	70572	11600.4	0.164377	-2.60492	2.15001e-31	1.02183e-29	NC_051375.1	10779799	10792978	-	2157	LOC732967	GO:0003674;GO:0003824;GO:0004175;GO:0004252;GO:0006508;GO:0006807;GO:0008150;GO:0008152;GO:0008233;GO:0008236;GO:0016787;GO:0017171;GO:0019538;GO:0043170;GO:0044238;GO:0070011;GO:0071704;GO:0140096;GO:1901564	K09640	COG5640;NOG104137;opiNOG33742;opiNOG57391	EO	sp|Q00871|CTRB1_PENVA Chymotrypsin BI OS=Penaeus vannamei OX=6689 PE=1 SV=1	NP_001040430.1 chymotrypsin-like serine protease precursor [Bombyx mori]	GO:0006508//proteolysis;GO:0006807//nitrogen compound metabolic process;GO:0008150//biological_process;GO:0008152//metabolic process;GO:0019538//protein metabolic process;GO:0043170//macromolecule metabolic process;GO:0044238//primary metabolic process;GO:0071704//organic substance metabolic process;GO:1901564//organonitrogen compound metabolic process;	-	GO:0003674//molecular_function;GO:0003824//catalytic activity;GO:0004175//endopeptidase activity;GO:0004252//serine-type endopeptidase activity;GO:0008233//peptidase activity;GO:0008236//serine-type peptidase activity;GO:0016787//hydrolase activity;GO:0017171//serine hydrolase activity;GO:0140096//catalytic activity, acting on a protein;	-
LOC101737397	157.498	0.985012	314.011	318.789	8.31646	2.27572e-31	1.07714e-29	NC_051360.1	3229642	3242707	+	5334	LOC101737397	-	-	opiNOG47454	R	-	XP_004926295.1 uncharacterized protein LOC101737397 [Bombyx mori]	-	-	-	-
LOC101735553	433.961	123.194	744.727	6.04516	2.59578	3.7929e-31	1.78793e-29	NC_051384.1	8934006	9003313	+	3582	LOC101735553	GO:0000038;GO:0000166;GO:0001676;GO:0003674;GO:0003824;GO:0005215;GO:0005319;GO:0005324;GO:0005488;GO:0005515;GO:0005524;GO:0005575;GO:0005622;GO:0005623;GO:0005737;GO:0005777;GO:0005778;GO:0005779;GO:0005829;GO:0006082;GO:0006629;GO:0006631;GO:0006635;GO:0006810;GO:0006811;GO:0006820;GO:0006869;GO:0006996;GO:0007031;GO:0008144;GO:0008150;GO:0008152;GO:0009056;GO:0009062;GO:0009605;GO:0009607;GO:…	K05676	opiNOG00438	I	sp|Q7JUN3|ABCD_DROME ATP-binding cassette sub-family D member OS=Drosophila melanogaster OX=7227 GN=ABCD PE=2 SV=1	XP_004926984.1 ATP-binding cassette sub-family D member [Bombyx mori]	GO:0000038//very long-chain fatty acid metabolic process;GO:0001676//long-chain fatty acid metabolic process;GO:0006082//organic acid metabolic process;GO:0006629//lipid metabolic process;GO:0006631//fatty acid metabolic process;GO:0006635//fatty acid beta-oxidation;GO:0006810//transport;GO:0006811//ion transport;GO:0006820//anion transport;GO:0006869//lipid transport;GO:0006996//organelle organi…	GO:0005575//cellular_component;GO:0005622//intracellular anatomical structure;GO:0005623//obsolete cell;GO:0005737//cytoplasm;GO:0005777//peroxisome;GO:0005778//peroxisomal membrane;GO:0005779//integral component of peroxisomal membrane;GO:0005829//cytosol;GO:0016020//membrane;GO:0016021//integral component of membrane;GO:0031090//organelle membrane;GO:0031224//intrinsic component of membrane;GO:…	GO:0000166//nucleotide binding;GO:0003674//molecular_function;GO:0003824//catalytic activity;GO:0005215//transporter activity;GO:0005319//lipid transporter activity;GO:0005324//long-chain fatty acid transporter activity;GO:0005488//binding;GO:0005515//protein binding;GO:0005524//ATP binding;GO:0008144//obsolete drug binding;GO:0015399//primary active transmembrane transporter activity;GO:0016462/…	ko04146(Peroxisome);ko02010(ABC transporters)
LOC101741857	226.281	51.2287	401.333	7.83413	2.96977	3.98191e-31	1.86939e-29	NC_051360.1	12342629	12438639	+	4607	LOC101741857	-	K17577	opiNOG01603	S	sp|A6X942|SH24B_MOUSE SH2 domain-containing protein 4B OS=Mus musculus OX=10090 GN=Sh2d4b PE=2 SV=1	XP_037874363.1 SH2 domain-containing protein 4B isoform X1 [Bombyx mori]	-	-	-	-
LOC101742546	95.8052	11.0752	180.535	16.3008	4.02687	8.24893e-31	3.85696e-29	NC_051370.1	11767412	11775669	-	3798	LOC101742546	-	K08145	opiNOG25165;meNOG18979	R	sp|B4J913|TRET1_DROGR Facilitated trehalose transporter Tret1 OS=Drosophila grimshawi OX=7222 GN=Tret1 PE=3 SV=1	XP_012547241.1 facilitated trehalose transporter Tret1-like isoform X3 [Bombyx mori]	-	-	-	-
LOC101744528	385.487	753.993	16.981	0.0225215	-5.47256	1.22433e-30	5.7015e-29	NC_051379.1	5610553	5730334	-	3780	LOC101744528	-	K17894	opiNOG76308;opiNOG06580	KR	sp|P91623|GATAC_DROME GATA-binding factor C OS=Drosophila melanogaster OX=7227 GN=grn PE=2 SV=1	XP_004931975.1 GATA-binding factor C isoform X1 [Bombyx mori]	-	-	-	-
LOC101742978	72.6555	5.41489	139.896	25.8355	4.69128	2.27554e-30	1.05543e-28	NC_051380.1	406034	413217	-	3023	LOC101742978	GO:0003008;GO:0003674;GO:0005215;GO:0005326;GO:0005575;GO:0005623;GO:0005886;GO:0005887;GO:0006810;GO:0006811;GO:0006812;GO:0006820;GO:0006836;GO:0007610;GO:0007611;GO:0007613;GO:0008150;GO:0008324;GO:0008509;GO:0008514;GO:0008519;GO:0009914;GO:0010646;GO:0010648;GO:0010817;GO:0015075;GO:0015101;GO:0015220;GO:0015695;GO:0015696;GO:0015711;GO:0015870;GO:0015871;GO:0015893;GO:0016020;GO:0016021;GO:…	-	NOG125009;meNOG14937;meNOG18968;opiNOG76809	SPR	sp|Q9VCA2|ORCT_DROME Organic cation transporter protein OS=Drosophila melanogaster OX=7227 GN=Orct PE=1 SV=1	XP_021204538.1 LOW QUALITY PROTEIN: organic cation transporter protein [Bombyx mori]	GO:0003008//system process;GO:0006810//transport;GO:0006811//ion transport;GO:0006812//cation transport;GO:0006820//anion transport;GO:0006836//neurotransmitter transport;GO:0007610//behavior;GO:0007611//learning or memory;GO:0007613//memory;GO:0008150//biological_process;GO:0009914//hormone transport;GO:0010646//regulation of cell communication;GO:0010648//negative regulation of cell communicati…	GO:0005575//cellular_component;GO:0005623//obsolete cell;GO:0005886//plasma membrane;GO:0005887//integral component of plasma membrane;GO:0016020//membrane;GO:0016021//integral component of membrane;GO:0031224//intrinsic component of membrane;GO:0031226//intrinsic component of plasma membrane;GO:0044425//obsolete membrane part;GO:0044459//obsolete plasma membrane part;GO:0044464//obsolete cell pa…	GO:0003674//molecular_function;GO:0005215//transporter activity;GO:0005326//neurotransmitter transmembrane transporter activity;GO:0008324//cation transmembrane transporter activity;GO:0008509//anion transmembrane transporter activity;GO:0008514//organic anion transmembrane transporter activity;GO:0008519//ammonium transmembrane transporter activity;GO:0015075//ion transmembrane transporter activ…	-
LOC101745874	110.691	16.0851	205.297	12.7632	3.67392	6.68149e-30	3.08658e-28	NC_051361.1	6077590	6102548	+	2513	LOC101745874	GO:0001508;GO:0001618;GO:0001662;GO:0001666;GO:0001667;GO:0001726;GO:0001775;GO:0002020;GO:0002209;GO:0002376;GO:0002682;GO:0002684;GO:0002694;GO:0002696;GO:0002697;GO:0002703;GO:0002706;GO:0002709;GO:0002791;GO:0002819;GO:0002822;GO:0003008;GO:0003674;GO:0003824;GO:0004175;GO:0004177;GO:0004222;GO:0004252;GO:0005102;GO:0005178;GO:0005488;GO:0005515;GO:0005518;GO:0005575;GO:0005576;GO:0005615;GO:…	K01278	opiNOG08647;opiNOG01773	OH	sp|B1A4F7|VDDP4_VESVU Venom dipeptidyl peptidase 4 OS=Vespula vulgaris OX=7454 PE=1 SV=1	XP_004929234.1 venom dipeptidyl peptidase 4 [Bombyx mori]	GO:0001508//action potential;GO:0001662//behavioral fear response;GO:0001666//response to hypoxia;GO:0001667//ameboidal-type cell migration;GO:0001775//cell activation;GO:0002209//behavioral defense response;GO:0002376//immune system process;GO:0002682//regulation of immune system process;GO:0002684//positive regulation of immune system process;GO:0002694//regulation of leukocyte activation;GO:00…	GO:0001726//ruffle;GO:0005575//cellular_component;GO:0005576//extracellular region;GO:0005615//extracellular space;GO:0005622//intracellular anatomical structure;GO:0005623//obsolete cell;GO:0005737//cytoplasm;GO:0005783//endoplasmic reticulum;GO:0005794//Golgi apparatus;GO:0005886//plasma membrane;GO:0005887//integral component of plasma membrane;GO:0005911//cell-cell junction;GO:0008076//voltag…	GO:0001618//virus receptor activity;GO:0002020//protease binding;GO:0003674//molecular_function;GO:0003824//catalytic activity;GO:0004175//endopeptidase activity;GO:0004177//aminopeptidase activity;GO:0004222//metalloendopeptidase activity;GO:0004252//serine-type endopeptidase activity;GO:0005102//signaling receptor binding;GO:0005178//integrin binding;GO:0005488//binding;GO:0005515//protein bind…	-
LOC101743511	7236.32	11816.8	2655.81	0.224748	-2.15362	6.94791e-30	3.19687e-28	NC_051362.1	15286871	15309786	+	2684	LOC101743511	GO:0003674;GO:0003824;GO:0004721;GO:0004725;GO:0004727;GO:0005575;GO:0005622;GO:0005623;GO:0005634;GO:0005737;GO:0005768;GO:0005769;GO:0005783;GO:0005819;GO:0005856;GO:0005886;GO:0006464;GO:0006470;GO:0006793;GO:0006796;GO:0006807;GO:0008138;GO:0008150;GO:0008152;GO:0009898;GO:0009987;GO:0012505;GO:0015630;GO:0016020;GO:0016311;GO:0016787;GO:0016788;GO:0016791;GO:0019538;GO:0030334;GO:0030335;GO:…	K18041	opiNOG11523	V	sp|O61722|PRL1_DROME PRL-1 phosphatase OS=Drosophila melanogaster OX=7227 GN=PRL-1 PE=1 SV=2	XP_028029985.1 protein tyrosine phosphatase type IVA 1 [Bombyx mandarina]	GO:0006464//cellular protein modification process;GO:0006470//protein dephosphorylation;GO:0006793//phosphorus metabolic process;GO:0006796//phosphate-containing compound metabolic process;GO:0006807//nitrogen compound metabolic process;GO:0008150//biological_process;GO:0008152//metabolic process;GO:0009987//cellular process;GO:0016311//dephosphorylation;GO:0019538//protein metabolic process;GO:0…	GO:0005575//cellular_component;GO:0005622//intracellular anatomical structure;GO:0005623//obsolete cell;GO:0005634//nucleus;GO:0005737//cytoplasm;GO:0005768//endosome;GO:0005769//early endosome;GO:0005783//endoplasmic reticulum;GO:0005819//spindle;GO:0005856//cytoskeleton;GO:0005886//plasma membrane;GO:0009898//cytoplasmic side of plasma membrane;GO:0012505//endomembrane system;GO:0015630//microt…	GO:0003674//molecular_function;GO:0003824//catalytic activity;GO:0004721//phosphoprotein phosphatase activity;GO:0004725//protein tyrosine phosphatase activity;GO:0004727//prenylated protein tyrosine phosphatase activity;GO:0008138//protein tyrosine/serine/threonine phosphatase activity;GO:0016787//hydrolase activity;GO:0016788//hydrolase activity, acting on ester bonds;GO:0016791//phosphatase ac…	-
LOC101742616	260.348	453.679	67.0168	0.147719	-2.75908	9.42443e-30	4.31916e-28	NC_051382.1	6013072	6048908	+	3575	LOC101742616	GO:0000003;GO:0000096;GO:0000097;GO:0000098;GO:0001101;GO:0001501;GO:0001503;GO:0001666;GO:0001932;GO:0001958;GO:0001974;GO:0003008;GO:0003013;GO:0003018;GO:0003674;GO:0003824;GO:0004122;GO:0004124;GO:0005488;GO:0005515;GO:0005575;GO:0005622;GO:0005623;GO:0005634;GO:0005737;GO:0005829;GO:0006082;GO:0006139;GO:0006259;GO:0006520;GO:0006534;GO:0006535;GO:0006563;GO:0006565;GO:0006725;GO:0006790;GO:…	K01697	opiNOG03957;opiNOG05606	E	sp|Q2V0C9|CBS_APIME Cystathionine beta-synthase OS=Apis mellifera OX=7460 GN=CBS PE=1 SV=1	XP_037876362.1 uncharacterized protein LOC101742616 [Bombyx mori]	GO:0000003//reproduction;GO:0000096//sulfur amino acid metabolic process;GO:0000097//sulfur amino acid biosynthetic process;GO:0000098//sulfur amino acid catabolic process;GO:0001101//response to acid chemical;GO:0001501//skeletal system development;GO:0001503//ossification;GO:0001666//response to hypoxia;GO:0001932//regulation of protein phosphorylation;GO:0001958//endochondral ossification;GO:0…	GO:0005575//cellular_component;GO:0005622//intracellular anatomical structure;GO:0005623//obsolete cell;GO:0005634//nucleus;GO:0005737//cytoplasm;GO:0005829//cytosol;GO:0043226//organelle;GO:0043227//membrane-bounded organelle;GO:0043229//intracellular organelle;GO:0043231//intracellular membrane-bounded organelle;GO:0044424//obsolete intracellular part;GO:0044444//obsolete cytoplasmic part;GO:00…	GO:0003674//molecular_function;GO:0003824//catalytic activity;GO:0004122//cystathionine beta-synthase activity;GO:0004124//cysteine synthase activity;GO:0005488//binding;GO:0005515//protein binding;GO:0008144//obsolete drug binding;GO:0016491//oxidoreductase activity;GO:0016661//oxidoreductase activity, acting on other nitrogenous compounds as donors;GO:0016662//oxidoreductase activity, acting on…	ko00270(Cysteine and methionine metabolism);ko00260(Glycine, serine and threonine metabolism)
LOC101739125	43.0926	0	86.1852	Inf	Inf	9.64501e-30	4.40278e-28	NC_051360.1	14749545	14763115	-	1410	LOC101739125	GO:0003674;GO:0004857;GO:0004866;GO:0004867;GO:0005575;GO:0005576;GO:0005615;GO:0008150;GO:0009892;GO:0010466;GO:0010605;GO:0010951;GO:0019222;GO:0030162;GO:0030234;GO:0030414;GO:0031323;GO:0031324;GO:0032268;GO:0032269;GO:0043086;GO:0044092;GO:0044421;GO:0045861;GO:0048519;GO:0048523;GO:0050789;GO:0050790;GO:0050794;GO:0051171;GO:0051172;GO:0051246;GO:0051248;GO:0051336;GO:0051346;GO:0052547;GO:…	-	-	-	sp|P14754|SERA_MANSE Alaserpin OS=Manduca sexta OX=7130 PE=1 SV=1	XP_004926666.2 alaserpin [Bombyx mori]	GO:0008150//biological_process;GO:0009892//negative regulation of metabolic process;GO:0010466//negative regulation of peptidase activity;GO:0010605//negative regulation of macromolecule metabolic process;GO:0010951//negative regulation of endopeptidase activity;GO:0019222//regulation of metabolic process;GO:0030162//regulation of proteolysis;GO:0031323//regulation of cellular metabolic process;G…	GO:0005575//cellular_component;GO:0005576//extracellular region;GO:0005615//extracellular space;GO:0044421//obsolete extracellular region part;	GO:0003674//molecular_function;GO:0004857//enzyme inhibitor activity;GO:0004866//endopeptidase inhibitor activity;GO:0004867//serine-type endopeptidase inhibitor activity;GO:0030234//enzyme regulator activity;GO:0030414//peptidase inhibitor activity;GO:0061134//peptidase regulator activity;GO:0061135//endopeptidase regulator activity;GO:0098772//molecular function regulator;	-
LOC101743670	185.459	40.4126	330.505	8.17828	3.0318	1.12031e-29	5.09388e-28	NC_051360.1	1931095	2009315	+	8392	LOC101743670	GO:0003674;GO:0005215;GO:0005575;GO:0005623;GO:0005886;GO:0006810;GO:0006811;GO:0006820;GO:0008150;GO:0016020;GO:0016021;GO:0022857;GO:0031224;GO:0044425;GO:0044464;GO:0051179;GO:0051234;GO:0055085;GO:0071944	K08193	opiNOG23835	G	sp|Q9NRA2|S17A5_HUMAN Sialin OS=Homo sapiens OX=9606 GN=SLC17A5 PE=1 SV=2	XP_028042076.1 sialin [Bombyx mandarina]	GO:0006810//transport;GO:0006811//ion transport;GO:0006820//anion transport;GO:0008150//biological_process;GO:0051179//localization;GO:0051234//establishment of localization;GO:0055085//transmembrane transport;	GO:0005575//cellular_component;GO:0005623//obsolete cell;GO:0005886//plasma membrane;GO:0016020//membrane;GO:0016021//integral component of membrane;GO:0031224//intrinsic component of membrane;GO:0044425//obsolete membrane part;GO:0044464//obsolete cell part;GO:0071944//cell periphery;	GO:0003674//molecular_function;GO:0005215//transporter activity;GO:0022857//transmembrane transporter activity;	-
LOC101743505	160.268	32.8157	287.72	8.76777	3.13221	4.223e-29	1.9126e-27	NC_051370.1	5088971	5091848	+	1596	LOC101743505	-	K01049	opiNOG24833;COG2272	IR	sp|P12992|ESTJ_HELVI Juvenile hormone esterase OS=Heliothis virescens OX=7102 PE=1 SV=2	NP_001268820.1 juvenile hormone esterase-like precursor [Bombyx mori]	-	-	-	ko00564(Glycerophospholipid metabolism)
LOC692513	135300	40571.3	230028	5.66971	2.50328	5.92306e-29	2.67209e-27	NC_051362.1	6375054	6378521	-	1058	LOC692513	-	-	meNOG14256;opiNOG49266	R	sp|Q64425|LIPP_MYOCO Pancreatic triacylglycerol lipase (Fragment) OS=Myocastor coypus OX=10157 GN=PNLIP PE=2 SV=1	NP_001036966.1 lipase-1 [Bombyx mori]	-	-	-	-
NGR-A10	41.1457	0	82.2915	Inf	Inf	1.11449e-28	5.00825e-27	NC_051368.1	15014766	15072457	-	1784	NGR-A10	GO:0000003;GO:0001653;GO:0003674;GO:0004888;GO:0004930;GO:0005488;GO:0005575;GO:0005623;GO:0005886;GO:0005887;GO:0006937;GO:0007154;GO:0007165;GO:0007186;GO:0007218;GO:0007267;GO:0007268;GO:0007565;GO:0007610;GO:0007631;GO:0008150;GO:0008152;GO:0008188;GO:0008528;GO:0009266;GO:0009605;GO:0009628;GO:0009636;GO:0009987;GO:0010033;GO:0010817;GO:0016020;GO:0016021;GO:0017046;GO:0022414;GO:0023052;GO:…	K04209	opiNOG19957	T	sp|P49146|NPY2R_HUMAN Neuropeptide Y receptor type 2 OS=Homo sapiens OX=9606 GN=NPY2R PE=1 SV=1	NP_001127707.1 neuropeptide receptor A10 [Bombyx mori]	GO:0000003//reproduction;GO:0006937//regulation of muscle contraction;GO:0007154//cell communication;GO:0007165//signal transduction;GO:0007186//G protein-coupled receptor signaling pathway;GO:0007218//neuropeptide signaling pathway;GO:0007267//cell-cell signaling;GO:0007268//chemical synaptic transmission;GO:0007565//female pregnancy;GO:0007610//behavior;GO:0007631//feeding behavior;GO:0008150//…	GO:0005575//cellular_component;GO:0005623//obsolete cell;GO:0005886//plasma membrane;GO:0005887//integral component of plasma membrane;GO:0016020//membrane;GO:0016021//integral component of membrane;GO:0030424//axon;GO:0030425//dendrite;GO:0031224//intrinsic component of membrane;GO:0031226//intrinsic component of plasma membrane;GO:0036477//somatodendritic compartment;GO:0042995//cell projection…	GO:0001653//peptide receptor activity;GO:0003674//molecular_function;GO:0004888//transmembrane signaling receptor activity;GO:0004930//G protein-coupled receptor activity;GO:0005488//binding;GO:0008188//neuropeptide receptor activity;GO:0008528//G protein-coupled peptide receptor activity;GO:0017046//peptide hormone binding;GO:0033218//amide binding;GO:0038023//signaling receptor activity;GO:0042…	-
LOC101744925	124.801	248.684	0.918607	0.00369388	-8.08065	1.22021e-28	5.46209e-27	NC_051372.1	13480460	13506297	+	2797	LOC101744925	-	-	opiNOG17955;opiNOG39596	SR	-	XP_004923017.2 uncharacterized protein LOC101744925 [Bombyx mori]	-	-	-	-
Glob1	118.567	19.8457	217.287	10.9488	3.4527	1.38626e-28	6.18145e-27	NC_051374.1	4228014	4262536	-	1826	Glob1	GO:0001666;GO:0003674;GO:0003824;GO:0004096;GO:0004601;GO:0005344;GO:0005488;GO:0005506;GO:0005575;GO:0005622;GO:0005623;GO:0005634;GO:0005654;GO:0005737;GO:0005829;GO:0006082;GO:0006629;GO:0006631;GO:0006810;GO:0006950;GO:0006979;GO:0008144;GO:0008150;GO:0008152;GO:0008941;GO:0009628;GO:0009636;GO:0009889;GO:0009890;GO:0009892;GO:0009987;GO:0010035;GO:0010038;GO:0010712;GO:0010713;GO:0010762;GO:…	-	opiNOG24380;opiNOG73520;opiNOG43524	C	sp|Q9CX80|CYGB_MOUSE Cytoglobin OS=Mus musculus OX=10090 GN=Cygb PE=1 SV=1	XP_012545428.1 globin 1 isoform X1 [Bombyx mori]	GO:0001666//response to hypoxia;GO:0006082//organic acid metabolic process;GO:0006629//lipid metabolic process;GO:0006631//fatty acid metabolic process;GO:0006810//transport;GO:0006950//response to stress;GO:0006979//response to oxidative stress;GO:0008150//biological_process;GO:0008152//metabolic process;GO:0009628//response to abiotic stimulus;GO:0009636//response to toxic substance;GO:0009889/…	GO:0005575//cellular_component;GO:0005622//intracellular anatomical structure;GO:0005623//obsolete cell;GO:0005634//nucleus;GO:0005654//nucleoplasm;GO:0005737//cytoplasm;GO:0005829//cytosol;GO:0016604//nuclear body;GO:0016607//nuclear speck;GO:0031974//membrane-enclosed lumen;GO:0031981//nuclear lumen;GO:0036477//somatodendritic compartment;GO:0042995//cell projection;GO:0043005//neuron projectio…	GO:0003674//molecular_function;GO:0003824//catalytic activity;GO:0004096//catalase activity;GO:0004601//peroxidase activity;GO:0005344//oxygen carrier activity;GO:0005488//binding;GO:0005506//iron ion binding;GO:0008144//obsolete drug binding;GO:0008941//nitric oxide dioxygenase activity;GO:0016209//antioxidant activity;GO:0016491//oxidoreductase activity;GO:0016661//oxidoreductase activity, acti…	-
LOC101736048	245.194	64.5656	425.823	6.59519	2.72142	1.51524e-28	6.73056e-27	NC_051370.1	17113031	17114014	+	984	LOC101736048	-	-	opiNOG10932	R	sp|Q6GLT8|FAHD2_XENLA Fumarylacetoacetate hydrolase domain-containing protein 2 OS=Xenopus laevis OX=8355 GN=fahd2 PE=2 SV=1	XP_004927742.1 fumarylacetoacetate hydrolase domain-containing protein 2 [Bombyx mori]	-	-	-	-
LOC101745919	2212.69	4420.9	4.47083	0.00101129	-9.94958	2.86534e-28	1.26788e-26	NC_051378.1	5459168	5466178	+	1196	LOC101745919	GO:0003674;GO:0003824;GO:0006629;GO:0008150;GO:0008152;GO:0009056;GO:0016042;GO:0016298;GO:0016787;GO:0016788;GO:0044238;GO:0071704;GO:1901575	-	lepNOG04357;meNOG38330	R	sp|Q64425|LIPP_MYOCO Pancreatic triacylglycerol lipase (Fragment) OS=Myocastor coypus OX=10157 GN=PNLIP PE=2 SV=1	XP_037874538.1 pancreatic triacylglycerol lipase [Bombyx mori]	GO:0006629//lipid metabolic process;GO:0008150//biological_process;GO:0008152//metabolic process;GO:0009056//catabolic process;GO:0016042//lipid catabolic process;GO:0044238//primary metabolic process;GO:0071704//organic substance metabolic process;GO:1901575//organic substance catabolic process;	-	GO:0003674//molecular_function;GO:0003824//catalytic activity;GO:0016298//lipase activity;GO:0016787//hydrolase activity;GO:0016788//hydrolase activity, acting on ester bonds;	-
LOC733033	865.563	303.616	1427.51	4.70169	2.23318	4.23537e-28	1.86696e-26	NC_051360.1	4181929	4234838	-	6869	LOC733033	GO:0003674;GO:0003824;GO:0006793;GO:0006796;GO:0008150;GO:0008152;GO:0008252;GO:0008253;GO:0009987;GO:0016311;GO:0016787;GO:0016788;GO:0016791;GO:0042578;GO:0044237	K19970	opiNOG01007	F	sp|Q9XZ43|5NTD_LUTLO Protein 5NUC OS=Lutzomyia longipalpis OX=7200 GN=5NUC PE=1 SV=1	XP_037874326.1 ecto-nucleotidase isoform X3 [Bombyx mori]	GO:0006793//phosphorus metabolic process;GO:0006796//phosphate-containing compound metabolic process;GO:0008150//biological_process;GO:0008152//metabolic process;GO:0009987//cellular process;GO:0016311//dephosphorylation;GO:0044237//cellular metabolic process;	-	GO:0003674//molecular_function;GO:0003824//catalytic activity;GO:0008252//nucleotidase activity;GO:0008253//5'-nucleotidase activity;GO:0016787//hydrolase activity;GO:0016788//hydrolase activity, acting on ester bonds;GO:0016791//phosphatase activity;GO:0042578//phosphoric ester hydrolase activity;	ko00760(Nicotinate and nicotinamide metabolism);ko00240(Pyrimidine metabolism);ko00230(Purine metabolism)
LOC101737847	45.0534	0.664525	89.4423	134.596	7.07249	5.17676e-28	2.26507e-26	NC_051376.1	10367148	10368235	-	1088	LOC101737847	-	-	lepNOG13448;meNOG46464	R	-	XP_004922504.1 actin cytoskeleton-regulatory complex protein PAN1 [Bombyx mori]	-	-	-	-
LOC101744617	1382.97	504.535	2261.4	4.48214	2.16419	5.17775e-28	2.26507e-26	NC_051370.1	4501045	4518290	-	1847	LOC101744617	GO:0003674;GO:0003824;GO:0005575;GO:0005622;GO:0005623;GO:0005737;GO:0005739;GO:0008150;GO:0008152;GO:0009636;GO:0010033;GO:0014070;GO:0016491;GO:0017085;GO:0030342;GO:0042221;GO:0042493;GO:0043226;GO:0043227;GO:0043229;GO:0043231;GO:0044424;GO:0044444;GO:0044464;GO:0046680;GO:0050896;GO:0055114;GO:0070576	K15004	opiNOG10119;COG2124	Q	sp|O18635|C12A2_MUSDO Cytochrome P450 CYP12A2 OS=Musca domestica OX=7370 GN=CYP12A2 PE=2 SV=1	XP_012547390.1 cytochrome P450 CYP12A2 isoform X2 [Bombyx mori]	GO:0008150//biological_process;GO:0008152//metabolic process;GO:0009636//response to toxic substance;GO:0010033//response to organic substance;GO:0014070//response to organic cyclic compound;GO:0017085//response to insecticide;GO:0042221//response to chemical;GO:0046680//response to DDT;GO:0050896//response to stimulus;GO:0055114//obsolete oxidation-reduction process;	GO:0005575//cellular_component;GO:0005622//intracellular anatomical structure;GO:0005623//obsolete cell;GO:0005737//cytoplasm;GO:0005739//mitochondrion;GO:0043226//organelle;GO:0043227//membrane-bounded organelle;GO:0043229//intracellular organelle;GO:0043231//intracellular membrane-bounded organelle;GO:0044424//obsolete intracellular part;GO:0044444//obsolete cytoplasmic part;GO:0044464//obsolet…	GO:0003674//molecular_function;GO:0003824//catalytic activity;GO:0016491//oxidoreductase activity;GO:0030342//1-alpha,25-dihydroxyvitamin D3 24-hydroxylase activity;GO:0070576//vitamin D 24-hydroxylase activity;	-
LOC105842273	47.0018	1.01793	92.9857	91.3474	6.51329	5.27597e-28	2.29933e-26	NC_051363.1	9069716	9072932	+	2277	LOC105842273	-	-	meNOG11060	R	sp|B4MYA4|TRET1_DROWI Facilitated trehalose transporter Tret1 OS=Drosophila willistoni OX=7260 GN=Tret1 PE=3 SV=1	XP_012549688.1 facilitated trehalose transporter Tret1 [Bombyx mori]	-	-	-	-
LOC101735440	2636.08	4275.02	997.146	0.233249	-2.10006	5.88096e-28	2.55335e-26	NC_051359.1	4164892	4194209	+	1965	LOC101735440	-	-	meNOG29473;opiNOG35640	RS	-	XP_004933286.1 uncharacterized protein LOC101735440 isoform X1 [Bombyx mori]	-	-	-	-
ACBP-like	5736.89	9266.49	2207.28	0.2382	-2.06975	8.27269e-28	3.57833e-26	NC_051367.1	15313740	15322299	-	382	ACBP-like	-	K08762	meNOG35808;NOG117785;opiNOG41816;opiNOG38854	SI	sp|P0C8L7|ACBP_HYPDU Putative acyl-CoA-binding protein OS=Hypsibius dujardini OX=232323 PE=3 SV=1	NP_001037023.1 acyl-CoA binding protein-like [Bombyx mori]	-	-	-	-
LOC101745715	109.426	17.9796	200.873	11.1723	3.48185	1.50649e-27	6.49195e-26	NC_051374.1	7813268	7828758	+	4688	LOC101745715	GO:0000003;GO:0003006;GO:0003674;GO:0003824;GO:0003841;GO:0005575;GO:0005622;GO:0005623;GO:0005737;GO:0005783;GO:0005789;GO:0006575;GO:0006629;GO:0006644;GO:0006650;GO:0006658;GO:0006793;GO:0006796;GO:0006807;GO:0006928;GO:0007009;GO:0007275;GO:0007276;GO:0007281;GO:0007283;GO:0007286;GO:0007291;GO:0007349;GO:0008150;GO:0008152;GO:0008354;GO:0008374;GO:0009653;GO:0009987;GO:0010256;GO:0012505;GO:…	K13517	opiNOG05050	I	sp|Q6NN55|MBOA6_DROME Lysophospholipid acyltransferase 6 OS=Drosophila melanogaster OX=7227 GN=oys PE=1 SV=1	XP_021204200.1 lysophospholipid acyltransferase 1 isoform X2 [Bombyx mori]	GO:0000003//reproduction;GO:0003006//developmental process involved in reproduction;GO:0006575//cellular modified amino acid metabolic process;GO:0006629//lipid metabolic process;GO:0006644//phospholipid metabolic process;GO:0006650//glycerophospholipid metabolic process;GO:0006658//phosphatidylserine metabolic process;GO:0006793//phosphorus metabolic process;GO:0006796//phosphate-containing comp…	GO:0005575//cellular_component;GO:0005622//intracellular anatomical structure;GO:0005623//obsolete cell;GO:0005737//cytoplasm;GO:0005783//endoplasmic reticulum;GO:0005789//endoplasmic reticulum membrane;GO:0012505//endomembrane system;GO:0016020//membrane;GO:0031984//organelle subcompartment;GO:0042175//nuclear outer membrane-endoplasmic reticulum membrane network;GO:0043226//organelle;GO:0043227…	GO:0003674//molecular_function;GO:0003824//catalytic activity;GO:0003841//1-acylglycerol-3-phosphate O-acyltransferase activity;GO:0008374//O-acyltransferase activity;GO:0016411//acylglycerol O-acyltransferase activity;GO:0016740//transferase activity;GO:0016746//acyltransferase activity;GO:0016747//acyltransferase activity, transferring groups other than amino-acyl groups;GO:0042171//lysophospha…	ko00564(Glycerophospholipid metabolism);ko00561(Glycerolipid metabolism)
LOC100313491	44.3581	0.659798	88.0564	133.459	7.06026	1.52099e-27	6.5301e-26	NC_051384.1	10277109	10284369	-	4574	LOC100313491	GO:0003674;GO:0005215;GO:0005575;GO:0005623;GO:0005886;GO:0006810;GO:0008150;GO:0008643;GO:0015144;GO:0015154;GO:0015157;GO:0015574;GO:0015766;GO:0015771;GO:0015772;GO:0016020;GO:0022857;GO:0034219;GO:0044464;GO:0051179;GO:0051234;GO:0055085;GO:0071702;GO:0071944	K08145	KOG0254;COG0477	RG	sp|Q17NV8|TRET1_AEDAE Facilitated trehalose transporter Tret1 OS=Aedes aegypti OX=7159 GN=Tret1 PE=3 SV=1	NP_001161186.1 sugar transporter protein [Bombyx mori]	GO:0006810//transport;GO:0008150//biological_process;GO:0008643//carbohydrate transport;GO:0015766//disaccharide transport;GO:0015771//trehalose transport;GO:0015772//oligosaccharide transport;GO:0034219//carbohydrate transmembrane transport;GO:0051179//localization;GO:0051234//establishment of localization;GO:0055085//transmembrane transport;GO:0071702//organic substance transport;	GO:0005575//cellular_component;GO:0005623//obsolete cell;GO:0005886//plasma membrane;GO:0016020//membrane;GO:0044464//obsolete cell part;GO:0071944//cell periphery;	GO:0003674//molecular_function;GO:0005215//transporter activity;GO:0015144//carbohydrate transmembrane transporter activity;GO:0015154//disaccharide transmembrane transporter activity;GO:0015157//oligosaccharide transmembrane transporter activity;GO:0015574//trehalose transmembrane transporter activity;GO:0022857//transmembrane transporter activity;	-
LOC101740738	131.859	26.081	237.638	9.11153	3.18769	4.56463e-27	1.95248e-25	NC_051358.1	9786393	9797277	-	3082	LOC101740738	-	-	meNOG37944	S	-	XP_012549075.1 uncharacterized protein LOC101740738 isoform X2 [Bombyx mori]	-	-	-	-
LOC101744319	4066.27	6538.99	1593.55	0.2437	-2.03682	5.43938e-27	2.31806e-25	NC_051384.1	9781987	9976126	-	9963	LOC101744319	GO:0002119;GO:0002164;GO:0003674;GO:0003824;GO:0005215;GO:0005388;GO:0005575;GO:0005622;GO:0005623;GO:0005886;GO:0005887;GO:0006810;GO:0006811;GO:0006812;GO:0006816;GO:0006873;GO:0006874;GO:0006875;GO:0006897;GO:0007275;GO:0008150;GO:0008324;GO:0009790;GO:0009791;GO:0009792;GO:0009987;GO:0015075;GO:0015085;GO:0015318;GO:0015399;GO:0015405;GO:0015662;GO:0016020;GO:0016021;GO:0016192;GO:0016462;GO:…	K05850	opiNOG01657	P	sp|Q16720|AT2B3_HUMAN Plasma membrane calcium-transporting ATPase 3 OS=Homo sapiens OX=9606 GN=ATP2B3 PE=1 SV=3	XP_021203599.1 plasma membrane calcium-transporting ATPase 3 isoform X6 [Bombyx mori]	GO:0002119//nematode larval development;GO:0002164//larval development;GO:0006810//transport;GO:0006811//ion transport;GO:0006812//cation transport;GO:0006816//calcium ion transport;GO:0006873//cellular ion homeostasis;GO:0006874//cellular calcium ion homeostasis;GO:0006875//cellular metal ion homeostasis;GO:0006897//endocytosis;GO:0007275//multicellular organism development;GO:0008150//biologica…	GO:0005575//cellular_component;GO:0005622//intracellular anatomical structure;GO:0005623//obsolete cell;GO:0005886//plasma membrane;GO:0005887//integral component of plasma membrane;GO:0016020//membrane;GO:0016021//integral component of membrane;GO:0031224//intrinsic component of membrane;GO:0031226//intrinsic component of plasma membrane;GO:0043226//organelle;GO:0043227//membrane-bounded organel…	GO:0003674//molecular_function;GO:0003824//catalytic activity;GO:0005215//transporter activity;GO:0005388//P-type calcium transporter activity;GO:0008324//cation transmembrane transporter activity;GO:0015075//ion transmembrane transporter activity;GO:0015085//calcium ion transmembrane transporter activity;GO:0015318//inorganic molecular entity transmembrane transporter activity;GO:0015399//primar…	-
LOC101738291	76.1266	8.38402	143.869	17.1599	4.10097	6.52411e-27	2.77011e-25	NC_051373.1	12873120	12984133	-	6382	LOC101738291	GO:0000902;GO:0003674;GO:0005488;GO:0005515;GO:0005575;GO:0005622;GO:0005623;GO:0005813;GO:0005815;GO:0005856;GO:0006810;GO:0007275;GO:0007399;GO:0008092;GO:0008150;GO:0009653;GO:0009987;GO:0015630;GO:0016043;GO:0017016;GO:0017137;GO:0019899;GO:0022008;GO:0030030;GO:0030154;GO:0030182;GO:0031175;GO:0031267;GO:0032501;GO:0032502;GO:0032989;GO:0032990;GO:0034452;GO:0043226;GO:0043228;GO:0043229;GO:…	K16756	opiNOG09633	S	sp|Q8SWR2|BICRD_DROME Bicaudal D-related protein homolog OS=Drosophila melanogaster OX=7227 GN=CG17365 PE=2 SV=1	XP_037872499.1 bicaudal D-related protein homolog [Bombyx mori]	GO:0000902//cell morphogenesis;GO:0006810//transport;GO:0007275//multicellular organism development;GO:0007399//nervous system development;GO:0008150//biological_process;GO:0009653//anatomical structure morphogenesis;GO:0009987//cellular process;GO:0016043//cellular component organization;GO:0022008//neurogenesis;GO:0030030//cell projection organization;GO:0030154//cell differentiation;GO:0030182…	GO:0005575//cellular_component;GO:0005622//intracellular anatomical structure;GO:0005623//obsolete cell;GO:0005813//centrosome;GO:0005815//microtubule organizing center;GO:0005856//cytoskeleton;GO:0015630//microtubule cytoskeleton;GO:0043226//organelle;GO:0043228//non-membrane-bounded organelle;GO:0043229//intracellular organelle;GO:0043232//intracellular non-membrane-bounded organelle;GO:0044422…	GO:0003674//molecular_function;GO:0005488//binding;GO:0005515//protein binding;GO:0008092//cytoskeletal protein binding;GO:0019899//enzyme binding;GO:0031267//small GTPase binding;GO:0034452//dynactin binding;GO:0051020//GTPase binding;	-
Cyp6au1	50.2733	2.01713	98.5294	48.8464	5.61018	7.30501e-27	3.09032e-25	NC_051378.1	10357886	10363003	+	1491	Cyp6au1	-	K14999	opiNOG01633;opiNOG22289	Q	sp|Q95031|CP6B6_HELAM Cytochrome P450 6B6 OS=Helicoverpa armigera OX=29058 GN=CYP6B6 PE=2 SV=1	NP_001104826.1 cytochrome P450 Cyp6AU1 [Bombyx mori]	-	-	-	-
LOC101736750	1919.76	735.927	3103.6	4.21727	2.07631	8.13761e-27	3.42997e-25	NC_051366.1	1019989	1034067	+	3106	LOC101736750	-	K11140	opiNOG01460;COG0308	EO	sp|Q11001|AMPM_MANSE Membrane alanyl aminopeptidase (Fragment) OS=Manduca sexta OX=7130 PE=1 SV=1	NP_001266323.1 membrane alanyl aminopeptidase-like precursor [Bombyx mori]	-	-	-	ko00480(Glutathione metabolism)
LOC101742689	78.9497	9.62362	148.276	15.4075	3.94556	9.11864e-27	3.8295e-25	NC_051380.1	376903	383865	+	1939	LOC101742689	GO:0003674;GO:0005215;GO:0005575;GO:0005623;GO:0005886;GO:0005887;GO:0006810;GO:0006811;GO:0006820;GO:0008150;GO:0008509;GO:0008514;GO:0015075;GO:0015711;GO:0016020;GO:0016021;GO:0022857;GO:0031224;GO:0031226;GO:0034220;GO:0044425;GO:0044459;GO:0044464;GO:0051179;GO:0051234;GO:0055085;GO:0071702;GO:0071944;GO:0098656	-	opiNOG73554;meNOG14937;opiNOG00946	R	sp|Q8MK48|S22A6_PIG Solute carrier family 22 member 6 OS=Sus scrofa OX=9823 GN=SLC22A6 PE=1 SV=2	XP_037875512.1 solute carrier family 22 member 6 [Bombyx mori]	GO:0006810//transport;GO:0006811//ion transport;GO:0006820//anion transport;GO:0008150//biological_process;GO:0015711//organic anion transport;GO:0034220//ion transmembrane transport;GO:0051179//localization;GO:0051234//establishment of localization;GO:0055085//transmembrane transport;GO:0071702//organic substance transport;GO:0098656//anion transmembrane transport;	GO:0005575//cellular_component;GO:0005623//obsolete cell;GO:0005886//plasma membrane;GO:0005887//integral component of plasma membrane;GO:0016020//membrane;GO:0016021//integral component of membrane;GO:0031224//intrinsic component of membrane;GO:0031226//intrinsic component of plasma membrane;GO:0044425//obsolete membrane part;GO:0044459//obsolete plasma membrane part;GO:0044464//obsolete cell pa…	GO:0003674//molecular_function;GO:0005215//transporter activity;GO:0008509//anion transmembrane transporter activity;GO:0008514//organic anion transmembrane transporter activity;GO:0015075//ion transmembrane transporter activity;GO:0022857//transmembrane transporter activity;	-
Psat1	1613.96	615.602	2612.32	4.24352	2.08526	9.48906e-27	3.97062e-25	NC_051366.1	9858076	9863875	+	1332	Psat1	GO:0003674;GO:0003824;GO:0004648;GO:0005575;GO:0005622;GO:0005623;GO:0005737;GO:0006082;GO:0006520;GO:0006563;GO:0006564;GO:0006807;GO:0008150;GO:0008152;GO:0008483;GO:0008652;GO:0009058;GO:0009069;GO:0009070;GO:0009987;GO:0016053;GO:0016740;GO:0016769;GO:0019752;GO:0043436;GO:0044237;GO:0044238;GO:0044249;GO:0044281;GO:0044283;GO:0044424;GO:0044464;GO:0046394;GO:0071704;GO:1901564;GO:1901566;GO:…	K00831	opiNOG04251	E	sp|Q9VAN0|SERC_DROME Probable phosphoserine aminotransferase OS=Drosophila melanogaster OX=7227 GN=CG11899 PE=2 SV=1	NP_001040269.1 phosphoserine aminotransferase 1 [Bombyx mori]	GO:0006082//organic acid metabolic process;GO:0006520//cellular amino acid metabolic process;GO:0006563//L-serine metabolic process;GO:0006564//L-serine biosynthetic process;GO:0006807//nitrogen compound metabolic process;GO:0008150//biological_process;GO:0008152//metabolic process;GO:0008652//cellular amino acid biosynthetic process;GO:0009058//biosynthetic process;GO:0009069//serine family amin…	GO:0005575//cellular_component;GO:0005622//intracellular anatomical structure;GO:0005623//obsolete cell;GO:0005737//cytoplasm;GO:0044424//obsolete intracellular part;GO:0044464//obsolete cell part;	GO:0003674//molecular_function;GO:0003824//catalytic activity;GO:0004648//O-phospho-L-serine:2-oxoglutarate aminotransferase activity;GO:0008483//transaminase activity;GO:0016740//transferase activity;GO:0016769//transferase activity, transferring nitrogenous groups;	ko00750(Vitamin B6 metabolism);ko00270(Cysteine and methionine metabolism);ko00260(Glycine, serine and threonine metabolism)
Cyp332a1	700.019	250.459	1149.58	4.58989	2.19846	1.31268e-26	5.47298e-25	NC_051372.1	6633132	6645732	+	1619	Cyp332a1	GO:0002165;GO:0003008;GO:0003674;GO:0003824;GO:0006066;GO:0006629;GO:0006694;GO:0006697;GO:0006805;GO:0007275;GO:0007600;GO:0007606;GO:0007608;GO:0008150;GO:0008152;GO:0008202;GO:0008205;GO:0008610;GO:0009056;GO:0009058;GO:0009404;GO:0009407;GO:0009410;GO:0009636;GO:0009791;GO:0009987;GO:0010033;GO:0010035;GO:0010038;GO:0010817;GO:0014070;GO:0016125;GO:0016126;GO:0016491;GO:0017085;GO:0017143;GO:…	K14999	opiNOG01633;opiNOG08272;COG2124	Q	sp|Q9V675|CP6G2_DROME Probable cytochrome P450 6g2 OS=Drosophila melanogaster OX=7227 GN=Cyp6g2 PE=2 SV=1	NP_001108340.1 cytochrome P450 CYP332A1 [Bombyx mori]	GO:0002165//instar larval or pupal development;GO:0003008//system process;GO:0006066//alcohol metabolic process;GO:0006629//lipid metabolic process;GO:0006694//steroid biosynthetic process;GO:0006697//ecdysone biosynthetic process;GO:0006805//xenobiotic metabolic process;GO:0007275//multicellular organism development;GO:0007600//sensory perception;GO:0007606//sensory perception of chemical stimul…	-	GO:0003674//molecular_function;GO:0003824//catalytic activity;GO:0016491//oxidoreductase activity;	-
LOC101744119	2428.59	943.318	3913.85	4.14903	2.05277	1.52337e-26	6.32855e-25	NC_051374.1	6029895	6065698	+	1974	LOC101744119	GO:0003674;GO:0005215;GO:0005575;GO:0006810;GO:0006811;GO:0006820;GO:0008150;GO:0016020;GO:0016021;GO:0022857;GO:0031224;GO:0044425;GO:0051179;GO:0051234;GO:0055085	K08193	meNOG00108;opiNOG69168;opiNOG75579;NOG224442;opiNOG19416	PG	sp|O61369|PICO_DROAN Putative inorganic phosphate cotransporter OS=Drosophila ananassae OX=7217 GN=Picot PE=3 SV=1	XP_012545589.1 putative inorganic phosphate cotransporter [Bombyx mori]	GO:0006810//transport;GO:0006811//ion transport;GO:0006820//anion transport;GO:0008150//biological_process;GO:0051179//localization;GO:0051234//establishment of localization;GO:0055085//transmembrane transport;	GO:0005575//cellular_component;GO:0016020//membrane;GO:0016021//integral component of membrane;GO:0031224//intrinsic component of membrane;GO:0044425//obsolete membrane part;	GO:0003674//molecular_function;GO:0005215//transporter activity;GO:0022857//transmembrane transporter activity;	-
LOC101735542	745.36	1221.14	269.575	0.220756	-2.17948	2.18111e-26	9.02854e-25	NC_051366.1	623913	634948	+	1059	LOC101735542	GO:0001101;GO:0003674;GO:0003824;GO:0003846;GO:0004144;GO:0005488;GO:0005515;GO:0005575;GO:0005622;GO:0005623;GO:0005737;GO:0005783;GO:0005789;GO:0005811;GO:0006109;GO:0006111;GO:0006139;GO:0006163;GO:0006629;GO:0006637;GO:0006638;GO:0006639;GO:0006641;GO:0006725;GO:0006732;GO:0006753;GO:0006790;GO:0006793;GO:0006796;GO:0006807;GO:0007275;GO:0007498;GO:0007584;GO:0008150;GO:0008152;GO:0008374;GO:…	K14457	opiNOG08750	I	sp|Q2KHS5|MOG2A_XENLA 2-acylglycerol O-acyltransferase 2-A OS=Xenopus laevis OX=8355 GN=mogat2-a PE=2 SV=1	NP_001303996.1 2-acylglycerol O-acyltransferase 2-A-like [Bombyx mori]	GO:0001101//response to acid chemical;GO:0006109//regulation of carbohydrate metabolic process;GO:0006111//regulation of gluconeogenesis;GO:0006139//nucleobase-containing compound metabolic process;GO:0006163//purine nucleotide metabolic process;GO:0006629//lipid metabolic process;GO:0006637//acyl-CoA metabolic process;GO:0006638//neutral lipid metabolic process;GO:0006639//acylglycerol metabolic…	GO:0005575//cellular_component;GO:0005622//intracellular anatomical structure;GO:0005623//obsolete cell;GO:0005737//cytoplasm;GO:0005783//endoplasmic reticulum;GO:0005789//endoplasmic reticulum membrane;GO:0005811//lipid droplet;GO:0012505//endomembrane system;GO:0016020//membrane;GO:0016021//integral component of membrane;GO:0030176//integral component of endoplasmic reticulum membrane;GO:003122…	GO:0003674//molecular_function;GO:0003824//catalytic activity;GO:0003846//2-acylglycerol O-acyltransferase activity;GO:0004144//diacylglycerol O-acyltransferase activity;GO:0005488//binding;GO:0005515//protein binding;GO:0008374//O-acyltransferase activity;GO:0016411//acylglycerol O-acyltransferase activity;GO:0016740//transferase activity;GO:0016746//acyltransferase activity;GO:0016747//acyltran…	ko00561(Glycerolipid metabolism)
LOC101738553	2113.15	818.115	3408.18	4.16589	2.05863	2.22093e-26	9.16055e-25	NC_051378.1	727995	806932	-	10402	LOC101738553	GO:0000902;GO:0000904;GO:0001501;GO:0001527;GO:0001654;GO:0001655;GO:0001656;GO:0001822;GO:0001932;GO:0001934;GO:0002682;GO:0002683;GO:0002761;GO:0002762;GO:0003674;GO:0005102;GO:0005178;GO:0005179;GO:0005198;GO:0005201;GO:0005488;GO:0005509;GO:0005515;GO:0005539;GO:0005575;GO:0005576;GO:0005604;GO:0005615;GO:0005622;GO:0005623;GO:0005737;GO:0005783;GO:0005788;GO:0005975;GO:0005996;GO:0006006;GO:…	-	opiNOG10574;meNOG57266	T	sp|Q75N90|FBN3_HUMAN Fibrillin-3 OS=Homo sapiens OX=9606 GN=FBN3 PE=2 SV=3	XP_037874370.1 fibrillin-1 isoform X2 [Bombyx mori]	GO:0000902//cell morphogenesis;GO:0000904//cell morphogenesis involved in differentiation;GO:0001501//skeletal system development;GO:0001654//eye development;GO:0001655//urogenital system development;GO:0001656//metanephros development;GO:0001822//kidney development;GO:0001932//regulation of protein phosphorylation;GO:0001934//positive regulation of protein phosphorylation;GO:0002682//regulation …	GO:0001527//microfibril;GO:0005575//cellular_component;GO:0005576//extracellular region;GO:0005604//basement membrane;GO:0005615//extracellular space;GO:0005622//intracellular anatomical structure;GO:0005623//obsolete cell;GO:0005737//cytoplasm;GO:0005783//endoplasmic reticulum;GO:0005788//endoplasmic reticulum lumen;GO:0012505//endomembrane system;GO:0031012//extracellular matrix;GO:0031974//mem…	GO:0003674//molecular_function;GO:0005102//signaling receptor binding;GO:0005178//integrin binding;GO:0005179//hormone activity;GO:0005198//structural molecule activity;GO:0005201//extracellular matrix structural constituent;GO:0005488//binding;GO:0005509//calcium ion binding;GO:0005515//protein binding;GO:0005539//glycosaminoglycan binding;GO:0008201//heparin binding;GO:0030023//extracellular ma…	-
PGRP-S1	465.216	774.32	156.113	0.201613	-2.31034	2.97625e-26	1.22323e-24	NC_051366.1	27368	30234	+	735	PGRP-S1	GO:0001775;GO:0001817;GO:0001818;GO:0001906;GO:0002218;GO:0002221;GO:0002252;GO:0002253;GO:0002263;GO:0002274;GO:0002275;GO:0002283;GO:0002366;GO:0002376;GO:0002443;GO:0002444;GO:0002446;GO:0002682;GO:0002683;GO:0002684;GO:0002694;GO:0002695;GO:0002697;GO:0002698;GO:0002757;GO:0002758;GO:0002764;GO:0003674;GO:0005488;GO:0005539;GO:0005575;GO:0005576;GO:0005622;GO:0005623;GO:0005737;GO:0006810;GO:…	K01446	opiNOG35201;meNOG10319;opiNOG33241	R	sp|Q9XTN0|PGRP_BOMMO Peptidoglycan recognition protein OS=Bombyx mori OX=7091 PE=1 SV=1	NP_001036836.1 peptidoglycan recognition protein precursor [Bombyx mori]	GO:0001775//cell activation;GO:0001817//regulation of cytokine production;GO:0001818//negative regulation of cytokine production;GO:0001906//cell killing;GO:0002218//activation of innate immune response;GO:0002221//pattern recognition receptor signaling pathway;GO:0002252//immune effector process;GO:0002253//activation of immune response;GO:0002263//cell activation involved in immune response;GO:…	GO:0005575//cellular_component;GO:0005576//extracellular region;GO:0005622//intracellular anatomical structure;GO:0005623//obsolete cell;GO:0005737//cytoplasm;GO:0012505//endomembrane system;GO:0030139//endocytic vesicle;GO:0030141//secretory granule;GO:0031410//cytoplasmic vesicle;GO:0031974//membrane-enclosed lumen;GO:0031982//vesicle;GO:0031983//vesicle lumen;GO:0034774//secretory granule lume…	GO:0003674//molecular_function;GO:0005488//binding;GO:0005539//glycosaminoglycan binding;GO:0016019//peptidoglycan immune receptor activity;GO:0038023//signaling receptor activity;GO:0038187//pattern recognition receptor activity;GO:0042834//peptidoglycan binding;GO:0060089//molecular transducer activity;GO:0097367//carbohydrate derivative binding;	ko04624(Toll and Imd signaling pathway)
ae3	829.708	306.523	1352.89	4.41368	2.14198	3.24953e-26	1.33081e-24	NC_051362.1	4482651	4485701	-	2267	ae3	-	-	opiNOG28012;COG2272	RI	sp|B2D0J5|EST6_APIME Venom carboxylesterase-6 OS=Apis mellifera OX=7460 PE=2 SV=1	NP_001121786.1 alpha-esterase 3 precursor [Bombyx mori]	-	-	-	-
UGT41A2	163.149	38.9186	287.38	7.38413	2.88443	3.33863e-26	1.36247e-24	NC_051381.1	14502321	14539546	-	1850	UGT41A2	GO:0001523;GO:0001889;GO:0001972;GO:0002237;GO:0002526;GO:0003008;GO:0003674;GO:0003824;GO:0004857;GO:0005080;GO:0005488;GO:0005496;GO:0005501;GO:0005504;GO:0005515;GO:0005575;GO:0005622;GO:0005623;GO:0005634;GO:0005635;GO:0005640;GO:0005737;GO:0005783;GO:0005789;GO:0005886;GO:0005887;GO:0005975;GO:0005996;GO:0006011;GO:0006063;GO:0006082;GO:0006109;GO:0006139;GO:0006629;GO:0006631;GO:0006706;GO:…	K00699	opiNOG04068;opiNOG61239	GC	sp|A0A291PQH4|UGT2_DACCO UDP-glucosyltransferase 2 OS=Dactylopius coccus OX=765876 GN=UTG2 PE=1 SV=1	NP_001243966.1 UDP-glycosyltransferase UGT41A2 precursor [Bombyx mori]	GO:0001523//retinoid metabolic process;GO:0001889//liver development;GO:0002237//response to molecule of bacterial origin;GO:0002526//acute inflammatory response;GO:0003008//system process;GO:0005975//carbohydrate metabolic process;GO:0005996//monosaccharide metabolic process;GO:0006011//UDP-glucose metabolic process;GO:0006063//uronic acid metabolic process;GO:0006082//organic acid metabolic pro…	GO:0005575//cellular_component;GO:0005622//intracellular anatomical structure;GO:0005623//obsolete cell;GO:0005634//nucleus;GO:0005635//nuclear envelope;GO:0005640//nuclear outer membrane;GO:0005737//cytoplasm;GO:0005783//endoplasmic reticulum;GO:0005789//endoplasmic reticulum membrane;GO:0005886//plasma membrane;GO:0005887//integral component of plasma membrane;GO:0012505//endomembrane system;GO…	GO:0001972//retinoic acid binding;GO:0003674//molecular_function;GO:0003824//catalytic activity;GO:0004857//enzyme inhibitor activity;GO:0005080//protein kinase C binding;GO:0005488//binding;GO:0005496//steroid binding;GO:0005501//retinoid binding;GO:0005504//fatty acid binding;GO:0005515//protein binding;GO:0008144//obsolete drug binding;GO:0008194//UDP-glycosyltransferase activity;GO:0008289//l…	ko00983(Drug metabolism - other enzymes);ko00982(Drug metabolism - cytochrome P450);ko00980(Metabolism of xenobiotics by cytochrome P450);ko00860(Porphyrin metabolism);ko00830(Retinol metabolism);ko00053(Ascorbate and aldarate metabolism);ko00040(Pentose and glucuronate interconversions)
LOC101735419	37.0854	0	74.1708	Inf	Inf	4.28683e-26	1.74326e-24	NC_051384.1	9568123	9578905	+	2978	LOC101735419	GO:0003674;GO:0005215;GO:0005575;GO:0005623;GO:0005886;GO:0006810;GO:0008150;GO:0008643;GO:0015144;GO:0015154;GO:0015157;GO:0015574;GO:0015766;GO:0015771;GO:0015772;GO:0016020;GO:0022857;GO:0034219;GO:0044464;GO:0051179;GO:0051234;GO:0055085;GO:0071702;GO:0071944	K08145	KOG0254;COG0477	GR	sp|A9ZSY2|TRET1_APILI Facilitated trehalose transporter Tret1 OS=Apis mellifera ligustica OX=7469 GN=Tret1 PE=1 SV=1	XP_012545756.1 monosaccharide-sensing protein 1 isoform X2 [Bombyx mori]	GO:0006810//transport;GO:0008150//biological_process;GO:0008643//carbohydrate transport;GO:0015766//disaccharide transport;GO:0015771//trehalose transport;GO:0015772//oligosaccharide transport;GO:0034219//carbohydrate transmembrane transport;GO:0051179//localization;GO:0051234//establishment of localization;GO:0055085//transmembrane transport;GO:0071702//organic substance transport;	GO:0005575//cellular_component;GO:0005623//obsolete cell;GO:0005886//plasma membrane;GO:0016020//membrane;GO:0044464//obsolete cell part;GO:0071944//cell periphery;	GO:0003674//molecular_function;GO:0005215//transporter activity;GO:0015144//carbohydrate transmembrane transporter activity;GO:0015154//disaccharide transmembrane transporter activity;GO:0015157//oligosaccharide transmembrane transporter activity;GO:0015574//trehalose transmembrane transporter activity;GO:0022857//transmembrane transporter activity;	-
LOC101737035	439.343	147.899	730.787	4.94114	2.30484	6.00885e-26	2.43495e-24	NC_051379.1	3771394	3832643	-	1405	LOC101737035	-	-	opiNOG40314	S	-	XP_004932005.1 uncharacterized protein LOC101737035 [Bombyx mori]	-	-	-	-
LOC101735980	44.9783	1.32432	88.6323	66.9265	6.06451	8.40843e-26	3.39542e-24	NC_051383.1	2200197	2231342	-	4194	LOC101735980	GO:0003674;GO:0005215;GO:0005351;GO:0005355;GO:0005402;GO:0006810;GO:0006811;GO:0006812;GO:0008150;GO:0008324;GO:0008643;GO:0008645;GO:0015075;GO:0015077;GO:0015078;GO:0015144;GO:0015145;GO:0015149;GO:0015291;GO:0015293;GO:0015294;GO:0015295;GO:0015318;GO:0015672;GO:0015749;GO:0022804;GO:0022857;GO:0022890;GO:0034219;GO:0034220;GO:0046323;GO:0051119;GO:0051179;GO:0051234;GO:0055085;GO:0071702;GO:…	K08145	opiNOG01842;opiNOG00669	GR	sp|B4LPX5|TRET1_DROVI Facilitated trehalose transporter Tret1 OS=Drosophila virilis OX=7244 GN=Tret1 PE=3 SV=2	XP_012551685.2 facilitated trehalose transporter Tret1-2 homolog [Bombyx mori]	GO:0006810//transport;GO:0006811//ion transport;GO:0006812//cation transport;GO:0008150//biological_process;GO:0008643//carbohydrate transport;GO:0008645//hexose transmembrane transport;GO:0015749//monosaccharide transmembrane transport;GO:0034219//carbohydrate transmembrane transport;GO:0034220//ion transmembrane transport;GO:0046323//glucose import;GO:0051179//localization;GO:0051234//establish…	-	GO:0003674//molecular_function;GO:0005215//transporter activity;GO:0005351//carbohydrate:proton symporter activity;GO:0005355//glucose transmembrane transporter activity;GO:0005402//carbohydrate:cation symporter activity;GO:0008324//cation transmembrane transporter activity;GO:0015075//ion transmembrane transporter activity;GO:0015078//proton transmembrane transporter activity;GO:0015144//carbohy…	-
LOC101741415	3794.61	1537.87	6051.35	3.9349	1.97633	1.05759e-25	4.25577e-24	NC_051367.1	15226952	15229435	+	2049	LOC101741415	-	-	COG2272	I	sp|P12992|ESTJ_HELVI Juvenile hormone esterase OS=Heliothis virescens OX=7102 PE=1 SV=2	XP_004921612.2 juvenile hormone esterase [Bombyx mori]	-	-	-	-
LOC101745721	81.4398	11.1035	151.776	13.6692	3.77286	1.63935e-25	6.57391e-24	NC_051375.1	7341449	7400810	-	5098	LOC101745721	GO:0000122;GO:0000166;GO:0000287;GO:0002028;GO:0003674;GO:0003824;GO:0004672;GO:0004674;GO:0005488;GO:0005515;GO:0005524;GO:0005575;GO:0005622;GO:0005623;GO:0005634;GO:0005737;GO:0005829;GO:0006109;GO:0006111;GO:0006355;GO:0006357;GO:0006464;GO:0006468;GO:0006793;GO:0006796;GO:0006807;GO:0006915;GO:0006950;GO:0007154;GO:0007165;GO:0007166;GO:0007167;GO:0007169;GO:0007275;GO:0007346;GO:0007507;GO:…	K16311	opiNOG00812	T	sp|Q9H0K1|SIK2_HUMAN Serine/threonine-protein kinase SIK2 OS=Homo sapiens OX=9606 GN=SIK2 PE=1 SV=1	XP_037873079.1 serine/threonine-protein kinase par-1 isoform X2 [Bombyx mori]	GO:0000122//negative regulation of transcription by RNA polymerase II;GO:0002028//regulation of sodium ion transport;GO:0006109//regulation of carbohydrate metabolic process;GO:0006111//regulation of gluconeogenesis;GO:0006355//regulation of transcription, DNA-templated;GO:0006357//regulation of transcription by RNA polymerase II;GO:0006464//cellular protein modification process;GO:0006468//prote…	GO:0005575//cellular_component;GO:0005622//intracellular anatomical structure;GO:0005623//obsolete cell;GO:0005634//nucleus;GO:0005737//cytoplasm;GO:0005829//cytosol;GO:0043226//organelle;GO:0043227//membrane-bounded organelle;GO:0043229//intracellular organelle;GO:0043231//intracellular membrane-bounded organelle;GO:0044424//obsolete intracellular part;GO:0044444//obsolete cytoplasmic part;GO:00…	GO:0000166//nucleotide binding;GO:0000287//magnesium ion binding;GO:0003674//molecular_function;GO:0003824//catalytic activity;GO:0004672//protein kinase activity;GO:0004674//protein serine/threonine kinase activity;GO:0005488//binding;GO:0005515//protein binding;GO:0005524//ATP binding;GO:0008134//transcription factor binding;GO:0008140//cAMP response element binding protein binding;GO:0008144//…	-
LOC101746311	42.2907	0	84.5814	Inf	Inf	2.01106e-25	8.03657e-24	NC_051365.1	7292425	7300311	-	1272	LOC101746311	-	-	lepNOG13996;meNOG55430;opiNOG43941	SR	-	XP_004932108.1 uncharacterized protein LOC101746311 [Bombyx mori]	-	-	-	-
serpin-1	1239.65	1999.19	480.104	0.24015	-2.058	2.25562e-25	8.98282e-24	NC_051379.1	11064124	11080706	-	1847	serpin-1	GO:0003674;GO:0004857;GO:0004866;GO:0004867;GO:0004869;GO:0005488;GO:0005515;GO:0005575;GO:0005576;GO:0005615;GO:0005622;GO:0005623;GO:0005737;GO:0007275;GO:0007399;GO:0007417;GO:0007422;GO:0008150;GO:0009892;GO:0009987;GO:0010466;GO:0010468;GO:0010605;GO:0010629;GO:0010720;GO:0010817;GO:0010951;GO:0010955;GO:0010975;GO:0010976;GO:0012505;GO:0019222;GO:0022008;GO:0030141;GO:0030154;GO:0030155;GO:…	K13963	opiNOG04087;opiNOG00782	V	sp|P22922|A1AT_BOMMO Antitrypsin OS=Bombyx mori OX=7091 PE=1 SV=2	XP_028040582.1 antitrypsin isoform X1 [Bombyx mandarina]	GO:0007275//multicellular organism development;GO:0007399//nervous system development;GO:0007417//central nervous system development;GO:0007422//peripheral nervous system development;GO:0008150//biological_process;GO:0009892//negative regulation of metabolic process;GO:0009987//cellular process;GO:0010466//negative regulation of peptidase activity;GO:0010468//regulation of gene expression;GO:0010…	GO:0005575//cellular_component;GO:0005576//extracellular region;GO:0005615//extracellular space;GO:0005622//intracellular anatomical structure;GO:0005623//obsolete cell;GO:0005737//cytoplasm;GO:0012505//endomembrane system;GO:0030141//secretory granule;GO:0031410//cytoplasmic vesicle;GO:0031974//membrane-enclosed lumen;GO:0031982//vesicle;GO:0031983//vesicle lumen;GO:0034774//secretory granule lu…	GO:0003674//molecular_function;GO:0004857//enzyme inhibitor activity;GO:0004866//endopeptidase inhibitor activity;GO:0004867//serine-type endopeptidase inhibitor activity;GO:0004869//cysteine-type endopeptidase inhibitor activity;GO:0005488//binding;GO:0005515//protein binding;GO:0030234//enzyme regulator activity;GO:0030414//peptidase inhibitor activity;GO:0061134//peptidase regulator activity;G…	-
LOC101738401	10370.3	17506	3234.53	0.184767	-2.43622	2.90694e-25	1.15368e-23	NC_051373.1	1438840	1449257	+	1045	LOC101738401	GO:0003674;GO:0003824;GO:0004175;GO:0004252;GO:0006508;GO:0006807;GO:0008150;GO:0008152;GO:0008233;GO:0008236;GO:0016787;GO:0017171;GO:0019538;GO:0043170;GO:0044238;GO:0070011;GO:0071704;GO:0140096;GO:1901564	-	opiNOG59123;KOG3627	O	sp|P08897|COGS_HYPLI Collagenase OS=Hypoderma lineatum OX=7389 PE=1 SV=3	XP_037872465.1 collagenase isoform X1 [Bombyx mori]	GO:0006508//proteolysis;GO:0006807//nitrogen compound metabolic process;GO:0008150//biological_process;GO:0008152//metabolic process;GO:0019538//protein metabolic process;GO:0043170//macromolecule metabolic process;GO:0044238//primary metabolic process;GO:0071704//organic substance metabolic process;GO:1901564//organonitrogen compound metabolic process;	-	GO:0003674//molecular_function;GO:0003824//catalytic activity;GO:0004175//endopeptidase activity;GO:0004252//serine-type endopeptidase activity;GO:0008233//peptidase activity;GO:0008236//serine-type peptidase activity;GO:0016787//hydrolase activity;GO:0017171//serine hydrolase activity;GO:0140096//catalytic activity, acting on a protein;	-
LOC733013	972.004	370.294	1573.71	4.2499	2.08743	3.63337e-25	1.43705e-23	NC_051381.1	1000966	1077928	+	2548	LOC733013	GO:0003674;GO:0005488;GO:0005515;GO:0005520;GO:0005575;GO:0005576;GO:0005615;GO:0006950;GO:0007275;GO:0007399;GO:0007568;GO:0008150;GO:0008340;GO:0009605;GO:0009966;GO:0009967;GO:0009968;GO:0009987;GO:0009991;GO:0010259;GO:0010646;GO:0010647;GO:0010648;GO:0010883;GO:0010888;GO:0014066;GO:0014067;GO:0017046;GO:0019838;GO:0022008;GO:0022611;GO:0023051;GO:0023056;GO:0023057;GO:0030154;GO:0030182;GO:…	-	opiNOG38458;opiNOG43126	T	sp|Q09024|IMPL2_DROME Neural/ectodermal development factor IMP-L2 OS=Drosophila melanogaster OX=7227 GN=ImpL2 PE=1 SV=4	NP_001040473.1 insulin-related peptide binding protein precursor [Bombyx mori]	GO:0006950//response to stress;GO:0007275//multicellular organism development;GO:0007399//nervous system development;GO:0007568//aging;GO:0008150//biological_process;GO:0008340//determination of adult lifespan;GO:0009605//response to external stimulus;GO:0009966//regulation of signal transduction;GO:0009967//positive regulation of signal transduction;GO:0009968//negative regulation of signal tran…	GO:0005575//cellular_component;GO:0005576//extracellular region;GO:0005615//extracellular space;GO:0044421//obsolete extracellular region part;	GO:0003674//molecular_function;GO:0005488//binding;GO:0005515//protein binding;GO:0005520//insulin-like growth factor binding;GO:0017046//peptide hormone binding;GO:0019838//growth factor binding;GO:0033218//amide binding;GO:0042277//peptide binding;GO:0042562//hormone binding;GO:0043559//insulin binding;	-
LOC101738146	667.038	246.67	1087.41	4.40835	2.14024	4.31502e-25	1.70083e-23	NC_051380.1	11270940	11318424	+	6889	LOC101738146	GO:0003674;GO:0005215;GO:0005342;GO:0005575;GO:0006810;GO:0006811;GO:0006820;GO:0008028;GO:0008150;GO:0008509;GO:0008514;GO:0015075;GO:0015318;GO:0015711;GO:0015718;GO:0015849;GO:0016020;GO:0016021;GO:0022857;GO:0031224;GO:0034220;GO:0044425;GO:0046942;GO:0046943;GO:0051179;GO:0051234;GO:0055085;GO:0071702;GO:0098656;GO:1903825;GO:1905039	-	opiNOG10479	G	sp|Q7RTX9|MOT14_HUMAN Monocarboxylate transporter 14 OS=Homo sapiens OX=9606 GN=SLC16A14 PE=2 SV=1	XP_012551378.1 monocarboxylate transporter 4 isoform X3 [Bombyx mori]	GO:0006810//transport;GO:0006811//ion transport;GO:0006820//anion transport;GO:0008150//biological_process;GO:0015711//organic anion transport;GO:0015718//monocarboxylic acid transport;GO:0015849//organic acid transport;GO:0034220//ion transmembrane transport;GO:0046942//carboxylic acid transport;GO:0051179//localization;GO:0051234//establishment of localization;GO:0055085//transmembrane transpor…	GO:0005575//cellular_component;GO:0016020//membrane;GO:0016021//integral component of membrane;GO:0031224//intrinsic component of membrane;GO:0044425//obsolete membrane part;	GO:0003674//molecular_function;GO:0005215//transporter activity;GO:0005342//organic acid transmembrane transporter activity;GO:0008028//monocarboxylic acid transmembrane transporter activity;GO:0008509//anion transmembrane transporter activity;GO:0008514//organic anion transmembrane transporter activity;GO:0015075//ion transmembrane transporter activity;GO:0015318//inorganic molecular entity tran…	-
LOC101741178	94.6374	15.788	173.487	10.9885	3.45792	4.87718e-25	1.91587e-23	NC_051362.1	5227337	5245708	-	1361	LOC101741178	-	-	meNOG43840	R	-	XP_004932382.2 uncharacterized protein LOC101741178 isoform X3 [Bombyx mori]	-	-	-	-
LOC101745954	41.4572	0.688077	82.2264	119.502	6.90089	5.32713e-25	2.08553e-23	NC_051378.1	563976	566120	+	1641	LOC101745954	-	K14999	opiNOG22289;opiNOG01633	Q	sp|Q27664|CP6B2_HELAM Cytochrome P450 6B2 OS=Helicoverpa armigera OX=29058 GN=CYP6B2 PE=2 SV=1	XP_012545238.2 cytochrome P450 6B2 [Bombyx mori]	-	-	-	-
LOC101745861	53.7443	3.62893	103.86	28.6199	4.83895	6.34277e-25	2.47475e-23	NC_051379.1	15876877	15886191	+	2862	LOC101745861	-	K14613	meNOG20534;KOG2816;opiNOG31919	R	sp|Q5F4B8|S46A3_CHICK Solute carrier family 46 member 3 OS=Gallus gallus OX=9031 GN=SLC46A3 PE=2 SV=1	XP_004924747.2 proton-coupled folate transporter isoform X1 [Bombyx mori]	-	-	-	-
LOC100529205	109.48	21.5988	197.362	9.1376	3.19182	1.08547e-24	4.2209e-23	NC_051360.1	7422315	7433511	+	2941	LOC100529205	-	K08193	KOG2532;opiNOG14379	G	sp|Q9V7S5|PICO_DROME Putative inorganic phosphate cotransporter OS=Drosophila melanogaster OX=7227 GN=Picot PE=2 SV=1	XP_012550618.1 putative inorganic phosphate cotransporter [Bombyx mori]	-	-	-	-
LOC101742985	47.173	2.39409	91.952	38.4079	5.26333	1.69969e-24	6.58714e-23	NC_051373.1	8204695	8219642	+	2014	LOC101742985	GO:0000003;GO:0000323;GO:0001664;GO:0001775;GO:0002164;GO:0002252;GO:0002263;GO:0002274;GO:0002275;GO:0002283;GO:0002366;GO:0002376;GO:0002443;GO:0002444;GO:0002446;GO:0002520;GO:0003006;GO:0003674;GO:0003824;GO:0004000;GO:0005102;GO:0005488;GO:0005515;GO:0005575;GO:0005576;GO:0005615;GO:0005622;GO:0005623;GO:0005737;GO:0005764;GO:0005766;GO:0005773;GO:0005775;GO:0006109;GO:0006139;GO:0006144;GO:…	K19572	opiNOG10197	F	sp|P15287|AGSA_APLCA Adenosine deaminase AGSA OS=Aplysia californica OX=6500 PE=1 SV=2	XP_004928847.1 adenosine deaminase AGSA [Bombyx mori]	GO:0000003//reproduction;GO:0001775//cell activation;GO:0002164//larval development;GO:0002252//immune effector process;GO:0002263//cell activation involved in immune response;GO:0002274//myeloid leukocyte activation;GO:0002275//myeloid cell activation involved in immune response;GO:0002283//neutrophil activation involved in immune response;GO:0002366//leukocyte activation involved in immune resp…	GO:0000323//lytic vacuole;GO:0005575//cellular_component;GO:0005576//extracellular region;GO:0005615//extracellular space;GO:0005622//intracellular anatomical structure;GO:0005623//obsolete cell;GO:0005737//cytoplasm;GO:0005764//lysosome;GO:0005766//primary lysosome;GO:0005773//vacuole;GO:0005775//vacuolar lumen;GO:0012505//endomembrane system;GO:0016020//membrane;GO:0016021//integral component o…	GO:0001664//G protein-coupled receptor binding;GO:0003674//molecular_function;GO:0003824//catalytic activity;GO:0004000//adenosine deaminase activity;GO:0005102//signaling receptor binding;GO:0005488//binding;GO:0005515//protein binding;GO:0008083//growth factor activity;GO:0008270//zinc ion binding;GO:0016787//hydrolase activity;GO:0016810//hydrolase activity, acting on carbon-nitrogen (but not …	ko00230(Purine metabolism)
LOC732915	1185.86	1904.65	467.075	0.245229	-2.0278	1.73597e-24	6.70525e-23	NC_051378.1	11182427	11192783	-	1137	LOC732915	GO:0000122;GO:0000166;GO:0000988;GO:0000989;GO:0001076;GO:0001191;GO:0001558;GO:0003674;GO:0003824;GO:0005488;GO:0005515;GO:0005575;GO:0005622;GO:0005623;GO:0005634;GO:0005654;GO:0005737;GO:0005829;GO:0005886;GO:0005975;GO:0005984;GO:0005985;GO:0005986;GO:0005996;GO:0006000;GO:0006002;GO:0006006;GO:0006094;GO:0006109;GO:0006110;GO:0006111;GO:0006140;GO:0006355;GO:0006357;GO:0006793;GO:0006796;GO:…	K03841	opiNOG02683	G	sp|P00636|F16P1_PIG Fructose-1,6-bisphosphatase 1 OS=Sus scrofa OX=9823 GN=FBP1 PE=1 SV=4	NP_001040381.1 fructose-1,6-bisphosphatase [Bombyx mori]	GO:0000122//negative regulation of transcription by RNA polymerase II;GO:0001558//regulation of cell growth;GO:0005975//carbohydrate metabolic process;GO:0005984//disaccharide metabolic process;GO:0005985//sucrose metabolic process;GO:0005986//sucrose biosynthetic process;GO:0005996//monosaccharide metabolic process;GO:0006000//fructose metabolic process;GO:0006002//fructose 6-phosphate metabolic…	GO:0005575//cellular_component;GO:0005622//intracellular anatomical structure;GO:0005623//obsolete cell;GO:0005634//nucleus;GO:0005654//nucleoplasm;GO:0005737//cytoplasm;GO:0005829//cytosol;GO:0005886//plasma membrane;GO:0016020//membrane;GO:0030016//myofibril;GO:0030017//sarcomere;GO:0030018//Z disc;GO:0030054//cell junction;GO:0031674//I band;GO:0031974//membrane-enclosed lumen;GO:0031981//nucl…	GO:0000166//nucleotide binding;GO:0000988//obsolete transcription factor activity, protein binding;GO:0000989//obsolete transcription factor activity, transcription factor binding;GO:0001076//obsolete transcription factor activity, RNA polymerase II transcription factor binding;GO:0001191//obsolete transcriptional repressor activity, RNA polymerase II transcription factor binding;GO:0003674//mole…	ko00051(Fructose and mannose metabolism);ko00030(Pentose phosphate pathway);ko00010(Glycolysis / Gluconeogenesis)
LOC101745920	10564.4	16663.3	4465.58	0.26799	-1.89975	1.84151e-24	7.08919e-23	NC_051363.1	8022191	8023013	+	601	LOC101745920	-	-	-	-	-	XP_004930609.1 U1 small nuclear ribonucleoprotein A [Bombyx mori]	-	-	-	-
an-0895	34.2748	0	68.5496	Inf	Inf	2.00922e-24	7.70915e-23	NC_051380.1	10213264	10221409	-	825	an-0895	-	-	opiNOG62689;meNOG46846;meNOG30458	R	sp|O76879|CCCP_DROME Circadian clock-controlled protein daywake OS=Drosophila melanogaster OX=7227 GN=dyw PE=2 SV=2	NP_001036944.1 juvenile hormone binding protein an-0895 precursor [Bombyx mori]	-	-	-	-
Fps	277.523	88.1919	466.854	5.29362	2.40425	2.62185e-24	1.00264e-22	NC_051376.1	6068603	6079198	-	1745	Fps	GO:0000003;GO:0001558;GO:0003674;GO:0003824;GO:0004161;GO:0004337;GO:0004659;GO:0005575;GO:0005622;GO:0005623;GO:0005634;GO:0005654;GO:0005737;GO:0005739;GO:0005759;GO:0005777;GO:0005829;GO:0006066;GO:0006629;GO:0006644;GO:0006694;GO:0006695;GO:0006720;GO:0006721;GO:0006793;GO:0006796;GO:0006928;GO:0007276;GO:0008150;GO:0008152;GO:0008202;GO:0008203;GO:0008299;GO:0008354;GO:0008610;GO:0008654;GO:…	K00787	opiNOG06582	H	sp|P08836|FPPS_CHICK Farnesyl pyrophosphate synthase OS=Gallus gallus OX=9031 GN=FDPS PE=1 SV=2	NP_001036889.1 farnesyl pyrophosphate syntase [Bombyx mori]	GO:0000003//reproduction;GO:0001558//regulation of cell growth;GO:0006066//alcohol metabolic process;GO:0006629//lipid metabolic process;GO:0006644//phospholipid metabolic process;GO:0006694//steroid biosynthetic process;GO:0006695//cholesterol biosynthetic process;GO:0006720//isoprenoid metabolic process;GO:0006721//terpenoid metabolic process;GO:0006793//phosphorus metabolic process;GO:0006796/…	GO:0005575//cellular_component;GO:0005622//intracellular anatomical structure;GO:0005623//obsolete cell;GO:0005634//nucleus;GO:0005654//nucleoplasm;GO:0005737//cytoplasm;GO:0005739//mitochondrion;GO:0005759//mitochondrial matrix;GO:0005777//peroxisome;GO:0005829//cytosol;GO:0031974//membrane-enclosed lumen;GO:0031981//nuclear lumen;GO:0042579//microbody;GO:0043226//organelle;GO:0043227//membrane-…	GO:0003674//molecular_function;GO:0003824//catalytic activity;GO:0004161//dimethylallyltranstransferase activity;GO:0004337//geranyltranstransferase activity;GO:0004659//prenyltransferase activity;GO:0016740//transferase activity;GO:0016765//transferase activity, transferring alkyl or aryl (other than methyl) groups;	ko00900(Terpenoid backbone biosynthesis)
LOC101747147	59.7044	5.69308	113.716	19.9744	4.32008	3.42317e-24	1.30476e-22	NC_051368.1	13658711	13673348	-	2018	LOC101747147	GO:0005575;GO:0005623;GO:0005886;GO:0016020;GO:0016323;GO:0044425;GO:0044459;GO:0044464;GO:0071944;GO:0098590	K17391	opiNOG09042;NOG139764	PS	sp|Q49B93|SC5AC_MOUSE Sodium-coupled monocarboxylate transporter 2 OS=Mus musculus OX=10090 GN=Slc5a12 PE=1 SV=1	XP_004932959.1 sodium-coupled monocarboxylate transporter 2 isoform X1 [Bombyx mori]	-	GO:0005575//cellular_component;GO:0005623//obsolete cell;GO:0005886//plasma membrane;GO:0016020//membrane;GO:0016323//basolateral plasma membrane;GO:0044425//obsolete membrane part;GO:0044459//obsolete plasma membrane part;GO:0044464//obsolete cell part;GO:0071944//cell periphery;GO:0098590//plasma membrane region;	-	-
ST5	57.5426	5.06156	110.024	21.7371	4.44209	3.44201e-24	1.30762e-22	NC_051379.1	4159594	4204179	+	4125	ST5	-	K08145	opiNOG07541;opiNOG25026	R	sp|B4MYA4|TRET1_DROWI Facilitated trehalose transporter Tret1 OS=Drosophila willistoni OX=7260 GN=Tret1 PE=3 SV=1	NP_001182385.1 putative sugar transporter protein 5 [Bombyx mori]	-	-	-	-
LOC119629853	369.494	644.615	94.3734	0.146403	-2.77198	5.72156e-24	2.1665e-22	NC_051375.1	6227428	6229266	-	1750	LOC119629853	-	-	-	-	-	XP_028025429.1 uncharacterized protein LOC114239437 isoform X2 [Bombyx mandarina]	-	-	-	-
LOC101744989	134.589	31.7738	237.403	7.47168	2.90143	7.81622e-24	2.94999e-22	NC_051370.1	11945016	11966188	+	2596	LOC101744989	GO:0000003;GO:0003006;GO:0003674;GO:0005215;GO:0005342;GO:0005575;GO:0006810;GO:0006811;GO:0006820;GO:0007276;GO:0007281;GO:0008028;GO:0008150;GO:0008219;GO:0008509;GO:0008514;GO:0009987;GO:0010623;GO:0012501;GO:0015075;GO:0015318;GO:0015711;GO:0015718;GO:0015849;GO:0016020;GO:0016021;GO:0019953;GO:0022412;GO:0022414;GO:0022857;GO:0030154;GO:0031224;GO:0032501;GO:0032502;GO:0032504;GO:0034220;GO:…	-	opiNOG16181;NOG231305	G	sp|Q17QR6|MOT13_BOVIN Monocarboxylate transporter 13 OS=Bos taurus OX=9913 GN=SLC16A13 PE=2 SV=1	XP_004927806.2 uncharacterized protein LOC101744989 isoform X1 [Bombyx mori]	GO:0000003//reproduction;GO:0003006//developmental process involved in reproduction;GO:0006810//transport;GO:0006811//ion transport;GO:0006820//anion transport;GO:0007276//gamete generation;GO:0007281//germ cell development;GO:0008150//biological_process;GO:0008219//cell death;GO:0009987//cellular process;GO:0010623//programmed cell death involved in cell development;GO:0012501//programmed cell d…	GO:0005575//cellular_component;GO:0016020//membrane;GO:0016021//integral component of membrane;GO:0031224//intrinsic component of membrane;GO:0044425//obsolete membrane part;	GO:0003674//molecular_function;GO:0005215//transporter activity;GO:0005342//organic acid transmembrane transporter activity;GO:0008028//monocarboxylic acid transmembrane transporter activity;GO:0008509//anion transmembrane transporter activity;GO:0008514//organic anion transmembrane transporter activity;GO:0015075//ion transmembrane transporter activity;GO:0015318//inorganic molecular entity tran…	-
LOC101743496	130.307	229.93	30.6849	0.133454	-2.90559	1.13193e-23	4.25821e-22	NC_051372.1	11092290	11097805	+	5516	LOC101743496	GO:0003674;GO:0003824;GO:0004360;GO:0005488;GO:0005515;GO:0005575;GO:0005622;GO:0005623;GO:0005737;GO:0005829;GO:0005979;GO:0006002;GO:0006040;GO:0006041;GO:0006042;GO:0006047;GO:0006048;GO:0006082;GO:0006091;GO:0006109;GO:0006112;GO:0006139;GO:0006464;GO:0006486;GO:0006487;GO:0006520;GO:0006541;GO:0006725;GO:0006793;GO:0006796;GO:0006807;GO:0006950;GO:0006986;GO:0007154;GO:0007165;GO:0007623;GO:…	K00820	opiNOG07975	M	sp|P82808|GFPT1_RAT Glutamine--fructose-6-phosphate aminotransferase [isomerizing] 1 OS=Rattus norvegicus OX=10116 GN=Gfpt1 PE=1 SV=3	XP_004924656.1 glutamine--fructose-6-phosphate aminotransferase [isomerizing] 1 [Bombyx mori]	GO:0005979//regulation of glycogen biosynthetic process;GO:0006002//fructose 6-phosphate metabolic process;GO:0006040//amino sugar metabolic process;GO:0006041//glucosamine metabolic process;GO:0006042//glucosamine biosynthetic process;GO:0006047//UDP-N-acetylglucosamine metabolic process;GO:0006048//UDP-N-acetylglucosamine biosynthetic process;GO:0006082//organic acid metabolic process;GO:000609…	GO:0005575//cellular_component;GO:0005622//intracellular anatomical structure;GO:0005623//obsolete cell;GO:0005737//cytoplasm;GO:0005829//cytosol;GO:0044424//obsolete intracellular part;GO:0044444//obsolete cytoplasmic part;GO:0044464//obsolete cell part;	GO:0003674//molecular_function;GO:0003824//catalytic activity;GO:0004360//glutamine-fructose-6-phosphate transaminase (isomerizing) activity;GO:0005488//binding;GO:0005515//protein binding;GO:0008483//transaminase activity;GO:0016597//amino acid binding;GO:0016740//transferase activity;GO:0016769//transferase activity, transferring nitrogenous groups;GO:0030246//carbohydrate binding;GO:0031406//c…	ko00520(Amino sugar and nucleotide sugar metabolism);ko00250(Alanine, aspartate and glutamate metabolism)
Apn1	85528.2	133917	37139.1	0.277329	-1.85033	1.70676e-23	6.39981e-22	NC_051366.1	960352	971914	+	3102	Apn1	GO:0003674;GO:0003824;GO:0004177;GO:0005488;GO:0005575;GO:0005622;GO:0005623;GO:0005737;GO:0006508;GO:0006518;GO:0006807;GO:0008150;GO:0008152;GO:0008233;GO:0008235;GO:0008237;GO:0008238;GO:0008270;GO:0009056;GO:0009987;GO:0016787;GO:0019538;GO:0033218;GO:0034641;GO:0042277;GO:0043167;GO:0043169;GO:0043170;GO:0043171;GO:0043603;GO:0044237;GO:0044238;GO:0044248;GO:0044424;GO:0044464;GO:0046872;GO:…	K11140	opiNOG01460	EO	sp|Q11001|AMPM_MANSE Membrane alanyl aminopeptidase (Fragment) OS=Manduca sexta OX=7130 PE=1 SV=1	NP_001037013.1 aminopeptidase N precursor [Bombyx mori]	GO:0006508//proteolysis;GO:0006518//peptide metabolic process;GO:0006807//nitrogen compound metabolic process;GO:0008150//biological_process;GO:0008152//metabolic process;GO:0009056//catabolic process;GO:0009987//cellular process;GO:0019538//protein metabolic process;GO:0034641//cellular nitrogen compound metabolic process;GO:0043170//macromolecule metabolic process;GO:0043171//peptide catabolic …	GO:0005575//cellular_component;GO:0005622//intracellular anatomical structure;GO:0005623//obsolete cell;GO:0005737//cytoplasm;GO:0044424//obsolete intracellular part;GO:0044464//obsolete cell part;	GO:0003674//molecular_function;GO:0003824//catalytic activity;GO:0004177//aminopeptidase activity;GO:0005488//binding;GO:0008233//peptidase activity;GO:0008235//metalloexopeptidase activity;GO:0008237//metallopeptidase activity;GO:0008238//exopeptidase activity;GO:0008270//zinc ion binding;GO:0016787//hydrolase activity;GO:0033218//amide binding;GO:0042277//peptide binding;GO:0043167//ion binding…	ko00480(Glutathione metabolism)
LOC101741290	34.9734	0.344038	69.6028	202.311	7.66043	1.86307e-23	6.96331e-22	NC_051360.1	12518640	12544871	+	2011	LOC101741290	-	-	COG0477;opiNOG00946;opiNOG21071;meNOG20940;meNOG40921	RBG	sp|O75751|S22A3_HUMAN Solute carrier family 22 member 3 OS=Homo sapiens OX=9606 GN=SLC22A3 PE=1 SV=1	XP_004924420.2 solute carrier family 22 member 3 [Bombyx mori]	-	-	-	-
LOC692390	152.988	39.4988	266.478	6.74648	2.75413	2.13595e-23	7.95743e-22	NC_051374.1	9222870	9224062	+	1193	LOC692390	GO:0000003;GO:0000323;GO:0001775;GO:0001890;GO:0001893;GO:0002252;GO:0002263;GO:0002274;GO:0002275;GO:0002283;GO:0002366;GO:0002376;GO:0002443;GO:0002444;GO:0002446;GO:0003006;GO:0003674;GO:0003824;GO:0004175;GO:0004197;GO:0004252;GO:0005488;GO:0005515;GO:0005518;GO:0005575;GO:0005576;GO:0005615;GO:0005622;GO:0005623;GO:0005634;GO:0005730;GO:0005737;GO:0005739;GO:0005764;GO:0005768;GO:0005773;GO:…	K01363	opiNOG05459	O	sp|P00787|CATB_RAT Cathepsin B OS=Rattus norvegicus OX=10116 GN=Ctsb PE=1 SV=2	NP_001036850.1 cathepsin B precursor [Bombyx mori]	GO:0000003//reproduction;GO:0001775//cell activation;GO:0001890//placenta development;GO:0001893//maternal placenta development;GO:0002252//immune effector process;GO:0002263//cell activation involved in immune response;GO:0002274//myeloid leukocyte activation;GO:0002275//myeloid cell activation involved in immune response;GO:0002283//neutrophil activation involved in immune response;GO:0002366//…	GO:0000323//lytic vacuole;GO:0005575//cellular_component;GO:0005576//extracellular region;GO:0005615//extracellular space;GO:0005622//intracellular anatomical structure;GO:0005623//obsolete cell;GO:0005634//nucleus;GO:0005730//nucleolus;GO:0005737//cytoplasm;GO:0005739//mitochondrion;GO:0005764//lysosome;GO:0005768//endosome;GO:0005773//vacuole;GO:0005775//vacuolar lumen;GO:0005886//plasma membra…	GO:0003674//molecular_function;GO:0003824//catalytic activity;GO:0004175//endopeptidase activity;GO:0004197//cysteine-type endopeptidase activity;GO:0004252//serine-type endopeptidase activity;GO:0005488//binding;GO:0005515//protein binding;GO:0005518//collagen binding;GO:0008233//peptidase activity;GO:0008234//cysteine-type peptidase activity;GO:0008236//serine-type peptidase activity;GO:0016787…	ko04142(Lysosome);ko04140(Autophagy - animal)
Alps	19851.9	8638.17	31065.7	3.59633	1.84652	2.80806e-23	1.04277e-21	NC_051360.1	15188858	15191231	+	1587	Alps	GO:0001666;GO:0003674;GO:0003824;GO:0004035;GO:0005575;GO:0005623;GO:0006793;GO:0006796;GO:0006950;GO:0008150;GO:0008152;GO:0009628;GO:0009636;GO:0009986;GO:0009987;GO:0016311;GO:0016787;GO:0016788;GO:0016791;GO:0035094;GO:0036293;GO:0042221;GO:0042493;GO:0042578;GO:0044237;GO:0044464;GO:0050896;GO:0070482	K01077	opiNOG04478	P	sp|P29523|PPB_BOMMO Membrane-bound alkaline phosphatase OS=Bombyx mori OX=7091 GN=Alp-m PE=1 SV=4	NP_001036856.2 soluble alkaline phosphatase precursor [Bombyx mori]	GO:0001666//response to hypoxia;GO:0006793//phosphorus metabolic process;GO:0006796//phosphate-containing compound metabolic process;GO:0006950//response to stress;GO:0008150//biological_process;GO:0008152//metabolic process;GO:0009628//response to abiotic stimulus;GO:0009636//response to toxic substance;GO:0009987//cellular process;GO:0016311//dephosphorylation;GO:0035094//response to nicotine;G…	GO:0005575//cellular_component;GO:0005623//obsolete cell;GO:0009986//cell surface;GO:0044464//obsolete cell part;	GO:0003674//molecular_function;GO:0003824//catalytic activity;GO:0004035//alkaline phosphatase activity;GO:0016787//hydrolase activity;GO:0016788//hydrolase activity, acting on ester bonds;GO:0016791//phosphatase activity;GO:0042578//phosphoric ester hydrolase activity;	ko00790(Folate biosynthesis);ko00730(Thiamine metabolism)
LOC692380	21597.2	4281.27	38913.1	9.08913	3.18414	3.35558e-23	1.2421e-21	NC_051373.1	1472244	1483396	+	1108	LOC692380	-	-	opiNOG59123	O	sp|P17207|SER3_DROME Serine protease 3 OS=Drosophila melanogaster OX=7227 GN=Jon99Ci PE=2 SV=2	XP_004928981.1 chymotrypsin-like elastase family member 1 [Bombyx mori]	-	-	-	-
LOC101745938	637.048	247.604	1026.49	4.1457	2.05162	3.44619e-23	1.27157e-21	NC_051368.1	4036909	4042062	-	1285	LOC101745938	GO:0003674;GO:0003824;GO:0005488;GO:0005534;GO:0005536;GO:0005575;GO:0005622;GO:0005623;GO:0005737;GO:0005794;GO:0005829;GO:0005975;GO:0005996;GO:0006011;GO:0006012;GO:0006082;GO:0006090;GO:0006091;GO:0006096;GO:0006139;GO:0006163;GO:0006164;GO:0006165;GO:0006258;GO:0006725;GO:0006732;GO:0006733;GO:0006753;GO:0006754;GO:0006757;GO:0006793;GO:0006796;GO:0006807;GO:0007610;GO:0007626;GO:0008108;GO:…	K00965	opiNOG05902	C	sp|Q9VMA2|GALT_DROME Probable galactose-1-phosphate uridylyltransferase OS=Drosophila melanogaster OX=7227 GN=Galt PE=2 SV=2	XP_037869807.1 probable galactose-1-phosphate uridylyltransferase isoform X2 [Bombyx mori]	GO:0005975//carbohydrate metabolic process;GO:0005996//monosaccharide metabolic process;GO:0006011//UDP-glucose metabolic process;GO:0006012//galactose metabolic process;GO:0006082//organic acid metabolic process;GO:0006090//pyruvate metabolic process;GO:0006091//generation of precursor metabolites and energy;GO:0006096//glycolytic process;GO:0006139//nucleobase-containing compound metabolic proc…	GO:0005575//cellular_component;GO:0005622//intracellular anatomical structure;GO:0005623//obsolete cell;GO:0005737//cytoplasm;GO:0005794//Golgi apparatus;GO:0005829//cytosol;GO:0012505//endomembrane system;GO:0043226//organelle;GO:0043227//membrane-bounded organelle;GO:0043229//intracellular organelle;GO:0043231//intracellular membrane-bounded organelle;GO:0044424//obsolete intracellular part;GO:…	GO:0003674//molecular_function;GO:0003824//catalytic activity;GO:0005488//binding;GO:0005534//galactose binding;GO:0005536//glucose binding;GO:0008108//UDP-glucose:hexose-1-phosphate uridylyltransferase activity;GO:0008270//zinc ion binding;GO:0016740//transferase activity;GO:0016772//transferase activity, transferring phosphorus-containing groups;GO:0016779//nucleotidyltransferase activity;GO:00…	ko00520(Amino sugar and nucleotide sugar metabolism);ko00052(Galactose metabolism)
LOC101740285	80997.6	139783	22212.6	0.158908	-2.65374	3.61265e-23	1.32874e-21	NC_051375.1	47415	54803	+	978	LOC101740285	GO:0003674;GO:0003824;GO:0004175;GO:0004252;GO:0006508;GO:0006807;GO:0008150;GO:0008152;GO:0008233;GO:0008236;GO:0016787;GO:0017171;GO:0019538;GO:0043170;GO:0044238;GO:0070011;GO:0071704;GO:0140096;GO:1901564	-	opiNOG12524;COG5640;NOG104137	OE	sp|P08897|COGS_HYPLI Collagenase OS=Hypoderma lineatum OX=7389 PE=1 SV=3	XP_004927691.2 collagenase [Bombyx mori]	GO:0006508//proteolysis;GO:0006807//nitrogen compound metabolic process;GO:0008150//biological_process;GO:0008152//metabolic process;GO:0019538//protein metabolic process;GO:0043170//macromolecule metabolic process;GO:0044238//primary metabolic process;GO:0071704//organic substance metabolic process;GO:1901564//organonitrogen compound metabolic process;	-	GO:0003674//molecular_function;GO:0003824//catalytic activity;GO:0004175//endopeptidase activity;GO:0004252//serine-type endopeptidase activity;GO:0008233//peptidase activity;GO:0008236//serine-type peptidase activity;GO:0016787//hydrolase activity;GO:0017171//serine hydrolase activity;GO:0140096//catalytic activity, acting on a protein;	-
LOC101736768	56.6944	4.96271	108.426	21.8482	4.44944	4.59184e-23	1.68353e-21	NC_051369.1	3729645	3764637	+	2306	LOC101736768	GO:0002009;GO:0003674;GO:0005215;GO:0005326;GO:0005328;GO:0005575;GO:0005623;GO:0005886;GO:0005887;GO:0006810;GO:0006811;GO:0006812;GO:0006814;GO:0006836;GO:0008150;GO:0008324;GO:0009653;GO:0009888;GO:0015075;GO:0015077;GO:0015081;GO:0015291;GO:0015293;GO:0015294;GO:0015318;GO:0015370;GO:0015672;GO:0016020;GO:0016021;GO:0022804;GO:0022857;GO:0022890;GO:0030001;GO:0031224;GO:0031226;GO:0032502;GO:…	K05336	opiNOG35707;lepNOG04449;opiNOG62157	TP	sp|P27922|SC6A3_BOVIN Sodium-dependent dopamine transporter OS=Bos taurus OX=9913 GN=SLC6A3 PE=2 SV=1	XP_004929448.1 sodium-dependent nutrient amino acid transporter 1 [Bombyx mori]	GO:0002009//morphogenesis of an epithelium;GO:0006810//transport;GO:0006811//ion transport;GO:0006812//cation transport;GO:0006814//sodium ion transport;GO:0006836//neurotransmitter transport;GO:0008150//biological_process;GO:0009653//anatomical structure morphogenesis;GO:0009888//tissue development;GO:0030001//metal ion transport;GO:0032502//developmental process;GO:0034220//ion transmembrane tr…	GO:0005575//cellular_component;GO:0005623//obsolete cell;GO:0005886//plasma membrane;GO:0005887//integral component of plasma membrane;GO:0016020//membrane;GO:0016021//integral component of membrane;GO:0031224//intrinsic component of membrane;GO:0031226//intrinsic component of plasma membrane;GO:0044425//obsolete membrane part;GO:0044459//obsolete plasma membrane part;GO:0044464//obsolete cell pa…	GO:0003674//molecular_function;GO:0005215//transporter activity;GO:0005326//neurotransmitter transmembrane transporter activity;GO:0005328//neurotransmitter:sodium symporter activity;GO:0008324//cation transmembrane transporter activity;GO:0015075//ion transmembrane transporter activity;GO:0015081//sodium ion transmembrane transporter activity;GO:0015291//secondary active transmembrane transporte…	-
LOC101744593	161.768	44.0608	279.475	6.34295	2.66515	5.38172e-23	1.96688e-21	NC_051370.1	2303070	2368086	+	2772	LOC101744593	GO:0003333;GO:0003674;GO:0005215;GO:0005342;GO:0005575;GO:0005622;GO:0005623;GO:0005737;GO:0005773;GO:0005774;GO:0006810;GO:0006811;GO:0006820;GO:0006865;GO:0008150;GO:0008509;GO:0008514;GO:0015075;GO:0015171;GO:0015318;GO:0015711;GO:0015849;GO:0016020;GO:0022857;GO:0031090;GO:0034220;GO:0043226;GO:0043227;GO:0043229;GO:0043231;GO:0044422;GO:0044424;GO:0044437;GO:0044444;GO:0044446;GO:0044464;GO:…	K14209	opiNOG17466;COG0814	E	sp|Q9VT04|PATH_DROME Proton-coupled amino acid transporter-like protein pathetic OS=Drosophila melanogaster OX=7227 GN=path PE=1 SV=1	XP_037870745.1 proton-coupled amino acid transporter-like protein pathetic isoform X2 [Bombyx mori]	GO:0003333//amino acid transmembrane transport;GO:0006810//transport;GO:0006811//ion transport;GO:0006820//anion transport;GO:0006865//amino acid transport;GO:0008150//biological_process;GO:0015711//organic anion transport;GO:0015849//organic acid transport;GO:0034220//ion transmembrane transport;GO:0046942//carboxylic acid transport;GO:0051179//localization;GO:0051234//establishment of localizat…	GO:0005575//cellular_component;GO:0005622//intracellular anatomical structure;GO:0005623//obsolete cell;GO:0005737//cytoplasm;GO:0005773//vacuole;GO:0005774//vacuolar membrane;GO:0016020//membrane;GO:0031090//organelle membrane;GO:0043226//organelle;GO:0043227//membrane-bounded organelle;GO:0043229//intracellular organelle;GO:0043231//intracellular membrane-bounded organelle;GO:0044422//obsolete …	GO:0003674//molecular_function;GO:0005215//transporter activity;GO:0005342//organic acid transmembrane transporter activity;GO:0008509//anion transmembrane transporter activity;GO:0008514//organic anion transmembrane transporter activity;GO:0015075//ion transmembrane transporter activity;GO:0015171//amino acid transmembrane transporter activity;GO:0015318//inorganic molecular entity transmembrane…	-
LOC101739177	67.9031	3.04916	132.757	43.5389	5.44423	5.54703e-23	2.0209e-21	NC_051375.1	4286024	4344286	+	3745	LOC101739177	-	K00911	meNOG20662	R	-	XP_012547652.2 uncharacterized protein LOC101739177 [Bombyx mori]	-	-	-	ko04070(Phosphatidylinositol signaling system);ko00562(Inositol phosphate metabolism)
LOC101744163	805.555	323.542	1287.57	3.9796	1.99262	6.28773e-23	2.28355e-21	NC_051371.1	7419036	7493138	-	1339	LOC101744163	-	-	meNOG56499;opiNOG45540	RS	-	XP_028029801.1 U8-agatoxin-Ao1a-like [Bombyx mandarina]	-	-	-	-
LOC101737464	52.1964	4.42531	99.9674	22.5899	4.49761	6.53413e-23	2.3656e-21	NC_051383.1	2964536	2974729	-	2101	LOC101737464	GO:0003674;GO:0005215;GO:0005351;GO:0005355;GO:0005402;GO:0006810;GO:0006811;GO:0006812;GO:0008150;GO:0008324;GO:0008643;GO:0008645;GO:0015075;GO:0015077;GO:0015078;GO:0015144;GO:0015145;GO:0015149;GO:0015291;GO:0015293;GO:0015294;GO:0015295;GO:0015318;GO:0015672;GO:0015749;GO:0022804;GO:0022857;GO:0022890;GO:0034219;GO:0034220;GO:0046323;GO:0051119;GO:0051179;GO:0051234;GO:0055085;GO:0071702;GO:…	K08145	meNOG38405;opiNOG00669;KOG0254	R	sp|A5LGM7|TRET1_POLVA Facilitated trehalose transporter Tret1 OS=Polypedilum vanderplanki OX=319348 GN=Tret1 PE=1 SV=1	XP_037876552.1 facilitated trehalose transporter Tret1 isoform X2 [Bombyx mori]	GO:0006810//transport;GO:0006811//ion transport;GO:0006812//cation transport;GO:0008150//biological_process;GO:0008643//carbohydrate transport;GO:0008645//hexose transmembrane transport;GO:0015749//monosaccharide transmembrane transport;GO:0034219//carbohydrate transmembrane transport;GO:0034220//ion transmembrane transport;GO:0046323//glucose import;GO:0051179//localization;GO:0051234//establish…	-	GO:0003674//molecular_function;GO:0005215//transporter activity;GO:0005351//carbohydrate:proton symporter activity;GO:0005355//glucose transmembrane transporter activity;GO:0005402//carbohydrate:cation symporter activity;GO:0008324//cation transmembrane transporter activity;GO:0015075//ion transmembrane transporter activity;GO:0015078//proton transmembrane transporter activity;GO:0015144//carbohy…	-
LOC101742811	1195.41	482.46	1908.36	3.95547	1.98385	7.43006e-23	2.68155e-21	NC_051362.1	3564595	3736184	-	7499	LOC101742811	GO:0000976;GO:0000977;GO:0000978;GO:0000981;GO:0000982;GO:0000987;GO:0001012;GO:0001067;GO:0001077;GO:0001228;GO:0003674;GO:0003676;GO:0003677;GO:0003690;GO:0003700;GO:0005488;GO:0005575;GO:0005622;GO:0005623;GO:0005634;GO:0005737;GO:0006139;GO:0006351;GO:0006355;GO:0006357;GO:0006366;GO:0006725;GO:0006807;GO:0008150;GO:0008152;GO:0008284;GO:0009058;GO:0009059;GO:0009889;GO:0009891;GO:0009893;GO:…	-	opiNOG71531;opiNOG29491;opiNOG78510	K	sp|Q24523|BUN2_DROME Protein bunched, class 2/F/G isoform OS=Drosophila melanogaster OX=7227 GN=bun PE=2 SV=4	XP_037866758.1 putative mediator of RNA polymerase II transcription subunit 26 isoform X5 [Bombyx mori]	GO:0006139//nucleobase-containing compound metabolic process;GO:0006351//transcription, DNA-templated;GO:0006355//regulation of transcription, DNA-templated;GO:0006357//regulation of transcription by RNA polymerase II;GO:0006366//transcription by RNA polymerase II;GO:0006725//cellular aromatic compound metabolic process;GO:0006807//nitrogen compound metabolic process;GO:0008150//biological_proces…	GO:0005575//cellular_component;GO:0005622//intracellular anatomical structure;GO:0005623//obsolete cell;GO:0005634//nucleus;GO:0005737//cytoplasm;GO:0043226//organelle;GO:0043227//membrane-bounded organelle;GO:0043229//intracellular organelle;GO:0043231//intracellular membrane-bounded organelle;GO:0044424//obsolete intracellular part;GO:0044464//obsolete cell part;	GO:0000976//transcription cis-regulatory region binding;GO:0000977//RNA polymerase II transcription regulatory region sequence-specific DNA binding;GO:0000978//RNA polymerase II cis-regulatory region sequence-specific DNA binding;GO:0000981//DNA-binding transcription factor activity, RNA polymerase II-specific;GO:0000987//cis-regulatory region sequence-specific DNA binding;GO:0001067//transcripti…	-
LOC101737942	35.6173	0.678623	70.556	103.969	6.70001	1.21715e-22	4.37908e-21	NC_051381.1	3925575	3940258	-	1542	LOC101737942	-	K14209	COG0814	E	sp|Q9VT04|PATH_DROME Proton-coupled amino acid transporter-like protein pathetic OS=Drosophila melanogaster OX=7227 GN=path PE=1 SV=1	XP_004924909.1 proton-coupled amino acid transporter-like protein pathetic [Bombyx mori]	-	-	-	-
LOC101746928	49.8753	3.98707	95.7636	24.0185	4.58608	1.65765e-22	5.94539e-21	NC_051367.1	13024842	13030512	-	1815	LOC101746928	GO:0000003;GO:0000166;GO:0001568;GO:0001655;GO:0001676;GO:0001822;GO:0001944;GO:0002237;GO:0003674;GO:0003824;GO:0004888;GO:0004930;GO:0004953;GO:0004954;GO:0004955;GO:0004957;GO:0005488;GO:0005515;GO:0005575;GO:0005576;GO:0005615;GO:0005622;GO:0005623;GO:0005634;GO:0005654;GO:0005737;GO:0005829;GO:0006082;GO:0006629;GO:0006631;GO:0006633;GO:0006636;GO:0006690;GO:0006692;GO:0006693;GO:0007154;GO:…	K00069	opiNOG09982;opiNOG71945	Q	sp|Q3T0C2|PGDH_BOVIN 15-hydroxyprostaglandin dehydrogenase [NAD(+)] OS=Bos taurus OX=9913 GN=HPGD PE=2 SV=1	XP_004921652.1 15-hydroxyprostaglandin dehydrogenase [NAD(+)] [Bombyx mori]	GO:0000003//reproduction;GO:0001568//blood vessel development;GO:0001655//urogenital system development;GO:0001676//long-chain fatty acid metabolic process;GO:0001822//kidney development;GO:0001944//vasculature development;GO:0002237//response to molecule of bacterial origin;GO:0006082//organic acid metabolic process;GO:0006629//lipid metabolic process;GO:0006631//fatty acid metabolic process;GO:…	GO:0005575//cellular_component;GO:0005576//extracellular region;GO:0005615//extracellular space;GO:0005622//intracellular anatomical structure;GO:0005623//obsolete cell;GO:0005634//nucleus;GO:0005654//nucleoplasm;GO:0005737//cytoplasm;GO:0005829//cytosol;GO:0031974//membrane-enclosed lumen;GO:0031981//nuclear lumen;GO:0043226//organelle;GO:0043227//membrane-bounded organelle;GO:0043229//intracell…	GO:0000166//nucleotide binding;GO:0003674//molecular_function;GO:0003824//catalytic activity;GO:0004888//transmembrane signaling receptor activity;GO:0004930//G protein-coupled receptor activity;GO:0004953//icosanoid receptor activity;GO:0004954//prostanoid receptor activity;GO:0004955//prostaglandin receptor activity;GO:0004957//prostaglandin E receptor activity;GO:0005488//binding;GO:0005515//p…	-
LOC101741871	1158.68	489.33	1828.04	3.7358	1.90142	2.78299e-22	9.95071e-21	NC_051380.1	279205	323547	+	2651	LOC101741871	GO:0003008;GO:0003674;GO:0005215;GO:0005326;GO:0005575;GO:0005623;GO:0005886;GO:0005887;GO:0006810;GO:0006811;GO:0006812;GO:0006820;GO:0006836;GO:0007610;GO:0007611;GO:0007613;GO:0008150;GO:0008324;GO:0008509;GO:0008514;GO:0008519;GO:0009914;GO:0010646;GO:0010648;GO:0010817;GO:0015075;GO:0015101;GO:0015220;GO:0015695;GO:0015696;GO:0015711;GO:0015870;GO:0015871;GO:0015893;GO:0016020;GO:0016021;GO:…	-	meNOG07310;opiNOG00946	R	sp|Q9VCA2|ORCT_DROME Organic cation transporter protein OS=Drosophila melanogaster OX=7227 GN=Orct PE=1 SV=1	XP_037875285.1 organic cation transporter protein isoform X1 [Bombyx mori]	GO:0003008//system process;GO:0006810//transport;GO:0006811//ion transport;GO:0006812//cation transport;GO:0006820//anion transport;GO:0006836//neurotransmitter transport;GO:0007610//behavior;GO:0007611//learning or memory;GO:0007613//memory;GO:0008150//biological_process;GO:0009914//hormone transport;GO:0010646//regulation of cell communication;GO:0010648//negative regulation of cell communicati…	GO:0005575//cellular_component;GO:0005623//obsolete cell;GO:0005886//plasma membrane;GO:0005887//integral component of plasma membrane;GO:0016020//membrane;GO:0016021//integral component of membrane;GO:0031224//intrinsic component of membrane;GO:0031226//intrinsic component of plasma membrane;GO:0044425//obsolete membrane part;GO:0044459//obsolete plasma membrane part;GO:0044464//obsolete cell pa…	GO:0003674//molecular_function;GO:0005215//transporter activity;GO:0005326//neurotransmitter transmembrane transporter activity;GO:0008324//cation transmembrane transporter activity;GO:0008509//anion transmembrane transporter activity;GO:0008514//organic anion transmembrane transporter activity;GO:0008519//ammonium transmembrane transporter activity;GO:0015075//ion transmembrane transporter activ…	-
LOC101741435	61.12	7.18248	115.057	16.0192	4.00173	3.2622e-22	1.16281e-20	NC_051369.1	13699399	13730881	+	6288	LOC101741435	GO:0003674;GO:0003824;GO:0004805;GO:0005575;GO:0005622;GO:0005623;GO:0005737;GO:0005975;GO:0005984;GO:0005991;GO:0005992;GO:0006793;GO:0006796;GO:0006950;GO:0008150;GO:0008152;GO:0009058;GO:0009311;GO:0009312;GO:0009987;GO:0016051;GO:0016311;GO:0016787;GO:0016788;GO:0016791;GO:0019203;GO:0033554;GO:0034637;GO:0042578;GO:0044237;GO:0044238;GO:0044249;GO:0044262;GO:0044424;GO:0044464;GO:0046351;GO:…	K16055	opiNOG01044	G	sp|G4RK44|TPSP_THETK Bifunctional trehalose-6-phosphate synthase/phosphatase OS=Thermoproteus tenax (strain ATCC 35583 / DSM 2078 / JCM 9277 / NBRC 100435 / Kra 1) OX=768679 GN=tpsp PE=1 SV=1	XP_012546355.1 alpha,alpha-trehalose-phosphate synthase [UDP-forming] isoform X2 [Bombyx mori]	GO:0005975//carbohydrate metabolic process;GO:0005984//disaccharide metabolic process;GO:0005991//trehalose metabolic process;GO:0005992//trehalose biosynthetic process;GO:0006793//phosphorus metabolic process;GO:0006796//phosphate-containing compound metabolic process;GO:0006950//response to stress;GO:0008150//biological_process;GO:0008152//metabolic process;GO:0009058//biosynthetic process;GO:0…	GO:0005575//cellular_component;GO:0005622//intracellular anatomical structure;GO:0005623//obsolete cell;GO:0005737//cytoplasm;GO:0044424//obsolete intracellular part;GO:0044464//obsolete cell part;	GO:0003674//molecular_function;GO:0003824//catalytic activity;GO:0004805//trehalose-phosphatase activity;GO:0016787//hydrolase activity;GO:0016788//hydrolase activity, acting on ester bonds;GO:0016791//phosphatase activity;GO:0019203//carbohydrate phosphatase activity;GO:0042578//phosphoric ester hydrolase activity;	ko00500(Starch and sucrose metabolism)
GSTs1	138.46	36.8399	240.081	6.51686	2.70418	3.9881e-22	1.41719e-20	NC_051360.1	12561494	12566385	-	706	GSTs1	-	K04097	opiNOG28369;opiNOG38613	O	sp|P46429|GST2_MANSE Glutathione S-transferase 2 OS=Manduca sexta OX=7130 GN=GST2 PE=2 SV=1	NP_001037077.1 glutathione S-transferase sigma 1 [Bombyx mori]	-	-	-	ko00982(Drug metabolism - cytochrome P450);ko00980(Metabolism of xenobiotics by cytochrome P450);ko00590(Arachidonic acid metabolism);ko00480(Glutathione metabolism)
LOC101744254	46.4694	3.32263	89.6161	26.9715	4.75336	4.98457e-22	1.76585e-20	NW_023637935.1	13645	33675	+	5953	LOC101744254	GO:0000166;GO:0000271;GO:0000287;GO:0001678;GO:0001817;GO:0001819;GO:0002682;GO:0002684;GO:0002697;GO:0002699;GO:0002700;GO:0002702;GO:0002718;GO:0002720;GO:0002739;GO:0002741;GO:0002791;GO:0002793;GO:0002931;GO:0003674;GO:0003824;GO:0004340;GO:0004396;GO:0004672;GO:0005488;GO:0005515;GO:0005524;GO:0005536;GO:0005539;GO:0005575;GO:0005622;GO:0005623;GO:0005634;GO:0005654;GO:0005737;GO:0005739;GO:…	K00844	opiNOG01612	G	sp|P17710|HXK1_MOUSE Hexokinase-1 OS=Mus musculus OX=10090 GN=Hk1 PE=1 SV=3	XP_037877347.1 hexokinase HKDC1 [Bombyx mori]	GO:0000271//polysaccharide biosynthetic process;GO:0001678//cellular glucose homeostasis;GO:0001817//regulation of cytokine production;GO:0001819//positive regulation of cytokine production;GO:0002682//regulation of immune system process;GO:0002684//positive regulation of immune system process;GO:0002697//regulation of immune effector process;GO:0002699//positive regulation of immune effector pro…	GO:0005575//cellular_component;GO:0005622//intracellular anatomical structure;GO:0005623//obsolete cell;GO:0005634//nucleus;GO:0005654//nucleoplasm;GO:0005737//cytoplasm;GO:0005739//mitochondrion;GO:0005740//mitochondrial envelope;GO:0005741//mitochondrial outer membrane;GO:0005829//cytosol;GO:0005886//plasma membrane;GO:0005901//caveola;GO:0005929//cilium;GO:0005938//cell cortex;GO:0012505//endo…	GO:0000166//nucleotide binding;GO:0000287//magnesium ion binding;GO:0003674//molecular_function;GO:0003824//catalytic activity;GO:0004340//glucokinase activity;GO:0004396//hexokinase activity;GO:0004672//protein kinase activity;GO:0005488//binding;GO:0005515//protein binding;GO:0005524//ATP binding;GO:0005536//glucose binding;GO:0005539//glycosaminoglycan binding;GO:0008144//obsolete drug binding…	ko00520(Amino sugar and nucleotide sugar metabolism);ko00500(Starch and sucrose metabolism);ko00052(Galactose metabolism);ko00051(Fructose and mannose metabolism);ko00010(Glycolysis / Gluconeogenesis)
LOC732953	1053.92	442.661	1665.17	3.76174	1.9114	5.19474e-22	1.83468e-20	NC_051376.1	10009549	10025740	+	2275	LOC732953	GO:0001676;GO:0001775;GO:0002252;GO:0002263;GO:0002274;GO:0002275;GO:0002283;GO:0002366;GO:0002376;GO:0002443;GO:0002444;GO:0002446;GO:0003674;GO:0003824;GO:0004177;GO:0004301;GO:0004463;GO:0005488;GO:0005575;GO:0005576;GO:0005622;GO:0005623;GO:0005634;GO:0005654;GO:0005737;GO:0005829;GO:0006082;GO:0006508;GO:0006518;GO:0006629;GO:0006631;GO:0006633;GO:0006690;GO:0006691;GO:0006807;GO:0006810;GO:…	K01254	opiNOG01458;opiNOG20331	EJ	sp|Q3SZH7|LKHA4_BOVIN Leukotriene A-4 hydrolase OS=Bos taurus OX=9913 GN=LTA4H PE=2 SV=3	NP_001040416.1 leukotriene A-4 hydrolase [Bombyx mori]	GO:0001676//long-chain fatty acid metabolic process;GO:0001775//cell activation;GO:0002252//immune effector process;GO:0002263//cell activation involved in immune response;GO:0002274//myeloid leukocyte activation;GO:0002275//myeloid cell activation involved in immune response;GO:0002283//neutrophil activation involved in immune response;GO:0002366//leukocyte activation involved in immune response…	GO:0005575//cellular_component;GO:0005576//extracellular region;GO:0005622//intracellular anatomical structure;GO:0005623//obsolete cell;GO:0005634//nucleus;GO:0005654//nucleoplasm;GO:0005737//cytoplasm;GO:0005829//cytosol;GO:0012505//endomembrane system;GO:0030141//secretory granule;GO:0031410//cytoplasmic vesicle;GO:0031974//membrane-enclosed lumen;GO:0031981//nuclear lumen;GO:0031982//vesicle;…	GO:0003674//molecular_function;GO:0003824//catalytic activity;GO:0004177//aminopeptidase activity;GO:0004301//epoxide hydrolase activity;GO:0004463//leukotriene-A4 hydrolase activity;GO:0005488//binding;GO:0008233//peptidase activity;GO:0008235//metalloexopeptidase activity;GO:0008237//metallopeptidase activity;GO:0008238//exopeptidase activity;GO:0008270//zinc ion binding;GO:0016787//hydrolase a…	ko00590(Arachidonic acid metabolism)
LOC100216500	104464	188643	20284.3	0.107527	-3.21723	6.06661e-22	2.13607e-20	NC_051377.1	6736865	6745923	-	1698	LOC100216500	-	-	-	-	-	NP_001136225.1 uncharacterized protein LOC100216500 precursor [Bombyx mori]	-	-	-	-
Glpq	77.3205	13.0452	141.596	10.8543	3.44019	6.21114e-22	2.18032e-20	NC_051372.1	9978833	9981251	-	1882	Glpq	-	-	opiNOG71365;opiNOG75473;opiNOG76276;COG0584;opiNOG74738	CR	sp|Q9SD81|GDPD6_ARATH Glycerophosphodiester phosphodiesterase GDPD6 OS=Arabidopsis thaliana OX=3702 GN=GDPD6 PE=2 SV=1	NP_001036983.1 glycerophosphoryl diester phosphodiesterase precursor [Bombyx mori]	-	-	-	-
LOC119630233	54.5509	5.68363	103.418	18.1958	4.18553	6.64579e-22	2.32582e-20	NC_051379.1	7776781	7786130	+	4174	LOC119630233	-	-	opiNOG44935	R	-	XP_037874852.1 uncharacterized protein LOC119630233 [Bombyx mori]	-	-	-	-
LOC101740957	1648.77	2957.77	339.769	0.114873	-3.12188	8.28925e-22	2.89222e-20	NC_051366.1	2651916	2654095	+	2054	LOC101740957	GO:0001654;GO:0001745;GO:0001751;GO:0001752;GO:0001754;GO:0001763;GO:0002009;GO:0003674;GO:0005488;GO:0005515;GO:0005575;GO:0005622;GO:0005623;GO:0005634;GO:0007049;GO:0007275;GO:0007399;GO:0007417;GO:0007420;GO:0007423;GO:0007424;GO:0007430;GO:0007444;GO:0008056;GO:0008150;GO:0008283;GO:0008285;GO:0009653;GO:0009790;GO:0009887;GO:0009888;GO:0009892;GO:0009987;GO:0010468;GO:0010605;GO:0010629;GO:…	-	opiNOG18068	R	sp|Q24423|NOC_DROME Zinc finger protein Noc OS=Drosophila melanogaster OX=7227 GN=noc PE=1 SV=1	XP_028027327.1 zinc finger protein Noc [Bombyx mandarina]	GO:0001654//eye development;GO:0001745//compound eye morphogenesis;GO:0001751//compound eye photoreceptor cell differentiation;GO:0001752//compound eye photoreceptor fate commitment;GO:0001754//eye photoreceptor cell differentiation;GO:0001763//morphogenesis of a branching structure;GO:0002009//morphogenesis of an epithelium;GO:0007049//cell cycle;GO:0007275//multicellular organism development;GO…	GO:0005575//cellular_component;GO:0005622//intracellular anatomical structure;GO:0005623//obsolete cell;GO:0005634//nucleus;GO:0043226//organelle;GO:0043227//membrane-bounded organelle;GO:0043229//intracellular organelle;GO:0043231//intracellular membrane-bounded organelle;GO:0044424//obsolete intracellular part;GO:0044464//obsolete cell part;	GO:0003674//molecular_function;GO:0005488//binding;GO:0005515//protein binding;	-
LOC101737318	330.018	119.683	540.354	4.51488	2.17469	1.14087e-21	3.96864e-20	NC_051365.1	8588024	8666727	-	4301	LOC101737318	GO:0001666;GO:0003674;GO:0005488;GO:0005515;GO:0005575;GO:0005622;GO:0005623;GO:0005737;GO:0005783;GO:0005789;GO:0006950;GO:0006986;GO:0007154;GO:0007165;GO:0008150;GO:0009267;GO:0009605;GO:0009628;GO:0009987;GO:0009991;GO:0010033;GO:0012505;GO:0016020;GO:0016021;GO:0019899;GO:0019900;GO:0019901;GO:0023052;GO:0030176;GO:0030968;GO:0031224;GO:0031227;GO:0031369;GO:0031667;GO:0031668;GO:0031669;GO:…	K14570	meNOG36487;opiNOG31395	LS	sp|P48778|GOR_PANTR Exonuclease GOR OS=Pan troglodytes OX=9598 GN=REXO1L1 PE=2 SV=3	XP_037868214.1 RNA exonuclease 3 isoform X1 [Bombyx mori]	GO:0001666//response to hypoxia;GO:0006950//response to stress;GO:0006986//response to unfolded protein;GO:0007154//cell communication;GO:0007165//signal transduction;GO:0008150//biological_process;GO:0009267//cellular response to starvation;GO:0009605//response to external stimulus;GO:0009628//response to abiotic stimulus;GO:0009987//cellular process;GO:0009991//response to extracellular stimulu…	GO:0005575//cellular_component;GO:0005622//intracellular anatomical structure;GO:0005623//obsolete cell;GO:0005737//cytoplasm;GO:0005783//endoplasmic reticulum;GO:0005789//endoplasmic reticulum membrane;GO:0012505//endomembrane system;GO:0016020//membrane;GO:0016021//integral component of membrane;GO:0030176//integral component of endoplasmic reticulum membrane;GO:0031224//intrinsic component of …	GO:0003674//molecular_function;GO:0005488//binding;GO:0005515//protein binding;GO:0019899//enzyme binding;GO:0019900//kinase binding;GO:0019901//protein kinase binding;GO:0031369//translation initiation factor binding;GO:0051219//phosphoprotein binding;	ko03008(Ribosome biogenesis in eukaryotes)
LOC101741488	211.217	376.926	45.508	0.120734	-3.05009	1.61345e-21	5.59572e-20	NC_051360.1	5105423	5147834	+	2873	LOC101741488	-	K09215	opiNOG49088;KOG1721	KR	sp|Q9VQU9|BOWEL_DROME Protein bowel OS=Drosophila melanogaster OX=7227 GN=bowl PE=1 SV=1	XP_004927088.2 protein bowel [Bombyx mori]	-	-	-	-
LOC101746956	220.656	73.7038	367.608	4.98764	2.31836	2.67501e-21	9.2496e-20	NC_051364.1	9828678	9843022	+	2293	LOC101746956	GO:0003674;GO:0003824;GO:0005575;GO:0005576;GO:0016462;GO:0016787;GO:0016817;GO:0016818;GO:0017110;GO:0017111	-	opiNOG01007;opiNOG54459	F	sp|B3A0N5|APY_TABYA Apyrase OS=Tabanus yao OX=485572 PE=1 SV=1	XP_012550295.1 apyrase isoform X2 [Bombyx mori]	-	GO:0005575//cellular_component;GO:0005576//extracellular region;	GO:0003674//molecular_function;GO:0003824//catalytic activity;GO:0016462//pyrophosphatase activity;GO:0016787//hydrolase activity;GO:0016817//hydrolase activity, acting on acid anhydrides;GO:0016818//hydrolase activity, acting on acid anhydrides, in phosphorus-containing anhydrides;GO:0017110//nucleoside-diphosphatase activity;GO:0017111//nucleoside-triphosphatase activity;	-
LOC101736231	28.9252	0	57.8505	Inf	Inf	3.64501e-21	1.2566e-19	NC_051377.1	96296	106373	-	3262	LOC101736231	-	K08145	meNOG40061;KOG0254;COG0477	RG	sp|B4KR05|TRET1_DROMO Facilitated trehalose transporter Tret1 OS=Drosophila mojavensis OX=7230 GN=Tret1 PE=3 SV=2	XP_012546859.1 monosaccharide-sensing protein 3 [Bombyx mori]	-	-	-	-
LOC101745363	9520.14	17559.3	1481	0.0843429	-3.56759	3.6847e-21	1.26651e-19	NC_051371.1	1073729	1082944	+	1425	LOC101745363	GO:0003674;GO:0003824;GO:0004180;GO:0004181;GO:0005575;GO:0005576;GO:0005615;GO:0006508;GO:0006807;GO:0008150;GO:0008152;GO:0008233;GO:0008235;GO:0008237;GO:0008238;GO:0016787;GO:0019538;GO:0043170;GO:0044238;GO:0044421;GO:0070011;GO:0071704;GO:0140096;GO:1901564	-	opiNOG24921;COG2866	RE	sp|Q3T905|CBPB_HELZE Carboxypeptidase B OS=Helicoverpa zea OX=7113 GN=CPB PE=1 SV=1	NP_001296550.1 carboxypeptidase B-like precursor [Bombyx mori]	GO:0006508//proteolysis;GO:0006807//nitrogen compound metabolic process;GO:0008150//biological_process;GO:0008152//metabolic process;GO:0019538//protein metabolic process;GO:0043170//macromolecule metabolic process;GO:0044238//primary metabolic process;GO:0071704//organic substance metabolic process;GO:1901564//organonitrogen compound metabolic process;	GO:0005575//cellular_component;GO:0005576//extracellular region;GO:0005615//extracellular space;GO:0044421//obsolete extracellular region part;	GO:0003674//molecular_function;GO:0003824//catalytic activity;GO:0004180//carboxypeptidase activity;GO:0004181//metallocarboxypeptidase activity;GO:0008233//peptidase activity;GO:0008235//metalloexopeptidase activity;GO:0008237//metallopeptidase activity;GO:0008238//exopeptidase activity;GO:0016787//hydrolase activity;GO:0140096//catalytic activity, acting on a protein;	-
LOC101741185	347.457	130.16	564.753	4.33892	2.11734	4.95184e-21	1.697e-19	NC_051376.1	3444790	3473558	-	3265	LOC101741185	GO:0001533;GO:0002576;GO:0003674;GO:0003810;GO:0003824;GO:0005575;GO:0005576;GO:0005622;GO:0005623;GO:0005737;GO:0005829;GO:0005886;GO:0005911;GO:0005912;GO:0005913;GO:0006464;GO:0006807;GO:0006810;GO:0006887;GO:0006950;GO:0007154;GO:0007165;GO:0007166;GO:0007275;GO:0007596;GO:0007599;GO:0008150;GO:0008152;GO:0008219;GO:0008284;GO:0008544;GO:0009611;GO:0009653;GO:0009887;GO:0009888;GO:0009913;GO:…	K05619	opiNOG10265	O	sp|Q05187|TGMH_TACTR Hemocyte protein-glutamine gamma-glutamyltransferase OS=Tachypleus tridentatus OX=6853 PE=1 SV=1	XP_037873667.1 hemocyte protein-glutamine gamma-glutamyltransferase [Bombyx mori]	GO:0002576//platelet degranulation;GO:0006464//cellular protein modification process;GO:0006807//nitrogen compound metabolic process;GO:0006810//transport;GO:0006887//exocytosis;GO:0006950//response to stress;GO:0007154//cell communication;GO:0007165//signal transduction;GO:0007166//cell surface receptor signaling pathway;GO:0007275//multicellular organism development;GO:0007596//blood coagulatio…	GO:0001533//cornified envelope;GO:0005575//cellular_component;GO:0005576//extracellular region;GO:0005622//intracellular anatomical structure;GO:0005623//obsolete cell;GO:0005737//cytoplasm;GO:0005829//cytosol;GO:0005886//plasma membrane;GO:0005911//cell-cell junction;GO:0005912//adherens junction;GO:0012505//endomembrane system;GO:0016020//membrane;GO:0030054//cell junction;GO:0030141//secretory…	GO:0003674//molecular_function;GO:0003810//protein-glutamine gamma-glutamyltransferase activity;GO:0003824//catalytic activity;GO:0016740//transferase activity;GO:0016746//acyltransferase activity;GO:0016755//aminoacyltransferase activity;GO:0140096//catalytic activity, acting on a protein;	-
Bm122	49978.4	89600.1	10356.8	0.115589	-3.11292	7.28015e-21	2.48753e-19	NC_051377.1	6802593	6806541	-	1057	Bm122	-	-	-	-	-	XP_012545119.1 uncharacterized protein LOC100272181 isoform X1 [Bombyx mori]	-	-	-	-
wh3	70.6066	11.8812	129.332	10.8854	3.44433	1.50391e-20	5.12351e-19	NC_051367.1	14143755	14199595	-	2394	wh3	GO:0000003;GO:0001408;GO:0001409;GO:0001504;GO:0001505;GO:0003008;GO:0003674;GO:0003824;GO:0005215;GO:0005275;GO:0005345;GO:0005346;GO:0005395;GO:0005575;GO:0005622;GO:0005623;GO:0005737;GO:0005886;GO:0006576;GO:0006725;GO:0006726;GO:0006727;GO:0006807;GO:0006810;GO:0006811;GO:0006812;GO:0006820;GO:0006836;GO:0006856;GO:0006862;GO:0006863;GO:0007610;GO:0007611;GO:0007613;GO:0007617;GO:0007618;GO:…	-	opiNOG01294	Q	sp|P10090|WHITE_DROME Protein white OS=Drosophila melanogaster OX=7227 GN=w PE=2 SV=2	NP_001037034.1 ATP dependent transmembrane transporter protein [Bombyx mori]	GO:0000003//reproduction;GO:0001408//guanine nucleotide transport;GO:0001504//neurotransmitter uptake;GO:0001505//regulation of neurotransmitter levels;GO:0003008//system process;GO:0006576//cellular biogenic amine metabolic process;GO:0006725//cellular aromatic compound metabolic process;GO:0006726//eye pigment biosynthetic process;GO:0006727//ommochrome biosynthetic process;GO:0006807//nitrogen…	GO:0005575//cellular_component;GO:0005622//intracellular anatomical structure;GO:0005623//obsolete cell;GO:0005737//cytoplasm;GO:0005886//plasma membrane;GO:0016020//membrane;GO:0016021//integral component of membrane;GO:0031090//organelle membrane;GO:0031224//intrinsic component of membrane;GO:0031300//intrinsic component of organelle membrane;GO:0031301//integral component of organelle membrane…	GO:0001409//guanine nucleotide transmembrane transporter activity;GO:0003674//molecular_function;GO:0003824//catalytic activity;GO:0005215//transporter activity;GO:0005275//amine transmembrane transporter activity;GO:0005345//purine nucleobase transmembrane transporter activity;GO:0005346//purine ribonucleotide transmembrane transporter activity;GO:0005395//obsolete eye pigment precursor transpor…	-
LOC100101160	460.699	737.604	183.793	0.249175	-2.00477	1.64147e-20	5.57567e-19	NC_051365.1	10387465	10389675	-	1504	LOC100101160	GO:0005575;GO:0005622;GO:0005623;GO:0005737;GO:0005783;GO:0005789;GO:0012505;GO:0016020;GO:0031984;GO:0042175;GO:0043226;GO:0043227;GO:0043229;GO:0043231;GO:0044422;GO:0044424;GO:0044425;GO:0044432;GO:0044444;GO:0044446;GO:0044464;GO:0098827	K13251	opiNOG03046	U	sp|Q9UNL2|SSRG_HUMAN Translocon-associated protein subunit gamma OS=Homo sapiens OX=9606 GN=SSR3 PE=1 SV=1	NP_001093086.1 translocon-associated protein gamma isoform 2 [Bombyx mori]	-	GO:0005575//cellular_component;GO:0005622//intracellular anatomical structure;GO:0005623//obsolete cell;GO:0005737//cytoplasm;GO:0005783//endoplasmic reticulum;GO:0005789//endoplasmic reticulum membrane;GO:0012505//endomembrane system;GO:0016020//membrane;GO:0031984//organelle subcompartment;GO:0042175//nuclear outer membrane-endoplasmic reticulum membrane network;GO:0043226//organelle;GO:0043227…	-	ko04141(Protein processing in endoplasmic reticulum)
LOC100174976	133.021	36.6895	229.352	6.25116	2.64412	1.82064e-20	6.16615e-19	NC_051385.1	4058783	4179149	+	5002	LOC100174976	GO:0000041;GO:0003674;GO:0003824;GO:0004322;GO:0005575;GO:0005623;GO:0005886;GO:0005887;GO:0006810;GO:0006811;GO:0006812;GO:0006826;GO:0006873;GO:0006875;GO:0006879;GO:0008150;GO:0008152;GO:0009897;GO:0009986;GO:0009987;GO:0016020;GO:0016021;GO:0016491;GO:0016722;GO:0016724;GO:0019725;GO:0030001;GO:0030003;GO:0031224;GO:0031226;GO:0031233;GO:0032991;GO:0033212;GO:0033215;GO:0033573;GO:0042592;GO:…	-	opiNOG03135	Q	sp|Q12542|LAC2_AGABI Laccase-2 OS=Agaricus bisporus OX=5341 GN=lcc2 PE=1 SV=1	XP_012552135.1 L-ascorbate oxidase isoform X1 [Bombyx mori]	GO:0000041//transition metal ion transport;GO:0006810//transport;GO:0006811//ion transport;GO:0006812//cation transport;GO:0006826//iron ion transport;GO:0006873//cellular ion homeostasis;GO:0006875//cellular metal ion homeostasis;GO:0006879//cellular iron ion homeostasis;GO:0008150//biological_process;GO:0008152//metabolic process;GO:0009987//cellular process;GO:0019725//cellular homeostasis;GO:…	GO:0005575//cellular_component;GO:0005623//obsolete cell;GO:0005886//plasma membrane;GO:0005887//integral component of plasma membrane;GO:0009897//external side of plasma membrane;GO:0009986//cell surface;GO:0016020//membrane;GO:0016021//integral component of membrane;GO:0031224//intrinsic component of membrane;GO:0031226//intrinsic component of plasma membrane;GO:0031233//intrinsic component of …	GO:0003674//molecular_function;GO:0003824//catalytic activity;GO:0004322//ferroxidase activity;GO:0016491//oxidoreductase activity;GO:0016722//oxidoreductase activity, acting on metal ions;GO:0016724//oxidoreductase activity, acting on metal ions, oxygen as acceptor;	-
LOC101736886	107.722	26.7029	188.74	7.06815	2.82133	2.09823e-20	7.08551e-19	NC_051384.1	9456058	9470966	+	1714	LOC101736886	-	K08145	opiNOG05024	R	sp|Q8MKK4|TRE12_DROME Facilitated trehalose transporter Tret1-2 homolog OS=Drosophila melanogaster OX=7227 GN=Tret1-2 PE=2 SV=1	XP_012545743.1 facilitated trehalose transporter Tret1 [Bombyx mori]	-	-	-	-
E(spl)mbeta	373.067	601.166	144.967	0.241143	-2.05204	2.18714e-20	7.36423e-19	NC_051360.1	10016237	10017261	-	1025	E(spl)mbeta	GO:0000122;GO:0000981;GO:0000982;GO:0001067;GO:0001078;GO:0001227;GO:0001654;GO:0001745;GO:0001751;GO:0001754;GO:0002052;GO:0003002;GO:0003674;GO:0003676;GO:0003677;GO:0003690;GO:0003700;GO:0005488;GO:0005515;GO:0005575;GO:0005622;GO:0005623;GO:0005634;GO:0006355;GO:0006357;GO:0007275;GO:0007389;GO:0007399;GO:0007423;GO:0007444;GO:0007447;GO:0007450;GO:0007525;GO:0008134;GO:0008150;GO:0008284;GO:…	K09090	opiNOG29271;opiNOG25682	K	sp|Q01069|ESMB_DROME Enhancer of split mbeta protein OS=Drosophila melanogaster OX=7227 GN=E(spl)mbeta-HLH PE=1 SV=2	NP_001164466.1 enhancer of split mbeta [Bombyx mori]	GO:0000122//negative regulation of transcription by RNA polymerase II;GO:0001654//eye development;GO:0001745//compound eye morphogenesis;GO:0001751//compound eye photoreceptor cell differentiation;GO:0001754//eye photoreceptor cell differentiation;GO:0002052//positive regulation of neuroblast proliferation;GO:0003002//regionalization;GO:0006355//regulation of transcription, DNA-templated;GO:00063…	GO:0005575//cellular_component;GO:0005622//intracellular anatomical structure;GO:0005623//obsolete cell;GO:0005634//nucleus;GO:0043226//organelle;GO:0043227//membrane-bounded organelle;GO:0043229//intracellular organelle;GO:0043231//intracellular membrane-bounded organelle;GO:0044424//obsolete intracellular part;GO:0044464//obsolete cell part;	GO:0000981//DNA-binding transcription factor activity, RNA polymerase II-specific;GO:0001067//transcription regulatory region nucleic acid binding;GO:0001227//DNA-binding transcription repressor activity, RNA polymerase II-specific;GO:0003674//molecular_function;GO:0003676//nucleic acid binding;GO:0003677//DNA binding;GO:0003690//double-stranded DNA binding;GO:0003700//DNA-binding transcription f…	-
LOC101746631	29.8823	0.339312	59.4252	175.135	7.45232	2.418e-20	8.11789e-19	NC_051373.1	8861162	8872668	+	1943	LOC101746631	GO:0003674;GO:0003824;GO:0004620;GO:0004623;GO:0005488;GO:0005509;GO:0005575;GO:0005576;GO:0016298;GO:0016787;GO:0016788;GO:0043167;GO:0043169;GO:0046872;GO:0047498;GO:0052689	K01047	opiNOG41464	I	sp|Q7M4I6|PA2_BOMPE Phospholipase A2 OS=Bombus pensylvanicus OX=28643 PE=1 SV=1	XP_004929039.1 phospholipase A2 [Bombyx mori]	-	GO:0005575//cellular_component;GO:0005576//extracellular region;	GO:0003674//molecular_function;GO:0003824//catalytic activity;GO:0004620//phospholipase activity;GO:0004623//phospholipase A2 activity;GO:0005488//binding;GO:0005509//calcium ion binding;GO:0016298//lipase activity;GO:0016787//hydrolase activity;GO:0016788//hydrolase activity, acting on ester bonds;GO:0043167//ion binding;GO:0043169//cation binding;GO:0046872//metal ion binding;GO:0047498//calciu…	ko00592(alpha-Linolenic acid metabolism);ko00590(Arachidonic acid metabolism);ko00565(Ether lipid metabolism);ko00564(Glycerophospholipid metabolism)
LOC101737038	33.4188	1.01793	65.8196	64.66	6.0148	2.59082e-20	8.67285e-19	NC_051383.1	2665161	2869294	+	9434	LOC101737038	GO:0000981;GO:0001666;GO:0003008;GO:0003674;GO:0003676;GO:0003677;GO:0003700;GO:0005488;GO:0005515;GO:0005575;GO:0005622;GO:0005623;GO:0005634;GO:0005694;GO:0005700;GO:0006139;GO:0006351;GO:0006355;GO:0006357;GO:0006366;GO:0006725;GO:0006807;GO:0006950;GO:0007610;GO:0007611;GO:0007613;GO:0008150;GO:0008152;GO:0009058;GO:0009059;GO:0009628;GO:0009889;GO:0009891;GO:0009893;GO:0009987;GO:0010467;GO:…	K20015	opiNOG69063;opiNOG36466	KS	sp|G5EGQ5|MBR1_CAEEL Mblk-1-related factor 1 OS=Caenorhabditis elegans OX=6239 GN=mbr-1 PE=2 SV=1	XP_021208116.1 mushroom body large-type Kenyon cell-specific protein 1 isoform X1 [Bombyx mori]	GO:0001666//response to hypoxia;GO:0003008//system process;GO:0006139//nucleobase-containing compound metabolic process;GO:0006351//transcription, DNA-templated;GO:0006355//regulation of transcription, DNA-templated;GO:0006357//regulation of transcription by RNA polymerase II;GO:0006366//transcription by RNA polymerase II;GO:0006725//cellular aromatic compound metabolic process;GO:0006807//nitrog…	GO:0005575//cellular_component;GO:0005622//intracellular anatomical structure;GO:0005623//obsolete cell;GO:0005634//nucleus;GO:0005694//chromosome;GO:0005700//polytene chromosome;GO:0043226//organelle;GO:0043227//membrane-bounded organelle;GO:0043228//non-membrane-bounded organelle;GO:0043229//intracellular organelle;GO:0043231//intracellular membrane-bounded organelle;GO:0043232//intracellular n…	GO:0000981//DNA-binding transcription factor activity, RNA polymerase II-specific;GO:0003674//molecular_function;GO:0003676//nucleic acid binding;GO:0003677//DNA binding;GO:0003700//DNA-binding transcription factor activity;GO:0005488//binding;GO:0005515//protein binding;GO:0042802//identical protein binding;GO:0042803//protein homodimerization activity;GO:0043565//sequence-specific DNA binding;G…	ko04214(Apoptosis - fly)
LOC101741200	4996.08	7670.67	2321.49	0.302645	-1.7243	2.76573e-20	9.23161e-19	NC_051360.1	1486623	1617038	-	3172	LOC101741200	GO:0000003;GO:0000902;GO:0001654;GO:0001655;GO:0001700;GO:0001704;GO:0001706;GO:0001708;GO:0001709;GO:0001711;GO:0001714;GO:0001745;GO:0001763;GO:0002009;GO:0002064;GO:0002065;GO:0002066;GO:0002119;GO:0002164;GO:0002165;GO:0002376;GO:0003002;GO:0003006;GO:0003156;GO:0003674;GO:0003824;GO:0004672;GO:0004674;GO:0004675;GO:0004888;GO:0005024;GO:0005025;GO:0005488;GO:0005515;GO:0005575;GO:0005622;GO:…	K13578	opiNOG00515	T	sp|P36898|BMR1B_MOUSE Bone morphogenetic protein receptor type-1B OS=Mus musculus OX=10090 GN=Bmpr1b PE=1 SV=1	XP_004923953.1 bone morphogenetic protein receptor type-1B isoform X1 [Bombyx mori]	GO:0000003//reproduction;GO:0000902//cell morphogenesis;GO:0001654//eye development;GO:0001655//urogenital system development;GO:0001700//embryonic development via the syncytial blastoderm;GO:0001704//formation of primary germ layer;GO:0001706//endoderm formation;GO:0001708//cell fate specification;GO:0001709//cell fate determination;GO:0001711//endodermal cell fate commitment;GO:0001714//endoder…	GO:0005575//cellular_component;GO:0005622//intracellular anatomical structure;GO:0005623//obsolete cell;GO:0005737//cytoplasm;GO:0005768//endosome;GO:0005769//early endosome;GO:0005770//late endosome;GO:0005771//multivesicular body;GO:0005886//plasma membrane;GO:0012505//endomembrane system;GO:0016020//membrane;GO:0031410//cytoplasmic vesicle;GO:0031982//vesicle;GO:0043226//organelle;GO:0043227//…	GO:0003674//molecular_function;GO:0003824//catalytic activity;GO:0004672//protein kinase activity;GO:0004674//protein serine/threonine kinase activity;GO:0004675//transmembrane receptor protein serine/threonine kinase activity;GO:0004888//transmembrane signaling receptor activity;GO:0005024//transforming growth factor beta-activated receptor activity;GO:0005025//transforming growth factor beta re…	ko04350(TGF-beta signaling pathway);ko04013(MAPK signaling pathway - fly)
LOC101738222	29.0988	0.344038	57.8536	168.16	7.39369	7.53177e-20	2.50676e-18	NC_051362.1	14489980	14519073	+	2131	LOC101738222	GO:0003008;GO:0003014;GO:0003674;GO:0005215;GO:0005342;GO:0005575;GO:0006810;GO:0006811;GO:0006820;GO:0008028;GO:0008150;GO:0008509;GO:0008514;GO:0009636;GO:0015075;GO:0015318;GO:0015711;GO:0015718;GO:0015849;GO:0016020;GO:0016021;GO:0022857;GO:0031224;GO:0032501;GO:0034220;GO:0042221;GO:0044425;GO:0046903;GO:0046942;GO:0046943;GO:0050896;GO:0051179;GO:0051234;GO:0055085;GO:0071702;GO:0097254;GO:…	-	meNOG29159;opiNOG30127	G	sp|Q5ZJU0|MOT9_CHICK Monocarboxylate transporter 9 OS=Gallus gallus OX=9031 GN=SLC16A9 PE=2 SV=1	XP_004930039.2 monocarboxylate transporter 9 [Bombyx mori]	GO:0003008//system process;GO:0003014//renal system process;GO:0006810//transport;GO:0006811//ion transport;GO:0006820//anion transport;GO:0008150//biological_process;GO:0009636//response to toxic substance;GO:0015711//organic anion transport;GO:0015718//monocarboxylic acid transport;GO:0015849//organic acid transport;GO:0032501//multicellular organismal process;GO:0034220//ion transmembrane tran…	GO:0005575//cellular_component;GO:0016020//membrane;GO:0016021//integral component of membrane;GO:0031224//intrinsic component of membrane;GO:0044425//obsolete membrane part;	GO:0003674//molecular_function;GO:0005215//transporter activity;GO:0005342//organic acid transmembrane transporter activity;GO:0008028//monocarboxylic acid transmembrane transporter activity;GO:0008509//anion transmembrane transporter activity;GO:0008514//organic anion transmembrane transporter activity;GO:0015075//ion transmembrane transporter activity;GO:0015318//inorganic molecular entity tran…	-
LOC101745610	198.852	344.226	53.4792	0.155361	-2.6863	8.00031e-20	2.65505e-18	NC_051363.1	1693423	1714022	+	1573	LOC101745610	-	K01672	NOG211224;COG3338;opiNOG12558	RP	sp|Q10462|CAH5_CAEEL Putative carbonic anhydrase 5 OS=Caenorhabditis elegans OX=6239 GN=cah-5 PE=3 SV=3	XP_012545108.1 carbonic anhydrase 2 [Bombyx mori]	-	-	-	ko00910(Nitrogen metabolism)
LOC692400	247.206	404.439	89.974	0.222466	-2.16834	9.08994e-20	3.00802e-18	NC_051366.1	14967288	14997935	+	2189	LOC692400	GO:0000003;GO:0002027;GO:0003006;GO:0003007;GO:0003674;GO:0003824;GO:0004175;GO:0004222;GO:0005488;GO:0005575;GO:0005576;GO:0005615;GO:0006508;GO:0006807;GO:0006996;GO:0006997;GO:0007275;GO:0007276;GO:0007281;GO:0007283;GO:0007286;GO:0007289;GO:0007291;GO:0007349;GO:0007507;GO:0007552;GO:0008016;GO:0008150;GO:0008152;GO:0008233;GO:0008237;GO:0008238;GO:0008241;GO:0008270;GO:0009605;GO:0009607;GO:…	K01283	opiNOG05959	E	sp|Q10714|ACE_DROME Angiotensin-converting enzyme OS=Drosophila melanogaster OX=7227 GN=Ance PE=1 SV=3	NP_001036859.1 ecdysteroid-inducible angiotensin-converting enzyme-related gene product precursor [Bombyx mori]	GO:0000003//reproduction;GO:0002027//regulation of heart rate;GO:0003006//developmental process involved in reproduction;GO:0003007//heart morphogenesis;GO:0006508//proteolysis;GO:0006807//nitrogen compound metabolic process;GO:0006996//organelle organization;GO:0006997//nucleus organization;GO:0007275//multicellular organism development;GO:0007276//gamete generation;GO:0007281//germ cell develop…	GO:0005575//cellular_component;GO:0005576//extracellular region;GO:0005615//extracellular space;GO:0044421//obsolete extracellular region part;	GO:0003674//molecular_function;GO:0003824//catalytic activity;GO:0004175//endopeptidase activity;GO:0004222//metalloendopeptidase activity;GO:0005488//binding;GO:0008233//peptidase activity;GO:0008237//metallopeptidase activity;GO:0008238//exopeptidase activity;GO:0008241//peptidyl-dipeptidase activity;GO:0008270//zinc ion binding;GO:0016787//hydrolase activity;GO:0043167//ion binding;GO:0043169/…	-
LOC101745137	40.3137	0	80.6273	Inf	Inf	9.78252e-20	3.22795e-18	NC_051370.1	11832279	11879621	-	2263	LOC101745137	GO:0003008;GO:0003014;GO:0003674;GO:0005215;GO:0005342;GO:0005575;GO:0006810;GO:0006811;GO:0006820;GO:0008028;GO:0008150;GO:0008509;GO:0008514;GO:0009636;GO:0015075;GO:0015318;GO:0015711;GO:0015718;GO:0015849;GO:0016020;GO:0016021;GO:0022857;GO:0031224;GO:0032501;GO:0034220;GO:0042221;GO:0044425;GO:0046903;GO:0046942;GO:0046943;GO:0050896;GO:0051179;GO:0051234;GO:0055085;GO:0071702;GO:0097254;GO:…	-	opiNOG30127	G	sp|Q7RTY0|MOT13_HUMAN Monocarboxylate transporter 13 OS=Homo sapiens OX=9606 GN=SLC16A13 PE=1 SV=1	XP_004927807.1 monocarboxylate transporter 7 [Bombyx mori]	GO:0003008//system process;GO:0003014//renal system process;GO:0006810//transport;GO:0006811//ion transport;GO:0006820//anion transport;GO:0008150//biological_process;GO:0009636//response to toxic substance;GO:0015711//organic anion transport;GO:0015718//monocarboxylic acid transport;GO:0015849//organic acid transport;GO:0032501//multicellular organismal process;GO:0034220//ion transmembrane tran…	GO:0005575//cellular_component;GO:0016020//membrane;GO:0016021//integral component of membrane;GO:0031224//intrinsic component of membrane;GO:0044425//obsolete membrane part;	GO:0003674//molecular_function;GO:0005215//transporter activity;GO:0005342//organic acid transmembrane transporter activity;GO:0008028//monocarboxylic acid transmembrane transporter activity;GO:0008509//anion transmembrane transporter activity;GO:0008514//organic anion transmembrane transporter activity;GO:0015075//ion transmembrane transporter activity;GO:0015318//inorganic molecular entity tran…	-
LOC101743037	79.0829	16.2922	141.874	8.70808	3.12236	1.01968e-19	3.35505e-18	NC_051358.1	6281441	6331279	+	2590	LOC101743037	GO:0003674;GO:0005215;GO:0005216;GO:0005253;GO:0005254;GO:0005575;GO:0005622;GO:0005623;GO:0005737;GO:0005777;GO:0005886;GO:0005887;GO:0006810;GO:0006811;GO:0006820;GO:0006821;GO:0008150;GO:0008509;GO:0015075;GO:0015103;GO:0015108;GO:0015267;GO:0015318;GO:0015698;GO:0016020;GO:0016021;GO:0022803;GO:0022838;GO:0022857;GO:0031224;GO:0031226;GO:0034220;GO:0042579;GO:0043226;GO:0043227;GO:0043229;GO:…	K13880	opiNOG05420	R	sp|Q6H1V1|BEST3_MOUSE Bestrophin-3 OS=Mus musculus OX=10090 GN=Best3 PE=2 SV=1	XP_004929807.1 bestrophin-4 isoform X2 [Bombyx mori]	GO:0006810//transport;GO:0006811//ion transport;GO:0006820//anion transport;GO:0006821//chloride transport;GO:0008150//biological_process;GO:0015698//inorganic anion transport;GO:0034220//ion transmembrane transport;GO:0051179//localization;GO:0051234//establishment of localization;GO:0055085//transmembrane transport;GO:0098656//anion transmembrane transport;GO:0098660//inorganic ion transmembran…	GO:0005575//cellular_component;GO:0005622//intracellular anatomical structure;GO:0005623//obsolete cell;GO:0005737//cytoplasm;GO:0005777//peroxisome;GO:0005886//plasma membrane;GO:0005887//integral component of plasma membrane;GO:0016020//membrane;GO:0016021//integral component of membrane;GO:0031224//intrinsic component of membrane;GO:0031226//intrinsic component of plasma membrane;GO:0042579//m…	GO:0003674//molecular_function;GO:0005215//transporter activity;GO:0005216//ion channel activity;GO:0005253//anion channel activity;GO:0005254//chloride channel activity;GO:0008509//anion transmembrane transporter activity;GO:0015075//ion transmembrane transporter activity;GO:0015103//inorganic anion transmembrane transporter activity;GO:0015108//chloride transmembrane transporter activity;GO:001…	-
LOC101743731	57.6632	8.41719	106.909	12.7013	3.6669	1.31975e-19	4.33007e-18	NC_051362.1	1084300	1108168	-	1702	LOC101743731	GO:0000323;GO:0001525;GO:0001568;GO:0001775;GO:0001944;GO:0002155;GO:0002252;GO:0002254;GO:0002263;GO:0002274;GO:0002275;GO:0002283;GO:0002353;GO:0002366;GO:0002376;GO:0002443;GO:0002444;GO:0002446;GO:0002526;GO:0003008;GO:0003013;GO:0003073;GO:0003085;GO:0003674;GO:0003824;GO:0004177;GO:0004180;GO:0004185;GO:0005575;GO:0005622;GO:0005623;GO:0005737;GO:0005764;GO:0005765;GO:0005766;GO:0005773;GO:…	K01285	opiNOG12192	O	sp|P42785|PCP_HUMAN Lysosomal Pro-X carboxypeptidase OS=Homo sapiens OX=9606 GN=PRCP PE=1 SV=1	XP_021203717.1 lysosomal Pro-X carboxypeptidase isoform X3 [Bombyx mori]	GO:0001525//angiogenesis;GO:0001568//blood vessel development;GO:0001775//cell activation;GO:0001944//vasculature development;GO:0002155//regulation of thyroid hormone mediated signaling pathway;GO:0002252//immune effector process;GO:0002254//kinin cascade;GO:0002263//cell activation involved in immune response;GO:0002274//myeloid leukocyte activation;GO:0002275//myeloid cell activation involved …	GO:0000323//lytic vacuole;GO:0005575//cellular_component;GO:0005622//intracellular anatomical structure;GO:0005623//obsolete cell;GO:0005737//cytoplasm;GO:0005764//lysosome;GO:0005765//lysosomal membrane;GO:0005766//primary lysosome;GO:0005773//vacuole;GO:0005774//vacuolar membrane;GO:0005886//plasma membrane;GO:0012505//endomembrane system;GO:0012506//vesicle membrane;GO:0016020//membrane;GO:003…	GO:0003674//molecular_function;GO:0003824//catalytic activity;GO:0004177//aminopeptidase activity;GO:0004180//carboxypeptidase activity;GO:0004185//serine-type carboxypeptidase activity;GO:0008233//peptidase activity;GO:0008236//serine-type peptidase activity;GO:0008238//exopeptidase activity;GO:0008239//dipeptidyl-peptidase activity;GO:0016787//hydrolase activity;GO:0017171//serine hydrolase act…	-
LOC101738589	178.489	297.895	59.0824	0.198333	-2.334	1.3241e-19	4.33203e-18	NC_051374.1	13132905	13168328	+	2914	LOC101738589	GO:0000166;GO:0003674;GO:0003824;GO:0005488;GO:0005575;GO:0005622;GO:0005623;GO:0005634;GO:0005730;GO:0005737;GO:0005739;GO:0005777;GO:0005778;GO:0005782;GO:0005829;GO:0006605;GO:0006625;GO:0006629;GO:0006662;GO:0006810;GO:0006886;GO:0006996;GO:0007031;GO:0008104;GO:0008150;GO:0008152;GO:0008609;GO:0008610;GO:0008611;GO:0009058;GO:0009987;GO:0015031;GO:0015833;GO:0016020;GO:0016043;GO:0016740;GO:…	K00803	opiNOG03198	R	sp|Q9V778|ADAS_DROME Alkyldihydroxyacetonephosphate synthase OS=Drosophila melanogaster OX=7227 GN=ADPS PE=2 SV=1	XP_037872686.1 alkyldihydroxyacetonephosphate synthase [Bombyx mori]	GO:0006605//protein targeting;GO:0006625//protein targeting to peroxisome;GO:0006629//lipid metabolic process;GO:0006662//glycerol ether metabolic process;GO:0006810//transport;GO:0006886//intracellular protein transport;GO:0006996//organelle organization;GO:0007031//peroxisome organization;GO:0008104//protein localization;GO:0008150//biological_process;GO:0008152//metabolic process;GO:0008610//l…	GO:0005575//cellular_component;GO:0005622//intracellular anatomical structure;GO:0005623//obsolete cell;GO:0005634//nucleus;GO:0005730//nucleolus;GO:0005737//cytoplasm;GO:0005739//mitochondrion;GO:0005777//peroxisome;GO:0005778//peroxisomal membrane;GO:0005782//peroxisomal matrix;GO:0005829//cytosol;GO:0016020//membrane;GO:0031090//organelle membrane;GO:0031903//microbody membrane;GO:0031907//mic…	GO:0000166//nucleotide binding;GO:0003674//molecular_function;GO:0003824//catalytic activity;GO:0005488//binding;GO:0008609//alkylglycerone-phosphate synthase activity;GO:0016740//transferase activity;GO:0016765//transferase activity, transferring alkyl or aryl (other than methyl) groups;GO:0036094//small molecule binding;GO:0043167//ion binding;GO:0043168//anion binding;GO:0048037//obsolete cofa…	ko04146(Peroxisome);ko00565(Ether lipid metabolism)
dimm	129.234	32.3633	226.105	6.98645	2.80456	1.36048e-19	4.43848e-18	NC_051374.1	7302770	7322153	+	1337	dimm	GO:0000976;GO:0000977;GO:0000981;GO:0001012;GO:0001067;GO:0001228;GO:0002065;GO:0002791;GO:0002793;GO:0003674;GO:0003676;GO:0003677;GO:0003690;GO:0003700;GO:0005488;GO:0005515;GO:0005575;GO:0005622;GO:0005623;GO:0005634;GO:0006139;GO:0006351;GO:0006355;GO:0006357;GO:0006366;GO:0006725;GO:0006807;GO:0006810;GO:0006811;GO:0006812;GO:0006816;GO:0006851;GO:0006950;GO:0006986;GO:0006996;GO:0007005;GO:…	K08040	opiNOG39109	K	sp|Q7RTS1|BHA15_HUMAN Class A basic helix-loop-helix protein 15 OS=Homo sapiens OX=9606 GN=BHLHA15 PE=1 SV=1	NP_001281213.1 class A basic helix-loop-helix protein 15-like [Bombyx mori]	GO:0002065//columnar/cuboidal epithelial cell differentiation;GO:0002791//regulation of peptide secretion;GO:0002793//positive regulation of peptide secretion;GO:0006139//nucleobase-containing compound metabolic process;GO:0006351//transcription, DNA-templated;GO:0006355//regulation of transcription, DNA-templated;GO:0006357//regulation of transcription by RNA polymerase II;GO:0006366//transcript…	GO:0005575//cellular_component;GO:0005622//intracellular anatomical structure;GO:0005623//obsolete cell;GO:0005634//nucleus;GO:0043226//organelle;GO:0043227//membrane-bounded organelle;GO:0043229//intracellular organelle;GO:0043231//intracellular membrane-bounded organelle;GO:0044424//obsolete intracellular part;GO:0044464//obsolete cell part;	GO:0000976//transcription cis-regulatory region binding;GO:0000977//RNA polymerase II transcription regulatory region sequence-specific DNA binding;GO:0000981//DNA-binding transcription factor activity, RNA polymerase II-specific;GO:0001067//transcription regulatory region nucleic acid binding;GO:0001228//DNA-binding transcription activator activity, RNA polymerase II-specific;GO:0003674//molecul…	-
LOC101738592	169.161	54.4853	283.836	5.20941	2.38112	1.49633e-19	4.86791e-18	NC_051376.1	2729911	3011568	-	7592	LOC101738592	GO:0000003;GO:0000041;GO:0000278;GO:0001654;GO:0001726;GO:0001754;GO:0003006;GO:0003008;GO:0003674;GO:0003779;GO:0003824;GO:0004672;GO:0005215;GO:0005216;GO:0005217;GO:0005261;GO:0005262;GO:0005385;GO:0005488;GO:0005515;GO:0005575;GO:0005622;GO:0005623;GO:0005737;GO:0005886;GO:0005887;GO:0005903;GO:0006464;GO:0006468;GO:0006793;GO:0006796;GO:0006807;GO:0006810;GO:0006811;GO:0006812;GO:0006816;GO:…	K04978	opiNOG05234	P	sp|A8DYE2|TRPCG_DROME Transient receptor potential cation channel trpm OS=Drosophila melanogaster OX=7227 GN=Trpm PE=1 SV=1	XP_037873511.1 transient receptor potential cation channel trpm isoform X13 [Bombyx mori]	GO:0000003//reproduction;GO:0000041//transition metal ion transport;GO:0000278//mitotic cell cycle;GO:0001654//eye development;GO:0001754//eye photoreceptor cell differentiation;GO:0003006//developmental process involved in reproduction;GO:0003008//system process;GO:0006464//cellular protein modification process;GO:0006468//protein phosphorylation;GO:0006793//phosphorus metabolic process;GO:00067…	GO:0001726//ruffle;GO:0005575//cellular_component;GO:0005622//intracellular anatomical structure;GO:0005623//obsolete cell;GO:0005737//cytoplasm;GO:0005886//plasma membrane;GO:0005887//integral component of plasma membrane;GO:0005903//brush border;GO:0008021//synaptic vesicle;GO:0009925//basal plasma membrane;GO:0012505//endomembrane system;GO:0012506//vesicle membrane;GO:0016020//membrane;GO:001…	GO:0003674//molecular_function;GO:0003779//actin binding;GO:0003824//catalytic activity;GO:0004672//protein kinase activity;GO:0005215//transporter activity;GO:0005216//ion channel activity;GO:0005217//intracellular ligand-gated ion channel activity;GO:0005261//cation channel activity;GO:0005262//calcium channel activity;GO:0005385//zinc ion transmembrane transporter activity;GO:0005488//binding;…	-
BGRP4	84411.1	168495	326.803	0.00193953	-9.01007	1.60786e-19	5.21605e-18	NC_051379.1	9630274	9636871	+	1883	BGRP4	-	-	opiNOG01397	S	sp|Q8N0N3|BGBP_PENMO Beta-1,3-glucan-binding protein OS=Penaeus monodon OX=6687 PE=2 SV=1	NP_001159614.1 beta-1,3-glucan recognition protein 4 precursor [Bombyx mori]	-	-	-	-
SPARC	290.742	470.333	111.152	0.236326	-2.08115	2.0908e-19	6.76376e-18	NC_051363.1	765335	784800	+	1596	SPARC	GO:0001101;GO:0001501;GO:0001503;GO:0001655;GO:0001936;GO:0001937;GO:0002009;GO:0002164;GO:0002165;GO:0002168;GO:0002237;GO:0002576;GO:0003674;GO:0005488;GO:0005509;GO:0005518;GO:0005575;GO:0005576;GO:0005604;GO:0005615;GO:0005622;GO:0005623;GO:0005634;GO:0005737;GO:0006810;GO:0006887;GO:0006897;GO:0006898;GO:0006950;GO:0007155;GO:0007275;GO:0007423;GO:0007442;GO:0007443;GO:0007498;GO:0007503;GO:…	-	opiNOG09446	W	sp|P34714|SPRC_CAEEL SPARC OS=Caenorhabditis elegans OX=6239 GN=ost-1 PE=1 SV=1	NP_001040421.1 SPARC precursor [Bombyx mori]	GO:0001101//response to acid chemical;GO:0001501//skeletal system development;GO:0001503//ossification;GO:0001655//urogenital system development;GO:0001936//regulation of endothelial cell proliferation;GO:0001937//negative regulation of endothelial cell proliferation;GO:0002009//morphogenesis of an epithelium;GO:0002164//larval development;GO:0002165//instar larval or pupal development;GO:0002168…	GO:0005575//cellular_component;GO:0005576//extracellular region;GO:0005604//basement membrane;GO:0005615//extracellular space;GO:0005622//intracellular anatomical structure;GO:0005623//obsolete cell;GO:0005634//nucleus;GO:0005737//cytoplasm;GO:0009986//cell surface;GO:0012505//endomembrane system;GO:0012506//vesicle membrane;GO:0016020//membrane;GO:0016363//nuclear matrix;GO:0030139//endocytic ve…	GO:0003674//molecular_function;GO:0005488//binding;GO:0005509//calcium ion binding;GO:0005518//collagen binding;GO:0043167//ion binding;GO:0043169//cation binding;GO:0044877//protein-containing complex binding;GO:0046872//metal ion binding;GO:0050840//extracellular matrix binding;	-
LOC101737435	2638.83	4039.52	1238.15	0.306508	-1.706	2.18007e-19	7.03287e-18	NC_051372.1	18107865	18114867	+	1732	LOC101737435	GO:0000323;GO:0001775;GO:0001932;GO:0001933;GO:0002252;GO:0002263;GO:0002274;GO:0002275;GO:0002283;GO:0002366;GO:0002376;GO:0002443;GO:0002444;GO:0002446;GO:0003674;GO:0004857;GO:0004860;GO:0005488;GO:0005515;GO:0005575;GO:0005576;GO:0005622;GO:0005623;GO:0005737;GO:0005764;GO:0005766;GO:0005773;GO:0005775;GO:0005783;GO:0005788;GO:0005790;GO:0005829;GO:0006417;GO:0006446;GO:0006464;GO:0006469;GO:…	K09523	opiNOG06051;NOG06109;opiNOG00114	SO	sp|Q13217|DNJC3_HUMAN DnaJ homolog subfamily C member 3 OS=Homo sapiens OX=9606 GN=DNAJC3 PE=1 SV=1	NP_001296552.1 dnaJ homolog subfamily C member 3 [Bombyx mori]	GO:0001775//cell activation;GO:0001932//regulation of protein phosphorylation;GO:0001933//negative regulation of protein phosphorylation;GO:0002252//immune effector process;GO:0002263//cell activation involved in immune response;GO:0002274//myeloid leukocyte activation;GO:0002275//myeloid cell activation involved in immune response;GO:0002283//neutrophil activation involved in immune response;GO:…	GO:0000323//lytic vacuole;GO:0005575//cellular_component;GO:0005576//extracellular region;GO:0005622//intracellular anatomical structure;GO:0005623//obsolete cell;GO:0005737//cytoplasm;GO:0005764//lysosome;GO:0005766//primary lysosome;GO:0005773//vacuole;GO:0005775//vacuolar lumen;GO:0005783//endoplasmic reticulum;GO:0005788//endoplasmic reticulum lumen;GO:0005790//smooth endoplasmic reticulum;GO…	GO:0003674//molecular_function;GO:0004857//enzyme inhibitor activity;GO:0004860//protein kinase inhibitor activity;GO:0005488//binding;GO:0005515//protein binding;GO:0019207//kinase regulator activity;GO:0019210//kinase inhibitor activity;GO:0019887//protein kinase regulator activity;GO:0019899//enzyme binding;GO:0019900//kinase binding;GO:0019901//protein kinase binding;GO:0030234//enzyme regula…	ko04141(Protein processing in endoplasmic reticulum)
LOC733070	572.964	931.224	214.703	0.230561	-2.11678	2.39872e-19	7.71665e-18	NC_051361.1	8058780	8059819	+	613	LOC733070	GO:0000060;GO:0003674;GO:0005085;GO:0005086;GO:0005215;GO:0005488;GO:0005515;GO:0005575;GO:0005622;GO:0005623;GO:0005737;GO:0005783;GO:0005789;GO:0005791;GO:0005829;GO:0006508;GO:0006511;GO:0006605;GO:0006606;GO:0006612;GO:0006613;GO:0006614;GO:0006616;GO:0006620;GO:0006807;GO:0006810;GO:0006886;GO:0006913;GO:0006950;GO:0008104;GO:0008150;GO:0008152;GO:0008320;GO:0008565;GO:0009056;GO:0009057;GO:…	K09481	opiNOG37327	O	sp|P60467|SC61B_CANLF Protein transport protein Sec61 subunit beta OS=Canis lupus familiaris OX=9615 GN=SEC61B PE=1 SV=2	NP_001037632.1 transport protein Sec61 beta subunit [Bombyx mori]	GO:0000060//obsolete protein import into nucleus, translocation;GO:0006508//proteolysis;GO:0006511//ubiquitin-dependent protein catabolic process;GO:0006605//protein targeting;GO:0006606//protein import into nucleus;GO:0006612//protein targeting to membrane;GO:0006613//cotranslational protein targeting to membrane;GO:0006614//SRP-dependent cotranslational protein targeting to membrane;GO:0006616/…	GO:0005575//cellular_component;GO:0005622//intracellular anatomical structure;GO:0005623//obsolete cell;GO:0005737//cytoplasm;GO:0005783//endoplasmic reticulum;GO:0005789//endoplasmic reticulum membrane;GO:0005791//rough endoplasmic reticulum;GO:0005829//cytosol;GO:0012505//endomembrane system;GO:0016020//membrane;GO:0016021//integral component of membrane;GO:0030867//rough endoplasmic reticulum …	GO:0003674//molecular_function;GO:0005085//guanyl-nucleotide exchange factor activity;GO:0005215//transporter activity;GO:0005488//binding;GO:0005515//protein binding;GO:0008320//protein transmembrane transporter activity;GO:0008565//obsolete protein transporter activity;GO:0015399//primary active transmembrane transporter activity;GO:0015450//protein-transporting ATPase activity;GO:0019838//grow…	ko04145(Phagosome);ko04141(Protein processing in endoplasmic reticulum);ko03060(Protein export)
LOC101739344	143.015	21.0144	265.015	12.6111	3.65662	2.42814e-19	7.78962e-18	NC_051380.1	7199509	7208271	+	3097	LOC101739344	GO:0003674;GO:0005215;GO:0005575;GO:0006810;GO:0006811;GO:0006820;GO:0008150;GO:0008509;GO:0008514;GO:0015075;GO:0015711;GO:0016020;GO:0016021;GO:0022857;GO:0031224;GO:0034220;GO:0044425;GO:0051179;GO:0051234;GO:0055085;GO:0071702;GO:0098656	-	NOG08199;opiNOG11960;NOG212909;opiNOG00946;meNOG11617	RG	sp|Q95R48|OCTL_DROME Organic cation transporter-like protein OS=Drosophila melanogaster OX=7227 GN=Orct2 PE=2 SV=2	XP_004921745.2 organic cation transporter-like protein isoform X1 [Bombyx mori]	GO:0006810//transport;GO:0006811//ion transport;GO:0006820//anion transport;GO:0008150//biological_process;GO:0015711//organic anion transport;GO:0034220//ion transmembrane transport;GO:0051179//localization;GO:0051234//establishment of localization;GO:0055085//transmembrane transport;GO:0071702//organic substance transport;GO:0098656//anion transmembrane transport;	GO:0005575//cellular_component;GO:0016020//membrane;GO:0016021//integral component of membrane;GO:0031224//intrinsic component of membrane;GO:0044425//obsolete membrane part;	GO:0003674//molecular_function;GO:0005215//transporter activity;GO:0008509//anion transmembrane transporter activity;GO:0008514//organic anion transmembrane transporter activity;GO:0015075//ion transmembrane transporter activity;GO:0022857//transmembrane transporter activity;	-
LOC101745785	91.6546	21.6835	161.626	7.45385	2.89799	2.50539e-19	8.01518e-18	NC_051358.1	15296120	15374420	+	4772	LOC101745785	GO:0000003;GO:0002009;GO:0002064;GO:0002065;GO:0002066;GO:0002165;GO:0003006;GO:0003674;GO:0003676;GO:0003677;GO:0005488;GO:0005543;GO:0005575;GO:0005622;GO:0005623;GO:0005634;GO:0005654;GO:0005737;GO:0005768;GO:0005886;GO:0006355;GO:0007009;GO:0007275;GO:0007276;GO:0007281;GO:0007292;GO:0007293;GO:0007399;GO:0007444;GO:0007472;GO:0007476;GO:0007552;GO:0007560;GO:0008150;GO:0008289;GO:0008544;GO:…	K20126	opiNOG08637	Z	sp|Q8IVI9|NOSTN_HUMAN Nostrin OS=Homo sapiens OX=9606 GN=NOSTRIN PE=1 SV=2	XP_037868754.1 nostrin isoform X1 [Bombyx mori]	GO:0000003//reproduction;GO:0002009//morphogenesis of an epithelium;GO:0002064//epithelial cell development;GO:0002065//columnar/cuboidal epithelial cell differentiation;GO:0002066//columnar/cuboidal epithelial cell development;GO:0002165//instar larval or pupal development;GO:0003006//developmental process involved in reproduction;GO:0006355//regulation of transcription, DNA-templated;GO:0007009…	GO:0005575//cellular_component;GO:0005622//intracellular anatomical structure;GO:0005623//obsolete cell;GO:0005634//nucleus;GO:0005654//nucleoplasm;GO:0005737//cytoplasm;GO:0005768//endosome;GO:0005886//plasma membrane;GO:0012505//endomembrane system;GO:0012506//vesicle membrane;GO:0016020//membrane;GO:0016604//nuclear body;GO:0016607//nuclear speck;GO:0030139//endocytic vesicle;GO:0030659//cytop…	GO:0003674//molecular_function;GO:0003676//nucleic acid binding;GO:0003677//DNA binding;GO:0005488//binding;GO:0005543//phospholipid binding;GO:0008289//lipid binding;GO:0043167//ion binding;GO:0043168//anion binding;GO:0097159//organic cyclic compound binding;GO:1901363//heterocyclic compound binding;	-
Crt	1892.43	3093.61	691.264	0.223449	-2.16198	3.02394e-19	9.64737e-18	NC_051379.1	3849824	3854459	-	1654	Crt	GO:0000003;GO:0000122;GO:0001669;GO:0001846;GO:0001848;GO:0001849;GO:0002376;GO:0002396;GO:0002397;GO:0002474;GO:0002478;GO:0002479;GO:0002501;GO:0002502;GO:0002682;GO:0002684;GO:0002685;GO:0002687;GO:0002688;GO:0002690;GO:0003008;GO:0003674;GO:0003676;GO:0003677;GO:0003723;GO:0003729;GO:0005102;GO:0005178;GO:0005488;GO:0005506;GO:0005509;GO:0005515;GO:0005575;GO:0005576;GO:0005615;GO:0005622;GO:…	K08057	opiNOG05528	O	sp|Q7Z1E6|CALR_BOMMO Calreticulin OS=Bombyx mori OX=7091 GN=crt PE=1 SV=1	ACN29696.1 calreticulin [Bombyx mori]	GO:0000003//reproduction;GO:0000122//negative regulation of transcription by RNA polymerase II;GO:0002376//immune system process;GO:0002396//MHC protein complex assembly;GO:0002397//MHC class I protein complex assembly;GO:0002474//antigen processing and presentation of peptide antigen via MHC class I;GO:0002478//antigen processing and presentation of exogenous peptide antigen;GO:0002479//antigen …	GO:0001669//acrosomal vesicle;GO:0005575//cellular_component;GO:0005576//extracellular region;GO:0005615//extracellular space;GO:0005622//intracellular anatomical structure;GO:0005623//obsolete cell;GO:0005634//nucleus;GO:0005635//nuclear envelope;GO:0005737//cytoplasm;GO:0005783//endoplasmic reticulum;GO:0005788//endoplasmic reticulum lumen;GO:0005789//endoplasmic reticulum membrane;GO:0005790//…	GO:0001846//opsonin binding;GO:0001848//complement binding;GO:0001849//complement component C1q complex binding;GO:0003674//molecular_function;GO:0003676//nucleic acid binding;GO:0003677//DNA binding;GO:0003723//RNA binding;GO:0003729//mRNA binding;GO:0005102//signaling receptor binding;GO:0005178//integrin binding;GO:0005488//binding;GO:0005506//iron ion binding;GO:0005509//calcium ion binding;G…	ko04145(Phagosome);ko04141(Protein processing in endoplasmic reticulum)
Spi1	86.4896	0	172.979	Inf	Inf	3.18886e-19	1.01455e-17	NC_051382.1	4722847	4725423	-	384	Spi1	GO:0005575;GO:0005576	-	opiNOG11967;veNOG16161;opiNOG00135;veNOG06980	OR	sp|P81902|CSTI_BOMMO Trypsin inhibitor OS=Bombyx mori OX=7091 PE=1 SV=1	NP_001037044.1 trypsin inhibitor precursor [Bombyx mori]	-	GO:0005575//cellular_component;GO:0005576//extracellular region;	-	-
LOC101738505	2662.58	1262.97	4062.18	3.21637	1.68543	3.91673e-19	1.2427e-17	NC_051368.1	18065917	18126797	-	4740	LOC101738505	GO:0003674;GO:0005215;GO:0005351;GO:0005355;GO:0005402;GO:0005488;GO:0005536;GO:0005575;GO:0005623;GO:0005886;GO:0005887;GO:0006810;GO:0006811;GO:0006812;GO:0008150;GO:0008324;GO:0008643;GO:0008645;GO:0015075;GO:0015077;GO:0015078;GO:0015144;GO:0015145;GO:0015149;GO:0015154;GO:0015157;GO:0015291;GO:0015293;GO:0015294;GO:0015295;GO:0015318;GO:0015574;GO:0015672;GO:0015749;GO:0015766;GO:0015771;GO:…	K08145	opiNOG04964	R	sp|Q7PIR5|TRET1_ANOGA Facilitated trehalose transporter Tret1 OS=Anopheles gambiae OX=7165 GN=Tret1 PE=1 SV=3	XP_037869681.1 facilitated trehalose transporter Tret1 isoform X4 [Bombyx mori]	GO:0006810//transport;GO:0006811//ion transport;GO:0006812//cation transport;GO:0008150//biological_process;GO:0008643//carbohydrate transport;GO:0008645//hexose transmembrane transport;GO:0015749//monosaccharide transmembrane transport;GO:0015766//disaccharide transport;GO:0015771//trehalose transport;GO:0015772//oligosaccharide transport;GO:0034219//carbohydrate transmembrane transport;GO:00342…	GO:0005575//cellular_component;GO:0005623//obsolete cell;GO:0005886//plasma membrane;GO:0005887//integral component of plasma membrane;GO:0016020//membrane;GO:0016021//integral component of membrane;GO:0031224//intrinsic component of membrane;GO:0031226//intrinsic component of plasma membrane;GO:0044425//obsolete membrane part;GO:0044459//obsolete plasma membrane part;GO:0044464//obsolete cell pa…	GO:0003674//molecular_function;GO:0005215//transporter activity;GO:0005351//carbohydrate:proton symporter activity;GO:0005355//glucose transmembrane transporter activity;GO:0005402//carbohydrate:cation symporter activity;GO:0005488//binding;GO:0005536//glucose binding;GO:0008324//cation transmembrane transporter activity;GO:0015075//ion transmembrane transporter activity;GO:0015078//proton transm…	-
LOC101739193	308.809	120.545	497.072	4.12353	2.04388	4.34888e-19	1.37603e-17	NC_051364.1	5991321	6010060	-	2650	LOC101739193	GO:0000226;GO:0000278;GO:0000922;GO:0003674;GO:0003824;GO:0005096;GO:0005215;GO:0005488;GO:0005515;GO:0005575;GO:0005622;GO:0005623;GO:0005737;GO:0005819;GO:0005829;GO:0005856;GO:0005886;GO:0006810;GO:0006811;GO:0006812;GO:0006855;GO:0006897;GO:0006898;GO:0006935;GO:0006996;GO:0007010;GO:0007017;GO:0007049;GO:0007051;GO:0007052;GO:0007154;GO:0007165;GO:0007264;GO:0008047;GO:0008150;GO:0008285;GO:…	K08773	opiNOG78671;opiNOG80516;meNOG61650;opiNOG10108	TR	sp|Q9VDG2|RLIP_DROME RalA-binding protein 1 OS=Drosophila melanogaster OX=7227 GN=Rlip PE=1 SV=1	XP_012550328.2 ralA-binding protein 1 isoform X2 [Bombyx mori]	GO:0000226//microtubule cytoskeleton organization;GO:0000278//mitotic cell cycle;GO:0006810//transport;GO:0006811//ion transport;GO:0006812//cation transport;GO:0006855//xenobiotic transmembrane transport;GO:0006897//endocytosis;GO:0006898//receptor-mediated endocytosis;GO:0006935//chemotaxis;GO:0006996//organelle organization;GO:0007010//cytoskeleton organization;GO:0007017//microtubule-based pr…	GO:0000922//spindle pole;GO:0005575//cellular_component;GO:0005622//intracellular anatomical structure;GO:0005623//obsolete cell;GO:0005737//cytoplasm;GO:0005819//spindle;GO:0005829//cytosol;GO:0005856//cytoskeleton;GO:0005886//plasma membrane;GO:0015630//microtubule cytoskeleton;GO:0016020//membrane;GO:0042995//cell projection;GO:0043005//neuron projection;GO:0043226//organelle;GO:0043228//non-m…	GO:0003674//molecular_function;GO:0003824//catalytic activity;GO:0005096//GTPase activator activity;GO:0005215//transporter activity;GO:0005488//binding;GO:0005515//protein binding;GO:0008047//enzyme activator activity;GO:0015399//primary active transmembrane transporter activity;GO:0016462//pyrophosphatase activity;GO:0016787//hydrolase activity;GO:0016817//hydrolase activity, acting on acid anh…	-
LOC101737113	15096.1	22888.8	7303.52	0.319087	-1.64798	5.39573e-19	1.7026e-17	NC_051375.1	7848176	7858239	-	2323	LOC101737113	GO:0000062;GO:0000166;GO:0003674;GO:0003824;GO:0004491;GO:0005488;GO:0005575;GO:0005622;GO:0005623;GO:0005737;GO:0005739;GO:0006082;GO:0006139;GO:0006206;GO:0006520;GO:0006573;GO:0006725;GO:0006807;GO:0008150;GO:0008152;GO:0009081;GO:0009112;GO:0009987;GO:0016491;GO:0016620;GO:0016903;GO:0017076;GO:0018478;GO:0019752;GO:0019859;GO:0030554;GO:0032553;GO:0032555;GO:0032559;GO:0033218;GO:0034641;GO:…	K00140	opiNOG02273	C	sp|Q17M80|MMSA_AEDAE Probable methylmalonate-semialdehyde dehydrogenase [acylating], mitochondrial OS=Aedes aegypti OX=7159 GN=AAEL001134 PE=3 SV=1	XP_004928272.1 probable methylmalonate-semialdehyde dehydrogenase [acylating], mitochondrial isoform X1 [Bombyx mori]	GO:0006082//organic acid metabolic process;GO:0006139//nucleobase-containing compound metabolic process;GO:0006206//pyrimidine nucleobase metabolic process;GO:0006520//cellular amino acid metabolic process;GO:0006573//valine metabolic process;GO:0006725//cellular aromatic compound metabolic process;GO:0006807//nitrogen compound metabolic process;GO:0008150//biological_process;GO:0008152//metaboli…	GO:0005575//cellular_component;GO:0005622//intracellular anatomical structure;GO:0005623//obsolete cell;GO:0005737//cytoplasm;GO:0005739//mitochondrion;GO:0043226//organelle;GO:0043227//membrane-bounded organelle;GO:0043229//intracellular organelle;GO:0043231//intracellular membrane-bounded organelle;GO:0044424//obsolete intracellular part;GO:0044444//obsolete cytoplasmic part;GO:0044464//obsolet…	GO:0000062//fatty-acyl-CoA binding;GO:0000166//nucleotide binding;GO:0003674//molecular_function;GO:0003824//catalytic activity;GO:0004491//methylmalonate-semialdehyde dehydrogenase (acylating) activity;GO:0005488//binding;GO:0016491//oxidoreductase activity;GO:0016620//oxidoreductase activity, acting on the aldehyde or oxo group of donors, NAD or NADP as acceptor;GO:0016903//oxidoreductase activ…	ko00640(Propanoate metabolism);ko00562(Inositol phosphate metabolism);ko00410(beta-Alanine metabolism);ko00280(Valine, leucine and isoleucine degradation)
CYP6AN2	27.645	0.320487	54.9696	171.519	7.42222	6.08566e-19	1.91508e-17	NC_051379.1	16418469	16420811	+	1591	CYP6AN2	-	K14999	COG2124;opiNOG01633	Q	sp|O61387|CP6B7_HELAM Cytochrome P450 6B7 OS=Helicoverpa armigera OX=29058 GN=CYP6B7 PE=2 SV=1	NP_001266427.1 uncharacterized protein LOC101743305 [Bombyx mori]	-	-	-	-
LOC101737052	70.0005	126.309	13.692	0.108401	-3.20555	7.44165e-19	2.33542e-17	NC_051368.1	4750134	4754824	+	2521	LOC101737052	-	-	opiNOG28012;COG2272	IR	sp|P12992|ESTJ_HELVI Juvenile hormone esterase OS=Heliothis virescens OX=7102 PE=1 SV=2	XP_004924200.2 juvenile hormone esterase [Bombyx mori]	-	-	-	-
LOC101736414	1908.53	3736.15	80.9109	0.0216562	-5.52908	1.14283e-18	3.57684e-17	NC_051369.1	9153531	9156629	+	1363	LOC101736414	GO:0003674;GO:0003824;GO:0004175;GO:0004252;GO:0005575;GO:0005622;GO:0005623;GO:0005737;GO:0006508;GO:0006807;GO:0008150;GO:0008152;GO:0008233;GO:0008236;GO:0016787;GO:0017171;GO:0019538;GO:0043170;GO:0044238;GO:0044424;GO:0044464;GO:0070011;GO:0071704;GO:0140096;GO:1901564	K01312	COG5640;opiNOG20342	O	sp|P35047|TRYC_MANSE Trypsin, alkaline C OS=Manduca sexta OX=7130 PE=2 SV=1	XP_004929525.1 trypsin, alkaline C [Bombyx mori]	GO:0006508//proteolysis;GO:0006807//nitrogen compound metabolic process;GO:0008150//biological_process;GO:0008152//metabolic process;GO:0019538//protein metabolic process;GO:0043170//macromolecule metabolic process;GO:0044238//primary metabolic process;GO:0071704//organic substance metabolic process;GO:1901564//organonitrogen compound metabolic process;	GO:0005575//cellular_component;GO:0005622//intracellular anatomical structure;GO:0005623//obsolete cell;GO:0005737//cytoplasm;GO:0044424//obsolete intracellular part;GO:0044464//obsolete cell part;	GO:0003674//molecular_function;GO:0003824//catalytic activity;GO:0004175//endopeptidase activity;GO:0004252//serine-type endopeptidase activity;GO:0008233//peptidase activity;GO:0008236//serine-type peptidase activity;GO:0016787//hydrolase activity;GO:0017171//serine hydrolase activity;GO:0140096//catalytic activity, acting on a protein;	ko04080(Neuroactive ligand-receptor interaction)
LOC101746914	245.847	92.7916	398.901	4.2989	2.10397	1.25717e-18	3.92407e-17	NC_051361.1	949819	1002969	-	12131	LOC101746914	-	K16803	meNOG16043;meNOG52205;NOG132225;opiNOG15821	SP	sp|Q09575|YRD6_CAEEL Uncharacterized protein K02A2.6 OS=Caenorhabditis elegans OX=6239 GN=K02A2.6 PE=4 SV=1	XP_037866477.1 uncharacterized protein LOC101746914 [Bombyx mori]	-	-	-	-
LOC101744522	33.7958	0.659798	66.9318	101.443	6.66452	1.58166e-18	4.92362e-17	NC_051362.1	14443640	14461849	+	1559	LOC101744522	GO:0003008;GO:0003014;GO:0003674;GO:0005215;GO:0005342;GO:0005575;GO:0006810;GO:0006811;GO:0006820;GO:0008028;GO:0008150;GO:0008509;GO:0008514;GO:0009636;GO:0015075;GO:0015318;GO:0015711;GO:0015718;GO:0015849;GO:0016020;GO:0016021;GO:0022857;GO:0031224;GO:0032501;GO:0034220;GO:0042221;GO:0044425;GO:0046903;GO:0046942;GO:0046943;GO:0050896;GO:0051179;GO:0051234;GO:0055085;GO:0071702;GO:0097254;GO:…	-	opiNOG30127;NOG47283;KOG2504	G	sp|Q66HE2|MOT13_RAT Monocarboxylate transporter 13 OS=Rattus norvegicus OX=10116 GN=Slc16a13 PE=2 SV=1	XP_037867150.1 monocarboxylate transporter 1 isoform X2 [Bombyx mori]	GO:0003008//system process;GO:0003014//renal system process;GO:0006810//transport;GO:0006811//ion transport;GO:0006820//anion transport;GO:0008150//biological_process;GO:0009636//response to toxic substance;GO:0015711//organic anion transport;GO:0015718//monocarboxylic acid transport;GO:0015849//organic acid transport;GO:0032501//multicellular organismal process;GO:0034220//ion transmembrane tran…	GO:0005575//cellular_component;GO:0016020//membrane;GO:0016021//integral component of membrane;GO:0031224//intrinsic component of membrane;GO:0044425//obsolete membrane part;	GO:0003674//molecular_function;GO:0005215//transporter activity;GO:0005342//organic acid transmembrane transporter activity;GO:0008028//monocarboxylic acid transmembrane transporter activity;GO:0008509//anion transmembrane transporter activity;GO:0008514//organic anion transmembrane transporter activity;GO:0015075//ion transmembrane transporter activity;GO:0015318//inorganic molecular entity tran…	-
LOC101740965	26.9112	0.320487	53.5019	166.939	7.38318	1.64167e-18	5.09667e-17	NC_051377.1	10114451	10125275	-	1756	LOC101740965	GO:0000016;GO:0001666;GO:0003674;GO:0003824;GO:0004553;GO:0004565;GO:0005575;GO:0005622;GO:0005623;GO:0005737;GO:0005783;GO:0005829;GO:0005886;GO:0005887;GO:0005903;GO:0006629;GO:0006643;GO:0006664;GO:0006665;GO:0006672;GO:0006677;GO:0006687;GO:0006807;GO:0006950;GO:0007584;GO:0007586;GO:0008150;GO:0008152;GO:0008422;GO:0009056;GO:0009605;GO:0009628;GO:0009636;GO:0009719;GO:0009725;GO:0009743;GO:…	-	COG2723	G	sp|Q95X01|MYRO1_BREBR Myrosinase 1 OS=Brevicoryne brassicae OX=69196 PE=1 SV=1	XP_021203658.1 myrosinase 1 isoform X2 [Bombyx mori]	GO:0001666//response to hypoxia;GO:0006629//lipid metabolic process;GO:0006643//membrane lipid metabolic process;GO:0006664//glycolipid metabolic process;GO:0006665//sphingolipid metabolic process;GO:0006672//ceramide metabolic process;GO:0006677//glycosylceramide metabolic process;GO:0006687//glycosphingolipid metabolic process;GO:0006807//nitrogen compound metabolic process;GO:0006950//response…	GO:0005575//cellular_component;GO:0005622//intracellular anatomical structure;GO:0005623//obsolete cell;GO:0005737//cytoplasm;GO:0005783//endoplasmic reticulum;GO:0005829//cytosol;GO:0005886//plasma membrane;GO:0005887//integral component of plasma membrane;GO:0005903//brush border;GO:0012505//endomembrane system;GO:0016020//membrane;GO:0016021//integral component of membrane;GO:0016324//apical p…	GO:0000016//lactase activity;GO:0003674//molecular_function;GO:0003824//catalytic activity;GO:0004553//hydrolase activity, hydrolyzing O-glycosyl compounds;GO:0004565//beta-galactosidase activity;GO:0008422//beta-glucosidase activity;GO:0015925//galactosidase activity;GO:0015926//glucosidase activity;GO:0016740//transferase activity;GO:0016787//hydrolase activity;GO:0016798//hydrolase activity, a…	-
LOC692995	70.4482	14.4637	126.433	8.74139	3.12786	2.34328e-18	7.25538e-17	NC_051380.1	8171629	8174056	+	1895	LOC692995	GO:0001101;GO:0001889;GO:0003674;GO:0003824;GO:0004066;GO:0005488;GO:0005515;GO:0005575;GO:0005622;GO:0005623;GO:0005737;GO:0005829;GO:0006082;GO:0006520;GO:0006528;GO:0006529;GO:0006807;GO:0006950;GO:0006984;GO:0006986;GO:0007154;GO:0007165;GO:0007275;GO:0007346;GO:0008150;GO:0008152;GO:0008652;GO:0009058;GO:0009066;GO:0009067;GO:0009267;GO:0009314;GO:0009416;GO:0009605;GO:0009612;GO:0009628;GO:…	K01953	opiNOG09213	E	sp|P19891|ASNS_CRIGR Asparagine synthetase [glutamine-hydrolyzing] OS=Cricetulus griseus OX=10029 GN=ASNS PE=2 SV=2	NP_001037414.1 asparagine synthetase [Bombyx mori]	GO:0001101//response to acid chemical;GO:0001889//liver development;GO:0006082//organic acid metabolic process;GO:0006520//cellular amino acid metabolic process;GO:0006528//asparagine metabolic process;GO:0006529//asparagine biosynthetic process;GO:0006807//nitrogen compound metabolic process;GO:0006950//response to stress;GO:0006984//ER-nucleus signaling pathway;GO:0006986//response to unfolded …	GO:0005575//cellular_component;GO:0005622//intracellular anatomical structure;GO:0005623//obsolete cell;GO:0005737//cytoplasm;GO:0005829//cytosol;GO:0044424//obsolete intracellular part;GO:0044444//obsolete cytoplasmic part;GO:0044464//obsolete cell part;	GO:0003674//molecular_function;GO:0003824//catalytic activity;GO:0004066//asparagine synthase (glutamine-hydrolyzing) activity;GO:0005488//binding;GO:0005515//protein binding;GO:0016874//ligase activity;GO:0016879//ligase activity, forming carbon-nitrogen bonds;GO:0016884//carbon-nitrogen ligase activity, with glutamine as amido-N-donor;GO:0042802//identical protein binding;GO:0042803//protein ho…	ko00250(Alanine, aspartate and glutamate metabolism)
LOC101736795	449.774	706.363	193.185	0.273492	-1.87043	2.72831e-18	8.42494e-17	NC_051379.1	15971327	15995140	+	2503	LOC101736795	-	K14613	opiNOG31919;opiNOG12600;KOG2816	R	sp|Q5F4B8|S46A3_CHICK Solute carrier family 46 member 3 OS=Gallus gallus OX=9031 GN=SLC46A3 PE=2 SV=1	XP_037874995.1 solute carrier family 46 member 3 isoform X2 [Bombyx mori]	-	-	-	-
FMO2	131.035	40.7142	221.356	5.43683	2.44277	2.88717e-18	8.89171e-17	NC_051382.1	7341705	7354769	-	3580	FMO2	-	-	opiNOG06662;opiNOG73786	Q	sp|Q8MP06|SNO1_TYRJA Senecionine N-oxygenase OS=Tyria jacobaeae OX=179666 GN=sno1 PE=1 SV=1	NP_001171912.1 flavin-dependent monooxygenase FMO2 precursor [Bombyx mori]	-	-	-	-
LOC101737438	245.063	94.2427	395.884	4.20069	2.07062	2.91746e-18	8.96111e-17	NC_051365.1	443453	452897	-	1616	LOC101737438	GO:0001666;GO:0003002;GO:0003674;GO:0005215;GO:0005575;GO:0005623;GO:0005886;GO:0006810;GO:0006811;GO:0006820;GO:0006950;GO:0007275;GO:0007389;GO:0007444;GO:0007447;GO:0007450;GO:0008150;GO:0009628;GO:0009888;GO:0009953;GO:0016020;GO:0016021;GO:0022857;GO:0031224;GO:0032501;GO:0032502;GO:0035220;GO:0035222;GO:0035295;GO:0036293;GO:0044425;GO:0044464;GO:0048190;GO:0048513;GO:0048731;GO:0048856;GO:…	-	opiNOG18471	G	sp|Q9V7S5|PICO_DROME Putative inorganic phosphate cotransporter OS=Drosophila melanogaster OX=7227 GN=Picot PE=2 SV=1	XP_037868485.1 putative inorganic phosphate cotransporter [Bombyx mori]	GO:0001666//response to hypoxia;GO:0003002//regionalization;GO:0006810//transport;GO:0006811//ion transport;GO:0006820//anion transport;GO:0006950//response to stress;GO:0007275//multicellular organism development;GO:0007389//pattern specification process;GO:0007444//imaginal disc development;GO:0007447//imaginal disc pattern formation;GO:0007450//dorsal/ventral pattern formation, imaginal disc;G…	GO:0005575//cellular_component;GO:0005623//obsolete cell;GO:0005886//plasma membrane;GO:0016020//membrane;GO:0016021//integral component of membrane;GO:0031224//intrinsic component of membrane;GO:0044425//obsolete membrane part;GO:0044464//obsolete cell part;GO:0071944//cell periphery;	GO:0003674//molecular_function;GO:0005215//transporter activity;GO:0022857//transmembrane transporter activity;	-
LOC101746014	215.015	79.7507	350.279	4.39218	2.13494	3.0301e-18	9.28239e-17	NC_051358.1	11094001	11119514	+	4379	LOC101746014	GO:0000323;GO:0000902;GO:0000904;GO:0002009;GO:0002165;GO:0003333;GO:0003674;GO:0005215;GO:0005342;GO:0005575;GO:0005622;GO:0005623;GO:0005737;GO:0005764;GO:0005768;GO:0005773;GO:0005774;GO:0005886;GO:0006810;GO:0006811;GO:0006820;GO:0006865;GO:0007275;GO:0007399;GO:0007444;GO:0007472;GO:0007476;GO:0007552;GO:0007560;GO:0008150;GO:0008509;GO:0008514;GO:0009653;GO:0009791;GO:0009886;GO:0009887;GO:…	K14209	opiNOG10334	E	sp|Q9VT04|PATH_DROME Proton-coupled amino acid transporter-like protein pathetic OS=Drosophila melanogaster OX=7227 GN=path PE=1 SV=1	XP_004929913.1 proton-coupled amino acid transporter-like protein pathetic [Bombyx mori]	GO:0000902//cell morphogenesis;GO:0000904//cell morphogenesis involved in differentiation;GO:0002009//morphogenesis of an epithelium;GO:0002165//instar larval or pupal development;GO:0003333//amino acid transmembrane transport;GO:0006810//transport;GO:0006811//ion transport;GO:0006820//anion transport;GO:0006865//amino acid transport;GO:0007275//multicellular organism development;GO:0007399//nerv…	GO:0000323//lytic vacuole;GO:0005575//cellular_component;GO:0005622//intracellular anatomical structure;GO:0005623//obsolete cell;GO:0005737//cytoplasm;GO:0005764//lysosome;GO:0005768//endosome;GO:0005773//vacuole;GO:0005774//vacuolar membrane;GO:0005886//plasma membrane;GO:0012505//endomembrane system;GO:0016020//membrane;GO:0030424//axon;GO:0030425//dendrite;GO:0031090//organelle membrane;GO:00…	GO:0003674//molecular_function;GO:0005215//transporter activity;GO:0005342//organic acid transmembrane transporter activity;GO:0008509//anion transmembrane transporter activity;GO:0008514//organic anion transmembrane transporter activity;GO:0015075//ion transmembrane transporter activity;GO:0015171//amino acid transmembrane transporter activity;GO:0015318//inorganic molecular entity transmembrane…	-
LOC101746272	633.657	982.707	284.607	0.289616	-1.78779	3.1686e-18	9.681e-17	NC_051367.1	17031820	17032595	-	655	LOC101746272	GO:0003008;GO:0005575;GO:0005622;GO:0005623;GO:0005737;GO:0005783;GO:0005794;GO:0006810;GO:0006869;GO:0007154;GO:0007267;GO:0007275;GO:0008150;GO:0008152;GO:0009888;GO:0009914;GO:0009987;GO:0010035;GO:0010269;GO:0010817;GO:0010876;GO:0012505;GO:0015850;GO:0023052;GO:0023061;GO:0032501;GO:0032502;GO:0032940;GO:0033036;GO:0035264;GO:0035929;GO:0035930;GO:0035933;GO:0035934;GO:0040007;GO:0042221;GO:…	-	opiNOG36747;NOG97951;veNOG22615	SR	sp|Q8WWX9|SELM_HUMAN Selenoprotein M OS=Homo sapiens OX=9606 GN=SELENOM PE=1 SV=3	XP_012547920.1 selenoprotein M [Bombyx mori]	GO:0003008//system process;GO:0006810//transport;GO:0006869//lipid transport;GO:0007154//cell communication;GO:0007267//cell-cell signaling;GO:0007275//multicellular organism development;GO:0008150//biological_process;GO:0008152//metabolic process;GO:0009888//tissue development;GO:0009914//hormone transport;GO:0009987//cellular process;GO:0010035//response to inorganic substance;GO:0010269//respo…	GO:0005575//cellular_component;GO:0005622//intracellular anatomical structure;GO:0005623//obsolete cell;GO:0005737//cytoplasm;GO:0005783//endoplasmic reticulum;GO:0005794//Golgi apparatus;GO:0012505//endomembrane system;GO:0043226//organelle;GO:0043227//membrane-bounded organelle;GO:0043229//intracellular organelle;GO:0043231//intracellular membrane-bounded organelle;GO:0044424//obsolete intracel…	-	-
LOC692743	2014.52	3269.56	759.473	0.232286	-2.10603	3.46167e-18	1.05485e-16	NC_051367.1	2381061	2448561	+	9841	LOC692743	-	K14999	COG2124;opiNOG22289;opiNOG62479;opiNOG01633	Q	sp|Q27664|CP6B2_HELAM Cytochrome P450 6B2 OS=Helicoverpa armigera OX=29058 GN=CYP6B2 PE=2 SV=1	XP_037869378.1 cytochrome P450 6B2-like [Bombyx mori]	-	-	-	-
LOC101741429	174.322	39.1213	309.522	7.91186	2.98402	3.90937e-18	1.18814e-16	NC_051371.1	9134933	9188632	-	5677	LOC101741429	GO:0000226;GO:0000278;GO:0001655;GO:0001709;GO:0003674;GO:0005488;GO:0005515;GO:0005575;GO:0005622;GO:0005623;GO:0005737;GO:0005886;GO:0005938;GO:0006403;GO:0006950;GO:0006952;GO:0006996;GO:0007010;GO:0007017;GO:0007049;GO:0007275;GO:0007399;GO:0007400;GO:0007405;GO:0007422;GO:0007423;GO:0007525;GO:0008092;GO:0008093;GO:0008104;GO:0008150;GO:0008283;GO:0008356;GO:0009605;GO:0009607;GO:0009617;GO:…	-	lepNOG06158;opiNOG13966	R	sp|Q1MX18|INSC_HUMAN Protein inscuteable homolog OS=Homo sapiens OX=9606 GN=INSC PE=1 SV=1	XP_037871175.1 uncharacterized protein LOC101741429 isoform X2 [Bombyx mori]	GO:0000226//microtubule cytoskeleton organization;GO:0000278//mitotic cell cycle;GO:0001655//urogenital system development;GO:0001709//cell fate determination;GO:0006403//RNA localization;GO:0006950//response to stress;GO:0006952//defense response;GO:0006996//organelle organization;GO:0007010//cytoskeleton organization;GO:0007017//microtubule-based process;GO:0007049//cell cycle;GO:0007275//multi…	GO:0005575//cellular_component;GO:0005622//intracellular anatomical structure;GO:0005623//obsolete cell;GO:0005737//cytoplasm;GO:0005886//plasma membrane;GO:0005938//cell cortex;GO:0016020//membrane;GO:0032991//protein-containing complex;GO:0044424//obsolete intracellular part;GO:0044444//obsolete cytoplasmic part;GO:0044448//obsolete cell cortex part;GO:0044464//obsolete cell part;GO:0045177//ap…	GO:0003674//molecular_function;GO:0005488//binding;GO:0005515//protein binding;GO:0008092//cytoskeletal protein binding;GO:0008093//cytoskeletal anchor activity;GO:0019904//protein domain specific binding;GO:0030674//protein-macromolecule adaptor activity;GO:0060090//molecular adaptor activity;	-
[truncated: 11,169 more rows]
