# Supplementary material for: Effects of Chromium Exposure on the Gene Expression of the Midgut in Silkworms, Bombyx mori
Source: Genes (Basel). 2023 Aug 12;14(8):1616. doi: 10.3390/genes14081616 (PMC10454352; doi:10.3390/genes14081616)
Supplement: Supplementary file 1 [file genes-14-01616-s001.zip › Supplement Table S2.xlsx]

## Sheet: Sheet1
id	baseMean	baseMean_TKA	baseMean_T4C	foldChange(T4C/TKA)	log2FoldChange	pval	padj	Chromosome	Start Site	End Site	Direction	Length	Name	GO	KEGG	eggNOG	eggNOG_Class	Swissprot	Description	BP	CC	MF	Pathway
LOC119629549	2117.48	4232.12	2.83746	0.00067046	-10.5426	4.56156e-79	5.16916e-75	NC_051372.1	10185040	10188655	+	1402	LOC119629549	-	-	-	-	-	XP_037871600.1 uncharacterized protein LOC119629549 [Bombyx mori]	-	-	-	-
LOC101747164	973.981	1946.9	1.06382	0.00054642	-10.8377	1.34791e-69	7.63723e-66	NC_051372.1	10169945	10183901	-	1116	LOC101747164	-	-	NOG159943;opiNOG64926	S	-	XP_037872000.1 uncharacterized protein LOC101747164 [Bombyx mori]	-	-	-	-
LOC101747025	10845.6	21547.3	143.813	0.00667428	-7.22717	4.7486e-60	1.79371e-56	NC_051372.1	10197084	10202955	-	908	LOC101747025	-	-	opiNOG64926;NOG159943;meNOG36284	S	-	XP_004924682.1 uncharacterized protein LOC101747025 [Bombyx mori]	-	-	-	-
LOC101735368	860.761	1715.69	5.83051	0.00339834	-8.20095	3.12675e-58	8.85807e-55	NC_051372.1	10143031	10148598	-	2477	LOC101735368	-	-	NOG159943;opiNOG64926	S	-	XP_012544502.2 basic proline-rich protein isoform X2 [Bombyx mori]	-	-	-	-
LOC101735451	5853.3	11597.4	109.162	0.00941259	-6.73119	2.99657e-54	6.79142e-51	NC_051372.1	14727182	14733684	-	829	LOC101735451	-	-	meNOG32110	R	-	XP_004923034.1 uncharacterized protein LOC101735451 [Bombyx mori]	-	-	-	-
LOC101738159	3389.84	6760.02	19.661	0.00290842	-8.42555	1.98392e-37	3.74697e-34	NC_051371.1	3965034	3990603	+	1414	LOC101738159	-	-	KOG3627;COG5640;NOG104137	O	sp|P08897|COGS_HYPLI Collagenase OS=Hypoderma lineatum OX=7389 PE=1 SV=3	XP_004922849.1 collagenase isoform X2 [Bombyx mori]	-	-	-	-
LOC101746909	5960.04	11525.5	394.545	0.0342323	-4.8685	5.31767e-34	8.60855e-31	NC_051372.1	8895601	8900903	+	907	LOC101746909	-	-	opiNOG62106;meNOG33143	R	-	XP_004928501.1 uncharacterized protein LOC101746909 [Bombyx mori]	-	-	-	-
LOC105841535	114.439	228.524	0.354728	0.00155226	-9.33142	3.45766e-33	4.89778e-30	NC_051380.1	1128059	1128652	-	594	LOC105841535	-	-	-	-	-	XP_012545252.1 uncharacterized protein LOC105841535 [Bombyx mori]	-	-	-	-
LOC101744377	330.222	642.083	18.3605	0.0285952	-5.12808	3.04045e-30	3.82826e-27	NC_051369.1	1883666	1906739	-	2348	LOC101744377	GO:0000139;GO:0001505;GO:0001894;GO:0001895;GO:0003674;GO:0003824;GO:0005488;GO:0005509;GO:0005575;GO:0005576;GO:0005622;GO:0005623;GO:0005737;GO:0005739;GO:0005783;GO:0005789;GO:0005794;GO:0005886;GO:0005887;GO:0006066;GO:0006629;GO:0006643;GO:0006665;GO:0006670;GO:0006672;GO:0006807;GO:0006810;GO:0006836;GO:0006887;GO:0006906;GO:0006996;GO:0007154;GO:0007267;GO:0007268;GO:0007269;GO:0007275;GO:…	K12349	opiNOG00423	T	sp|Q29C43|NCASE_DROPS Neutral ceramidase OS=Drosophila pseudoobscura pseudoobscura OX=46245 GN=CDase PE=3 SV=1	XP_021205838.1 neutral ceramidase [Bombyx mori]	GO:0001505//regulation of neurotransmitter levels;GO:0001894//tissue homeostasis;GO:0001895//retina homeostasis;GO:0006066//alcohol metabolic process;GO:0006629//lipid metabolic process;GO:0006643//membrane lipid metabolic process;GO:0006665//sphingolipid metabolic process;GO:0006670//sphingosine metabolic process;GO:0006672//ceramide metabolic process;GO:0006807//nitrogen compound metabolic proc…	GO:0000139//Golgi membrane;GO:0005575//cellular_component;GO:0005576//extracellular region;GO:0005622//intracellular anatomical structure;GO:0005623//obsolete cell;GO:0005737//cytoplasm;GO:0005739//mitochondrion;GO:0005783//endoplasmic reticulum;GO:0005789//endoplasmic reticulum membrane;GO:0005794//Golgi apparatus;GO:0005886//plasma membrane;GO:0005887//integral component of plasma membrane;GO:0…	GO:0003674//molecular_function;GO:0003824//catalytic activity;GO:0005488//binding;GO:0005509//calcium ion binding;GO:0008270//zinc ion binding;GO:0016787//hydrolase activity;GO:0016810//hydrolase activity, acting on carbon-nitrogen (but not peptide) bonds;GO:0016811//hydrolase activity, acting on carbon-nitrogen (but not peptide) bonds, in linear amides;GO:0017040//N-acylsphingosine amidohydrolas…	ko00600(Sphingolipid metabolism)
LOC101735926	3922.93	7483.14	362.734	0.0484735	-4.36666	1.32174e-28	1.4978e-25	NC_051373.1	6200617	6207572	+	755	LOC101735926	GO:0000270;GO:0002376;GO:0002831;GO:0002832;GO:0003674;GO:0003824;GO:0004040;GO:0005488;GO:0005515;GO:0005539;GO:0005575;GO:0005576;GO:0006022;GO:0006026;GO:0006027;GO:0006807;GO:0006950;GO:0006952;GO:0006955;GO:0008150;GO:0008152;GO:0008745;GO:0009056;GO:0009057;GO:0009253;GO:0009605;GO:0009607;GO:0009617;GO:0009966;GO:0009968;GO:0010646;GO:0010648;GO:0016787;GO:0016810;GO:0016811;GO:0023051;GO:…	K01446	opiNOG03379;opiNOG29522	R	sp|Q8INK6|PGPLB_DROME Peptidoglycan-recognition protein LB OS=Drosophila melanogaster OX=7227 GN=PGRP-LB PE=1 SV=1	XP_021205511.1 peptidoglycan-recognition protein LB [Bombyx mori]	GO:0000270//peptidoglycan metabolic process;GO:0002376//immune system process;GO:0002831//regulation of response to biotic stimulus;GO:0002832//negative regulation of response to biotic stimulus;GO:0006022//aminoglycan metabolic process;GO:0006026//aminoglycan catabolic process;GO:0006027//glycosaminoglycan catabolic process;GO:0006807//nitrogen compound metabolic process;GO:0006950//response to …	GO:0005575//cellular_component;GO:0005576//extracellular region;	GO:0003674//molecular_function;GO:0003824//catalytic activity;GO:0004040//amidase activity;GO:0005488//binding;GO:0005515//protein binding;GO:0005539//glycosaminoglycan binding;GO:0008745//N-acetylmuramoyl-L-alanine amidase activity;GO:0016787//hydrolase activity;GO:0016810//hydrolase activity, acting on carbon-nitrogen (but not peptide) bonds;GO:0016811//hydrolase activity, acting on carbon-nitr…	ko04624(Toll and Imd signaling pathway)
CSP7	334.976	642.174	27.7783	0.0432567	-4.53093	3.78227e-26	3.89642e-23	NC_051376.1	7884799	7885479	-	369	CSP7	-	-	meNOG46847;meNOG33158	R	-	NP_001037068.1 chemosensory protein 7 precursor [Bombyx mori]	-	-	-	-
GlcNAcase2	252.231	483.462	21.0007	0.0434381	-4.5249	3.90474e-25	3.68737e-22	NC_051365.1	2061102	2078920	-	2289	GlcNAcase2	GO:0000003;GO:0000323;GO:0000902;GO:0000904;GO:0001501;GO:0001573;GO:0001669;GO:0001775;GO:0002252;GO:0002263;GO:0002274;GO:0002275;GO:0002283;GO:0002366;GO:0002376;GO:0002443;GO:0002444;GO:0002446;GO:0003006;GO:0003008;GO:0003674;GO:0003824;GO:0004553;GO:0004563;GO:0005488;GO:0005515;GO:0005575;GO:0005576;GO:0005615;GO:0005622;GO:0005623;GO:0005737;GO:0005764;GO:0005766;GO:0005773;GO:0005775;GO:…	K12373	COG3525;opiNOG04048	G	sp|P49614|HEXB_FELCA Beta-hexosaminidase subunit beta OS=Felis catus OX=9685 GN=HEXB PE=2 SV=2	NP_001093291.1 beta-N-acetylglucosaminidase 2 precursor [Bombyx mori]	GO:0000003//reproduction;GO:0000902//cell morphogenesis;GO:0000904//cell morphogenesis involved in differentiation;GO:0001501//skeletal system development;GO:0001573//ganglioside metabolic process;GO:0001775//cell activation;GO:0002252//immune effector process;GO:0002263//cell activation involved in immune response;GO:0002274//myeloid leukocyte activation;GO:0002275//myeloid cell activation invol…	GO:0000323//lytic vacuole;GO:0001669//acrosomal vesicle;GO:0005575//cellular_component;GO:0005576//extracellular region;GO:0005615//extracellular space;GO:0005622//intracellular anatomical structure;GO:0005623//obsolete cell;GO:0005737//cytoplasm;GO:0005764//lysosome;GO:0005766//primary lysosome;GO:0005773//vacuole;GO:0005775//vacuolar lumen;GO:0012505//endomembrane system;GO:0016020//membrane;GO…	GO:0003674//molecular_function;GO:0003824//catalytic activity;GO:0004553//hydrolase activity, hydrolyzing O-glycosyl compounds;GO:0004563//beta-N-acetylhexosaminidase activity;GO:0005488//binding;GO:0005515//protein binding;GO:0008194//UDP-glycosyltransferase activity;GO:0008375//acetylglucosaminyltransferase activity;GO:0015929//hexosaminidase activity;GO:0016231//beta-N-acetylglucosaminidase ac…	ko04142(Lysosome);ko00604(Glycosphingolipid biosynthesis - ganglio series);ko00603(Glycosphingolipid biosynthesis - globo and isoglobo series);ko00531(Glycosaminoglycan degradation);ko00520(Amino sugar and nucleotide sugar metabolism);ko00513(Various types of N-glycan biosynthesis);ko00511(Other glycan degradation)
LOC101744823	2534.74	4706.98	362.49	0.0770111	-3.69879	4.92946e-22	4.29697e-19	NC_051377.1	2735086	2751519	+	1470	LOC101744823	-	K01312	COG5640;opiNOG20212	EO	sp|Q8MQS8|SP34_APIME Venom serine protease 34 OS=Apis mellifera OX=7460 PE=2 SV=1	NP_001155191.2 silk gland derived serine protease 1 precursor [Bombyx mori]	-	-	-	ko04080(Neuroactive ligand-receptor interaction)
LOC110386457	5442.52	10003.6	881.471	0.0881158	-3.50446	4.1957e-21	3.39612e-18	NC_051376.1	4992565	5003403	+	1730	LOC110386457	GO:0003674;GO:0003824;GO:0004553;GO:0004556;GO:0005488;GO:0005509;GO:0005975;GO:0008150;GO:0008152;GO:0016160;GO:0016787;GO:0016798;GO:0043167;GO:0043169;GO:0044238;GO:0046872;GO:0071704	K01176	opiNOG11657;opiNOG06392	GE	sp|O18345|AMY2_DROAN Alpha-amylase 2 OS=Drosophila ananassae OX=7217 GN=Amy58 PE=3 SV=2	XP_021208434.1 alpha-amylase 2 [Bombyx mori]	GO:0005975//carbohydrate metabolic process;GO:0008150//biological_process;GO:0008152//metabolic process;GO:0044238//primary metabolic process;GO:0071704//organic substance metabolic process;	-	GO:0003674//molecular_function;GO:0003824//catalytic activity;GO:0004553//hydrolase activity, hydrolyzing O-glycosyl compounds;GO:0004556//alpha-amylase activity;GO:0005488//binding;GO:0005509//calcium ion binding;GO:0016160//amylase activity;GO:0016787//hydrolase activity;GO:0016798//hydrolase activity, acting on glycosyl bonds;GO:0043167//ion binding;GO:0043169//cation binding;GO:0046872//metal…	ko00500(Starch and sucrose metabolism)
LOC692743	1448.75	2639.32	258.184	0.0978223	-3.35369	2.16456e-20	1.63525e-17	NC_051367.1	2381061	2448561	+	9841	LOC692743	-	K14999	COG2124;opiNOG22289;opiNOG62479;opiNOG01633	Q	sp|Q27664|CP6B2_HELAM Cytochrome P450 6B2 OS=Helicoverpa armigera OX=29058 GN=CYP6B2 PE=2 SV=1	XP_037869378.1 cytochrome P450 6B2-like [Bombyx mori]	-	-	-	-
LOC101743598	56518.3	103167	9869.52	0.0956653	-3.38586	3.49157e-19	2.4729e-16	NC_051380.1	13084013	13084959	+	673	LOC101743598	-	-	meNOG35623	R	-	XP_004927569.1 uncharacterized protein LOC101743598 [Bombyx mori]	-	-	-	-
LOC101735309	268953	475479	62427	0.131293	-2.92914	3.74789e-16	2.4983e-13	NC_051372.1	14713256	14716404	-	772	LOC101735309	-	-	-	-	-	XP_004923033.1 uncharacterized protein LOC101735309 [Bombyx mori]	-	-	-	-
SPARC	214.605	380.256	48.9533	0.128738	-2.9575	1.46595e-14	9.22895e-12	NC_051363.1	765335	784800	+	1596	SPARC	GO:0001101;GO:0001501;GO:0001503;GO:0001655;GO:0001936;GO:0001937;GO:0002009;GO:0002164;GO:0002165;GO:0002168;GO:0002237;GO:0002576;GO:0003674;GO:0005488;GO:0005509;GO:0005518;GO:0005575;GO:0005576;GO:0005604;GO:0005615;GO:0005622;GO:0005623;GO:0005634;GO:0005737;GO:0006810;GO:0006887;GO:0006897;GO:0006898;GO:0006950;GO:0007155;GO:0007275;GO:0007423;GO:0007442;GO:0007443;GO:0007498;GO:0007503;GO:…	-	opiNOG09446	W	sp|P34714|SPRC_CAEEL SPARC OS=Caenorhabditis elegans OX=6239 GN=ost-1 PE=1 SV=1	NP_001040421.1 SPARC precursor [Bombyx mori]	GO:0001101//response to acid chemical;GO:0001501//skeletal system development;GO:0001503//ossification;GO:0001655//urogenital system development;GO:0001936//regulation of endothelial cell proliferation;GO:0001937//negative regulation of endothelial cell proliferation;GO:0002009//morphogenesis of an epithelium;GO:0002164//larval development;GO:0002165//instar larval or pupal development;GO:0002168…	GO:0005575//cellular_component;GO:0005576//extracellular region;GO:0005604//basement membrane;GO:0005615//extracellular space;GO:0005622//intracellular anatomical structure;GO:0005623//obsolete cell;GO:0005634//nucleus;GO:0005737//cytoplasm;GO:0009986//cell surface;GO:0012505//endomembrane system;GO:0012506//vesicle membrane;GO:0016020//membrane;GO:0016363//nuclear matrix;GO:0030139//endocytic ve…	GO:0003674//molecular_function;GO:0005488//binding;GO:0005509//calcium ion binding;GO:0005518//collagen binding;GO:0043167//ion binding;GO:0043169//cation binding;GO:0044877//protein-containing complex binding;GO:0046872//metal ion binding;GO:0050840//extracellular matrix binding;	-
LOC101745919	1822.44	3578.4	66.4743	0.0185765	-5.75038	2.20522e-14	1.31524e-11	NC_051378.1	5459168	5466178	+	1196	LOC101745919	GO:0003674;GO:0003824;GO:0006629;GO:0008150;GO:0008152;GO:0009056;GO:0016042;GO:0016298;GO:0016787;GO:0016788;GO:0044238;GO:0071704;GO:1901575	-	lepNOG04357;meNOG38330	R	sp|Q64425|LIPP_MYOCO Pancreatic triacylglycerol lipase (Fragment) OS=Myocastor coypus OX=10157 GN=PNLIP PE=2 SV=1	XP_037874538.1 pancreatic triacylglycerol lipase [Bombyx mori]	GO:0006629//lipid metabolic process;GO:0008150//biological_process;GO:0008152//metabolic process;GO:0009056//catabolic process;GO:0016042//lipid catabolic process;GO:0044238//primary metabolic process;GO:0071704//organic substance metabolic process;GO:1901575//organic substance catabolic process;	-	GO:0003674//molecular_function;GO:0003824//catalytic activity;GO:0016298//lipase activity;GO:0016787//hydrolase activity;GO:0016788//hydrolase activity, acting on ester bonds;	-
LOC101746461	5801.27	10411.5	1191.02	0.114395	-3.12791	2.42376e-14	1.3733e-11	NC_051385.1	5580373	5581249	+	877	LOC101746461	-	-	meNOG36788;NOG116680;opiNOG73756;opiNOG73312	RS	sp|D8KY57|SSP_BOMIG Probable salivary secreted peptide OS=Bombus ignitus OX=130704 PE=2 SV=1	NP_001182380.2 uncharacterized LOC101746461 precursor [Bombyx mori]	-	-	-	-
LOC101745363	8275.66	14195	2356.3	0.165995	-2.59079	1.25491e-13	6.77174e-11	NC_051371.1	1073729	1082944	+	1425	LOC101745363	GO:0003674;GO:0003824;GO:0004180;GO:0004181;GO:0005575;GO:0005576;GO:0005615;GO:0006508;GO:0006807;GO:0008150;GO:0008152;GO:0008233;GO:0008235;GO:0008237;GO:0008238;GO:0016787;GO:0019538;GO:0043170;GO:0044238;GO:0044421;GO:0070011;GO:0071704;GO:0140096;GO:1901564	-	opiNOG24921;COG2866	RE	sp|Q3T905|CBPB_HELZE Carboxypeptidase B OS=Helicoverpa zea OX=7113 GN=CPB PE=1 SV=1	NP_001296550.1 carboxypeptidase B-like precursor [Bombyx mori]	GO:0006508//proteolysis;GO:0006807//nitrogen compound metabolic process;GO:0008150//biological_process;GO:0008152//metabolic process;GO:0019538//protein metabolic process;GO:0043170//macromolecule metabolic process;GO:0044238//primary metabolic process;GO:0071704//organic substance metabolic process;GO:1901564//organonitrogen compound metabolic process;	GO:0005575//cellular_component;GO:0005576//extracellular region;GO:0005615//extracellular space;GO:0044421//obsolete extracellular region part;	GO:0003674//molecular_function;GO:0003824//catalytic activity;GO:0004180//carboxypeptidase activity;GO:0004181//metallocarboxypeptidase activity;GO:0008233//peptidase activity;GO:0008235//metalloexopeptidase activity;GO:0008237//metallopeptidase activity;GO:0008238//exopeptidase activity;GO:0016787//hydrolase activity;GO:0140096//catalytic activity, acting on a protein;	-
LOC101736620	237.608	410.851	64.3647	0.156662	-2.67427	1.15316e-12	5.93984e-10	NC_051361.1	8933352	8963170	-	5948	LOC101736620	GO:0001101;GO:0001525;GO:0001568;GO:0001569;GO:0001654;GO:0001655;GO:0001763;GO:0001944;GO:0002009;GO:0002119;GO:0002164;GO:0002791;GO:0002793;GO:0003674;GO:0005198;GO:0005201;GO:0005488;GO:0005515;GO:0005575;GO:0005576;GO:0005581;GO:0005587;GO:0005604;GO:0005622;GO:0005623;GO:0005737;GO:0005783;GO:0005788;GO:0007154;GO:0007165;GO:0007166;GO:0007167;GO:0007169;GO:0007275;GO:0007399;GO:0007417;GO:…	K06237	opiNOG00028	W	sp|P29400|CO4A5_HUMAN Collagen alpha-5(IV) chain OS=Homo sapiens OX=9606 GN=COL4A5 PE=1 SV=2	XP_037866540.1 collagen alpha-1(IV) chain [Bombyx mori]	GO:0001101//response to acid chemical;GO:0001525//angiogenesis;GO:0001568//blood vessel development;GO:0001569//branching involved in blood vessel morphogenesis;GO:0001654//eye development;GO:0001655//urogenital system development;GO:0001763//morphogenesis of a branching structure;GO:0001944//vasculature development;GO:0002009//morphogenesis of an epithelium;GO:0002119//nematode larval developmen…	GO:0005575//cellular_component;GO:0005576//extracellular region;GO:0005581//collagen trimer;GO:0005587//collagen type IV trimer;GO:0005604//basement membrane;GO:0005622//intracellular anatomical structure;GO:0005623//obsolete cell;GO:0005737//cytoplasm;GO:0005783//endoplasmic reticulum;GO:0005788//endoplasmic reticulum lumen;GO:0012505//endomembrane system;GO:0031012//extracellular matrix;GO:0031…	GO:0003674//molecular_function;GO:0005198//structural molecule activity;GO:0005201//extracellular matrix structural constituent;GO:0005488//binding;GO:0005515//protein binding;GO:0019838//growth factor binding;GO:0030023//extracellular matrix constituent conferring elasticity;GO:0048407//platelet-derived growth factor binding;GO:0097493//structural molecule activity conferring elasticity;	ko04512(ECM-receptor interaction)
LOC101737486	847.755	246.068	1449.44	5.8904	2.55837	1.25607e-12	6.18858e-10	NC_051360.1	14336515	14337266	+	752	LOC101737486	GO:0003674;GO:0003824;GO:0003924;GO:0016462;GO:0016787;GO:0016817;GO:0016818;GO:0017111	K15825	NOG37930;NOG87894;opiNOG27423;opiNOG46316	RS	sp|P45961|CEX2_CAEEL Calexcitin-2 OS=Caenorhabditis elegans OX=6239 GN=cex-2 PE=2 SV=3	XP_004926655.1 calexcitin-2 [Bombyx mori]	-	-	GO:0003674//molecular_function;GO:0003824//catalytic activity;GO:0003924//GTPase activity;GO:0016462//pyrophosphatase activity;GO:0016787//hydrolase activity;GO:0016817//hydrolase activity, acting on acid anhydrides;GO:0016818//hydrolase activity, acting on acid anhydrides, in phosphorus-containing anhydrides;GO:0017111//nucleoside-triphosphatase activity;	ko00981(Insect hormone biosynthesis)
LOC101736345	472.837	809.946	135.727	0.167576	-2.57711	3.903e-12	1.84287e-09	NC_051367.1	15587478	15590310	-	1716	LOC101736345	-	-	COG2272	I	sp|P35502|ESTF_MYZPE Esterase FE4 OS=Myzus persicae OX=13164 PE=1 SV=1	XP_037869461.1 esterase FE4-like [Bombyx mori]	-	-	-	-
LOC101741488	172.961	304.15	41.7719	0.13734	-2.86418	1.05875e-11	4.79912e-09	NC_051360.1	5105423	5147834	+	2873	LOC101741488	-	K09215	opiNOG49088;KOG1721	KR	sp|Q9VQU9|BOWEL_DROME Protein bowel OS=Drosophila melanogaster OX=7227 GN=bowl PE=1 SV=1	XP_004927088.2 protein bowel [Bombyx mori]	-	-	-	-
LOC101737052	55.0985	102.119	8.07772	0.0791009	-3.66016	2.46021e-11	1.07227e-08	NC_051368.1	4750134	4754824	+	2521	LOC101737052	-	-	opiNOG28012;COG2272	IR	sp|P12992|ESTJ_HELVI Juvenile hormone esterase OS=Heliothis virescens OX=7102 PE=1 SV=2	XP_004924200.2 juvenile hormone esterase [Bombyx mori]	-	-	-	-
LOC101744440	244941	412271	77610.1	0.18825	-2.40928	2.65902e-11	1.116e-08	NC_051372.1	14686505	14689872	-	767	LOC101744440	-	-	opiNOG68773	R	-	XP_004933966.1 uncharacterized protein LOC101744440 [Bombyx mori]	-	-	-	-
LOC101744459	1257.67	2229.41	285.927	0.128252	-2.96294	3.65829e-11	1.48056e-08	NC_051363.1	2049568	2066829	+	1652	LOC101744459	-	-	opiNOG49605;meNOG37752;meNOG38156	R	sp|Q69ZS6|SV2C_MOUSE Synaptic vesicle glycoprotein 2C OS=Mus musculus OX=10090 GN=Sv2c PE=1 SV=2	XP_037867749.1 synaptic vesicle 2-related protein [Bombyx mori]	-	-	-	-
CCE-un1	98.4313	173.968	22.8949	0.131605	-2.92572	6.4181e-11	2.50793e-08	NC_051363.1	3788026	3798073	+	2168	CCE-un1	GO:0003674;GO:0003824;GO:0016787;GO:0016788;GO:0052689	-	opiNOG09036	R	sp|Q6UWW8|EST3_HUMAN Carboxylesterase 3 OS=Homo sapiens OX=9606 GN=CES3 PE=1 SV=1	NP_001040411.1 carboxylesterase clade H, member 1 precursor [Bombyx mori]	-	-	GO:0003674//molecular_function;GO:0003824//catalytic activity;GO:0016787//hydrolase activity;GO:0016788//hydrolase activity, acting on ester bonds;GO:0052689//carboxylic ester hydrolase activity;	-
LOC101737970	237.556	402.998	72.114	0.178944	-2.48242	1.17852e-10	4.45165e-08	NC_051362.1	5777099	5779152	-	861	LOC101737970	GO:0003674;GO:0005488;GO:0005515;GO:0008092;GO:0017022	-	opiNOG37788	S	-	XP_004932356.1 mid1-interacting protein 1A [Bombyx mori]	-	-	GO:0003674//molecular_function;GO:0005488//binding;GO:0005515//protein binding;GO:0008092//cytoskeletal protein binding;GO:0017022//myosin binding;	-
LOC119628396	886.971	1474.07	299.873	0.203432	-2.29738	2.0242e-10	7.39942e-08	NC_051367.1	15558505	15563421	-	3796	LOC119628396	-	-	opiNOG24833;COG2272	IR	sp|P35502|ESTF_MYZPE Esterase FE4 OS=Myzus persicae OX=13164 PE=1 SV=1	XP_037869340.1 esterase FE4-like [Bombyx mori]	-	-	-	-
bcpi	145.187	250.534	39.8405	0.159022	-2.6527	2.88412e-10	1.02134e-07	NC_051374.1	9860908	9862660	-	480	bcpi	-	-	meNOG46033;meNOG45673	O	sp|Q9PYY5|CATV_GVXN Viral cathepsin OS=Xestia c-nigrum granulosis virus OX=51677 GN=VCATH PE=3 SV=1	NP_001037057.1 BCP inhibitor precursor [Bombyx mori]	-	-	-	-
LOC110386644	31.2023	59.9218	2.48274	0.0414329	-4.59308	3.3001e-10	1.13324e-07	NC_051370.1	5510074	5530007	+	5870	LOC110386644	GO:0006950;GO:0008150;GO:0009266;GO:0009409;GO:0009628;GO:0009631;GO:0050896	K19363	opiNOG43383;NOG87373	S	sp|Q8QGW7|LITAF_CHICK Lipopolysaccharide-induced tumor necrosis factor-alpha factor homolog OS=Gallus gallus OX=9031 GN=LITAF PE=2 SV=1	XP_037870910.1 lipopolysaccharide-induced tumor necrosis factor-alpha factor homolog isoform X3 [Bombyx mori]	GO:0006950//response to stress;GO:0008150//biological_process;GO:0009266//response to temperature stimulus;GO:0009409//response to cold;GO:0009628//response to abiotic stimulus;GO:0009631//cold acclimation;GO:0050896//response to stimulus;	-	-	ko04142(Lysosome)
LOC119629359	21.8967	42.9261	0.867194	0.020202	-5.62936	3.63903e-10	1.21287e-07	NC_051370.1	5494189	5507518	+	2208	LOC119629359	GO:0006950;GO:0008150;GO:0009266;GO:0009409;GO:0009628;GO:0009631;GO:0050896	K19363	opiNOG76402;opiNOG43383;NOG87373	RS	sp|Q8QGW7|LITAF_CHICK Lipopolysaccharide-induced tumor necrosis factor-alpha factor homolog OS=Gallus gallus OX=9031 GN=LITAF PE=2 SV=1	XP_037870913.1 lipopolysaccharide-induced tumor necrosis factor-alpha factor homolog isoform X1 [Bombyx mori]	GO:0006950//response to stress;GO:0008150//biological_process;GO:0009266//response to temperature stimulus;GO:0009409//response to cold;GO:0009628//response to abiotic stimulus;GO:0009631//cold acclimation;GO:0050896//response to stimulus;	-	-	ko04142(Lysosome)
BGRP4	70146.9	135861	4432.44	0.0326247	-4.93789	4.15697e-10	1.32115e-07	NC_051379.1	9630274	9636871	+	1883	BGRP4	-	-	opiNOG01397	S	sp|Q8N0N3|BGBP_PENMO Beta-1,3-glucan-binding protein OS=Penaeus monodon OX=6687 PE=2 SV=1	NP_001159614.1 beta-1,3-glucan recognition protein 4 precursor [Bombyx mori]	-	-	-	-
GSTs2	589.689	979.969	199.409	0.203485	-2.29701	4.19708e-10	1.32115e-07	NC_051360.1	12546184	12558510	-	2584	GSTs2	-	K04097	opiNOG28369;opiNOG38613	O	sp|P46429|GST2_MANSE Glutathione S-transferase 2 OS=Manduca sexta OX=7130 GN=GST2 PE=2 SV=1	NP_001036994.1 glutathione S-transferase sigma 2 [Bombyx mori]	-	-	-	ko00982(Drug metabolism - cytochrome P450);ko00980(Metabolism of xenobiotics by cytochrome P450);ko00590(Arachidonic acid metabolism);ko00480(Glutathione metabolism)
LOC119629853	313.017	520.668	105.366	0.202366	-2.30496	4.48649e-10	1.37408e-07	NC_051375.1	6227428	6229266	-	1750	LOC119629853	-	-	-	-	-	XP_028025429.1 uncharacterized protein LOC114239437 isoform X2 [Bombyx mandarina]	-	-	-	-
LOC101747066	36.6577	71.8968	1.41855	0.0197304	-5.66344	5.88979e-10	1.7564e-07	NC_051362.1	16405388	16425324	+	4237	LOC101747066	-	-	meNOG57128;KOG3510;opiNOG01667	T	sp|Q9VS29|DSCL_DROME Down syndrome cell adhesion molecule-like protein Dscam2 OS=Drosophila melanogaster OX=7227 GN=Dscam2 PE=2 SV=3	XP_037866971.1 Down syndrome cell adhesion molecule-like protein Dscam2 [Bombyx mori]	-	-	-	-
LOC101743953	30529.3	50296.4	10762.2	0.213975	-2.22449	1.30569e-09	3.79386e-07	NC_051380.1	8698795	8716558	+	1874	LOC101743953	-	-	opiNOG32737;opiNOG49388	T	sp|O15886|PHLC_TRYCR Variant-surface-glycoprotein phospholipase C OS=Trypanosoma cruzi OX=5693 PE=3 SV=1	XP_021207905.1 uncharacterized protein LOC101743953 isoform X1 [Bombyx mori]	-	-	-	-
LOC101746637	113.69	198.068	29.3121	0.14799	-2.75643	1.55436e-08	4.34959e-06	NC_051361.1	12954432	12956730	+	1160	LOC101746637	-	-	opiNOG40355	C	sp|Q9USM6|CYB52_SCHPO Probable cytochrome b5 2 OS=Schizosaccharomyces pombe (strain 972 / ATCC 24843) OX=284812 GN=oca8 PE=3 SV=1	XP_004930937.1 cytochrome b5 [Bombyx mori]	-	-	-	-
PPO2	246.955	397.984	95.9273	0.241033	-2.0527	1.57371e-08	4.34959e-06	NC_051373.1	9607871	9622219	+	2292	PPO2	GO:0002376;GO:0003674;GO:0003824;GO:0004097;GO:0004497;GO:0004503;GO:0005575;GO:0005576;GO:0006082;GO:0006520;GO:0006570;GO:0006582;GO:0006583;GO:0006584;GO:0006725;GO:0006807;GO:0006950;GO:0006952;GO:0006955;GO:0006959;GO:0007599;GO:0008150;GO:0008152;GO:0009058;GO:0009072;GO:0009605;GO:0009607;GO:0009611;GO:0009617;GO:0009620;GO:0009712;GO:0009987;GO:0016491;GO:0016679;GO:0016682;GO:0016705;GO:…	-	opiNOG32179	R	sp|Q27452|PRP2_BOMMO Phenoloxidase subunit 2 OS=Bombyx mori OX=7091 PE=1 SV=2	NP_001037534.1 phenoloxidase subunit 2 [Bombyx mori]	GO:0002376//immune system process;GO:0006082//organic acid metabolic process;GO:0006520//cellular amino acid metabolic process;GO:0006570//tyrosine metabolic process;GO:0006582//melanin metabolic process;GO:0006583//melanin biosynthetic process from tyrosine;GO:0006584//catecholamine metabolic process;GO:0006725//cellular aromatic compound metabolic process;GO:0006807//nitrogen compound metabolic…	GO:0005575//cellular_component;GO:0005576//extracellular region;	GO:0003674//molecular_function;GO:0003824//catalytic activity;GO:0004097//catechol oxidase activity;GO:0004497//monooxygenase activity;GO:0004503//tyrosinase activity;GO:0016491//oxidoreductase activity;GO:0016679//oxidoreductase activity, acting on diphenols and related substances as donors;GO:0016682//oxidoreductase activity, acting on diphenols and related substances as donors, oxygen as accep…	-
LOC101745899	597.032	972.877	221.188	0.227354	-2.13699	1.69727e-08	4.5794e-06	NC_051365.1	294607	330934	-	2183	LOC101745899	GO:0001666;GO:0003002;GO:0003674;GO:0005215;GO:0005575;GO:0005623;GO:0005886;GO:0006810;GO:0006811;GO:0006820;GO:0006950;GO:0007275;GO:0007389;GO:0007444;GO:0007447;GO:0007450;GO:0008150;GO:0009628;GO:0009888;GO:0009953;GO:0016020;GO:0016021;GO:0022857;GO:0031224;GO:0032501;GO:0032502;GO:0035220;GO:0035222;GO:0035295;GO:0036293;GO:0044425;GO:0044464;GO:0048190;GO:0048513;GO:0048731;GO:0048856;GO:…	-	opiNOG13713;meNOG17529;opiNOG18471	G	sp|Q9V7S5|PICO_DROME Putative inorganic phosphate cotransporter OS=Drosophila melanogaster OX=7227 GN=Picot PE=2 SV=1	XP_004925371.1 putative inorganic phosphate cotransporter [Bombyx mori]	GO:0001666//response to hypoxia;GO:0003002//regionalization;GO:0006810//transport;GO:0006811//ion transport;GO:0006820//anion transport;GO:0006950//response to stress;GO:0007275//multicellular organism development;GO:0007389//pattern specification process;GO:0007444//imaginal disc development;GO:0007447//imaginal disc pattern formation;GO:0007450//dorsal/ventral pattern formation, imaginal disc;G…	GO:0005575//cellular_component;GO:0005623//obsolete cell;GO:0005886//plasma membrane;GO:0016020//membrane;GO:0016021//integral component of membrane;GO:0031224//intrinsic component of membrane;GO:0044425//obsolete membrane part;GO:0044464//obsolete cell part;GO:0071944//cell periphery;	GO:0003674//molecular_function;GO:0005215//transporter activity;GO:0022857//transmembrane transporter activity;	-
LOC101746503	89.6606	26.5481	152.773	5.75457	2.52471	1.8599e-08	4.90148e-06	NC_051367.1	13060139	13066444	-	1033	LOC101746503	GO:0000003;GO:0000166;GO:0001568;GO:0001655;GO:0001676;GO:0001822;GO:0001944;GO:0002237;GO:0003674;GO:0003824;GO:0004888;GO:0004930;GO:0004953;GO:0004954;GO:0004955;GO:0004957;GO:0005488;GO:0005515;GO:0005575;GO:0005576;GO:0005615;GO:0005622;GO:0005623;GO:0005634;GO:0005654;GO:0005737;GO:0005829;GO:0006082;GO:0006629;GO:0006631;GO:0006633;GO:0006636;GO:0006690;GO:0006692;GO:0006693;GO:0007154;GO:…	K00069	opiNOG71945;opiNOG09982	Q	sp|Q8MJY8|PGDH_MACFA 15-hydroxyprostaglandin dehydrogenase [NAD(+)] OS=Macaca fascicularis OX=9541 GN=HPGD PE=2 SV=1	XP_037869333.1 15-hydroxyprostaglandin dehydrogenase [NAD(+)]-like [Bombyx mori]	GO:0000003//reproduction;GO:0001568//blood vessel development;GO:0001655//urogenital system development;GO:0001676//long-chain fatty acid metabolic process;GO:0001822//kidney development;GO:0001944//vasculature development;GO:0002237//response to molecule of bacterial origin;GO:0006082//organic acid metabolic process;GO:0006629//lipid metabolic process;GO:0006631//fatty acid metabolic process;GO:…	GO:0005575//cellular_component;GO:0005576//extracellular region;GO:0005615//extracellular space;GO:0005622//intracellular anatomical structure;GO:0005623//obsolete cell;GO:0005634//nucleus;GO:0005654//nucleoplasm;GO:0005737//cytoplasm;GO:0005829//cytosol;GO:0031974//membrane-enclosed lumen;GO:0031981//nuclear lumen;GO:0043226//organelle;GO:0043227//membrane-bounded organelle;GO:0043229//intracell…	GO:0000166//nucleotide binding;GO:0003674//molecular_function;GO:0003824//catalytic activity;GO:0004888//transmembrane signaling receptor activity;GO:0004930//G protein-coupled receptor activity;GO:0004953//icosanoid receptor activity;GO:0004954//prostanoid receptor activity;GO:0004955//prostaglandin receptor activity;GO:0004957//prostaglandin E receptor activity;GO:0005488//binding;GO:0005515//p…	-
PPAE	144.539	245.094	43.9838	0.179457	-2.47829	2.21025e-08	5.69239e-06	NC_051385.1	7434726	7451562	-	1429	PPAE	GO:0002225;GO:0002376;GO:0002682;GO:0002684;GO:0002697;GO:0002699;GO:0002700;GO:0002702;GO:0002759;GO:0002760;GO:0002784;GO:0002788;GO:0002804;GO:0002831;GO:0002833;GO:0002920;GO:0002922;GO:0003674;GO:0003824;GO:0004175;GO:0004252;GO:0005488;GO:0005509;GO:0005575;GO:0005576;GO:0006508;GO:0006807;GO:0006950;GO:0006952;GO:0006955;GO:0008150;GO:0008152;GO:0008233;GO:0008236;GO:0008592;GO:0009605;GO:…	-	COG5640	O	sp|Q9XXV0|PPAE_BOMMO Phenoloxidase-activating enzyme OS=Bombyx mori OX=7091 GN=PPAE PE=1 SV=2	NP_001036832.1 phenoloxidase-activating enzyme precursor [Bombyx mori]	GO:0002225//positive regulation of antimicrobial peptide production;GO:0002376//immune system process;GO:0002682//regulation of immune system process;GO:0002684//positive regulation of immune system process;GO:0002697//regulation of immune effector process;GO:0002699//positive regulation of immune effector process;GO:0002700//regulation of production of molecular mediator of immune response;GO:00…	GO:0005575//cellular_component;GO:0005576//extracellular region;	GO:0003674//molecular_function;GO:0003824//catalytic activity;GO:0004175//endopeptidase activity;GO:0004252//serine-type endopeptidase activity;GO:0005488//binding;GO:0005509//calcium ion binding;GO:0008233//peptidase activity;GO:0008236//serine-type peptidase activity;GO:0016787//hydrolase activity;GO:0017171//serine hydrolase activity;GO:0043167//ion binding;GO:0043169//cation binding;GO:004687…	-
LOC105842776	393.1	633.498	152.702	0.241046	-2.05262	4.6373e-08	1.16778e-05	NC_051367.1	15528238	15531390	-	2032	LOC105842776	-	-	COG2272	I	sp|P35502|ESTF_MYZPE Esterase FE4 OS=Myzus persicae OX=13164 PE=1 SV=1	XP_037869367.1 esterase FE4-like [Bombyx mori]	-	-	-	-
LOC101747227	259.007	421.786	96.2279	0.228144	-2.13198	6.51629e-08	1.60527e-05	NC_051379.1	4064519	4138155	+	5376	LOC101747227	GO:0000099;GO:0000101;GO:0000323;GO:0001654;GO:0002088;GO:0003008;GO:0003333;GO:0003674;GO:0005215;GO:0005342;GO:0005575;GO:0005622;GO:0005623;GO:0005737;GO:0005764;GO:0005765;GO:0005768;GO:0005770;GO:0005773;GO:0005774;GO:0005856;GO:0005886;GO:0006082;GO:0006139;GO:0006163;GO:0006518;GO:0006520;GO:0006575;GO:0006725;GO:0006749;GO:0006753;GO:0006790;GO:0006793;GO:0006796;GO:0006807;GO:0006810;GO:…	K12386	opiNOG08262	E	sp|Q9VCR7|CTNS_DROME Cystinosin homolog OS=Drosophila melanogaster OX=7227 GN=CG17119 PE=1 SV=2	XP_004931993.1 cystinosin homolog isoform X2 [Bombyx mori]	GO:0000101//sulfur amino acid transport;GO:0001654//eye development;GO:0002088//lens development in camera-type eye;GO:0003008//system process;GO:0003333//amino acid transmembrane transport;GO:0006082//organic acid metabolic process;GO:0006139//nucleobase-containing compound metabolic process;GO:0006163//purine nucleotide metabolic process;GO:0006518//peptide metabolic process;GO:0006520//cellula…	GO:0000323//lytic vacuole;GO:0005575//cellular_component;GO:0005622//intracellular anatomical structure;GO:0005623//obsolete cell;GO:0005737//cytoplasm;GO:0005764//lysosome;GO:0005765//lysosomal membrane;GO:0005768//endosome;GO:0005770//late endosome;GO:0005773//vacuole;GO:0005774//vacuolar membrane;GO:0005856//cytoskeleton;GO:0005886//plasma membrane;GO:0012505//endomembrane system;GO:0016020//m…	GO:0000099//sulfur amino acid transmembrane transporter activity;GO:0003674//molecular_function;GO:0005215//transporter activity;GO:0005342//organic acid transmembrane transporter activity;GO:0008509//anion transmembrane transporter activity;GO:0008514//organic anion transmembrane transporter activity;GO:0015075//ion transmembrane transporter activity;GO:0015171//amino acid transmembrane transpor…	ko04142(Lysosome)
CLIP11	414.614	653.43	175.797	0.269037	-1.89412	7.10603e-08	1.71331e-05	NC_051381.1	9943090	9966763	+	1335	CLIP11	-	-	opiNOG07358;COG5640	O	sp|Q9GRW0|PPAF2_HOLDI Phenoloxidase-activating factor 2 OS=Holotrichia diomphalia OX=33394 GN=PPAF2 PE=1 SV=1	NP_001037053.1 clip domain serine protease 11 precursor [Bombyx mori]	-	-	-	-
LOC101738492	30631.3	49889.3	11373.4	0.227972	-2.13307	8.98067e-08	2.12019e-05	NC_051378.1	5418301	5421329	+	2730	LOC101738492	GO:0000003;GO:0000278;GO:0000281;GO:0000910;GO:0003006;GO:0003674;GO:0005488;GO:0005575;GO:0005576;GO:0005623;GO:0007049;GO:0007275;GO:0007276;GO:0007281;GO:0007292;GO:0008061;GO:0008144;GO:0008150;GO:0009653;GO:0009790;GO:0009792;GO:0009987;GO:0010564;GO:0019953;GO:0022402;GO:0022412;GO:0022414;GO:0030154;GO:0030312;GO:0030703;GO:0032465;GO:0032501;GO:0032502;GO:0032504;GO:0044464;GO:0044703;GO:…	-	opiNOG41059;opiNOG28881;opiNOG12799;opiNOG61671	R	sp|Q9W5U2|CHI10_DROME Probable chitinase 10 OS=Drosophila melanogaster OX=7227 GN=Cht10 PE=2 SV=2	XP_004929748.2 chondroitin proteoglycan-2 [Bombyx mori]	GO:0000003//reproduction;GO:0000278//mitotic cell cycle;GO:0000281//mitotic cytokinesis;GO:0000910//cytokinesis;GO:0003006//developmental process involved in reproduction;GO:0007049//cell cycle;GO:0007275//multicellular organism development;GO:0007276//gamete generation;GO:0007281//germ cell development;GO:0007292//female gamete generation;GO:0008150//biological_process;GO:0009653//anatomical str…	GO:0005575//cellular_component;GO:0005576//extracellular region;GO:0005623//obsolete cell;GO:0030312//external encapsulating structure;GO:0044464//obsolete cell part;GO:0071944//cell periphery;GO:0098595//perivitelline space;	GO:0003674//molecular_function;GO:0005488//binding;GO:0008061//chitin binding;GO:0008144//obsolete drug binding;GO:0097367//carbohydrate derivative binding;	-
LOC101741247	70.9998	122.061	19.9382	0.163346	-2.614	1.00956e-07	2.33475e-05	NC_051380.1	519268	548790	-	3314	LOC101741247	GO:0003674;GO:0005215;GO:0005575;GO:0005623;GO:0005886;GO:0005887;GO:0006810;GO:0006811;GO:0006820;GO:0008150;GO:0008509;GO:0008514;GO:0015075;GO:0015711;GO:0016020;GO:0016021;GO:0022857;GO:0031224;GO:0031226;GO:0034220;GO:0044425;GO:0044459;GO:0044464;GO:0051179;GO:0051234;GO:0055085;GO:0071702;GO:0071944;GO:0098656	-	opiNOG19697;meNOG07310;opiNOG00946	R	sp|Q9VCA2|ORCT_DROME Organic cation transporter protein OS=Drosophila melanogaster OX=7227 GN=Orct PE=1 SV=1	XP_012546656.1 organic cation transporter protein isoform X1 [Bombyx mori]	GO:0006810//transport;GO:0006811//ion transport;GO:0006820//anion transport;GO:0008150//biological_process;GO:0015711//organic anion transport;GO:0034220//ion transmembrane transport;GO:0051179//localization;GO:0051234//establishment of localization;GO:0055085//transmembrane transport;GO:0071702//organic substance transport;GO:0098656//anion transmembrane transport;	GO:0005575//cellular_component;GO:0005623//obsolete cell;GO:0005886//plasma membrane;GO:0005887//integral component of plasma membrane;GO:0016020//membrane;GO:0016021//integral component of membrane;GO:0031224//intrinsic component of membrane;GO:0031226//intrinsic component of plasma membrane;GO:0044425//obsolete membrane part;GO:0044459//obsolete plasma membrane part;GO:0044464//obsolete cell pa…	GO:0003674//molecular_function;GO:0005215//transporter activity;GO:0008509//anion transmembrane transporter activity;GO:0008514//organic anion transmembrane transporter activity;GO:0015075//ion transmembrane transporter activity;GO:0022857//transmembrane transporter activity;	-
CLIP3	83.138	138.411	27.8651	0.201322	-2.31243	1.29358e-07	2.93177e-05	NC_051364.1	8002406	8012299	+	1292	CLIP3	-	-	opiNOG07408	O	sp|P21902|PCE_TACTR Proclotting enzyme OS=Tachypleus tridentatus OX=6853 PE=1 SV=1	NP_001040415.1 clip domain serine protease 3 precursor [Bombyx mori]	-	-	-	-
UGT33D5	75.3967	136.685	14.1085	0.103219	-3.27622	1.5784e-07	3.50715e-05	NC_051385.1	9259610	9262857	+	1563	UGT33D5	-	K00699	opiNOG28348;NOG175806;opiNOG36048;opiNOG04068	GSC	sp|Q88168|UDPE_NPVSL Ecdysteroid UDP-glucosyltransferase OS=Spodoptera littoralis nuclear polyhedrosis virus OX=10456 GN=EGT PE=3 SV=1	NP_001243995.1 UDP-glycosyltransferase UGT33D5 precursor [Bombyx mori]	-	-	-	ko00983(Drug metabolism - other enzymes);ko00982(Drug metabolism - cytochrome P450);ko00980(Metabolism of xenobiotics by cytochrome P450);ko00860(Porphyrin metabolism);ko00830(Retinol metabolism);ko00053(Ascorbate and aldarate metabolism);ko00040(Pentose and glucuronate interconversions)
LOC101743913	473.152	909.543	36.7618	0.0404178	-4.62886	2.26014e-07	4.92536e-05	NC_051368.1	3373081	3377559	-	1989	LOC101743913	-	K01050	opiNOG24833;COG2272	RI	sp|P35502|ESTF_MYZPE Esterase FE4 OS=Myzus persicae OX=13164 PE=1 SV=1	XP_004922266.2 cholinesterase 2 [Bombyx mori]	-	-	-	-
LOC101735545	104.23	194.981	13.4797	0.069133	-3.85448	2.32052e-07	4.96153e-05	NC_051385.1	5804828	5810548	-	1964	LOC101735545	GO:0003674;GO:0003824;GO:0004553;GO:0004568;GO:0005488;GO:0005575;GO:0005576;GO:0005622;GO:0005623;GO:0005737;GO:0006022;GO:0006026;GO:0006030;GO:0006032;GO:0006040;GO:0006807;GO:0008061;GO:0008144;GO:0008150;GO:0008152;GO:0009056;GO:0009057;GO:0009987;GO:0016787;GO:0016798;GO:0017144;GO:0042737;GO:0043170;GO:0044237;GO:0044248;GO:0044424;GO:0044464;GO:0046348;GO:0071704;GO:0097367;GO:1901071;GO:…	-	meNOG17957;opiNOG22864	R	sp|H9JW43|CDA8_BOMMO Chitin deacetylase 8 OS=Bombyx mori OX=7091 GN=CDA8 PE=1 SV=2	XP_004923454.2 chitin deacetylase 8-like [Bombyx mori]	GO:0006022//aminoglycan metabolic process;GO:0006026//aminoglycan catabolic process;GO:0006030//chitin metabolic process;GO:0006032//chitin catabolic process;GO:0006040//amino sugar metabolic process;GO:0006807//nitrogen compound metabolic process;GO:0008150//biological_process;GO:0008152//metabolic process;GO:0009056//catabolic process;GO:0009057//macromolecule catabolic process;GO:0009987//cell…	GO:0005575//cellular_component;GO:0005576//extracellular region;GO:0005622//intracellular anatomical structure;GO:0005623//obsolete cell;GO:0005737//cytoplasm;GO:0044424//obsolete intracellular part;GO:0044464//obsolete cell part;	GO:0003674//molecular_function;GO:0003824//catalytic activity;GO:0004553//hydrolase activity, hydrolyzing O-glycosyl compounds;GO:0004568//chitinase activity;GO:0005488//binding;GO:0008061//chitin binding;GO:0008144//obsolete drug binding;GO:0016787//hydrolase activity;GO:0016798//hydrolase activity, acting on glycosyl bonds;GO:0097367//carbohydrate derivative binding;	-
LOC101740424	81.4331	157.902	4.96439	0.0314398	-4.99127	2.40018e-07	5.03682e-05	NC_051358.1	7261892	7328057	+	3433	LOC101740424	GO:0000003;GO:0000122;GO:0000902;GO:0000904;GO:0000981;GO:0001654;GO:0001700;GO:0001736;GO:0001738;GO:0001745;GO:0002009;GO:0002064;GO:0002065;GO:0002066;GO:0002165;GO:0003006;GO:0003674;GO:0003700;GO:0005488;GO:0005515;GO:0006355;GO:0006357;GO:0006928;GO:0006935;GO:0007154;GO:0007163;GO:0007164;GO:0007165;GO:0007166;GO:0007224;GO:0007275;GO:0007276;GO:0007281;GO:0007292;GO:0007304;GO:0007306;GO:…	-	opiNOG17775	K	sp|P54269|CAUP_DROME Homeobox protein caupolican OS=Drosophila melanogaster OX=7227 GN=caup PE=2 SV=2	XP_012548899.2 homeobox protein caupolican isoform X1 [Bombyx mori]	GO:0000003//reproduction;GO:0000122//negative regulation of transcription by RNA polymerase II;GO:0000902//cell morphogenesis;GO:0000904//cell morphogenesis involved in differentiation;GO:0001654//eye development;GO:0001700//embryonic development via the syncytial blastoderm;GO:0001736//establishment of planar polarity;GO:0001738//morphogenesis of a polarized epithelium;GO:0001745//compound eye m…	-	GO:0000981//DNA-binding transcription factor activity, RNA polymerase II-specific;GO:0003674//molecular_function;GO:0003700//DNA-binding transcription factor activity;GO:0005488//binding;GO:0005515//protein binding;GO:0042802//identical protein binding;GO:0042803//protein homodimerization activity;GO:0046983//protein dimerization activity;GO:0140110//transcription regulator activity;	-
LOC101740989	9397	14539.7	4254.28	0.292597	-1.77301	3.41515e-07	7.03646e-05	NC_051367.1	15498159	15512714	-	1951	LOC101740989	-	-	COG2272	I	sp|P35502|ESTF_MYZPE Esterase FE4 OS=Myzus persicae OX=13164 PE=1 SV=1	XP_021208942.1 esterase FE4 [Bombyx mori]	-	-	-	-
LOC101742811	865.708	389.769	1341.65	3.44216	1.78332	4.21584e-07	8.53106e-05	NC_051362.1	3564595	3736184	-	7499	LOC101742811	GO:0000976;GO:0000977;GO:0000978;GO:0000981;GO:0000982;GO:0000987;GO:0001012;GO:0001067;GO:0001077;GO:0001228;GO:0003674;GO:0003676;GO:0003677;GO:0003690;GO:0003700;GO:0005488;GO:0005575;GO:0005622;GO:0005623;GO:0005634;GO:0005737;GO:0006139;GO:0006351;GO:0006355;GO:0006357;GO:0006366;GO:0006725;GO:0006807;GO:0008150;GO:0008152;GO:0008284;GO:0009058;GO:0009059;GO:0009889;GO:0009891;GO:0009893;GO:…	-	opiNOG71531;opiNOG29491;opiNOG78510	K	sp|Q24523|BUN2_DROME Protein bunched, class 2/F/G isoform OS=Drosophila melanogaster OX=7227 GN=bun PE=2 SV=4	XP_037866758.1 putative mediator of RNA polymerase II transcription subunit 26 isoform X5 [Bombyx mori]	GO:0006139//nucleobase-containing compound metabolic process;GO:0006351//transcription, DNA-templated;GO:0006355//regulation of transcription, DNA-templated;GO:0006357//regulation of transcription by RNA polymerase II;GO:0006366//transcription by RNA polymerase II;GO:0006725//cellular aromatic compound metabolic process;GO:0006807//nitrogen compound metabolic process;GO:0008150//biological_proces…	GO:0005575//cellular_component;GO:0005622//intracellular anatomical structure;GO:0005623//obsolete cell;GO:0005634//nucleus;GO:0005737//cytoplasm;GO:0043226//organelle;GO:0043227//membrane-bounded organelle;GO:0043229//intracellular organelle;GO:0043231//intracellular membrane-bounded organelle;GO:0044424//obsolete intracellular part;GO:0044464//obsolete cell part;	GO:0000976//transcription cis-regulatory region binding;GO:0000977//RNA polymerase II transcription regulatory region sequence-specific DNA binding;GO:0000978//RNA polymerase II cis-regulatory region sequence-specific DNA binding;GO:0000981//DNA-binding transcription factor activity, RNA polymerase II-specific;GO:0000987//cis-regulatory region sequence-specific DNA binding;GO:0001067//transcripti…	-
LOC101744472	68.7753	126.437	11.1133	0.0878953	-3.50807	4.58743e-07	9.12014e-05	NC_051373.1	7880595	7902996	-	1839	LOC101744472	GO:0003674;GO:0003824;GO:0005575;GO:0005576;GO:0016462;GO:0016787;GO:0016817;GO:0016818;GO:0017110;GO:0017111	-	opiNOG01007	F	sp|B3A0N5|APY_TABYA Apyrase OS=Tabanus yao OX=485572 PE=1 SV=1	XP_004928858.1 apyrase [Bombyx mori]	-	GO:0005575//cellular_component;GO:0005576//extracellular region;	GO:0003674//molecular_function;GO:0003824//catalytic activity;GO:0016462//pyrophosphatase activity;GO:0016787//hydrolase activity;GO:0016817//hydrolase activity, acting on acid anhydrides;GO:0016818//hydrolase activity, acting on acid anhydrides, in phosphorus-containing anhydrides;GO:0017110//nucleoside-diphosphatase activity;GO:0017111//nucleoside-triphosphatase activity;	-
LOC101742914	4720.98	2002.89	7439.06	3.71416	1.89304	5.06041e-07	9.88699e-05	NC_051380.1	4231090	4231821	+	732	LOC101742914	-	K08059	opiNOG38092;meNOG30555	O	sp|Q95RA9|GILT1_DROME GILT-like protein 1 OS=Drosophila melanogaster OX=7227 GN=GILT1 PE=1 SV=1	XP_004921766.3 GILT-like protein 1 [Bombyx mori]	-	-	-	-
LOC101740853	541.521	844.82	238.222	0.281979	-1.82634	6.05313e-07	0.000116261	NC_051382.1	4635762	4641409	+	1405	LOC101740853	GO:0003674;GO:0003824;GO:0004180;GO:0004181;GO:0005575;GO:0005576;GO:0005615;GO:0006508;GO:0006807;GO:0008150;GO:0008152;GO:0008233;GO:0008235;GO:0008237;GO:0008238;GO:0016787;GO:0019538;GO:0043170;GO:0044238;GO:0044421;GO:0070011;GO:0071704;GO:0140096;GO:1901564	-	opiNOG00714;COG2866	ER	sp|Q3T905|CBPB_HELZE Carboxypeptidase B OS=Helicoverpa zea OX=7113 GN=CPB PE=1 SV=1	XP_004923345.1 carboxypeptidase B [Bombyx mori]	GO:0006508//proteolysis;GO:0006807//nitrogen compound metabolic process;GO:0008150//biological_process;GO:0008152//metabolic process;GO:0019538//protein metabolic process;GO:0043170//macromolecule metabolic process;GO:0044238//primary metabolic process;GO:0071704//organic substance metabolic process;GO:1901564//organonitrogen compound metabolic process;	GO:0005575//cellular_component;GO:0005576//extracellular region;GO:0005615//extracellular space;GO:0044421//obsolete extracellular region part;	GO:0003674//molecular_function;GO:0003824//catalytic activity;GO:0004180//carboxypeptidase activity;GO:0004181//metallocarboxypeptidase activity;GO:0008233//peptidase activity;GO:0008235//metalloexopeptidase activity;GO:0008237//metallopeptidase activity;GO:0008238//exopeptidase activity;GO:0016787//hydrolase activity;GO:0140096//catalytic activity, acting on a protein;	-
Hel	32674.9	56003.3	9346.42	0.16689	-2.58303	6.4196e-07	0.000121245	NC_051372.1	3518077	3529717	-	964	Hel	GO:0003008;GO:0003674;GO:0003824;GO:0004175;GO:0004222;GO:0005575;GO:0005576;GO:0005615;GO:0006508;GO:0006807;GO:0006928;GO:0007600;GO:0008150;GO:0008152;GO:0008233;GO:0008237;GO:0009987;GO:0010467;GO:0016477;GO:0016485;GO:0016787;GO:0019233;GO:0019538;GO:0032501;GO:0040011;GO:0043170;GO:0044238;GO:0044421;GO:0048870;GO:0050877;GO:0051179;GO:0051604;GO:0051674;GO:0070011;GO:0071704;GO:0140096;GO:…	-	meNOG21483;opiNOG71324	O	sp|P55112|NAS4_CAEEL Zinc metalloproteinase nas-4 OS=Caenorhabditis elegans OX=6239 GN=nas-4 PE=2 SV=4	NP_001129355.1 hatching enzyme-like protein precursor [Bombyx mori]	GO:0003008//system process;GO:0006508//proteolysis;GO:0006807//nitrogen compound metabolic process;GO:0006928//movement of cell or subcellular component;GO:0007600//sensory perception;GO:0008150//biological_process;GO:0008152//metabolic process;GO:0009987//cellular process;GO:0010467//gene expression;GO:0016477//cell migration;GO:0016485//protein processing;GO:0019233//sensory perception of pain;…	GO:0005575//cellular_component;GO:0005576//extracellular region;GO:0005615//extracellular space;GO:0044421//obsolete extracellular region part;	GO:0003674//molecular_function;GO:0003824//catalytic activity;GO:0004175//endopeptidase activity;GO:0004222//metalloendopeptidase activity;GO:0008233//peptidase activity;GO:0008237//metallopeptidase activity;GO:0016787//hydrolase activity;GO:0140096//catalytic activity, acting on a protein;	-
Let-2	191.13	340.68	41.5806	0.122052	-3.03443	8.34428e-07	0.000155012	NC_051361.1	8963173	8978061	+	6249	Let-2	GO:0000003;GO:0001700;GO:0001894;GO:0002009;GO:0003006;GO:0003008;GO:0003674;GO:0005198;GO:0005201;GO:0005575;GO:0005576;GO:0005581;GO:0005587;GO:0005604;GO:0007275;GO:0007391;GO:0007507;GO:0007548;GO:0007586;GO:0008104;GO:0008150;GO:0008406;GO:0009653;GO:0009790;GO:0009791;GO:0009792;GO:0009886;GO:0009887;GO:0009888;GO:0009987;GO:0010669;GO:0014706;GO:0016043;GO:0016331;GO:0022414;GO:0022600;GO:…	K06237	opiNOG77349;opiNOG00028	W	sp|P27393|CO4A2_ASCSU Collagen alpha-2(IV) chain OS=Ascaris suum OX=6253 PE=2 SV=1	XP_037877659.1 collagen, type IV isoform X1 [Bombyx mori]	GO:0000003//reproduction;GO:0001700//embryonic development via the syncytial blastoderm;GO:0001894//tissue homeostasis;GO:0002009//morphogenesis of an epithelium;GO:0003006//developmental process involved in reproduction;GO:0003008//system process;GO:0007275//multicellular organism development;GO:0007391//dorsal closure;GO:0007507//heart development;GO:0007548//sex differentiation;GO:0007586//dig…	GO:0005575//cellular_component;GO:0005576//extracellular region;GO:0005581//collagen trimer;GO:0005587//collagen type IV trimer;GO:0005604//basement membrane;GO:0031012//extracellular matrix;GO:0032991//protein-containing complex;GO:0044420//obsolete extracellular matrix component;GO:0044421//obsolete extracellular region part;GO:0062023//collagen-containing extracellular matrix;GO:0098642//netwo…	GO:0003674//molecular_function;GO:0005198//structural molecule activity;GO:0005201//extracellular matrix structural constituent;GO:0030020//extracellular matrix structural constituent conferring tensile strength;	ko04512(ECM-receptor interaction)
LOC101745444	19.111	35.7785	2.44348	0.0682948	-3.87208	9.43869e-07	0.000172515	NC_051380.1	8716615	8721933	-	1971	LOC101745444	GO:0000902;GO:0000904;GO:0003002;GO:0003674;GO:0003824;GO:0004620;GO:0004629;GO:0005575;GO:0005576;GO:0005615;GO:0005622;GO:0005623;GO:0005737;GO:0005783;GO:0005788;GO:0006464;GO:0006505;GO:0006507;GO:0006629;GO:0006643;GO:0006644;GO:0006650;GO:0006664;GO:0006793;GO:0006796;GO:0006807;GO:0006928;GO:0006935;GO:0007275;GO:0007389;GO:0007399;GO:0007409;GO:0007411;GO:0007444;GO:0007447;GO:0007450;GO:…	K19882	opiNOG01517	M	sp|Q9VUX3|NOTUM_DROME Palmitoleoyl-protein carboxylesterase NOTUM OS=Drosophila melanogaster OX=7227 GN=Notum PE=1 SV=3	XP_012551322.2 palmitoleoyl-protein carboxylesterase NOTUM [Bombyx mori]	GO:0000902//cell morphogenesis;GO:0000904//cell morphogenesis involved in differentiation;GO:0003002//regionalization;GO:0006464//cellular protein modification process;GO:0006505//GPI anchor metabolic process;GO:0006507//GPI anchor release;GO:0006629//lipid metabolic process;GO:0006643//membrane lipid metabolic process;GO:0006644//phospholipid metabolic process;GO:0006650//glycerophospholipid met…	GO:0005575//cellular_component;GO:0005576//extracellular region;GO:0005615//extracellular space;GO:0005622//intracellular anatomical structure;GO:0005623//obsolete cell;GO:0005737//cytoplasm;GO:0005783//endoplasmic reticulum;GO:0005788//endoplasmic reticulum lumen;GO:0012505//endomembrane system;GO:0031974//membrane-enclosed lumen;GO:0043226//organelle;GO:0043227//membrane-bounded organelle;GO:00…	GO:0003674//molecular_function;GO:0003824//catalytic activity;GO:0004620//phospholipase activity;GO:0004629//phospholipase C activity;GO:0008081//phosphoric diester hydrolase activity;GO:0016298//lipase activity;GO:0016787//hydrolase activity;GO:0016788//hydrolase activity, acting on ester bonds;GO:0042578//phosphoric ester hydrolase activity;GO:0052689//carboxylic ester hydrolase activity;GO:199…	ko04310(Wnt signaling pathway)
LOC101737360	10.1547	20.3095	0	0	-Inf	1.12894e-06	0.000203067	NC_051372.1	5565694	5572936	+	1060	LOC101737360	-	-	-	-	-	XP_037871915.1 uncharacterized protein LOC101737360 isoform X3 [Bombyx mori]	-	-	-	-
LOC732945	329.729	150.282	509.177	3.38814	1.76049	1.26451e-06	0.000223898	NC_051360.1	3111286	3115524	-	1499	LOC732945	GO:0000768;GO:0001558;GO:0002376;GO:0003008;GO:0003674;GO:0005488;GO:0005515;GO:0005575;GO:0005622;GO:0005623;GO:0005737;GO:0006412;GO:0006417;GO:0006446;GO:0006518;GO:0006629;GO:0006638;GO:0006639;GO:0006641;GO:0006807;GO:0006949;GO:0006950;GO:0006952;GO:0006955;GO:0006959;GO:0006979;GO:0007154;GO:0007165;GO:0007166;GO:0007167;GO:0007169;GO:0007275;GO:0007520;GO:0007525;GO:0007568;GO:0007610;GO:…	K18644	opiNOG42110	J	sp|Q9XZ56|4EBP_DROME Eukaryotic translation initiation factor 4E-binding protein OS=Drosophila melanogaster OX=7227 GN=Thor PE=1 SV=1	NP_001040409.1 eukaryotic translation initiation factor 4E-binding protein 2 [Bombyx mori]	GO:0000768//syncytium formation by plasma membrane fusion;GO:0001558//regulation of cell growth;GO:0002376//immune system process;GO:0003008//system process;GO:0006412//translation;GO:0006417//regulation of translation;GO:0006446//regulation of translational initiation;GO:0006518//peptide metabolic process;GO:0006629//lipid metabolic process;GO:0006638//neutral lipid metabolic process;GO:0006639/…	GO:0005575//cellular_component;GO:0005622//intracellular anatomical structure;GO:0005623//obsolete cell;GO:0005737//cytoplasm;GO:0044424//obsolete intracellular part;GO:0044464//obsolete cell part;	GO:0003674//molecular_function;GO:0005488//binding;GO:0005515//protein binding;GO:0008190//eukaryotic initiation factor 4E binding;GO:0030371//translation repressor activity;GO:0031369//translation initiation factor binding;GO:0045182//translation regulator activity;	ko04213(Longevity regulating pathway - multiple species)
LOC119630835	27.0214	48.7621	5.28059	0.108293	-3.20699	1.35842e-06	0.000236825	NW_023637912.1	25721	27276	+	1556	LOC119630835	GO:0000122;GO:0000578;GO:0000981;GO:0002009;GO:0002165;GO:0003002;GO:0003674;GO:0003700;GO:0005575;GO:0005622;GO:0005623;GO:0005634;GO:0006355;GO:0006357;GO:0007275;GO:0007350;GO:0007351;GO:0007354;GO:0007362;GO:0007389;GO:0007440;GO:0007442;GO:0007444;GO:0007478;GO:0007480;GO:0007552;GO:0007560;GO:0008150;GO:0008595;GO:0009653;GO:0009790;GO:0009791;GO:0009798;GO:0009880;GO:0009886;GO:0009887;GO:…	K09215	KOG1721;meNOG42241	RK	-	XP_037877295.1 protein bowel-like, partial [Bombyx mori]	GO:0000122//negative regulation of transcription by RNA polymerase II;GO:0000578//embryonic axis specification;GO:0002009//morphogenesis of an epithelium;GO:0002165//instar larval or pupal development;GO:0003002//regionalization;GO:0006355//regulation of transcription, DNA-templated;GO:0006357//regulation of transcription by RNA polymerase II;GO:0007275//multicellular organism development;GO:0007…	GO:0005575//cellular_component;GO:0005622//intracellular anatomical structure;GO:0005623//obsolete cell;GO:0005634//nucleus;GO:0043226//organelle;GO:0043227//membrane-bounded organelle;GO:0043229//intracellular organelle;GO:0043231//intracellular membrane-bounded organelle;GO:0044424//obsolete intracellular part;GO:0044464//obsolete cell part;	GO:0000981//DNA-binding transcription factor activity, RNA polymerase II-specific;GO:0003674//molecular_function;GO:0003700//DNA-binding transcription factor activity;GO:0140110//transcription regulator activity;	-
LOC101736159	17.1525	32.5328	1.7722	0.0544744	-4.19828	1.54708e-06	0.000265629	NC_051362.1	6429890	6434753	+	2172	LOC101736159	-	-	opiNOG26963	S	-	XP_037867045.1 eisosome protein SEG2 [Bombyx mori]	-	-	-	-
LOC101747020	317.648	484.6	150.697	0.310971	-1.68515	1.61205e-06	0.000272384	NC_051372.1	14664838	14673662	-	930	LOC101747020	-	-	-	-	-	XP_004923031.2 uncharacterized protein LOC101747020 [Bombyx mori]	-	-	-	-
LOC101737252	28.7768	51.405	6.1485	0.119609	-3.0636	1.64191e-06	0.000272384	NC_051369.1	17314176	17318198	+	1415	LOC101737252	-	K04815	veNOG00094;veNOG01099;meNOG42830	RT	sp|P43679|ACHB3_CHICK Neuronal acetylcholine receptor subunit beta-3 OS=Gallus gallus OX=9031 GN=CHRNB3 PE=2 SV=2	XP_004926924.2 neuronal acetylcholine receptor subunit beta-4 [Bombyx mori]	-	-	-	ko04080(Neuroactive ligand-receptor interaction)
LOC110385370	191.268	294.309	88.2263	0.299774	-1.73805	1.65853e-06	0.000272384	NC_051368.1	20398609	20432955	-	10726	LOC110385370	GO:0000166;GO:0001885;GO:0002064;GO:0002376;GO:0002520;GO:0002521;GO:0002573;GO:0003158;GO:0003674;GO:0003676;GO:0003677;GO:0003697;GO:0003824;GO:0004312;GO:0005488;GO:0005515;GO:0005575;GO:0005622;GO:0005623;GO:0005737;GO:0005794;GO:0005829;GO:0005886;GO:0005975;GO:0005976;GO:0005977;GO:0006073;GO:0006082;GO:0006084;GO:0006089;GO:0006091;GO:0006112;GO:0006139;GO:0006163;GO:0006164;GO:0006629;GO:…	K00665	opiNOG52909;opiNOG01973	IQ	sp|P19096|FAS_MOUSE Fatty acid synthase OS=Mus musculus OX=10090 GN=Fasn PE=1 SV=2	XP_037870080.1 fatty acid synthase [Bombyx mori]	GO:0001885//endothelial cell development;GO:0002064//epithelial cell development;GO:0002376//immune system process;GO:0002520//immune system development;GO:0002521//leukocyte differentiation;GO:0002573//myeloid leukocyte differentiation;GO:0003158//endothelium development;GO:0005975//carbohydrate metabolic process;GO:0005976//polysaccharide metabolic process;GO:0005977//glycogen metabolic process…	GO:0005575//cellular_component;GO:0005622//intracellular anatomical structure;GO:0005623//obsolete cell;GO:0005737//cytoplasm;GO:0005794//Golgi apparatus;GO:0005829//cytosol;GO:0005886//plasma membrane;GO:0012505//endomembrane system;GO:0016020//membrane;GO:0042587//glycogen granule;GO:0043226//organelle;GO:0043227//membrane-bounded organelle;GO:0043229//intracellular organelle;GO:0043231//intrac…	GO:0000166//nucleotide binding;GO:0003674//molecular_function;GO:0003676//nucleic acid binding;GO:0003677//DNA binding;GO:0003697//single-stranded DNA binding;GO:0003824//catalytic activity;GO:0004312//fatty acid synthase activity;GO:0005488//binding;GO:0005515//protein binding;GO:0008144//obsolete drug binding;GO:0016740//transferase activity;GO:0016746//acyltransferase activity;GO:0016747//acyl…	ko00061(Fatty acid biosynthesis)
LOC732865	42.9652	73.3623	12.5682	0.171317	-2.54526	1.68937e-06	0.000273485	NC_051380.1	13023685	13031483	-	1946	LOC732865	GO:0003674;GO:0003824;GO:0004035;GO:0004721;GO:0005575;GO:0005622;GO:0005623;GO:0005634;GO:0005737;GO:0005829;GO:0006464;GO:0006470;GO:0006793;GO:0006796;GO:0006807;GO:0008150;GO:0008152;GO:0009987;GO:0016311;GO:0016787;GO:0016788;GO:0016791;GO:0019538;GO:0036211;GO:0042578;GO:0043170;GO:0043226;GO:0043227;GO:0043229;GO:0043231;GO:0043412;GO:0044237;GO:0044238;GO:0044260;GO:0044267;GO:0044424;GO:…	K01101	opiNOG36437	P	sp|Q8GWU0|PGP2_ARATH Phosphoglycolate phosphatase 2 OS=Arabidopsis thaliana OX=3702 GN=PGLP2 PE=1 SV=1	NP_001040333.1 4-nitrophenylphosphatase [Bombyx mori]	GO:0006464//cellular protein modification process;GO:0006470//protein dephosphorylation;GO:0006793//phosphorus metabolic process;GO:0006796//phosphate-containing compound metabolic process;GO:0006807//nitrogen compound metabolic process;GO:0008150//biological_process;GO:0008152//metabolic process;GO:0009987//cellular process;GO:0016311//dephosphorylation;GO:0019538//protein metabolic process;GO:0…	GO:0005575//cellular_component;GO:0005622//intracellular anatomical structure;GO:0005623//obsolete cell;GO:0005634//nucleus;GO:0005737//cytoplasm;GO:0005829//cytosol;GO:0043226//organelle;GO:0043227//membrane-bounded organelle;GO:0043229//intracellular organelle;GO:0043231//intracellular membrane-bounded organelle;GO:0044424//obsolete intracellular part;GO:0044444//obsolete cytoplasmic part;GO:00…	GO:0003674//molecular_function;GO:0003824//catalytic activity;GO:0004035//alkaline phosphatase activity;GO:0004721//phosphoprotein phosphatase activity;GO:0016787//hydrolase activity;GO:0016788//hydrolase activity, acting on ester bonds;GO:0016791//phosphatase activity;GO:0042578//phosphoric ester hydrolase activity;GO:0140096//catalytic activity, acting on a protein;	-
E(spl)mbeta	314.868	486.092	143.644	0.295507	-1.75874	1.7612e-06	0.000281097	NC_051360.1	10016237	10017261	-	1025	E(spl)mbeta	GO:0000122;GO:0000981;GO:0000982;GO:0001067;GO:0001078;GO:0001227;GO:0001654;GO:0001745;GO:0001751;GO:0001754;GO:0002052;GO:0003002;GO:0003674;GO:0003676;GO:0003677;GO:0003690;GO:0003700;GO:0005488;GO:0005515;GO:0005575;GO:0005622;GO:0005623;GO:0005634;GO:0006355;GO:0006357;GO:0007275;GO:0007389;GO:0007399;GO:0007423;GO:0007444;GO:0007447;GO:0007450;GO:0007525;GO:0008134;GO:0008150;GO:0008284;GO:…	K09090	opiNOG29271;opiNOG25682	K	sp|Q01069|ESMB_DROME Enhancer of split mbeta protein OS=Drosophila melanogaster OX=7227 GN=E(spl)mbeta-HLH PE=1 SV=2	NP_001164466.1 enhancer of split mbeta [Bombyx mori]	GO:0000122//negative regulation of transcription by RNA polymerase II;GO:0001654//eye development;GO:0001745//compound eye morphogenesis;GO:0001751//compound eye photoreceptor cell differentiation;GO:0001754//eye photoreceptor cell differentiation;GO:0002052//positive regulation of neuroblast proliferation;GO:0003002//regionalization;GO:0006355//regulation of transcription, DNA-templated;GO:00063…	GO:0005575//cellular_component;GO:0005622//intracellular anatomical structure;GO:0005623//obsolete cell;GO:0005634//nucleus;GO:0043226//organelle;GO:0043227//membrane-bounded organelle;GO:0043229//intracellular organelle;GO:0043231//intracellular membrane-bounded organelle;GO:0044424//obsolete intracellular part;GO:0044464//obsolete cell part;	GO:0000981//DNA-binding transcription factor activity, RNA polymerase II-specific;GO:0001067//transcription regulatory region nucleic acid binding;GO:0001227//DNA-binding transcription repressor activity, RNA polymerase II-specific;GO:0003674//molecular_function;GO:0003676//nucleic acid binding;GO:0003677//DNA binding;GO:0003690//double-stranded DNA binding;GO:0003700//DNA-binding transcription f…	-
LOC101742154	42.1953	75.4849	8.90567	0.117979	-3.08339	2.03776e-06	0.000320721	NC_051361.1	18602016	18617392	+	3684	LOC101742154	-	-	meNOG24331;opiNOG15700	T	sp|P00529|ROS_AVISU Tyrosine-protein kinase transforming protein ros OS=UR2 sarcoma virus OX=354090 GN=V-ROS PE=3 SV=1	XP_037877801.1 uncharacterized protein LOC101742154 isoform X2 [Bombyx mori]	-	-	-	-
Crabp	10401.6	15818.4	4984.82	0.315129	-1.66599	2.26495e-06	0.000351595	NC_051373.1	9322811	9348723	-	1014	Crabp	GO:0000323;GO:0001775;GO:0001816;GO:0001932;GO:0001933;GO:0001972;GO:0002252;GO:0002263;GO:0002274;GO:0002275;GO:0002283;GO:0002366;GO:0002376;GO:0002443;GO:0002444;GO:0002446;GO:0003008;GO:0003674;GO:0005102;GO:0005215;GO:0005319;GO:0005324;GO:0005488;GO:0005501;GO:0005504;GO:0005515;GO:0005575;GO:0005576;GO:0005615;GO:0005622;GO:0005623;GO:0005634;GO:0005654;GO:0005737;GO:0005764;GO:0005766;GO:…	-	meNOG22721;opiNOG40100	I	sp|C4N147|FABP1_DORPE Sodium/calcium exchanger regulatory protein 1 OS=Doryteuthis pealeii OX=1051067 PE=1 SV=1	XP_037872127.1 cellular retinoic acid binding protein isoform X1 [Bombyx mori]	GO:0001775//cell activation;GO:0001816//cytokine production;GO:0001932//regulation of protein phosphorylation;GO:0001933//negative regulation of protein phosphorylation;GO:0002252//immune effector process;GO:0002263//cell activation involved in immune response;GO:0002274//myeloid leukocyte activation;GO:0002275//myeloid cell activation involved in immune response;GO:0002283//neutrophil activation…	GO:0000323//lytic vacuole;GO:0005575//cellular_component;GO:0005576//extracellular region;GO:0005615//extracellular space;GO:0005622//intracellular anatomical structure;GO:0005623//obsolete cell;GO:0005634//nucleus;GO:0005654//nucleoplasm;GO:0005737//cytoplasm;GO:0005764//lysosome;GO:0005766//primary lysosome;GO:0005773//vacuole;GO:0005775//vacuolar lumen;GO:0005811//lipid droplet;GO:0005829//cyt…	GO:0001972//retinoic acid binding;GO:0003674//molecular_function;GO:0005102//signaling receptor binding;GO:0005215//transporter activity;GO:0005319//lipid transporter activity;GO:0005324//long-chain fatty acid transporter activity;GO:0005488//binding;GO:0005501//retinoid binding;GO:0005504//fatty acid binding;GO:0005515//protein binding;GO:0008289//lipid binding;GO:0019840//isoprenoid binding;GO:…	-
LOC105841683	14.2593	27.4552	1.06347	0.0387345	-4.69024	2.41779e-06	0.000370249	NC_051369.1	13514549	13589950	-	3815	LOC105841683	GO:0003674;GO:0003824;GO:0005215;GO:0005319;GO:0005575;GO:0005623;GO:0005886;GO:0006810;GO:0006869;GO:0008150;GO:0010876;GO:0015248;GO:0015318;GO:0015399;GO:0015405;GO:0015850;GO:0015918;GO:0016020;GO:0016021;GO:0016462;GO:0016787;GO:0016817;GO:0016818;GO:0016887;GO:0017111;GO:0017127;GO:0022804;GO:0022857;GO:0030301;GO:0031224;GO:0033036;GO:0034040;GO:0034041;GO:0042623;GO:0042626;GO:0043492;GO:…	-	opiNOG01294	Q	sp|Q9H172|ABCG4_HUMAN ATP-binding cassette sub-family G member 4 OS=Homo sapiens OX=9606 GN=ABCG4 PE=1 SV=2	XP_012546162.1 ATP-binding cassette sub-family G member 4 [Bombyx mori]	GO:0006810//transport;GO:0006869//lipid transport;GO:0008150//biological_process;GO:0010876//lipid localization;GO:0015850//organic hydroxy compound transport;GO:0015918//sterol transport;GO:0030301//cholesterol transport;GO:0033036//macromolecule localization;GO:0051179//localization;GO:0051234//establishment of localization;GO:0055085//transmembrane transport;GO:0071702//organic substance trans…	GO:0005575//cellular_component;GO:0005623//obsolete cell;GO:0005886//plasma membrane;GO:0016020//membrane;GO:0016021//integral component of membrane;GO:0031224//intrinsic component of membrane;GO:0044425//obsolete membrane part;GO:0044464//obsolete cell part;GO:0071944//cell periphery;	GO:0003674//molecular_function;GO:0003824//catalytic activity;GO:0005215//transporter activity;GO:0005319//lipid transporter activity;GO:0015248//sterol transporter activity;GO:0015318//inorganic molecular entity transmembrane transporter activity;GO:0015399//primary active transmembrane transporter activity;GO:0016462//pyrophosphatase activity;GO:0016787//hydrolase activity;GO:0016817//hydrolase…	-
LOC101745840	164.192	258.958	69.4252	0.268094	-1.89919	2.6472e-06	0.000399974	NC_051379.1	4863745	4926330	+	6039	LOC101745840	GO:0000103;GO:0001501;GO:0003674;GO:0003824;GO:0004020;GO:0004779;GO:0004781;GO:0005488;GO:0005515;GO:0005575;GO:0005622;GO:0005623;GO:0005634;GO:0005737;GO:0005829;GO:0006082;GO:0006139;GO:0006163;GO:0006164;GO:0006725;GO:0006753;GO:0006790;GO:0006793;GO:0006796;GO:0006807;GO:0006950;GO:0007275;GO:0007596;GO:0007599;GO:0008150;GO:0008152;GO:0009058;GO:0009117;GO:0009150;GO:0009152;GO:0009165;GO:…	K13811	opiNOG06616	F	sp|Q27128|PAPSS_URECA Bifunctional 3&apos;-phosphoadenosine 5&apos;-phosphosulfate synthase OS=Urechis caupo OX=6431 PE=2 SV=1	XP_037875008.1 bifunctional 3&apos;-phosphoadenosine 5&apos;-phosphosulfate synthase isoform X1 [Bombyx mori]	GO:0000103//sulfate assimilation;GO:0001501//skeletal system development;GO:0006082//organic acid metabolic process;GO:0006139//nucleobase-containing compound metabolic process;GO:0006163//purine nucleotide metabolic process;GO:0006164//purine nucleotide biosynthetic process;GO:0006725//cellular aromatic compound metabolic process;GO:0006753//nucleoside phosphate metabolic process;GO:0006790//sul…	GO:0005575//cellular_component;GO:0005622//intracellular anatomical structure;GO:0005623//obsolete cell;GO:0005634//nucleus;GO:0005737//cytoplasm;GO:0005829//cytosol;GO:0009336//sulfate adenylyltransferase complex (ATP);GO:0032991//protein-containing complex;GO:0043226//organelle;GO:0043227//membrane-bounded organelle;GO:0043229//intracellular organelle;GO:0043231//intracellular membrane-bounded …	GO:0003674//molecular_function;GO:0003824//catalytic activity;GO:0004020//adenylylsulfate kinase activity;GO:0004779//sulfate adenylyltransferase activity;GO:0004781//sulfate adenylyltransferase (ATP) activity;GO:0005488//binding;GO:0005515//protein binding;GO:0016301//kinase activity;GO:0016740//transferase activity;GO:0016772//transferase activity, transferring phosphorus-containing groups;GO:0…	ko00920(Sulfur metabolism);ko00450(Selenocompound metabolism);ko00230(Purine metabolism)
LOC110386240	16.4675	31.004	1.93102	0.0622829	-4.00502	3.37267e-06	0.000502882	NC_051365.1	11788519	11797237	+	2396	LOC110386240	-	-	opiNOG62586;meNOG44131	R	-	XP_037868578.1 uncharacterized protein LOC110386240 isoform X1 [Bombyx mori]	-	-	-	-
LOC101738209	7.84238	0	15.6848	Inf	Inf	4.04535e-06	0.000595349	NC_051375.1	593962	610801	+	3963	LOC101738209	GO:0000166;GO:0003674;GO:0003824;GO:0004031;GO:0004732;GO:0004854;GO:0005488;GO:0005575;GO:0005622;GO:0005623;GO:0005737;GO:0005829;GO:0006081;GO:0006117;GO:0006139;GO:0006144;GO:0006145;GO:0006725;GO:0006766;GO:0006767;GO:0006807;GO:0008150;GO:0008152;GO:0009056;GO:0009112;GO:0009115;GO:0009987;GO:0016491;GO:0016623;GO:0016725;GO:0016726;GO:0016903;GO:0017144;GO:0019439;GO:0034641;GO:0036094;GO:…	K00106	COG4630	F	sp|P91711|XDH_DROSU Xanthine dehydrogenase OS=Drosophila subobscura OX=7241 GN=Xdh PE=3 SV=1	XP_004925960.2 xanthine dehydrogenase isoform X1 [Bombyx mori]	GO:0006081//cellular aldehyde metabolic process;GO:0006117//acetaldehyde metabolic process;GO:0006139//nucleobase-containing compound metabolic process;GO:0006144//purine nucleobase metabolic process;GO:0006145//purine nucleobase catabolic process;GO:0006725//cellular aromatic compound metabolic process;GO:0006766//vitamin metabolic process;GO:0006767//water-soluble vitamin metabolic process;GO:0…	GO:0005575//cellular_component;GO:0005622//intracellular anatomical structure;GO:0005623//obsolete cell;GO:0005737//cytoplasm;GO:0005829//cytosol;GO:0044424//obsolete intracellular part;GO:0044444//obsolete cytoplasmic part;GO:0044464//obsolete cell part;	GO:0000166//nucleotide binding;GO:0003674//molecular_function;GO:0003824//catalytic activity;GO:0004031//aldehyde oxidase activity;GO:0004732//pyridoxal oxidase activity;GO:0004854//xanthine dehydrogenase activity;GO:0005488//binding;GO:0016491//oxidoreductase activity;GO:0016623//oxidoreductase activity, acting on the aldehyde or oxo group of donors, oxygen as acceptor;GO:0016725//oxidoreductase…	ko04146(Peroxisome);ko00983(Drug metabolism - other enzymes);ko00232(Caffeine metabolism);ko00230(Purine metabolism)
LOC101738421	25.4945	45.3937	5.59535	0.123263	-3.02019	4.22569e-06	0.000613916	NC_051369.1	252044	271566	+	2132	LOC101738421	GO:0003674;GO:0003824;GO:0004175;GO:0004252;GO:0006508;GO:0006807;GO:0006950;GO:0008150;GO:0008152;GO:0008233;GO:0008236;GO:0009987;GO:0016787;GO:0017171;GO:0019538;GO:0033554;GO:0034976;GO:0043170;GO:0044238;GO:0050896;GO:0051716;GO:0070011;GO:0071704;GO:0140096;GO:1901564	-	opiNOG53495;NOG105711;opiNOG56746;COG5640	OE	sp|Q9VWU1|PSH_DROME Serine protease persephone OS=Drosophila melanogaster OX=7227 GN=psh PE=1 SV=1	XP_037870258.1 serine protease persephone-like [Bombyx mori]	GO:0006508//proteolysis;GO:0006807//nitrogen compound metabolic process;GO:0006950//response to stress;GO:0008150//biological_process;GO:0008152//metabolic process;GO:0009987//cellular process;GO:0019538//protein metabolic process;GO:0033554//cellular response to stress;GO:0034976//response to endoplasmic reticulum stress;GO:0043170//macromolecule metabolic process;GO:0044238//primary metabolic p…	-	GO:0003674//molecular_function;GO:0003824//catalytic activity;GO:0004175//endopeptidase activity;GO:0004252//serine-type endopeptidase activity;GO:0008233//peptidase activity;GO:0008236//serine-type peptidase activity;GO:0016787//hydrolase activity;GO:0017171//serine hydrolase activity;GO:0140096//catalytic activity, acting on a protein;	-
Scr-c	14.7414	28.0647	1.41819	0.050533	-4.30663	4.85751e-06	0.000696776	NC_051384.1	8038699	8053171	-	1957	Scr-c	-	-	opiNOG27274	T	sp|A2AJX4|MALR1_MOUSE MAM and LDL-receptor class A domain-containing protein 1 OS=Mus musculus OX=10090 GN=Malrd1 PE=1 SV=2	NP_001128387.1 scavenger receptor type C precursor [Bombyx mori]	-	-	-	-
sNPF	10.5961	20.8379	0.354369	0.017006	-5.87781	5.73409e-06	0.000812235	NC_051366.1	5528891	5612556	+	1865	sNPF	GO:0001664;GO:0001932;GO:0001934;GO:0003674;GO:0005102;GO:0005179;GO:0005184;GO:0005488;GO:0005515;GO:0005575;GO:0005576;GO:0005615;GO:0005623;GO:0006109;GO:0007154;GO:0007165;GO:0007186;GO:0007218;GO:0007275;GO:0007568;GO:0007610;GO:0007623;GO:0007631;GO:0008150;GO:0008340;GO:0008343;GO:0008361;GO:0009893;GO:0009966;GO:0009967;GO:0009987;GO:0010259;GO:0010469;GO:0010562;GO:0010604;GO:0010646;GO:…	-	opiNOG46459;meNOG37191	R	sp|C0HKV9|SNPF_AGRIP Short neuropeptide F OS=Agrotis ipsilon OX=56364 PE=1 SV=1	NP_001127729.1 short neuropeptide F precursor [Bombyx mori]	GO:0001932//regulation of protein phosphorylation;GO:0001934//positive regulation of protein phosphorylation;GO:0006109//regulation of carbohydrate metabolic process;GO:0007154//cell communication;GO:0007165//signal transduction;GO:0007186//G protein-coupled receptor signaling pathway;GO:0007218//neuropeptide signaling pathway;GO:0007275//multicellular organism development;GO:0007568//aging;GO:00…	GO:0005575//cellular_component;GO:0005576//extracellular region;GO:0005615//extracellular space;GO:0005623//obsolete cell;GO:0030424//axon;GO:0036477//somatodendritic compartment;GO:0042995//cell projection;GO:0043005//neuron projection;GO:0043025//neuronal cell body;GO:0044297//cell body;GO:0044421//obsolete extracellular region part;GO:0044464//obsolete cell part;GO:0097458//obsolete neuron par…	GO:0001664//G protein-coupled receptor binding;GO:0003674//molecular_function;GO:0005102//signaling receptor binding;GO:0005179//hormone activity;GO:0005184//neuropeptide hormone activity;GO:0005488//binding;GO:0005515//protein binding;GO:0030545//signaling receptor regulator activity;GO:0048018//receptor ligand activity;GO:0071855//neuropeptide receptor binding;GO:0098772//molecular function reg…	-
LOC101736355	898.457	451.399	1345.52	2.98077	1.57568	6.93997e-06	0.00097091	NC_051381.1	315952	343277	+	1726	LOC101736355	GO:0003674;GO:0003824;GO:0004177;GO:0006508;GO:0006807;GO:0008150;GO:0008152;GO:0008233;GO:0008238;GO:0008239;GO:0016787;GO:0019538;GO:0043170;GO:0044238;GO:0070011;GO:0071704;GO:0140096;GO:1901564	-	opiNOG08748;lepNOG07353;opiNOG04914;meNOG11419	O	sp|P34528|YM67_CAEEL Putative serine protease K12H4.7 OS=Caenorhabditis elegans OX=6239 GN=K12H4.7 PE=3 SV=2	XP_037876006.1 putative serine protease K12H4.7 isoform X1 [Bombyx mori]	GO:0006508//proteolysis;GO:0006807//nitrogen compound metabolic process;GO:0008150//biological_process;GO:0008152//metabolic process;GO:0019538//protein metabolic process;GO:0043170//macromolecule metabolic process;GO:0044238//primary metabolic process;GO:0071704//organic substance metabolic process;GO:1901564//organonitrogen compound metabolic process;	-	GO:0003674//molecular_function;GO:0003824//catalytic activity;GO:0004177//aminopeptidase activity;GO:0008233//peptidase activity;GO:0008238//exopeptidase activity;GO:0008239//dipeptidyl-peptidase activity;GO:0016787//hydrolase activity;GO:0140096//catalytic activity, acting on a protein;	-
LOC100500759	84.6565	35.4936	133.819	3.77024	1.91466	7.7468e-06	0.00105928	NC_051361.1	14997275	15003628	+	1874	LOC100500759	GO:0000023;GO:0003333;GO:0003674;GO:0003824;GO:0004553;GO:0005575;GO:0005623;GO:0005886;GO:0005975;GO:0005984;GO:0006810;GO:0006811;GO:0006820;GO:0006865;GO:0008150;GO:0008152;GO:0009311;GO:0009987;GO:0015711;GO:0015849;GO:0015926;GO:0016020;GO:0016787;GO:0016798;GO:0032450;GO:0032991;GO:0034220;GO:0044237;GO:0044238;GO:0044262;GO:0044425;GO:0044459;GO:0044464;GO:0046942;GO:0051179;GO:0051234;GO:…	-	opiNOG06018	G	sp|P07190|MAL1_DROME Maltase A1 OS=Drosophila melanogaster OX=7227 GN=Mal-A1 PE=2 SV=2	NP_001182391.1 alpha amylase precursor [Bombyx mori]	GO:0000023//maltose metabolic process;GO:0003333//amino acid transmembrane transport;GO:0005975//carbohydrate metabolic process;GO:0005984//disaccharide metabolic process;GO:0006810//transport;GO:0006811//ion transport;GO:0006820//anion transport;GO:0006865//amino acid transport;GO:0008150//biological_process;GO:0008152//metabolic process;GO:0009311//oligosaccharide metabolic process;GO:0009987//…	GO:0005575//cellular_component;GO:0005623//obsolete cell;GO:0005886//plasma membrane;GO:0016020//membrane;GO:0032991//protein-containing complex;GO:0044425//obsolete membrane part;GO:0044459//obsolete plasma membrane part;GO:0044464//obsolete cell part;GO:0071944//cell periphery;GO:0098796//membrane protein complex;GO:0098797//plasma membrane protein complex;GO:1990184//amino acid transport compl…	GO:0003674//molecular_function;GO:0003824//catalytic activity;GO:0004553//hydrolase activity, hydrolyzing O-glycosyl compounds;GO:0015926//glucosidase activity;GO:0016787//hydrolase activity;GO:0016798//hydrolase activity, acting on glycosyl bonds;GO:0032450//maltose alpha-glucosidase activity;GO:0090599//alpha-glucosidase activity;	-
LOC101741394	112.969	200.289	25.6481	0.128055	-2.96516	7.75859e-06	0.00105928	NC_051373.1	4836181	4840963	-	2354	LOC101741394	GO:0002165;GO:0003674;GO:0003824;GO:0006066;GO:0006629;GO:0007275;GO:0007498;GO:0008150;GO:0008152;GO:0008202;GO:0008205;GO:0009791;GO:0009888;GO:0009987;GO:0010817;GO:0016125;GO:0016491;GO:0016614;GO:0016899;GO:0032501;GO:0032502;GO:0034754;GO:0042180;GO:0042445;GO:0044237;GO:0044238;GO:0044281;GO:0045455;GO:0047875;GO:0048856;GO:0055114;GO:0065007;GO:0065008;GO:0071704;GO:1901360;GO:1901615;GO:…	-	opiNOG57714;opiNOG22533	R	sp|P18172|DHGL_DROPS Glucose dehydrogenase [FAD, quinone] OS=Drosophila pseudoobscura pseudoobscura OX=46245 GN=Gld PE=3 SV=4	XP_037872355.1 glucose dehydrogenase [FAD, quinone] isoform X2 [Bombyx mori]	GO:0002165//instar larval or pupal development;GO:0006066//alcohol metabolic process;GO:0006629//lipid metabolic process;GO:0007275//multicellular organism development;GO:0007498//mesoderm development;GO:0008150//biological_process;GO:0008152//metabolic process;GO:0008202//steroid metabolic process;GO:0008205//ecdysone metabolic process;GO:0009791//post-embryonic development;GO:0009888//tissue de…	-	GO:0003674//molecular_function;GO:0003824//catalytic activity;GO:0016491//oxidoreductase activity;GO:0016614//oxidoreductase activity, acting on CH-OH group of donors;GO:0016899//oxidoreductase activity, acting on the CH-OH group of donors, oxygen as acceptor;GO:0047875//ecdysone oxidase activity;	-
LOC101736485	212.529	332.587	92.4711	0.278036	-1.84666	1.35219e-05	0.00182417	NC_051372.1	5549940	5550963	+	1024	LOC101736485	GO:0000122;GO:0000976;GO:0000977;GO:0000980;GO:0001012;GO:0001067;GO:0001158;GO:0001655;GO:0002009;GO:0002165;GO:0003002;GO:0003674;GO:0003676;GO:0003677;GO:0003690;GO:0003700;GO:0005488;GO:0005575;GO:0005622;GO:0005623;GO:0005634;GO:0006355;GO:0006357;GO:0007154;GO:0007165;GO:0007166;GO:0007167;GO:0007178;GO:0007179;GO:0007275;GO:0007389;GO:0007399;GO:0007431;GO:0007432;GO:0007444;GO:0007472;GO:…	-	opiNOG43043;NOG85838	S	-	XP_004928597.3 proline-rich receptor-like protein kinase PERK2 [Bombyx mori]	GO:0000122//negative regulation of transcription by RNA polymerase II;GO:0001655//urogenital system development;GO:0002009//morphogenesis of an epithelium;GO:0002165//instar larval or pupal development;GO:0003002//regionalization;GO:0006355//regulation of transcription, DNA-templated;GO:0006357//regulation of transcription by RNA polymerase II;GO:0007154//cell communication;GO:0007165//signal tra…	GO:0005575//cellular_component;GO:0005622//intracellular anatomical structure;GO:0005623//obsolete cell;GO:0005634//nucleus;GO:0043226//organelle;GO:0043227//membrane-bounded organelle;GO:0043229//intracellular organelle;GO:0043231//intracellular membrane-bounded organelle;GO:0044424//obsolete intracellular part;GO:0044464//obsolete cell part;	GO:0000976//transcription cis-regulatory region binding;GO:0000977//RNA polymerase II transcription regulatory region sequence-specific DNA binding;GO:0001067//transcription regulatory region nucleic acid binding;GO:0003674//molecular_function;GO:0003676//nucleic acid binding;GO:0003677//DNA binding;GO:0003690//double-stranded DNA binding;GO:0003700//DNA-binding transcription factor activity;GO:0…	-
LOC101746951	10.6726	20.9904	0.354728	0.0168995	-5.88687	1.542e-05	0.00205575	NC_051358.1	8457867	8500204	+	1616	LOC101746951	-	-	opiNOG47054	S	-	XP_037867814.1 uncharacterized protein LOC101746951 isoform X1 [Bombyx mori]	-	-	-	-
LOC101741857	92.9995	41.3655	144.633	3.49648	1.8059	1.67807e-05	0.00221114	NC_051360.1	12342629	12438639	+	4607	LOC101741857	-	K17577	opiNOG01603	S	sp|A6X942|SH24B_MOUSE SH2 domain-containing protein 4B OS=Mus musculus OX=10090 GN=Sh2d4b PE=2 SV=1	XP_037874363.1 SH2 domain-containing protein 4B isoform X1 [Bombyx mori]	-	-	-	-
LOC101741993	528.841	782.641	275.041	0.351427	-1.5087	1.73808e-05	0.0022639	NC_051381.1	9823732	9890891	-	10280	LOC101741993	GO:0000166;GO:0000323;GO:0001775;GO:0002252;GO:0002263;GO:0002274;GO:0002275;GO:0002283;GO:0002366;GO:0002376;GO:0002443;GO:0002444;GO:0002446;GO:0003674;GO:0003824;GO:0003878;GO:0005488;GO:0005524;GO:0005575;GO:0005576;GO:0005622;GO:0005623;GO:0005634;GO:0005654;GO:0005737;GO:0005764;GO:0005766;GO:0005773;GO:0005775;GO:0005829;GO:0005886;GO:0006066;GO:0006082;GO:0006084;GO:0006085;GO:0006101;GO:…	K01648	opiNOG01753	C	sp|Q91V92|ACLY_MOUSE ATP-citrate synthase OS=Mus musculus OX=10090 GN=Acly PE=1 SV=1	XP_037875619.1 ATP-citrate synthase [Bombyx mori]	GO:0001775//cell activation;GO:0002252//immune effector process;GO:0002263//cell activation involved in immune response;GO:0002274//myeloid leukocyte activation;GO:0002275//myeloid cell activation involved in immune response;GO:0002283//neutrophil activation involved in immune response;GO:0002366//leukocyte activation involved in immune response;GO:0002376//immune system process;GO:0002443//leuko…	GO:0000323//lytic vacuole;GO:0005575//cellular_component;GO:0005576//extracellular region;GO:0005622//intracellular anatomical structure;GO:0005623//obsolete cell;GO:0005634//nucleus;GO:0005654//nucleoplasm;GO:0005737//cytoplasm;GO:0005764//lysosome;GO:0005766//primary lysosome;GO:0005773//vacuole;GO:0005775//vacuolar lumen;GO:0005829//cytosol;GO:0005886//plasma membrane;GO:0009346//ATP-independe…	GO:0000166//nucleotide binding;GO:0003674//molecular_function;GO:0003824//catalytic activity;GO:0003878//ATP citrate synthase activity;GO:0005488//binding;GO:0005524//ATP binding;GO:0008144//obsolete drug binding;GO:0016740//transferase activity;GO:0016746//acyltransferase activity;GO:0017076//purine nucleotide binding;GO:0030554//adenyl nucleotide binding;GO:0032553//ribonucleotide binding;GO:00…	ko00020(Citrate cycle (TCA cycle))
LOC101740440	64.3101	7.11895	121.501	17.0673	4.09316	1.85385e-05	0.00238725	NC_051376.1	10429870	10431641	+	643	LOC101740440	-	-	lepNOG13210;opiNOG75189	R	-	XP_012549511.3 36.4 kDa proline-rich protein-like [Bombyx mori]	-	-	-	-
LOC101742057	2945.24	4365.41	1525.07	0.349354	-1.51724	2.02365e-05	0.00257662	NC_051378.1	3489987	3495949	-	1482	LOC101742057	-	-	meNOG45902	R	-	XP_004926755.1 uncharacterized protein LOC101742057 [Bombyx mori]	-	-	-	-
LOC101741075	17.3225	31.8078	2.8371	0.0891951	-3.48689	2.09706e-05	0.00264043	NC_051369.1	6730383	6858912	+	4028	LOC101741075	-	K06491	opiNOG40500	T	sp|P13595|NCAM1_MOUSE Neural cell adhesion molecule 1 OS=Mus musculus OX=10090 GN=Ncam1 PE=1 SV=3	XP_037870411.1 hemicentin-1 [Bombyx mori]	-	-	-	-
LOC101739604	17.3888	31.468	3.3096	0.105173	-3.24916	2.2777e-05	0.00282006	NC_051373.1	1224004	1240596	-	1954	LOC101739604	-	-	opiNOG48411	S	-	XP_021205411.1 uncharacterized protein LOC101739604 isoform X2 [Bombyx mori]	-	-	-	-
Fib-l	104.877	30.7378	179.016	5.82395	2.542	2.2895e-05	0.00282006	NC_051371.1	9685264	9698548	-	1176	Fib-l	GO:0005575;GO:0005576	-	meNOG31383	R	sp|P21828|FIBL_BOMMO Fibroin light chain OS=Bombyx mori OX=7091 GN=FIBL PE=1 SV=1	NP_001037488.1 fibroin light chain precursor [Bombyx mori]	-	GO:0005575//cellular_component;GO:0005576//extracellular region;	-	-
FIBH	479.658	112.221	847.096	7.5485	2.91619	2.44649e-05	0.00298103	NC_051382.1	10354780	10371602	-	15792	FIBH	-	-	-	-	sp|P05790|FIBH_BOMMO Fibroin heavy chain OS=Bombyx mori OX=7091 GN=FIBH PE=1 SV=4	NP_001106733.1 fibroin heavy chain precursor [Bombyx mori]	-	-	-	-
LOC101740446	1074.94	1593.43	556.439	0.349208	-1.51784	2.50899e-05	0.00302467	NC_051368.1	4856667	4876002	-	5176	LOC101740446	GO:0000166;GO:0001882;GO:0001883;GO:0002576;GO:0003674;GO:0005488;GO:0005515;GO:0005525;GO:0005575;GO:0005576;GO:0005622;GO:0005623;GO:0005737;GO:0006810;GO:0006887;GO:0008150;GO:0009987;GO:0012505;GO:0016192;GO:0017076;GO:0019001;GO:0030141;GO:0031091;GO:0031093;GO:0031410;GO:0031974;GO:0031982;GO:0031983;GO:0032549;GO:0032550;GO:0032553;GO:0032555;GO:0032561;GO:0032940;GO:0034774;GO:0035639;GO:…	-	opiNOG05996	J	sp|Q9BX10|GTPB2_HUMAN GTP-binding protein 2 OS=Homo sapiens OX=9606 GN=GTPBP2 PE=1 SV=1	XP_037870082.1 GTP-binding protein 2 isoform X1 [Bombyx mori]	GO:0002576//platelet degranulation;GO:0006810//transport;GO:0006887//exocytosis;GO:0008150//biological_process;GO:0009987//cellular process;GO:0016192//vesicle-mediated transport;GO:0032940//secretion by cell;GO:0045055//regulated exocytosis;GO:0046903//secretion;GO:0051179//localization;GO:0051234//establishment of localization;	GO:0005575//cellular_component;GO:0005576//extracellular region;GO:0005622//intracellular anatomical structure;GO:0005623//obsolete cell;GO:0005737//cytoplasm;GO:0012505//endomembrane system;GO:0030141//secretory granule;GO:0031091//platelet alpha granule;GO:0031093//platelet alpha granule lumen;GO:0031410//cytoplasmic vesicle;GO:0031974//membrane-enclosed lumen;GO:0031982//vesicle;GO:0031983//ve…	GO:0000166//nucleotide binding;GO:0001882//nucleoside binding;GO:0001883//purine nucleoside binding;GO:0003674//molecular_function;GO:0005488//binding;GO:0005515//protein binding;GO:0005525//GTP binding;GO:0017076//purine nucleotide binding;GO:0019001//guanyl nucleotide binding;GO:0032549//ribonucleoside binding;GO:0032550//purine ribonucleoside binding;GO:0032553//ribonucleotide binding;GO:00325…	-
Fps	149.011	71.2177	226.804	3.18465	1.67114	2.60287e-05	0.00307442	NC_051376.1	6068603	6079198	-	1745	Fps	GO:0000003;GO:0001558;GO:0003674;GO:0003824;GO:0004161;GO:0004337;GO:0004659;GO:0005575;GO:0005622;GO:0005623;GO:0005634;GO:0005654;GO:0005737;GO:0005739;GO:0005759;GO:0005777;GO:0005829;GO:0006066;GO:0006629;GO:0006644;GO:0006694;GO:0006695;GO:0006720;GO:0006721;GO:0006793;GO:0006796;GO:0006928;GO:0007276;GO:0008150;GO:0008152;GO:0008202;GO:0008203;GO:0008299;GO:0008354;GO:0008610;GO:0008654;GO:…	K00787	opiNOG06582	H	sp|P08836|FPPS_CHICK Farnesyl pyrophosphate synthase OS=Gallus gallus OX=9031 GN=FDPS PE=1 SV=2	NP_001036889.1 farnesyl pyrophosphate syntase [Bombyx mori]	GO:0000003//reproduction;GO:0001558//regulation of cell growth;GO:0006066//alcohol metabolic process;GO:0006629//lipid metabolic process;GO:0006644//phospholipid metabolic process;GO:0006694//steroid biosynthetic process;GO:0006695//cholesterol biosynthetic process;GO:0006720//isoprenoid metabolic process;GO:0006721//terpenoid metabolic process;GO:0006793//phosphorus metabolic process;GO:0006796/…	GO:0005575//cellular_component;GO:0005622//intracellular anatomical structure;GO:0005623//obsolete cell;GO:0005634//nucleus;GO:0005654//nucleoplasm;GO:0005737//cytoplasm;GO:0005739//mitochondrion;GO:0005759//mitochondrial matrix;GO:0005777//peroxisome;GO:0005829//cytosol;GO:0031974//membrane-enclosed lumen;GO:0031981//nuclear lumen;GO:0042579//microbody;GO:0043226//organelle;GO:0043227//membrane-…	GO:0003674//molecular_function;GO:0003824//catalytic activity;GO:0004161//dimethylallyltranstransferase activity;GO:0004337//geranyltranstransferase activity;GO:0004659//prenyltransferase activity;GO:0016740//transferase activity;GO:0016765//transferase activity, transferring alkyl or aryl (other than methyl) groups;	ko00900(Terpenoid backbone biosynthesis)
LOC101737467	10.7573	20.4896	1.02493	0.0500221	-4.32129	2.60452e-05	0.00307442	NC_051385.1	3946017	3965228	+	2093	LOC101737467	-	-	opiNOG38592	T	-	XP_021208541.1 neuronal acetylcholine receptor subunit alpha-5 isoform X2 [Bombyx mori]	-	-	-	-
LOC101746460	750.444	1097.28	403.61	0.367828	-1.4429	2.70944e-05	0.0031653	NC_051371.1	1673902	1686601	-	2119	LOC101746460	GO:0000003;GO:0003674;GO:0003824;GO:0004342;GO:0005575;GO:0005622;GO:0005623;GO:0005737;GO:0005829;GO:0005975;GO:0005996;GO:0006000;GO:0006002;GO:0006040;GO:0006041;GO:0006043;GO:0006044;GO:0006091;GO:0006793;GO:0006796;GO:0007338;GO:0007340;GO:0008150;GO:0008152;GO:0009056;GO:0009058;GO:0009566;GO:0009987;GO:0016051;GO:0016787;GO:0016853;GO:0016860;GO:0016861;GO:0019239;GO:0019318;GO:0019319;GO:…	K02564	opiNOG01632	G	sp|Q16HW7|GNPI_AEDAE Glucosamine-6-phosphate isomerase OS=Aedes aegypti OX=7159 GN=Gnpda1 PE=3 SV=1	XP_004922822.1 glucosamine-6-phosphate isomerase isoform X1 [Bombyx mori]	GO:0000003//reproduction;GO:0005975//carbohydrate metabolic process;GO:0005996//monosaccharide metabolic process;GO:0006000//fructose metabolic process;GO:0006002//fructose 6-phosphate metabolic process;GO:0006040//amino sugar metabolic process;GO:0006041//glucosamine metabolic process;GO:0006043//glucosamine catabolic process;GO:0006044//N-acetylglucosamine metabolic process;GO:0006091//generati…	GO:0005575//cellular_component;GO:0005622//intracellular anatomical structure;GO:0005623//obsolete cell;GO:0005737//cytoplasm;GO:0005829//cytosol;GO:0044424//obsolete intracellular part;GO:0044444//obsolete cytoplasmic part;GO:0044464//obsolete cell part;	GO:0003674//molecular_function;GO:0003824//catalytic activity;GO:0004342//glucosamine-6-phosphate deaminase activity;GO:0016787//hydrolase activity;GO:0016853//isomerase activity;GO:0016860//intramolecular oxidoreductase activity;GO:0016861//intramolecular oxidoreductase activity, interconverting aldoses and ketoses;GO:0019239//deaminase activity;	ko00520(Amino sugar and nucleotide sugar metabolism)
LOC692675	147.394	227.447	67.3404	0.29607	-1.75599	2.88415e-05	0.00333502	NC_051361.1	11082640	11107041	-	2828	LOC692675	GO:0000003;GO:0001505;GO:0003008;GO:0003674;GO:0003824;GO:0004058;GO:0005488;GO:0005515;GO:0005575;GO:0005622;GO:0005623;GO:0005737;GO:0005829;GO:0006082;GO:0006520;GO:0006568;GO:0006570;GO:0006576;GO:0006584;GO:0006585;GO:0006586;GO:0006587;GO:0006725;GO:0006807;GO:0006810;GO:0006836;GO:0006950;GO:0007275;GO:0007444;GO:0007562;GO:0007564;GO:0007568;GO:0007591;GO:0007593;GO:0007610;GO:0007611;GO:…	K01593	opiNOG04254	E	sp|P48861|DDC_MANSE Aromatic-L-amino-acid decarboxylase OS=Manduca sexta OX=7130 GN=Ddc PE=2 SV=1	XP_012549895.1 aromatic-L-amino-acid decarboxylase isoform X1 [Bombyx mori]	GO:0000003//reproduction;GO:0001505//regulation of neurotransmitter levels;GO:0003008//system process;GO:0006082//organic acid metabolic process;GO:0006520//cellular amino acid metabolic process;GO:0006568//tryptophan metabolic process;GO:0006570//tyrosine metabolic process;GO:0006576//cellular biogenic amine metabolic process;GO:0006584//catecholamine metabolic process;GO:0006585//dopamine biosy…	GO:0005575//cellular_component;GO:0005622//intracellular anatomical structure;GO:0005623//obsolete cell;GO:0005737//cytoplasm;GO:0005829//cytosol;GO:0008021//synaptic vesicle;GO:0012505//endomembrane system;GO:0030133//transport vesicle;GO:0030424//axon;GO:0031410//cytoplasmic vesicle;GO:0031982//vesicle;GO:0036477//somatodendritic compartment;GO:0042995//cell projection;GO:0043005//neuron projec…	GO:0003674//molecular_function;GO:0003824//catalytic activity;GO:0004058//aromatic-L-amino-acid decarboxylase activity;GO:0005488//binding;GO:0005515//protein binding;GO:0008144//obsolete drug binding;GO:0016597//amino acid binding;GO:0016829//lyase activity;GO:0016830//carbon-carbon lyase activity;GO:0016831//carboxy-lyase activity;GO:0019842//vitamin binding;GO:0019899//enzyme binding;GO:001990…	ko00380(Tryptophan metabolism);ko00360(Phenylalanine metabolism);ko00350(Tyrosine metabolism)
LOC101740613	296.265	442.325	150.206	0.339582	-1.55817	3.05096e-05	0.00349227	NC_051380.1	12547671	12550641	+	1680	LOC101740613	-	-	-	-	-	-	-	-	-	-
LOC101743362	360.93	539.806	182.055	0.337261	-1.56806	3.38692e-05	0.00383806	NC_051370.1	4931113	5077743	+	5386	LOC101743362	GO:0000139;GO:0000785;GO:0000976;GO:0000977;GO:0000978;GO:0000981;GO:0000982;GO:0000987;GO:0001012;GO:0001067;GO:0001077;GO:0001158;GO:0001228;GO:0001501;GO:0002062;GO:0002164;GO:0002165;GO:0002168;GO:0003002;GO:0003330;GO:0003674;GO:0003676;GO:0003677;GO:0003690;GO:0003700;GO:0005488;GO:0005575;GO:0005622;GO:0005623;GO:0005634;GO:0005654;GO:0005694;GO:0005700;GO:0005737;GO:0005783;GO:0005789;GO:…	K09048	inNOG07293;meNOG54319;opiNOG04753	RK	sp|P29747|CREBA_DROME Cyclic AMP response element-binding protein A OS=Drosophila melanogaster OX=7227 GN=CrebA PE=1 SV=2	XP_037870943.1 cyclic AMP response element-binding protein A isoform X3 [Bombyx mori]	GO:0001501//skeletal system development;GO:0002062//chondrocyte differentiation;GO:0002164//larval development;GO:0002165//instar larval or pupal development;GO:0002168//instar larval development;GO:0003002//regionalization;GO:0003330//regulation of extracellular matrix constituent secretion;GO:0006139//nucleobase-containing compound metabolic process;GO:0006351//transcription, DNA-templated;GO:0…	GO:0000139//Golgi membrane;GO:0000785//chromatin;GO:0005575//cellular_component;GO:0005622//intracellular anatomical structure;GO:0005623//obsolete cell;GO:0005634//nucleus;GO:0005654//nucleoplasm;GO:0005694//chromosome;GO:0005700//polytene chromosome;GO:0005737//cytoplasm;GO:0005783//endoplasmic reticulum;GO:0005789//endoplasmic reticulum membrane;GO:0005794//Golgi apparatus;GO:0005829//cytosol;…	GO:0000976//transcription cis-regulatory region binding;GO:0000977//RNA polymerase II transcription regulatory region sequence-specific DNA binding;GO:0000978//RNA polymerase II cis-regulatory region sequence-specific DNA binding;GO:0000981//DNA-binding transcription factor activity, RNA polymerase II-specific;GO:0000987//cis-regulatory region sequence-specific DNA binding;GO:0001067//transcripti…	-
LOC101737438	46.2285	76.2197	16.2372	0.213031	-2.23086	3.43794e-05	0.0038573	NC_051365.1	443453	452897	-	1616	LOC101737438	GO:0001666;GO:0003002;GO:0003674;GO:0005215;GO:0005575;GO:0005623;GO:0005886;GO:0006810;GO:0006811;GO:0006820;GO:0006950;GO:0007275;GO:0007389;GO:0007444;GO:0007447;GO:0007450;GO:0008150;GO:0009628;GO:0009888;GO:0009953;GO:0016020;GO:0016021;GO:0022857;GO:0031224;GO:0032501;GO:0032502;GO:0035220;GO:0035222;GO:0035295;GO:0036293;GO:0044425;GO:0044464;GO:0048190;GO:0048513;GO:0048731;GO:0048856;GO:…	-	opiNOG18471	G	sp|Q9V7S5|PICO_DROME Putative inorganic phosphate cotransporter OS=Drosophila melanogaster OX=7227 GN=Picot PE=2 SV=1	XP_037868485.1 putative inorganic phosphate cotransporter [Bombyx mori]	GO:0001666//response to hypoxia;GO:0003002//regionalization;GO:0006810//transport;GO:0006811//ion transport;GO:0006820//anion transport;GO:0006950//response to stress;GO:0007275//multicellular organism development;GO:0007389//pattern specification process;GO:0007444//imaginal disc development;GO:0007447//imaginal disc pattern formation;GO:0007450//dorsal/ventral pattern formation, imaginal disc;G…	GO:0005575//cellular_component;GO:0005623//obsolete cell;GO:0005886//plasma membrane;GO:0016020//membrane;GO:0016021//integral component of membrane;GO:0031224//intrinsic component of membrane;GO:0044425//obsolete membrane part;GO:0044464//obsolete cell part;GO:0071944//cell periphery;	GO:0003674//molecular_function;GO:0005215//transporter activity;GO:0022857//transmembrane transporter activity;	-
LOC101739734	810.392	1174.36	446.428	0.380147	-1.39537	3.57493e-05	0.00397168	NC_051369.1	17318355	17354014	-	4967	LOC101739734	GO:0003008;GO:0003674;GO:0005215;GO:0005575;GO:0005623;GO:0005886;GO:0005887;GO:0006766;GO:0006767;GO:0006771;GO:0006807;GO:0006810;GO:0006811;GO:0006820;GO:0006855;GO:0006950;GO:0007275;GO:0007600;GO:0007605;GO:0008150;GO:0008152;GO:0008509;GO:0008514;GO:0009266;GO:0009408;GO:0009628;GO:0009790;GO:0009792;GO:0009987;GO:0015075;GO:0015238;GO:0015711;GO:0015893;GO:0016020;GO:0016021;GO:0017144;GO:…	K14620	opiNOG09272	P	sp|Q9NQ40|S52A3_HUMAN Solute carrier family 52, riboflavin transporter, member 3 OS=Homo sapiens OX=9606 GN=SLC52A3 PE=1 SV=4	XP_037870566.1 solute carrier family 52, riboflavin transporter, member 3-B isoform X2 [Bombyx mori]	GO:0003008//system process;GO:0006766//vitamin metabolic process;GO:0006767//water-soluble vitamin metabolic process;GO:0006771//riboflavin metabolic process;GO:0006807//nitrogen compound metabolic process;GO:0006810//transport;GO:0006811//ion transport;GO:0006820//anion transport;GO:0006855//xenobiotic transmembrane transport;GO:0006950//response to stress;GO:0007275//multicellular organism deve…	GO:0005575//cellular_component;GO:0005623//obsolete cell;GO:0005886//plasma membrane;GO:0005887//integral component of plasma membrane;GO:0016020//membrane;GO:0016021//integral component of membrane;GO:0031224//intrinsic component of membrane;GO:0031226//intrinsic component of plasma membrane;GO:0044425//obsolete membrane part;GO:0044459//obsolete plasma membrane part;GO:0044464//obsolete cell pa…	GO:0003674//molecular_function;GO:0005215//transporter activity;GO:0008509//anion transmembrane transporter activity;GO:0008514//organic anion transmembrane transporter activity;GO:0015075//ion transmembrane transporter activity;GO:0022857//transmembrane transporter activity;GO:0032217//riboflavin transmembrane transporter activity;GO:0090482//vitamin transmembrane transporter activity;	-
LOC101741110	19.2756	37.1716	1.37966	0.037116	-4.75181	3.83104e-05	0.00421488	NW_023638007.1	13773	25445	-	3998	LOC101741110	GO:0006950;GO:0008150;GO:0009266;GO:0009409;GO:0009628;GO:0009631;GO:0050896	K19363	opiNOG43383;NOG87373	S	sp|Q8QGW7|LITAF_CHICK Lipopolysaccharide-induced tumor necrosis factor-alpha factor homolog OS=Gallus gallus OX=9031 GN=LITAF PE=2 SV=1	XP_037870910.1 lipopolysaccharide-induced tumor necrosis factor-alpha factor homolog isoform X3 [Bombyx mori]	GO:0006950//response to stress;GO:0008150//biological_process;GO:0009266//response to temperature stimulus;GO:0009409//response to cold;GO:0009628//response to abiotic stimulus;GO:0009631//cold acclimation;GO:0050896//response to stimulus;	-	-	ko04142(Lysosome)
GSTo3	105.871	163.435	48.3064	0.29557	-1.75843	4.2899e-05	0.00467434	NC_051381.1	12208745	12227452	+	1390	GSTo3	-	K00310	opiNOG37253;meNOG35607;NOG211208;opiNOG28263	O	sp|Q9VSL3|SEPIA_DROME Pyrimidodiazepine synthase OS=Drosophila melanogaster OX=7227 GN=se PE=1 SV=1	NP_001040435.1 glutathione S-transferase omega 3 [Bombyx mori]	-	-	-	ko00790(Folate biosynthesis);ko00480(Glutathione metabolism)
LOC101740310	36.7012	8.20118	65.2013	7.95023	2.991	4.66375e-05	0.00503329	NC_051376.1	10425131	10426856	-	838	LOC101740310	-	-	opiNOG75189;lepNOG13210	R	-	XP_004922436.2 36.4 kDa proline-rich protein [Bombyx mori]	-	-	-	-
LOC101742570	380.982	556.295	205.668	0.369711	-1.43553	4.83693e-05	0.00512353	NC_051385.1	418681	420326	-	1158	LOC101742570	GO:0000165;GO:0000185;GO:0001932;GO:0001934;GO:0005575;GO:0005622;GO:0005623;GO:0005634;GO:0005737;GO:0006464;GO:0006468;GO:0006793;GO:0006796;GO:0006807;GO:0006950;GO:0007154;GO:0007165;GO:0007254;GO:0008150;GO:0008152;GO:0009893;GO:0009966;GO:0009967;GO:0009987;GO:0010562;GO:0010604;GO:0010646;GO:0010647;GO:0016310;GO:0019220;GO:0019222;GO:0019538;GO:0023014;GO:0023051;GO:0023052;GO:0023056;GO:…	K04402	NOG100596;meNOG32300;opiNOG42998	DS	sp|P24523|GA45A_CRIGR Growth arrest and DNA damage-inducible protein GADD45 alpha OS=Cricetulus griseus OX=10029 GN=GADD45A PE=2 SV=1	XP_004933525.1 growth arrest and DNA damage-inducible protein GADD45 alpha [Bombyx mori]	GO:0000165//MAPK cascade;GO:0000185//obsolete activation of MAPKKK activity;GO:0001932//regulation of protein phosphorylation;GO:0001934//positive regulation of protein phosphorylation;GO:0006464//cellular protein modification process;GO:0006468//protein phosphorylation;GO:0006793//phosphorus metabolic process;GO:0006796//phosphate-containing compound metabolic process;GO:0006807//nitrogen compou…	GO:0005575//cellular_component;GO:0005622//intracellular anatomical structure;GO:0005623//obsolete cell;GO:0005634//nucleus;GO:0005737//cytoplasm;GO:0043226//organelle;GO:0043227//membrane-bounded organelle;GO:0043229//intracellular organelle;GO:0043231//intracellular membrane-bounded organelle;GO:0044424//obsolete intracellular part;GO:0044464//obsolete cell part;	-	ko04068(FoxO signaling pathway)
LOC101745762	660.939	976.808	345.07	0.353263	-1.50119	4.83779e-05	0.00512353	NC_051374.1	16554380	16561992	-	4078	LOC101745762	GO:0000902;GO:0001654;GO:0001655;GO:0001750;GO:0001754;GO:0001822;GO:0001894;GO:0001895;GO:0003407;GO:0003674;GO:0005488;GO:0005515;GO:0005575;GO:0005576;GO:0005615;GO:0005622;GO:0005623;GO:0005737;GO:0005783;GO:0005793;GO:0005886;GO:0005887;GO:0005902;GO:0005903;GO:0005929;GO:0007275;GO:0007399;GO:0007423;GO:0008092;GO:0008150;GO:0009653;GO:0009887;GO:0009888;GO:0009986;GO:0009987;GO:0010842;GO:…	K06532	-	-	-	XP_012546038.1 prominin-like protein [Bombyx mori]	GO:0000902//cell morphogenesis;GO:0001654//eye development;GO:0001655//urogenital system development;GO:0001754//eye photoreceptor cell differentiation;GO:0001822//kidney development;GO:0001894//tissue homeostasis;GO:0001895//retina homeostasis;GO:0003407//neural retina development;GO:0007275//multicellular organism development;GO:0007399//nervous system development;GO:0007423//sensory organ deve…	GO:0001750//photoreceptor outer segment;GO:0005575//cellular_component;GO:0005576//extracellular region;GO:0005615//extracellular space;GO:0005622//intracellular anatomical structure;GO:0005623//obsolete cell;GO:0005737//cytoplasm;GO:0005783//endoplasmic reticulum;GO:0005793//endoplasmic reticulum-Golgi intermediate compartment;GO:0005886//plasma membrane;GO:0005887//integral component of plasma …	GO:0003674//molecular_function;GO:0005488//binding;GO:0005515//protein binding;GO:0008092//cytoskeletal protein binding;GO:0042805//actinin binding;GO:0045296//cadherin binding;GO:0050839//cell adhesion molecule binding;	-
glv4-like	75.0595	141.29	8.8286	0.0624855	-4.00034	5.02853e-05	0.00527623	NC_051385.1	9358653	9361782	+	789	glv4-like	-	-	meNOG30682	R	sp|P81048|GLOV_HYACE Gloverin OS=Hyalophora cecropia OX=7123 PE=1 SV=2	NP_001036932.1 gloverin 4-like precursor [Bombyx mori]	-	-	-	-
LOC101736718	79.6115	125.255	33.9678	0.271189	-1.88263	5.50613e-05	0.00572435	NC_051370.1	17208340	17268215	+	5611	LOC101736718	GO:0000151;GO:0003674;GO:0005488;GO:0005515;GO:0005575;GO:0005622;GO:0005623;GO:0005634;GO:0005654;GO:0005737;GO:0006508;GO:0006511;GO:0006807;GO:0007154;GO:0007165;GO:0007166;GO:0007167;GO:0007178;GO:0008150;GO:0008152;GO:0009056;GO:0009057;GO:0009636;GO:0009987;GO:0010498;GO:0019005;GO:0019222;GO:0019538;GO:0019899;GO:0019941;GO:0023052;GO:0030162;GO:0030163;GO:0031461;GO:0031625;GO:0031974;GO:…	K10521	opiNOG10307	R	sp|Q8N961|ABTB2_HUMAN Ankyrin repeat and BTB/POZ domain-containing protein 2 OS=Homo sapiens OX=9606 GN=ABTB2 PE=2 SV=2	XP_021204877.2 ankyrin repeat and BTB/POZ domain-containing protein BTBD11 isoform X1 [Bombyx mori]	GO:0006508//proteolysis;GO:0006511//ubiquitin-dependent protein catabolic process;GO:0006807//nitrogen compound metabolic process;GO:0007154//cell communication;GO:0007165//signal transduction;GO:0007166//cell surface receptor signaling pathway;GO:0007167//enzyme linked receptor protein signaling pathway;GO:0007178//transmembrane receptor protein serine/threonine kinase signaling pathway;GO:00081…	GO:0000151//ubiquitin ligase complex;GO:0005575//cellular_component;GO:0005622//intracellular anatomical structure;GO:0005623//obsolete cell;GO:0005634//nucleus;GO:0005654//nucleoplasm;GO:0005737//cytoplasm;GO:0019005//SCF ubiquitin ligase complex;GO:0031461//cullin-RING ubiquitin ligase complex;GO:0031974//membrane-enclosed lumen;GO:0031981//nuclear lumen;GO:0032991//protein-containing complex;G…	GO:0003674//molecular_function;GO:0005488//binding;GO:0005515//protein binding;GO:0019899//enzyme binding;GO:0031625//ubiquitin protein ligase binding;GO:0044389//ubiquitin-like protein ligase binding;	-
LOC101738720	159.799	250.841	68.7575	0.274108	-1.86719	5.77436e-05	0.00594864	NC_051380.1	16986055	17003259	-	4859	LOC101738720	GO:0003674;GO:0005215;GO:0005575;GO:0005622;GO:0005623;GO:0005737;GO:0005783;GO:0005789;GO:0006066;GO:0006072;GO:0006091;GO:0006116;GO:0006127;GO:0006139;GO:0006725;GO:0006732;GO:0006733;GO:0006734;GO:0006753;GO:0006793;GO:0006796;GO:0006807;GO:0006810;GO:0006811;GO:0006817;GO:0006820;GO:0008150;GO:0008152;GO:0008509;GO:0008514;GO:0009117;GO:0009987;GO:0012505;GO:0015075;GO:0015103;GO:0015114;GO:…	K13783	opiNOG04148	G	sp|Q8AVC3|G6PT3_XENLA Glucose-6-phosphate exchanger SLC37A2 OS=Xenopus laevis OX=8355 GN=slc37a2 PE=2 SV=1	XP_004930836.1 glucose-6-phosphate exchanger SLC37A2 [Bombyx mori]	GO:0006066//alcohol metabolic process;GO:0006072//glycerol-3-phosphate metabolic process;GO:0006091//generation of precursor metabolites and energy;GO:0006116//NADH oxidation;GO:0006127//glycerophosphate shuttle;GO:0006139//nucleobase-containing compound metabolic process;GO:0006725//cellular aromatic compound metabolic process;GO:0006732//obsolete coenzyme metabolic process;GO:0006733//obsolete …	GO:0005575//cellular_component;GO:0005622//intracellular anatomical structure;GO:0005623//obsolete cell;GO:0005737//cytoplasm;GO:0005783//endoplasmic reticulum;GO:0005789//endoplasmic reticulum membrane;GO:0012505//endomembrane system;GO:0016020//membrane;GO:0016021//integral component of membrane;GO:0030176//integral component of endoplasmic reticulum membrane;GO:0031224//intrinsic component of …	GO:0003674//molecular_function;GO:0005215//transporter activity;GO:0008509//anion transmembrane transporter activity;GO:0008514//organic anion transmembrane transporter activity;GO:0015075//ion transmembrane transporter activity;GO:0015103//inorganic anion transmembrane transporter activity;GO:0015114//phosphate ion transmembrane transporter activity;GO:0015119//hexose phosphate transmembrane tra…	-
6tox	17.9283	32.3101	3.54656	0.109766	-3.18749	5.84139e-05	0.00596348	NC_051370.1	4243648	4249373	+	1659	6tox	-	-	meNOG46045	R	-	BAE53370.1 possible antimicrobial peptide [Bombyx mori]	-	-	-	-
LOC101738149	46.9445	75.647	18.242	0.241147	-2.05201	6.26432e-05	0.00633814	NC_051383.1	3542458	3654315	+	6556	LOC101738149	GO:0003674;GO:0003824;GO:0004175;GO:0004222;GO:0005488;GO:0005515;GO:0005575;GO:0006508;GO:0006509;GO:0006807;GO:0008150;GO:0008152;GO:0008233;GO:0008237;GO:0009987;GO:0016020;GO:0016021;GO:0016043;GO:0016787;GO:0019538;GO:0022607;GO:0031224;GO:0033619;GO:0042802;GO:0043170;GO:0043933;GO:0044085;GO:0044238;GO:0044425;GO:0051259;GO:0065003;GO:0070011;GO:0071704;GO:0071840;GO:0140096;GO:1901564	-	meNOG02965;opiNOG05846	O	sp|Q61824|ADA12_MOUSE Disintegrin and metalloproteinase domain-containing protein 12 OS=Mus musculus OX=10090 GN=Adam12 PE=1 SV=2	XP_037876646.1 disintegrin and metalloproteinase domain-containing protein 12 isoform X1 [Bombyx mori]	GO:0006508//proteolysis;GO:0006509//membrane protein ectodomain proteolysis;GO:0006807//nitrogen compound metabolic process;GO:0008150//biological_process;GO:0008152//metabolic process;GO:0009987//cellular process;GO:0016043//cellular component organization;GO:0019538//protein metabolic process;GO:0022607//cellular component assembly;GO:0033619//membrane protein proteolysis;GO:0043170//macromolec…	GO:0005575//cellular_component;GO:0016020//membrane;GO:0016021//integral component of membrane;GO:0031224//intrinsic component of membrane;GO:0044425//obsolete membrane part;	GO:0003674//molecular_function;GO:0003824//catalytic activity;GO:0004175//endopeptidase activity;GO:0004222//metalloendopeptidase activity;GO:0005488//binding;GO:0005515//protein binding;GO:0008233//peptidase activity;GO:0008237//metallopeptidase activity;GO:0016787//hydrolase activity;GO:0042802//identical protein binding;GO:0140096//catalytic activity, acting on a protein;	-
NOS1	187.308	97.7482	276.869	2.83247	1.50206	6.63915e-05	0.00665795	NC_051367.1	13156609	13209033	-	4928	NOS1	GO:0000003;GO:0000139;GO:0000166;GO:0000302;GO:0000303;GO:0000305;GO:0000323;GO:0000768;GO:0001101;GO:0001501;GO:0001505;GO:0001525;GO:0001542;GO:0001568;GO:0001654;GO:0001666;GO:0001667;GO:0001701;GO:0001816;GO:0001817;GO:0001894;GO:0001910;GO:0001912;GO:0001917;GO:0001932;GO:0001933;GO:0001935;GO:0001944;GO:0001974;GO:0001990;GO:0002026;GO:0002027;GO:0002028;GO:0002227;GO:0002237;GO:0002251;GO:…	K13240	opiNOG02799	C	sp|Q8T8C0|NOS_BOMMO Nitric oxide synthase OS=Bombyx mori OX=7091 GN=NOS PE=2 SV=1	NP_001036963.1 nitric oxide synthase [Bombyx mori]	GO:0000003//reproduction;GO:0000302//response to reactive oxygen species;GO:0000303//response to superoxide;GO:0000305//response to oxygen radical;GO:0000768//syncytium formation by plasma membrane fusion;GO:0001101//response to acid chemical;GO:0001501//skeletal system development;GO:0001505//regulation of neurotransmitter levels;GO:0001525//angiogenesis;GO:0001542//ovulation from ovarian follic…	GO:0000139//Golgi membrane;GO:0000323//lytic vacuole;GO:0001917//photoreceptor inner segment;GO:0005575//cellular_component;GO:0005576//extracellular region;GO:0005615//extracellular space;GO:0005622//intracellular anatomical structure;GO:0005623//obsolete cell;GO:0005634//nucleus;GO:0005635//nuclear envelope;GO:0005654//nucleoplasm;GO:0005730//nucleolus;GO:0005737//cytoplasm;GO:0005739//mitochon…	GO:0000166//nucleotide binding;GO:0003674//molecular_function;GO:0003779//actin binding;GO:0003785//actin monomer binding;GO:0003824//catalytic activity;GO:0003958//NADPH-hemoprotein reductase activity;GO:0004497//monooxygenase activity;GO:0004517//nitric-oxide synthase activity;GO:0005102//signaling receptor binding;GO:0005488//binding;GO:0005515//protein binding;GO:0005516//calmodulin binding;G…	ko04145(Phagosome);ko00330(Arginine and proline metabolism);ko00220(Arginine biosynthesis)
MS	213.868	0	427.737	Inf	Inf	7.30071e-05	0.00725717	NC_051364.1	1689084	1713338	+	1172	MS	-	-	meNOG32679	R	sp|C0HKU2|NEMS_AGRIP Myosuppressin OS=Agrotis ipsilon OX=56364 PE=1 SV=1	XP_037867792.1 myosuppressin isoform X1 [Bombyx mori]	-	-	-	-
LOC101738278	53.289	84.0374	22.5406	0.268221	-1.89851	7.39317e-05	0.00728517	NC_051380.1	11344163	11384776	+	3890	LOC101738278	GO:0003674;GO:0005215;GO:0005342;GO:0005575;GO:0006810;GO:0006811;GO:0006820;GO:0008028;GO:0008150;GO:0008509;GO:0008514;GO:0015075;GO:0015318;GO:0015711;GO:0015718;GO:0015849;GO:0016020;GO:0016021;GO:0022857;GO:0031224;GO:0034220;GO:0044425;GO:0046942;GO:0046943;GO:0051179;GO:0051234;GO:0055085;GO:0071702;GO:0098656;GO:1903825;GO:1905039	-	meNOG01445;opiNOG10479;NOG217837	G	sp|Q7RTX9|MOT14_HUMAN Monocarboxylate transporter 14 OS=Homo sapiens OX=9606 GN=SLC16A14 PE=2 SV=1	XP_004932688.1 monocarboxylate transporter 7 [Bombyx mori]	GO:0006810//transport;GO:0006811//ion transport;GO:0006820//anion transport;GO:0008150//biological_process;GO:0015711//organic anion transport;GO:0015718//monocarboxylic acid transport;GO:0015849//organic acid transport;GO:0034220//ion transmembrane transport;GO:0046942//carboxylic acid transport;GO:0051179//localization;GO:0051234//establishment of localization;GO:0055085//transmembrane transpor…	GO:0005575//cellular_component;GO:0016020//membrane;GO:0016021//integral component of membrane;GO:0031224//intrinsic component of membrane;GO:0044425//obsolete membrane part;	GO:0003674//molecular_function;GO:0005215//transporter activity;GO:0005342//organic acid transmembrane transporter activity;GO:0008028//monocarboxylic acid transmembrane transporter activity;GO:0008509//anion transmembrane transporter activity;GO:0008514//organic anion transmembrane transporter activity;GO:0015075//ion transmembrane transporter activity;GO:0015318//inorganic molecular entity tran…	-
LOC101746316	366.022	537.482	194.562	0.361988	-1.46599	7.83977e-05	0.00765864	NC_051376.1	4587417	4604577	+	1341	LOC101746316	GO:0000003;GO:0002119;GO:0002164;GO:0003006;GO:0003674;GO:0003824;GO:0003974;GO:0003978;GO:0005975;GO:0005996;GO:0006012;GO:0006950;GO:0006952;GO:0007275;GO:0007548;GO:0008150;GO:0008152;GO:0008406;GO:0009605;GO:0009607;GO:0009617;GO:0009653;GO:0009790;GO:0009791;GO:0009792;GO:0009887;GO:0009966;GO:0009968;GO:0010646;GO:0010648;GO:0016853;GO:0016854;GO:0016857;GO:0019318;GO:0022414;GO:0023051;GO:…	K01784	opiNOG05016	M	sp|Q8R059|GALE_MOUSE UDP-glucose 4-epimerase OS=Mus musculus OX=10090 GN=Gale PE=1 SV=1	XP_028025499.1 UDP-glucose 4-epimerase-like [Bombyx mandarina]	GO:0000003//reproduction;GO:0002119//nematode larval development;GO:0002164//larval development;GO:0003006//developmental process involved in reproduction;GO:0005975//carbohydrate metabolic process;GO:0005996//monosaccharide metabolic process;GO:0006012//galactose metabolic process;GO:0006950//response to stress;GO:0006952//defense response;GO:0007275//multicellular organism development;GO:000754…	-	GO:0003674//molecular_function;GO:0003824//catalytic activity;GO:0003974//UDP-N-acetylglucosamine 4-epimerase activity;GO:0003978//UDP-glucose 4-epimerase activity;GO:0016853//isomerase activity;GO:0016854//racemase and epimerase activity;GO:0016857//racemase and epimerase activity, acting on carbohydrates and derivatives;	ko00520(Amino sugar and nucleotide sugar metabolism);ko00052(Galactose metabolism)
CPR1	11.9879	22.3999	1.57593	0.0703544	-3.82921	8.02997e-05	0.0077774	NC_051362.1	6889743	6892001	-	1167	CPR1	-	-	opiNOG61654;meNOG28120	R	sp|Q08738|CU30_BOMMO Larval cuticle protein LCP-30 OS=Bombyx mori OX=7091 GN=LCP30 PE=1 SV=2	NP_001040112.1 cuticular protein RR-1 motif 1 precursor [Bombyx mori]	-	-	-	-
LOC101740090	12.9499	23.8106	2.08912	0.0877389	-3.51064	8.38109e-05	0.00804868	NC_051363.1	11300495	11307462	-	945	LOC101740090	-	-	-	-	-	XP_004925685.1 uncharacterized protein LOC101740090 [Bombyx mori]	-	-	-	-
P25	16.1435	3.87886	28.4082	7.32384	2.8726	8.81002e-05	0.00838951	NC_051359.1	8224369	8227338	-	663	P25	GO:0005575;GO:0005576	-	meNOG35565	R	sp|P04148|SI25_BOMMO Fibrohexamerin OS=Bombyx mori OX=7091 GN=P25 PE=1 SV=1	NP_001139413.1 fibrohexamerin precursor [Bombyx mori]	-	GO:0005575//cellular_component;GO:0005576//extracellular region;	-	-
LOC101744036	19.1071	33.8005	4.41375	0.130583	-2.93697	9.2829e-05	0.00874577	NC_051361.1	5482692	5491644	+	1946	LOC101744036	GO:0001504;GO:0001505;GO:0003333;GO:0003674;GO:0005215;GO:0005326;GO:0005342;GO:0005575;GO:0005623;GO:0005886;GO:0005887;GO:0006810;GO:0006811;GO:0006812;GO:0006820;GO:0006836;GO:0006855;GO:0006865;GO:0006928;GO:0008150;GO:0008324;GO:0008509;GO:0008514;GO:0009893;GO:0009987;GO:0010604;GO:0015075;GO:0015171;GO:0015175;GO:0015179;GO:0015187;GO:0015193;GO:0015238;GO:0015318;GO:0015711;GO:0015804;GO:…	K05038	opiNOG00915	P	sp|A7Y2X0|SC6A5_XENLA Sodium- and chloride-dependent glycine transporter 2 OS=Xenopus laevis OX=8355 GN=slc6a5 PE=2 SV=1	XP_004929221.1 sodium- and chloride-dependent glycine transporter 2 [Bombyx mori]	GO:0001504//neurotransmitter uptake;GO:0001505//regulation of neurotransmitter levels;GO:0003333//amino acid transmembrane transport;GO:0006810//transport;GO:0006811//ion transport;GO:0006812//cation transport;GO:0006820//anion transport;GO:0006836//neurotransmitter transport;GO:0006855//xenobiotic transmembrane transport;GO:0006865//amino acid transport;GO:0006928//movement of cell or subcellula…	GO:0005575//cellular_component;GO:0005623//obsolete cell;GO:0005886//plasma membrane;GO:0005887//integral component of plasma membrane;GO:0016020//membrane;GO:0016021//integral component of membrane;GO:0031224//intrinsic component of membrane;GO:0031226//intrinsic component of plasma membrane;GO:0044425//obsolete membrane part;GO:0044459//obsolete plasma membrane part;GO:0044464//obsolete cell pa…	GO:0003674//molecular_function;GO:0005215//transporter activity;GO:0005326//neurotransmitter transmembrane transporter activity;GO:0005342//organic acid transmembrane transporter activity;GO:0008324//cation transmembrane transporter activity;GO:0008509//anion transmembrane transporter activity;GO:0008514//organic anion transmembrane transporter activity;GO:0015075//ion transmembrane transporter a…	-
LOC101745684	49.0656	78.1516	19.9797	0.255653	-1.96774	9.3385e-05	0.00874577	NC_051362.1	14098494	14100866	-	2055	LOC101745684	GO:0003674;GO:0003824;GO:0005575;GO:0005622;GO:0005623;GO:0005737;GO:0005783;GO:0005811;GO:0006996;GO:0008150;GO:0009987;GO:0010876;GO:0012505;GO:0016043;GO:0016298;GO:0016787;GO:0016788;GO:0019915;GO:0030154;GO:0030730;GO:0032502;GO:0033036;GO:0034389;GO:0043226;GO:0043227;GO:0043228;GO:0043229;GO:0043231;GO:0043232;GO:0044424;GO:0044444;GO:0044464;GO:0048869;GO:0051179;GO:0051235;GO:0065007;GO:…	-	opiNOG78762;lepNOG12262;NOG20766;meNOG09861	RS	sp|Q9W0H3|LDAH_DROME Lipid droplet-associated hydrolase OS=Drosophila melanogaster OX=7227 GN=sturkopf PE=1 SV=1	XP_004930268.2 lipid droplet-associated hydrolase-like [Bombyx mori]	GO:0006996//organelle organization;GO:0008150//biological_process;GO:0009987//cellular process;GO:0010876//lipid localization;GO:0016043//cellular component organization;GO:0019915//lipid storage;GO:0030154//cell differentiation;GO:0030730//sequestering of triglyceride;GO:0032502//developmental process;GO:0033036//macromolecule localization;GO:0034389//lipid droplet organization;GO:0048869//cellu…	GO:0005575//cellular_component;GO:0005622//intracellular anatomical structure;GO:0005623//obsolete cell;GO:0005737//cytoplasm;GO:0005783//endoplasmic reticulum;GO:0005811//lipid droplet;GO:0012505//endomembrane system;GO:0043226//organelle;GO:0043227//membrane-bounded organelle;GO:0043228//non-membrane-bounded organelle;GO:0043229//intracellular organelle;GO:0043231//intracellular membrane-bounde…	GO:0003674//molecular_function;GO:0003824//catalytic activity;GO:0016298//lipase activity;GO:0016787//hydrolase activity;GO:0016788//hydrolase activity, acting on ester bonds;	-
LOC101736547	274.936	442.961	106.91	0.241354	-2.05078	9.43382e-05	0.00876263	NC_051368.1	12376752	12384539	+	1884	LOC101736547	GO:0000323;GO:0001775;GO:0002252;GO:0002263;GO:0002274;GO:0002275;GO:0002283;GO:0002366;GO:0002376;GO:0002443;GO:0002444;GO:0002446;GO:0003674;GO:0003824;GO:0005575;GO:0005576;GO:0005615;GO:0005622;GO:0005623;GO:0005737;GO:0005764;GO:0005766;GO:0005773;GO:0005775;GO:0005829;GO:0006082;GO:0006508;GO:0006575;GO:0006725;GO:0006732;GO:0006760;GO:0006807;GO:0006810;GO:0006887;GO:0006955;GO:0008150;GO:…	K01307	opiNOG07637	H	sp|Q9Z0L8|GGH_MOUSE Gamma-glutamyl hydrolase OS=Mus musculus OX=10090 GN=Ggh PE=1 SV=2	XP_021207244.1 gamma-glutamyl hydrolase A isoform X2 [Bombyx mori]	GO:0001775//cell activation;GO:0002252//immune effector process;GO:0002263//cell activation involved in immune response;GO:0002274//myeloid leukocyte activation;GO:0002275//myeloid cell activation involved in immune response;GO:0002283//neutrophil activation involved in immune response;GO:0002366//leukocyte activation involved in immune response;GO:0002376//immune system process;GO:0002443//leuko…	GO:0000323//lytic vacuole;GO:0005575//cellular_component;GO:0005576//extracellular region;GO:0005615//extracellular space;GO:0005622//intracellular anatomical structure;GO:0005623//obsolete cell;GO:0005737//cytoplasm;GO:0005764//lysosome;GO:0005766//primary lysosome;GO:0005773//vacuole;GO:0005775//vacuolar lumen;GO:0005829//cytosol;GO:0012505//endomembrane system;GO:0030141//secretory granule;GO:…	GO:0003674//molecular_function;GO:0003824//catalytic activity;GO:0008233//peptidase activity;GO:0008238//exopeptidase activity;GO:0008242//omega peptidase activity;GO:0016787//hydrolase activity;GO:0034722//gamma-glutamyl-peptidase activity;GO:0140096//catalytic activity, acting on a protein;	ko00790(Folate biosynthesis)
LOC101743511	6675.38	9555.56	3795.2	0.397172	-1.33216	0.000106069	0.00977213	NC_051362.1	15286871	15309786	+	2684	LOC101743511	GO:0003674;GO:0003824;GO:0004721;GO:0004725;GO:0004727;GO:0005575;GO:0005622;GO:0005623;GO:0005634;GO:0005737;GO:0005768;GO:0005769;GO:0005783;GO:0005819;GO:0005856;GO:0005886;GO:0006464;GO:0006470;GO:0006793;GO:0006796;GO:0006807;GO:0008138;GO:0008150;GO:0008152;GO:0009898;GO:0009987;GO:0012505;GO:0015630;GO:0016020;GO:0016311;GO:0016787;GO:0016788;GO:0016791;GO:0019538;GO:0030334;GO:0030335;GO:…	K18041	opiNOG11523	V	sp|O61722|PRL1_DROME PRL-1 phosphatase OS=Drosophila melanogaster OX=7227 GN=PRL-1 PE=1 SV=2	XP_028029985.1 protein tyrosine phosphatase type IVA 1 [Bombyx mandarina]	GO:0006464//cellular protein modification process;GO:0006470//protein dephosphorylation;GO:0006793//phosphorus metabolic process;GO:0006796//phosphate-containing compound metabolic process;GO:0006807//nitrogen compound metabolic process;GO:0008150//biological_process;GO:0008152//metabolic process;GO:0009987//cellular process;GO:0016311//dephosphorylation;GO:0019538//protein metabolic process;GO:0…	GO:0005575//cellular_component;GO:0005622//intracellular anatomical structure;GO:0005623//obsolete cell;GO:0005634//nucleus;GO:0005737//cytoplasm;GO:0005768//endosome;GO:0005769//early endosome;GO:0005783//endoplasmic reticulum;GO:0005819//spindle;GO:0005856//cytoskeleton;GO:0005886//plasma membrane;GO:0009898//cytoplasmic side of plasma membrane;GO:0012505//endomembrane system;GO:0015630//microt…	GO:0003674//molecular_function;GO:0003824//catalytic activity;GO:0004721//phosphoprotein phosphatase activity;GO:0004725//protein tyrosine phosphatase activity;GO:0004727//prenylated protein tyrosine phosphatase activity;GO:0008138//protein tyrosine/serine/threonine phosphatase activity;GO:0016787//hydrolase activity;GO:0016788//hydrolase activity, acting on ester bonds;GO:0016791//phosphatase ac…	-
LOC119630310	157.511	1.06486	313.956	294.833	8.20375	0.000108475	0.00984945	NC_051360.1	7147088	7150315	-	2702	LOC119630310	GO:0000502;GO:0001775;GO:0002252;GO:0002263;GO:0002274;GO:0002275;GO:0002283;GO:0002366;GO:0002376;GO:0002443;GO:0002444;GO:0002446;GO:0003674;GO:0005488;GO:0005515;GO:0005575;GO:0005576;GO:0005622;GO:0005623;GO:0005634;GO:0005654;GO:0005737;GO:0005829;GO:0005839;GO:0006464;GO:0006508;GO:0006511;GO:0006807;GO:0006810;GO:0006887;GO:0006955;GO:0008150;GO:0008152;GO:0009056;GO:0009057;GO:0009987;GO:…	-	opiNOG00446	O	-	XP_037875176.1 probable protein phosphatase DDB_G0282105 [Bombyx mori]	GO:0001775//cell activation;GO:0002252//immune effector process;GO:0002263//cell activation involved in immune response;GO:0002274//myeloid leukocyte activation;GO:0002275//myeloid cell activation involved in immune response;GO:0002283//neutrophil activation involved in immune response;GO:0002366//leukocyte activation involved in immune response;GO:0002376//immune system process;GO:0002443//leuko…	GO:0000502//proteasome complex;GO:0005575//cellular_component;GO:0005576//extracellular region;GO:0005622//intracellular anatomical structure;GO:0005623//obsolete cell;GO:0005634//nucleus;GO:0005654//nucleoplasm;GO:0005737//cytoplasm;GO:0005829//cytosol;GO:0005839//proteasome core complex;GO:0012505//endomembrane system;GO:0019773//proteasome core complex, alpha-subunit complex;GO:0030141//secret…	GO:0003674//molecular_function;GO:0005488//binding;GO:0005515//protein binding;	-
LOC101742744	84.6847	134.488	34.8812	0.259362	-1.94696	0.000108646	0.00984945	NC_051373.1	381788	401093	+	4657	LOC101742744	GO:0002252;GO:0002376;GO:0003674;GO:0003824;GO:0004097;GO:0004497;GO:0004503;GO:0005575;GO:0005576;GO:0005615;GO:0006082;GO:0006520;GO:0006570;GO:0006582;GO:0006583;GO:0006584;GO:0006725;GO:0006807;GO:0006950;GO:0006952;GO:0006955;GO:0008150;GO:0008152;GO:0009058;GO:0009072;GO:0009605;GO:0009607;GO:0009617;GO:0009620;GO:0009712;GO:0009987;GO:0016491;GO:0016679;GO:0016682;GO:0016705;GO:0016716;GO:…	-	opiNOG21067	R	sp|Q27451|PRP1_BOMMO Phenoloxidase subunit 1 OS=Bombyx mori OX=7091 PE=1 SV=2	XP_012548212.3 phenoloxidase subunit 1-like [Bombyx mori]	GO:0002252//immune effector process;GO:0002376//immune system process;GO:0006082//organic acid metabolic process;GO:0006520//cellular amino acid metabolic process;GO:0006570//tyrosine metabolic process;GO:0006582//melanin metabolic process;GO:0006583//melanin biosynthetic process from tyrosine;GO:0006584//catecholamine metabolic process;GO:0006725//cellular aromatic compound metabolic process;GO:…	GO:0005575//cellular_component;GO:0005576//extracellular region;GO:0005615//extracellular space;GO:0044421//obsolete extracellular region part;	GO:0003674//molecular_function;GO:0003824//catalytic activity;GO:0004097//catechol oxidase activity;GO:0004497//monooxygenase activity;GO:0004503//tyrosinase activity;GO:0016491//oxidoreductase activity;GO:0016679//oxidoreductase activity, acting on diphenols and related substances as donors;GO:0016682//oxidoreductase activity, acting on diphenols and related substances as donors, oxygen as accep…	-
LOC101742839	689.223	1056.72	321.724	0.304455	-1.7157	0.00011157	0.0100342	NC_051375.1	5734171	5741348	-	1227	LOC101742839	-	K08059	opiNOG38092	O	sp|Q95RA9|GILT1_DROME GILT-like protein 1 OS=Drosophila melanogaster OX=7227 GN=GILT1 PE=1 SV=1	XP_004928226.1 GILT-like protein 1 [Bombyx mori]	-	-	-	-
LOC101741181	11432.3	6447.95	16416.7	2.54604	1.34825	0.000120178	0.0107233	NC_051358.1	53548	73346	+	5685	LOC101741181	GO:0000003;GO:0003674;GO:0005215;GO:0005452;GO:0005488;GO:0005515;GO:0005575;GO:0005623;GO:0005886;GO:0005887;GO:0006810;GO:0006811;GO:0006812;GO:0006814;GO:0006820;GO:0006821;GO:0006873;GO:0006885;GO:0007275;GO:0007276;GO:0007283;GO:0008150;GO:0008324;GO:0008509;GO:0008510;GO:0008514;GO:0009987;GO:0015075;GO:0015077;GO:0015081;GO:0015103;GO:0015106;GO:0015108;GO:0015291;GO:0015293;GO:0015294;GO:…	K13855	NOG01639;opiNOG02940	PU	sp|Q6SJP2|B3A2_HORSE Anion exchange protein 2 OS=Equus caballus OX=9796 GN=SLC4A2 PE=2 SV=1	XP_028035383.1 anion exchange protein 3 isoform X4 [Bombyx mandarina]	GO:0000003//reproduction;GO:0006810//transport;GO:0006811//ion transport;GO:0006812//cation transport;GO:0006814//sodium ion transport;GO:0006820//anion transport;GO:0006821//chloride transport;GO:0006873//cellular ion homeostasis;GO:0006885//regulation of pH;GO:0007275//multicellular organism development;GO:0007276//gamete generation;GO:0007283//spermatogenesis;GO:0008150//biological_process;GO:…	GO:0005575//cellular_component;GO:0005623//obsolete cell;GO:0005886//plasma membrane;GO:0005887//integral component of plasma membrane;GO:0016020//membrane;GO:0016021//integral component of membrane;GO:0016323//basolateral plasma membrane;GO:0016324//apical plasma membrane;GO:0031224//intrinsic component of membrane;GO:0031226//intrinsic component of plasma membrane;GO:0044425//obsolete membrane …	GO:0003674//molecular_function;GO:0005215//transporter activity;GO:0005452//inorganic anion exchanger activity;GO:0005488//binding;GO:0005515//protein binding;GO:0008324//cation transmembrane transporter activity;GO:0008509//anion transmembrane transporter activity;GO:0008510//sodium:bicarbonate symporter activity;GO:0008514//organic anion transmembrane transporter activity;GO:0015075//ion transm…	-
LOC101745775	46049.7	83077.4	9022.04	0.108598	-3.20293	0.000128925	0.0114139	NC_051378.1	5454681	5458464	+	1241	LOC101745775	GO:0003674;GO:0003824;GO:0006629;GO:0008150;GO:0008152;GO:0009056;GO:0016042;GO:0016298;GO:0016787;GO:0016788;GO:0044238;GO:0071704;GO:1901575	-	meNOG38330	R	sp|Q5E9H0|PLA1A_BOVIN Phospholipase A1 member A OS=Bos taurus OX=9913 GN=PLA1A PE=2 SV=1	XP_012548787.2 phospholipase A1 member A [Bombyx mori]	GO:0006629//lipid metabolic process;GO:0008150//biological_process;GO:0008152//metabolic process;GO:0009056//catabolic process;GO:0016042//lipid catabolic process;GO:0044238//primary metabolic process;GO:0071704//organic substance metabolic process;GO:1901575//organic substance catabolic process;	-	GO:0003674//molecular_function;GO:0003824//catalytic activity;GO:0016298//lipase activity;GO:0016787//hydrolase activity;GO:0016788//hydrolase activity, acting on ester bonds;	-
LOC101738261	58036.6	33060	83013.2	2.51098	1.32825	0.000147449	0.0129527	NC_051373.1	1456071	1469345	+	1271	LOC101738261	-	-	opiNOG59123	O	sp|P17207|SER3_DROME Serine protease 3 OS=Drosophila melanogaster OX=7227 GN=Jon99Ci PE=2 SV=2	XP_004928982.1 serine protease 3 [Bombyx mori]	-	-	-	-
LOC101738265	50.7562	83.6989	17.8135	0.212828	-2.23224	0.000149435	0.0130262	NC_051358.1	9305529	9319138	+	2612	LOC101738265	GO:0003674;GO:0003824;GO:0004356;GO:0005575;GO:0005622;GO:0005623;GO:0005737;GO:0005739;GO:0006082;GO:0006520;GO:0006536;GO:0006538;GO:0006541;GO:0006542;GO:0006807;GO:0006810;GO:0006897;GO:0006909;GO:0006996;GO:0007005;GO:0007275;GO:0007399;GO:0007416;GO:0008150;GO:0008152;GO:0008652;GO:0009056;GO:0009058;GO:0009063;GO:0009064;GO:0009065;GO:0009084;GO:0009987;GO:0016043;GO:0016053;GO:0016054;GO:…	K01915	opiNOG02475	E	sp|P20478|GLNA2_DROME Glutamine synthetase 2 cytoplasmic OS=Drosophila melanogaster OX=7227 GN=Gs2 PE=2 SV=3	XP_021206086.1 glutamine synthetase 2 cytoplasmic isoform X3 [Bombyx mori]	GO:0006082//organic acid metabolic process;GO:0006520//cellular amino acid metabolic process;GO:0006536//glutamate metabolic process;GO:0006538//glutamate catabolic process;GO:0006541//glutamine metabolic process;GO:0006542//glutamine biosynthetic process;GO:0006807//nitrogen compound metabolic process;GO:0006810//transport;GO:0006897//endocytosis;GO:0006909//phagocytosis;GO:0006996//organelle or…	GO:0005575//cellular_component;GO:0005622//intracellular anatomical structure;GO:0005623//obsolete cell;GO:0005737//cytoplasm;GO:0005739//mitochondrion;GO:0043226//organelle;GO:0043227//membrane-bounded organelle;GO:0043229//intracellular organelle;GO:0043231//intracellular membrane-bounded organelle;GO:0044424//obsolete intracellular part;GO:0044444//obsolete cytoplasmic part;GO:0044464//obsolet…	GO:0003674//molecular_function;GO:0003824//catalytic activity;GO:0004356//glutamate-ammonia ligase activity;GO:0016211//ammonia ligase activity;GO:0016874//ligase activity;GO:0016879//ligase activity, forming carbon-nitrogen bonds;GO:0016880//acid-ammonia (or amide) ligase activity;	ko00910(Nitrogen metabolism);ko00630(Glyoxylate and dicarboxylate metabolism);ko00250(Alanine, aspartate and glutamate metabolism);ko00220(Arginine biosynthesis)
LOC732969	113.998	58.6902	169.306	2.88473	1.52844	0.000151055	0.0130668	NC_051374.1	7341813	7343698	-	850	LOC732969	GO:0003674;GO:0003824;GO:0004090;GO:0005488;GO:0005515;GO:0005575;GO:0005622;GO:0005623;GO:0005737;GO:0005856;GO:0005874;GO:0005881;GO:0005886;GO:0005902;GO:0005903;GO:0005975;GO:0005996;GO:0005997;GO:0005998;GO:0006006;GO:0006063;GO:0006064;GO:0006082;GO:0006139;GO:0006725;GO:0006732;GO:0006733;GO:0006739;GO:0006753;GO:0006793;GO:0006796;GO:0006807;GO:0008150;GO:0008152;GO:0009056;GO:0009058;GO:…	K03331	opiNOG06934	Q	sp|Q91X52|DCXR_MOUSE L-xylulose reductase OS=Mus musculus OX=10090 GN=Dcxr PE=1 SV=2	NP_001040432.1 L-xylulose reductase [Bombyx mori]	GO:0005975//carbohydrate metabolic process;GO:0005996//monosaccharide metabolic process;GO:0005997//xylulose metabolic process;GO:0005998//xylulose catabolic process;GO:0006006//glucose metabolic process;GO:0006063//uronic acid metabolic process;GO:0006064//glucuronate catabolic process;GO:0006082//organic acid metabolic process;GO:0006139//nucleobase-containing compound metabolic process;GO:0006…	GO:0005575//cellular_component;GO:0005622//intracellular anatomical structure;GO:0005623//obsolete cell;GO:0005737//cytoplasm;GO:0005856//cytoskeleton;GO:0005874//microtubule;GO:0005881//cytoplasmic microtubule;GO:0005886//plasma membrane;GO:0005902//microvillus;GO:0005903//brush border;GO:0015630//microtubule cytoskeleton;GO:0016020//membrane;GO:0042995//cell projection;GO:0043226//organelle;GO:…	GO:0003674//molecular_function;GO:0003824//catalytic activity;GO:0004090//carbonyl reductase (NADPH) activity;GO:0005488//binding;GO:0005515//protein binding;GO:0016491//oxidoreductase activity;GO:0016614//oxidoreductase activity, acting on CH-OH group of donors;GO:0016616//oxidoreductase activity, acting on the CH-OH group of donors, NAD or NADP as acceptor;GO:0016651//oxidoreductase activity, a…	ko00040(Pentose and glucuronate interconversions)
LOC733140	10891.2	6210.59	15571.8	2.5073	1.32613	0.000152574	0.0130983	NC_051378.1	14185140	14192810	-	1938	LOC733140	GO:0005575;GO:0005622;GO:0005623;GO:0005634;GO:0005635;GO:0005737;GO:0005783;GO:0005789;GO:0007275;GO:0007517;GO:0007519;GO:0008150;GO:0009888;GO:0009966;GO:0009967;GO:0009987;GO:0010646;GO:0010647;GO:0012505;GO:0014706;GO:0014902;GO:0014904;GO:0016020;GO:0023051;GO:0023056;GO:0030154;GO:0031090;GO:0031965;GO:0031967;GO:0031975;GO:0031984;GO:0032501;GO:0032502;GO:0042175;GO:0042692;GO:0043226;GO:…	-	opiNOG00150;COG1501	G	sp|Q69ZQ1|MYORG_MOUSE Myogenesis-regulating glycosidase OS=Mus musculus OX=10090 GN=Myorg PE=1 SV=2	XP_004925073.3 myogenesis-regulating glycosidase [Bombyx mori]	GO:0007275//multicellular organism development;GO:0007517//muscle organ development;GO:0007519//skeletal muscle tissue development;GO:0008150//biological_process;GO:0009888//tissue development;GO:0009966//regulation of signal transduction;GO:0009967//positive regulation of signal transduction;GO:0009987//cellular process;GO:0010646//regulation of cell communication;GO:0010647//positive regulation…	GO:0005575//cellular_component;GO:0005622//intracellular anatomical structure;GO:0005623//obsolete cell;GO:0005634//nucleus;GO:0005635//nuclear envelope;GO:0005737//cytoplasm;GO:0005783//endoplasmic reticulum;GO:0005789//endoplasmic reticulum membrane;GO:0012505//endomembrane system;GO:0016020//membrane;GO:0031090//organelle membrane;GO:0031965//nuclear membrane;GO:0031967//organelle envelope;GO:…	-	-
LOC101743256	262.523	381.065	143.981	0.377839	-1.40416	0.000160329	0.0136605	NC_051371.1	9618978	9635371	+	3042	LOC101743256	GO:0000166;GO:0003674;GO:0003824;GO:0004174;GO:0005488;GO:0005575;GO:0005622;GO:0005623;GO:0005737;GO:0005739;GO:0005740;GO:0005743;GO:0005759;GO:0006082;GO:0006091;GO:0006119;GO:0006139;GO:0006163;GO:0006629;GO:0006631;GO:0006635;GO:0006725;GO:0006753;GO:0006793;GO:0006796;GO:0006807;GO:0006950;GO:0006979;GO:0008150;GO:0008152;GO:0009055;GO:0009056;GO:0009062;GO:0009117;GO:0009123;GO:0009126;GO:…	K00311	opiNOG01525	C	sp|Q2KIG0|ETFD_BOVIN Electron transfer flavoprotein-ubiquinone oxidoreductase, mitochondrial OS=Bos taurus OX=9913 GN=ETFDH PE=2 SV=1	XP_004925425.1 electron transfer flavoprotein-ubiquinone oxidoreductase, mitochondrial [Bombyx mori]	GO:0006082//organic acid metabolic process;GO:0006091//generation of precursor metabolites and energy;GO:0006119//oxidative phosphorylation;GO:0006139//nucleobase-containing compound metabolic process;GO:0006163//purine nucleotide metabolic process;GO:0006629//lipid metabolic process;GO:0006631//fatty acid metabolic process;GO:0006635//fatty acid beta-oxidation;GO:0006725//cellular aromatic compo…	GO:0005575//cellular_component;GO:0005622//intracellular anatomical structure;GO:0005623//obsolete cell;GO:0005737//cytoplasm;GO:0005739//mitochondrion;GO:0005740//mitochondrial envelope;GO:0005743//mitochondrial inner membrane;GO:0005759//mitochondrial matrix;GO:0016020//membrane;GO:0016021//integral component of membrane;GO:0017133//mitochondrial electron transfer flavoprotein complex;GO:001986…	GO:0000166//nucleotide binding;GO:0003674//molecular_function;GO:0003824//catalytic activity;GO:0004174//electron-transferring-flavoprotein dehydrogenase activity;GO:0005488//binding;GO:0009055//electron transfer activity;GO:0016491//oxidoreductase activity;GO:0016645//oxidoreductase activity, acting on the CH-NH group of donors;GO:0016649//oxidoreductase activity, acting on the CH-NH group of do…	-
LOC101737809	47.2666	74.0828	20.4504	0.276048	-1.85701	0.000178106	0.0150619	NC_051372.1	11061021	11081270	+	5422	LOC101737809	GO:0000138;GO:0000139;GO:0000226;GO:0003674;GO:0005488;GO:0005515;GO:0005575;GO:0005622;GO:0005623;GO:0005634;GO:0005654;GO:0005737;GO:0005794;GO:0005795;GO:0005802;GO:0005829;GO:0006605;GO:0006622;GO:0006623;GO:0006810;GO:0006886;GO:0006996;GO:0007010;GO:0007017;GO:0007030;GO:0007034;GO:0007041;GO:0008104;GO:0008150;GO:0009987;GO:0010256;GO:0012505;GO:0015031;GO:0015833;GO:0016020;GO:0016043;GO:…	K20282	opiNOG79477;opiNOG00146;lepNOG10237	US	sp|D3ZZL9|GCC2_RAT GRIP and coiled-coil domain-containing protein 2 OS=Rattus norvegicus OX=10116 GN=Gcc2 PE=1 SV=1	XP_037871904.1 GRIP and coiled-coil domain-containing protein 2 [Bombyx mori]	GO:0000226//microtubule cytoskeleton organization;GO:0006605//protein targeting;GO:0006622//protein targeting to lysosome;GO:0006623//protein targeting to vacuole;GO:0006810//transport;GO:0006886//intracellular protein transport;GO:0006996//organelle organization;GO:0007010//cytoskeleton organization;GO:0007017//microtubule-based process;GO:0007030//Golgi organization;GO:0007034//vacuolar transpo…	GO:0000138//Golgi trans cisterna;GO:0000139//Golgi membrane;GO:0005575//cellular_component;GO:0005622//intracellular anatomical structure;GO:0005623//obsolete cell;GO:0005634//nucleus;GO:0005654//nucleoplasm;GO:0005737//cytoplasm;GO:0005794//Golgi apparatus;GO:0005795//Golgi stack;GO:0005802//trans-Golgi network;GO:0005829//cytosol;GO:0012505//endomembrane system;GO:0016020//membrane;GO:0031090//…	GO:0003674//molecular_function;GO:0005488//binding;GO:0005515//protein binding;GO:0019899//enzyme binding;GO:0031267//small GTPase binding;GO:0042802//identical protein binding;GO:0042803//protein homodimerization activity;GO:0046983//protein dimerization activity;GO:0051020//GTPase binding;	-
Tub3	216.488	310.112	122.864	0.396193	-1.33572	0.000189976	0.0159467	NC_051377.1	11375833	11412555	-	2015	Tub3	GO:0000902;GO:0000904;GO:0003674;GO:0005198;GO:0005200;GO:0005575;GO:0005622;GO:0005623;GO:0005856;GO:0005874;GO:0006928;GO:0006935;GO:0006996;GO:0007010;GO:0007017;GO:0007275;GO:0007399;GO:0007409;GO:0007411;GO:0007507;GO:0007610;GO:0008150;GO:0009314;GO:0009416;GO:0009605;GO:0009628;GO:0009653;GO:0009987;GO:0015630;GO:0016043;GO:0022008;GO:0030030;GO:0030154;GO:0030182;GO:0030537;GO:0031175;GO:…	K07375	opiNOG00555;COG5023	Z	sp|P08841|TBB3_DROME Tubulin beta-3 chain OS=Drosophila melanogaster OX=7227 GN=betaTub60D PE=2 SV=2	XP_012545698.1 beta-tubulin isoform X1 [Bombyx mori]	GO:0000902//cell morphogenesis;GO:0000904//cell morphogenesis involved in differentiation;GO:0006928//movement of cell or subcellular component;GO:0006935//chemotaxis;GO:0006996//organelle organization;GO:0007010//cytoskeleton organization;GO:0007017//microtubule-based process;GO:0007275//multicellular organism development;GO:0007399//nervous system development;GO:0007409//axonogenesis;GO:0007411…	GO:0005575//cellular_component;GO:0005622//intracellular anatomical structure;GO:0005623//obsolete cell;GO:0005856//cytoskeleton;GO:0005874//microtubule;GO:0015630//microtubule cytoskeleton;GO:0043226//organelle;GO:0043228//non-membrane-bounded organelle;GO:0043229//intracellular organelle;GO:0043232//intracellular non-membrane-bounded organelle;GO:0044422//obsolete organelle part;GO:0044424//obs…	GO:0003674//molecular_function;GO:0005198//structural molecule activity;GO:0005200//structural constituent of cytoskeleton;	ko04145(Phagosome)
LOC101742796	131.663	226.725	36.6022	0.161439	-2.63094	0.000227611	0.0189653	NC_051361.1	66605	67558	-	954	LOC101742796	-	K00079	NOG46966;COG1028	IRQ	sp|Q8K354|CBR3_MOUSE Carbonyl reductase [NADPH] 3 OS=Mus musculus OX=10090 GN=Cbr3 PE=1 SV=1	XP_004929128.1 carbonyl reductase [NADPH] 3 [Bombyx mori]	-	-	-	ko00980(Metabolism of xenobiotics by cytochrome P450);ko00790(Folate biosynthesis);ko00590(Arachidonic acid metabolism)
LOC101736404	81.9934	41.3288	122.658	2.96785	1.56942	0.000230935	0.0191019	NC_051383.1	5299030	5318185	+	3401	LOC101736404	GO:0000041;GO:0002262;GO:0002376;GO:0002520;GO:0003674;GO:0005215;GO:0005342;GO:0005371;GO:0005575;GO:0005622;GO:0005623;GO:0005737;GO:0005739;GO:0005740;GO:0006810;GO:0006811;GO:0006812;GO:0006820;GO:0006826;GO:0006842;GO:0007275;GO:0008150;GO:0008509;GO:0008514;GO:0009987;GO:0015075;GO:0015142;GO:0015291;GO:0015318;GO:0015711;GO:0015849;GO:0016020;GO:0022804;GO:0022857;GO:0030001;GO:0030097;GO:…	-	opiNOG00181	R	sp|Q9H9B4|SFXN1_HUMAN Sideroflexin-1 OS=Homo sapiens OX=9606 GN=SFXN1 PE=1 SV=4	XP_004927254.1 sideroflexin-1-3 [Bombyx mori]	GO:0000041//transition metal ion transport;GO:0002262//myeloid cell homeostasis;GO:0002376//immune system process;GO:0002520//immune system development;GO:0006810//transport;GO:0006811//ion transport;GO:0006812//cation transport;GO:0006820//anion transport;GO:0006826//iron ion transport;GO:0006842//tricarboxylic acid transport;GO:0007275//multicellular organism development;GO:0008150//biological_…	GO:0005575//cellular_component;GO:0005622//intracellular anatomical structure;GO:0005623//obsolete cell;GO:0005737//cytoplasm;GO:0005739//mitochondrion;GO:0005740//mitochondrial envelope;GO:0016020//membrane;GO:0031090//organelle membrane;GO:0031966//mitochondrial membrane;GO:0031967//organelle envelope;GO:0031975//envelope;GO:0043226//organelle;GO:0043227//membrane-bounded organelle;GO:0043229//…	GO:0003674//molecular_function;GO:0005215//transporter activity;GO:0005342//organic acid transmembrane transporter activity;GO:0005371//tricarboxylate secondary active transmembrane transporter activity;GO:0008509//anion transmembrane transporter activity;GO:0008514//organic anion transmembrane transporter activity;GO:0015075//ion transmembrane transporter activity;GO:0015142//tricarboxylic acid …	-
LOC101738432	1799.74	0.553835	3598.92	6498.18	12.6658	0.000237867	0.0191834	NC_051360.1	381387	384692	-	1050	LOC101738432	-	-	NOG104137;COG5640;opiNOG40889	OE	sp|P08897|COGS_HYPLI Collagenase OS=Hypoderma lineatum OX=7389 PE=1 SV=3	XP_004923933.1 collagenase [Bombyx mori]	-	-	-	-
LOC101739516	40.6067	64.8652	16.3481	0.252032	-1.98832	0.000239459	0.0191834	NC_051376.1	3954061	3965754	+	3087	LOC101739516	GO:0000166;GO:0000448;GO:0000460;GO:0000463;GO:0000466;GO:0000469;GO:0000470;GO:0000478;GO:0000479;GO:0003674;GO:0003824;GO:0005488;GO:0005524;GO:0005575;GO:0005622;GO:0005623;GO:0005634;GO:0005654;GO:0005730;GO:0005856;GO:0006139;GO:0006364;GO:0006396;GO:0006725;GO:0006793;GO:0006796;GO:0006807;GO:0008144;GO:0008150;GO:0008152;GO:0009987;GO:0010467;GO:0016070;GO:0016072;GO:0016301;GO:0016310;GO:…	K06947	opiNOG05541;opiNOG81741;opiNOG78745	R	sp|A1ZA92|NOL9_DROME Polynucleotide 5&apos;-hydroxyl-kinase NOL9 OS=Drosophila melanogaster OX=7227 GN=CG8414 PE=2 SV=1	XP_004933452.2 polynucleotide 5&apos;-hydroxyl-kinase NOL9 [Bombyx mori]	GO:0000448//cleavage in ITS2 between 5.8S rRNA and LSU-rRNA of tricistronic rRNA transcript (SSU-rRNA, 5.8S rRNA, LSU-rRNA);GO:0000460//maturation of 5.8S rRNA;GO:0000463//maturation of LSU-rRNA from tricistronic rRNA transcript (SSU-rRNA, 5.8S rRNA, LSU-rRNA);GO:0000466//maturation of 5.8S rRNA from tricistronic rRNA transcript (SSU-rRNA, 5.8S rRNA, LSU-rRNA);GO:0000469//cleavage involved in rRN…	GO:0005575//cellular_component;GO:0005622//intracellular anatomical structure;GO:0005623//obsolete cell;GO:0005634//nucleus;GO:0005654//nucleoplasm;GO:0005730//nucleolus;GO:0005856//cytoskeleton;GO:0031974//membrane-enclosed lumen;GO:0031981//nuclear lumen;GO:0043226//organelle;GO:0043227//membrane-bounded organelle;GO:0043228//non-membrane-bounded organelle;GO:0043229//intracellular organelle;GO…	GO:0000166//nucleotide binding;GO:0003674//molecular_function;GO:0003824//catalytic activity;GO:0005488//binding;GO:0005524//ATP binding;GO:0008144//obsolete drug binding;GO:0016301//kinase activity;GO:0016740//transferase activity;GO:0016772//transferase activity, transferring phosphorus-containing groups;GO:0016773//phosphotransferase activity, alcohol group as acceptor;GO:0017076//purine nucle…	-
LOC100862797	704.002	1013.91	394.09	0.388682	-1.36334	0.000239464	0.0191834	NC_051361.1	335643	339051	-	1269	LOC100862797	-	-	opiNOG28012;opiNOG72819;COG2272	RI	sp|Q64285|CEL_MOUSE Bile salt-activated lipase OS=Mus musculus OX=10090 GN=Cel PE=1 SV=1	NP_001243952.1 antennal esterase precursor [Bombyx mori]	-	-	-	-
GSTd3	25.0126	41.6313	8.39392	0.201625	-2.31025	0.000239565	0.0191834	NW_023637892.1	248274	268783	+	2789	GSTd3	GO:0003674;GO:0003824;GO:0004364;GO:0004601;GO:0004602;GO:0005575;GO:0005576;GO:0005622;GO:0005623;GO:0005737;GO:0006518;GO:0006575;GO:0006749;GO:0006790;GO:0006807;GO:0008150;GO:0008152;GO:0009636;GO:0009987;GO:0016209;GO:0016491;GO:0016684;GO:0016740;GO:0016765;GO:0016829;GO:0016848;GO:0018833;GO:0034641;GO:0042221;GO:0043603;GO:0044237;GO:0044424;GO:0044464;GO:0050896;GO:0051186;GO:0051716;GO:…	K00799	COG0625;opiNOG15729	O	sp|P20432|GSTD1_DROME Glutathione S-transferase D1 OS=Drosophila melanogaster OX=7227 GN=GstD1 PE=1 SV=1	XP_012546385.1 glutathione S-transferase delta 3 isoform X9 [Bombyx mori]	GO:0006518//peptide metabolic process;GO:0006575//cellular modified amino acid metabolic process;GO:0006749//glutathione metabolic process;GO:0006790//sulfur compound metabolic process;GO:0006807//nitrogen compound metabolic process;GO:0008150//biological_process;GO:0008152//metabolic process;GO:0009636//response to toxic substance;GO:0009987//cellular process;GO:0034641//cellular nitrogen compou…	GO:0005575//cellular_component;GO:0005576//extracellular region;GO:0005622//intracellular anatomical structure;GO:0005623//obsolete cell;GO:0005737//cytoplasm;GO:0044424//obsolete intracellular part;GO:0044464//obsolete cell part;	GO:0003674//molecular_function;GO:0003824//catalytic activity;GO:0004364//glutathione transferase activity;GO:0004601//peroxidase activity;GO:0004602//glutathione peroxidase activity;GO:0016209//antioxidant activity;GO:0016491//oxidoreductase activity;GO:0016684//oxidoreductase activity, acting on peroxide as acceptor;GO:0016740//transferase activity;GO:0016765//transferase activity, transferring…	ko00983(Drug metabolism - other enzymes);ko00982(Drug metabolism - cytochrome P450);ko00980(Metabolism of xenobiotics by cytochrome P450);ko00480(Glutathione metabolism)
LOC101736114	145.597	211.111	80.0818	0.379334	-1.39846	0.000240384	0.0191834	NC_051376.1	5004743	5017329	+	2682	LOC101736114	GO:0003674;GO:0003824;GO:0004553;GO:0004556;GO:0005488;GO:0005509;GO:0005975;GO:0008150;GO:0008152;GO:0016160;GO:0016787;GO:0016798;GO:0043167;GO:0043169;GO:0044238;GO:0046872;GO:0071704	K01176	opiNOG11657	E	sp|Q0P5L8|KBL_BOVIN 2-amino-3-ketobutyrate coenzyme A ligase, mitochondrial OS=Bos taurus OX=9913 GN=GCAT PE=1 SV=1	XP_021208433.1 2-amino-3-ketobutyrate coenzyme A ligase, mitochondrial [Bombyx mori]	GO:0005975//carbohydrate metabolic process;GO:0008150//biological_process;GO:0008152//metabolic process;GO:0044238//primary metabolic process;GO:0071704//organic substance metabolic process;	-	GO:0003674//molecular_function;GO:0003824//catalytic activity;GO:0004553//hydrolase activity, hydrolyzing O-glycosyl compounds;GO:0004556//alpha-amylase activity;GO:0005488//binding;GO:0005509//calcium ion binding;GO:0016160//amylase activity;GO:0016787//hydrolase activity;GO:0016798//hydrolase activity, acting on glycosyl bonds;GO:0043167//ion binding;GO:0043169//cation binding;GO:0046872//metal…	ko00500(Starch and sucrose metabolism)
LOC105842097	30.9452	11.4527	50.4377	4.404	2.13881	0.000246029	0.0194965	NC_051361.1	353222	363743	+	2058	LOC105842097	-	K10263	meNOG53448;inNOG05292;opiNOG03004	R	sp|Q969U6|FBXW5_HUMAN F-box/WD repeat-containing protein 5 OS=Homo sapiens OX=9606 GN=FBXW5 PE=1 SV=1	XP_012548509.1 uncharacterized protein LOC105842097 [Bombyx mori]	-	-	-	-
LOC101736276	39.0773	66.731	11.4237	0.17119	-2.54633	0.000263773	0.0207575	NC_051370.1	6978534	6983655	-	1264	LOC101736276	-	-	-	-	-	XP_004927910.1 uncharacterized protein LOC101736276 [Bombyx mori]	-	-	-	-
LOC100500932	641.648	982.097	301.199	0.30669	-1.70515	0.000272422	0.0212903	NC_051365.1	3249213	3349201	-	3604	LOC100500932	GO:0003674;GO:0005215;GO:0005575;GO:0005623;GO:0005886;GO:0006810;GO:0006811;GO:0006820;GO:0008150;GO:0016020;GO:0016021;GO:0022857;GO:0031224;GO:0044425;GO:0044464;GO:0051179;GO:0051234;GO:0055085;GO:0071944	-	opiNOG02888	P	sp|Q9V7S5|PICO_DROME Putative inorganic phosphate cotransporter OS=Drosophila melanogaster OX=7227 GN=Picot PE=2 SV=1	NP_001182634.1 inorganic phosphate co-transporter [Bombyx mori]	GO:0006810//transport;GO:0006811//ion transport;GO:0006820//anion transport;GO:0008150//biological_process;GO:0051179//localization;GO:0051234//establishment of localization;GO:0055085//transmembrane transport;	GO:0005575//cellular_component;GO:0005623//obsolete cell;GO:0005886//plasma membrane;GO:0016020//membrane;GO:0016021//integral component of membrane;GO:0031224//intrinsic component of membrane;GO:0044425//obsolete membrane part;GO:0044464//obsolete cell part;GO:0071944//cell periphery;	GO:0003674//molecular_function;GO:0005215//transporter activity;GO:0022857//transmembrane transporter activity;	-
LOC101747124	37.3437	59.4362	15.2512	0.256597	-1.96242	0.00029403	0.0228216	NC_051370.1	8908899	8952785	-	6324	LOC101747124	GO:0000003;GO:0000187;GO:0001505;GO:0001932;GO:0001934;GO:0001956;GO:0001959;GO:0002791;GO:0002792;GO:0003008;GO:0003674;GO:0005085;GO:0005088;GO:0005102;GO:0005123;GO:0005126;GO:0005488;GO:0005515;GO:0005575;GO:0005622;GO:0005623;GO:0005634;GO:0005737;GO:0005829;GO:0005886;GO:0006810;GO:0006836;GO:0006869;GO:0006915;GO:0006996;GO:0007010;GO:0007154;GO:0007165;GO:0007166;GO:0007267;GO:0007268;GO:…	-	opiNOG02006	T	sp|Q9VXY2|MADD_DROME MAP kinase-activating death domain protein OS=Drosophila melanogaster OX=7227 GN=Rab3-GEF PE=2 SV=2	XP_037870791.1 MAP kinase-activating death domain protein isoform X12 [Bombyx mori]	GO:0000003//reproduction;GO:0000187//obsolete activation of MAPK activity;GO:0001505//regulation of neurotransmitter levels;GO:0001932//regulation of protein phosphorylation;GO:0001934//positive regulation of protein phosphorylation;GO:0001956//positive regulation of neurotransmitter secretion;GO:0001959//regulation of cytokine-mediated signaling pathway;GO:0002791//regulation of peptide secretio…	GO:0005575//cellular_component;GO:0005622//intracellular anatomical structure;GO:0005623//obsolete cell;GO:0005634//nucleus;GO:0005737//cytoplasm;GO:0005829//cytosol;GO:0005886//plasma membrane;GO:0008021//synaptic vesicle;GO:0012505//endomembrane system;GO:0016020//membrane;GO:0016021//integral component of membrane;GO:0030133//transport vesicle;GO:0030424//axon;GO:0031224//intrinsic component o…	GO:0003674//molecular_function;GO:0005085//guanyl-nucleotide exchange factor activity;GO:0005102//signaling receptor binding;GO:0005123//death receptor binding;GO:0005126//cytokine receptor binding;GO:0005488//binding;GO:0005515//protein binding;GO:0008047//enzyme activator activity;GO:0019207//kinase regulator activity;GO:0019209//kinase activator activity;GO:0019887//protein kinase regulator ac…	-
LOC101743166	43.6472	69.0102	18.2842	0.264949	-1.91621	0.000298441	0.0230063	NC_051367.1	9044294	9046755	+	1902	LOC101743166	-	-	opiNOG28954	R	sp|O18391|KRAK_DROME Probable serine hydrolase OS=Drosophila melanogaster OX=7227 GN=kraken PE=2 SV=1	XP_004924867.1 probable serine hydrolase [Bombyx mori]	-	-	-	-
LOC101736924	10.6279	19.2059	2.04987	0.106731	-3.22795	0.000302493	0.0231612	NC_051359.1	1861565	1865138	+	2000	LOC101736924	-	-	-	-	-	XP_004924971.1 uncharacterized protein LOC101736924 [Bombyx mori]	-	-	-	-
LOC101743079	277.215	159.361	395.07	2.47909	1.30981	0.000316416	0.0240646	NC_051370.1	5121492	5124825	+	2182	LOC101743079	-	-	meNOG33923	S	-	XP_004927959.1 uncharacterized protein LOC101743079 isoform X1 [Bombyx mori]	-	-	-	-
LOC101746805	24.2641	8.53314	39.995	4.68702	2.22867	0.000329849	0.0248184	NC_051370.1	1846314	1899904	-	2446	LOC101746805	-	K12384	KOG3776;opiNOG49845;opiNOG18896	TW	sp|B2RFN2|SNMP2_HELVI Sensory neuron membrane protein 2 OS=Heliothis virescens OX=7102 GN=snmp2 PE=2 SV=1	XP_037870751.1 sensory neuron membrane protein 2 isoform X3 [Bombyx mori]	-	-	-	ko04142(Lysosome)
LOC100101177	30.5615	0.787944	60.3351	76.5729	6.25876	0.000330707	0.0248184	NC_051373.1	3334470	3345745	+	2738	LOC100101177	GO:0000166;GO:0003674;GO:0003824;GO:0004033;GO:0005488;GO:0005506;GO:0005575;GO:0005622;GO:0005623;GO:0005737;GO:0005829;GO:0005975;GO:0006020;GO:0006066;GO:0006793;GO:0006796;GO:0006884;GO:0007154;GO:0007165;GO:0008150;GO:0008152;GO:0008199;GO:0008361;GO:0009056;GO:0009987;GO:0009992;GO:0016043;GO:0016052;GO:0016234;GO:0016491;GO:0016614;GO:0016616;GO:0016651;GO:0016701;GO:0019310;GO:0019637;GO:…	K00469	opiNOG06092	R	sp|Q4V8T0|MIOX_DANRE Inositol oxygenase OS=Danio rerio OX=7955 GN=miox PE=2 SV=1	NP_001093275.1 myo-inositol oxygenase [Bombyx mori]	GO:0005975//carbohydrate metabolic process;GO:0006020//inositol metabolic process;GO:0006066//alcohol metabolic process;GO:0006793//phosphorus metabolic process;GO:0006796//phosphate-containing compound metabolic process;GO:0006884//cell volume homeostasis;GO:0007154//cell communication;GO:0007165//signal transduction;GO:0008150//biological_process;GO:0008152//metabolic process;GO:0008361//regula…	GO:0005575//cellular_component;GO:0005622//intracellular anatomical structure;GO:0005623//obsolete cell;GO:0005737//cytoplasm;GO:0005829//cytosol;GO:0016234//inclusion body;GO:0044424//obsolete intracellular part;GO:0044444//obsolete cytoplasmic part;GO:0044464//obsolete cell part;	GO:0000166//nucleotide binding;GO:0003674//molecular_function;GO:0003824//catalytic activity;GO:0004033//aldo-keto reductase (NADP) activity;GO:0005488//binding;GO:0005506//iron ion binding;GO:0008199//ferric iron binding;GO:0016491//oxidoreductase activity;GO:0016614//oxidoreductase activity, acting on CH-OH group of donors;GO:0016616//oxidoreductase activity, acting on the CH-OH group of donors…	ko00562(Inositol phosphate metabolism);ko00053(Ascorbate and aldarate metabolism)
LOC101740173	989.821	156.14	1823.5	11.6787	3.5458	0.000335319	0.0248644	NC_051376.1	10419572	10420610	-	833	LOC101740173	GO:0008150;GO:0042752;GO:0050789;GO:0065007	-	meNOG55310	R	-	XP_004922435.1 cytadherence high molecular weight protein 3 [Bombyx mori]	GO:0008150//biological_process;GO:0042752//regulation of circadian rhythm;GO:0050789//regulation of biological process;GO:0065007//biological regulation;	-	-	-
LOC101738969	4.96476	0	9.92952	Inf	Inf	0.000337216	0.0248644	NC_051379.1	14168093	14486059	-	6136	LOC101738969	GO:0000060;GO:0003674;GO:0003712;GO:0003713;GO:0003824;GO:0004385;GO:0005102;GO:0005198;GO:0005488;GO:0005515;GO:0005575;GO:0005622;GO:0005623;GO:0005737;GO:0005768;GO:0005783;GO:0005798;GO:0005829;GO:0005856;GO:0005886;GO:0006139;GO:0006163;GO:0006355;GO:0006606;GO:0006725;GO:0006753;GO:0006793;GO:0006796;GO:0006807;GO:0006810;GO:0006886;GO:0006913;GO:0007154;GO:0007163;GO:0007165;GO:0007267;GO:…	K20251	opiNOG05548	S	sp|Q9Y3R0|GRIP1_HUMAN Glutamate receptor-interacting protein 1 OS=Homo sapiens OX=9606 GN=GRIP1 PE=1 SV=3	XP_012544622.1 glutamate receptor-interacting protein 2 isoform X5 [Bombyx mori]	GO:0000060//obsolete protein import into nucleus, translocation;GO:0006139//nucleobase-containing compound metabolic process;GO:0006163//purine nucleotide metabolic process;GO:0006355//regulation of transcription, DNA-templated;GO:0006606//protein import into nucleus;GO:0006725//cellular aromatic compound metabolic process;GO:0006753//nucleoside phosphate metabolic process;GO:0006793//phosphorus …	GO:0005575//cellular_component;GO:0005622//intracellular anatomical structure;GO:0005623//obsolete cell;GO:0005737//cytoplasm;GO:0005768//endosome;GO:0005783//endoplasmic reticulum;GO:0005798//Golgi-associated vesicle;GO:0005829//cytosol;GO:0005856//cytoskeleton;GO:0005886//plasma membrane;GO:0012505//endomembrane system;GO:0014069//postsynaptic density;GO:0016020//membrane;GO:0016323//basolatera…	GO:0003674//molecular_function;GO:0003712//transcription coregulator activity;GO:0003713//transcription coactivator activity;GO:0003824//catalytic activity;GO:0004385//guanylate kinase activity;GO:0005102//signaling receptor binding;GO:0005198//structural molecule activity;GO:0005488//binding;GO:0005515//protein binding;GO:0008013//beta-catenin binding;GO:0008022//protein C-terminus binding;GO:00…	-
LOC101737366	314.237	174.539	453.936	2.60077	1.37894	0.000337903	0.0248644	NC_051362.1	12209567	12211991	+	1787	LOC101737366	GO:0003674;GO:0003824;GO:0016787;GO:0016788;GO:0052689	-	COG2272;opiNOG24833	RI	sp|P07882|CEL_RAT Bile salt-activated lipase OS=Rattus norvegicus OX=10116 GN=Cel PE=1 SV=2	XP_004930124.1 bile salt-activated lipase [Bombyx mori]	-	-	GO:0003674//molecular_function;GO:0003824//catalytic activity;GO:0016787//hydrolase activity;GO:0016788//hydrolase activity, acting on ester bonds;GO:0052689//carboxylic ester hydrolase activity;	-
LOC101746630	939.432	1328.13	550.736	0.414671	-1.26996	0.000340887	0.0249222	NC_051373.1	6556948	6592656	-	4727	LOC101746630	GO:0000003;GO:0000062;GO:0000139;GO:0000166;GO:0000212;GO:0000226;GO:0000280;GO:0000902;GO:0000904;GO:0000910;GO:0000912;GO:0000915;GO:0000916;GO:0001700;GO:0001701;GO:0003008;GO:0003674;GO:0005215;GO:0005319;GO:0005488;GO:0005504;GO:0005543;GO:0005548;GO:0005575;GO:0005622;GO:0005623;GO:0005634;GO:0005635;GO:0005737;GO:0005739;GO:0005783;GO:0005789;GO:0005794;GO:0005829;GO:0005886;GO:0006629;GO:…	-	opiNOG03367	TI	sp|P48738|PIPNA_RABIT Phosphatidylinositol transfer protein alpha isoform OS=Oryctolagus cuniculus OX=9986 GN=PITPNA PE=3 SV=2	XP_004928871.1 phosphatidylinositol transfer protein alpha isoform [Bombyx mori]	GO:0000003//reproduction;GO:0000212//meiotic spindle organization;GO:0000226//microtubule cytoskeleton organization;GO:0000280//nuclear division;GO:0000902//cell morphogenesis;GO:0000904//cell morphogenesis involved in differentiation;GO:0000910//cytokinesis;GO:0000912//assembly of actomyosin apparatus involved in cytokinesis;GO:0000915//actomyosin contractile ring assembly;GO:0000916//actomyosin…	GO:0000139//Golgi membrane;GO:0005575//cellular_component;GO:0005622//intracellular anatomical structure;GO:0005623//obsolete cell;GO:0005634//nucleus;GO:0005635//nuclear envelope;GO:0005737//cytoplasm;GO:0005739//mitochondrion;GO:0005783//endoplasmic reticulum;GO:0005789//endoplasmic reticulum membrane;GO:0005794//Golgi apparatus;GO:0005829//cytosol;GO:0005886//plasma membrane;GO:0012505//endome…	GO:0000062//fatty-acyl-CoA binding;GO:0000166//nucleotide binding;GO:0003674//molecular_function;GO:0005215//transporter activity;GO:0005319//lipid transporter activity;GO:0005488//binding;GO:0005504//fatty acid binding;GO:0005543//phospholipid binding;GO:0005548//phospholipid transporter activity;GO:0008289//lipid binding;GO:0008525//phosphatidylcholine transporter activity;GO:0008526//phosphati…	-
Ugt3	7.2104	13.9083	0.512466	0.036846	-4.76235	0.000355288	0.0258085	NC_051364.1	9746498	9765652	+	2674	Ugt3	GO:0001523;GO:0001889;GO:0001972;GO:0002237;GO:0002526;GO:0003008;GO:0003674;GO:0003824;GO:0004857;GO:0005080;GO:0005488;GO:0005496;GO:0005501;GO:0005504;GO:0005515;GO:0005575;GO:0005622;GO:0005623;GO:0005634;GO:0005635;GO:0005640;GO:0005737;GO:0005783;GO:0005789;GO:0005886;GO:0005887;GO:0005975;GO:0005996;GO:0006011;GO:0006063;GO:0006082;GO:0006109;GO:0006139;GO:0006629;GO:0006631;GO:0006706;GO:…	K00699	COG1819;NOG127618;KOG1192;opiNOG04068	CSG	sp|A0A291PQH4|UGT2_DACCO UDP-glucosyltransferase 2 OS=Dactylopius coccus OX=765876 GN=UTG2 PE=1 SV=1	NP_001161187.1 UDP-glucosyltransferase protein 3 [Bombyx mori]	GO:0001523//retinoid metabolic process;GO:0001889//liver development;GO:0002237//response to molecule of bacterial origin;GO:0002526//acute inflammatory response;GO:0003008//system process;GO:0005975//carbohydrate metabolic process;GO:0005996//monosaccharide metabolic process;GO:0006011//UDP-glucose metabolic process;GO:0006063//uronic acid metabolic process;GO:0006082//organic acid metabolic pro…	GO:0005575//cellular_component;GO:0005622//intracellular anatomical structure;GO:0005623//obsolete cell;GO:0005634//nucleus;GO:0005635//nuclear envelope;GO:0005640//nuclear outer membrane;GO:0005737//cytoplasm;GO:0005783//endoplasmic reticulum;GO:0005789//endoplasmic reticulum membrane;GO:0005886//plasma membrane;GO:0005887//integral component of plasma membrane;GO:0012505//endomembrane system;GO…	GO:0001972//retinoic acid binding;GO:0003674//molecular_function;GO:0003824//catalytic activity;GO:0004857//enzyme inhibitor activity;GO:0005080//protein kinase C binding;GO:0005488//binding;GO:0005496//steroid binding;GO:0005501//retinoid binding;GO:0005504//fatty acid binding;GO:0005515//protein binding;GO:0008144//obsolete drug binding;GO:0008194//UDP-glycosyltransferase activity;GO:0008289//l…	ko00983(Drug metabolism - other enzymes);ko00982(Drug metabolism - cytochrome P450);ko00980(Metabolism of xenobiotics by cytochrome P450);ko00860(Porphyrin metabolism);ko00830(Retinol metabolism);ko00053(Ascorbate and aldarate metabolism);ko00040(Pentose and glucuronate interconversions)
LOC101737534	15.3892	3.98858	26.7898	6.71661	2.74773	0.000363882	0.0262644	NC_051378.1	13548253	13551005	+	1744	LOC101737534	GO:0000469;GO:0003008;GO:0003674;GO:0003824;GO:0004518;GO:0004519;GO:0004521;GO:0004540;GO:0005575;GO:0005622;GO:0005623;GO:0005634;GO:0005654;GO:0005730;GO:0005737;GO:0005829;GO:0006139;GO:0006364;GO:0006396;GO:0006725;GO:0006807;GO:0007600;GO:0007601;GO:0008150;GO:0008152;GO:0009987;GO:0010467;GO:0016070;GO:0016072;GO:0016787;GO:0016788;GO:0022613;GO:0030490;GO:0030684;GO:0030688;GO:0031974;GO:…	K11883	COG1439;opiNOG11275	RO	sp|Q4R537|NOB1_MACFA RNA-binding protein NOB1 OS=Macaca fascicularis OX=9541 GN=NOB1 PE=2 SV=1	XP_012544927.2 RNA-binding protein NOB1 [Bombyx mori]	GO:0000469//cleavage involved in rRNA processing;GO:0003008//system process;GO:0006139//nucleobase-containing compound metabolic process;GO:0006364//rRNA processing;GO:0006396//RNA processing;GO:0006725//cellular aromatic compound metabolic process;GO:0006807//nitrogen compound metabolic process;GO:0007600//sensory perception;GO:0007601//visual perception;GO:0008150//biological_process;GO:0008152…	GO:0005575//cellular_component;GO:0005622//intracellular anatomical structure;GO:0005623//obsolete cell;GO:0005634//nucleus;GO:0005654//nucleoplasm;GO:0005730//nucleolus;GO:0005737//cytoplasm;GO:0005829//cytosol;GO:0030684//preribosome;GO:0030688//preribosome, small subunit precursor;GO:0031974//membrane-enclosed lumen;GO:0031981//nuclear lumen;GO:0032991//protein-containing complex;GO:0043226//o…	GO:0003674//molecular_function;GO:0003824//catalytic activity;GO:0004518//nuclease activity;GO:0004519//endonuclease activity;GO:0004521//endoribonuclease activity;GO:0004540//ribonuclease activity;GO:0016787//hydrolase activity;GO:0016788//hydrolase activity, acting on ester bonds;GO:0140098//catalytic activity, acting on RNA;	ko03008(Ribosome biogenesis in eukaryotes)
LOC101735808	53.1374	20.0195	86.2553	4.30856	2.10721	0.00037598	0.0269659	NC_051367.1	2240391	2263058	-	1921	LOC101735808	GO:0000003;GO:0000165;GO:0001708;GO:0001932;GO:0001933;GO:0003002;GO:0003006;GO:0003674;GO:0004857;GO:0004860;GO:0005488;GO:0005515;GO:0005575;GO:0005622;GO:0005623;GO:0005634;GO:0005654;GO:0005737;GO:0005739;GO:0005886;GO:0006464;GO:0006468;GO:0006469;GO:0006793;GO:0006796;GO:0006807;GO:0006810;GO:0006950;GO:0007154;GO:0007165;GO:0007254;GO:0007275;GO:0007276;GO:0007281;GO:0007292;GO:0007293;GO:…	-	opiNOG01485;opiNOG19765	TD	sp|Q9V785|3BP5H_DROME SH3 domain-binding protein 5 homolog OS=Drosophila melanogaster OX=7227 GN=pcs PE=1 SV=4	XP_004930492.1 SH3 domain-binding protein 5 homolog [Bombyx mori]	GO:0000003//reproduction;GO:0000165//MAPK cascade;GO:0001708//cell fate specification;GO:0001932//regulation of protein phosphorylation;GO:0001933//negative regulation of protein phosphorylation;GO:0003002//regionalization;GO:0003006//developmental process involved in reproduction;GO:0006464//cellular protein modification process;GO:0006468//protein phosphorylation;GO:0006469//negative regulation…	GO:0005575//cellular_component;GO:0005622//intracellular anatomical structure;GO:0005623//obsolete cell;GO:0005634//nucleus;GO:0005654//nucleoplasm;GO:0005737//cytoplasm;GO:0005739//mitochondrion;GO:0005886//plasma membrane;GO:0016020//membrane;GO:0016604//nuclear body;GO:0031974//membrane-enclosed lumen;GO:0031981//nuclear lumen;GO:0043226//organelle;GO:0043227//membrane-bounded organelle;GO:004…	GO:0003674//molecular_function;GO:0004857//enzyme inhibitor activity;GO:0004860//protein kinase inhibitor activity;GO:0005488//binding;GO:0005515//protein binding;GO:0017124//SH3 domain binding;GO:0019207//kinase regulator activity;GO:0019210//kinase inhibitor activity;GO:0019887//protein kinase regulator activity;GO:0019904//protein domain specific binding;GO:0030234//enzyme regulator activity;G…	-
LOC101741452	406.995	583.562	230.428	0.394865	-1.34057	0.000381399	0.0271825	NC_051366.1	15700042	15705569	-	3688	LOC101741452	GO:0008150;GO:0048519;GO:0048583;GO:0048585;GO:0050789;GO:0065007;GO:0080134;GO:1903034;GO:1903035	K05605	opiNOG02193	I	sp|Q58EB4|HIBCH_DANRE 3-hydroxyisobutyryl-CoA hydrolase, mitochondrial OS=Danio rerio OX=7955 GN=hibch PE=2 SV=1	XP_012550222.1 3-hydroxyisobutyryl-CoA hydrolase, mitochondrial [Bombyx mori]	GO:0008150//biological_process;GO:0048519//negative regulation of biological process;GO:0048583//regulation of response to stimulus;GO:0048585//negative regulation of response to stimulus;GO:0050789//regulation of biological process;GO:0065007//biological regulation;GO:0080134//regulation of response to stress;GO:1903034//regulation of response to wounding;GO:1903035//negative regulation of respo…	-	-	ko00640(Propanoate metabolism);ko00410(beta-Alanine metabolism);ko00280(Valine, leucine and isoleucine degradation)
LOC101745599	2444.55	3409.88	1479.22	0.433803	-1.20489	0.000383803	0.0271829	NC_051374.1	2394024	2401279	-	1243	LOC101745599	GO:0003674;GO:0003824;GO:0004300;GO:0005575;GO:0005622;GO:0005623;GO:0005737;GO:0005739;GO:0005759;GO:0006082;GO:0006629;GO:0006631;GO:0006635;GO:0008150;GO:0008152;GO:0009056;GO:0009062;GO:0009987;GO:0016042;GO:0016054;GO:0016829;GO:0016835;GO:0016836;GO:0019395;GO:0019752;GO:0030258;GO:0031974;GO:0032787;GO:0034440;GO:0043226;GO:0043227;GO:0043229;GO:0043231;GO:0043233;GO:0043436;GO:0044237;GO:…	K07511	opiNOG02435	I	sp|Q8BH95|ECHM_MOUSE Enoyl-CoA hydratase, mitochondrial OS=Mus musculus OX=10090 GN=Echs1 PE=1 SV=1	XP_037872562.1 probable enoyl-CoA hydratase, mitochondrial isoform X2 [Bombyx mori]	GO:0006082//organic acid metabolic process;GO:0006629//lipid metabolic process;GO:0006631//fatty acid metabolic process;GO:0006635//fatty acid beta-oxidation;GO:0008150//biological_process;GO:0008152//metabolic process;GO:0009056//catabolic process;GO:0009062//fatty acid catabolic process;GO:0009987//cellular process;GO:0016042//lipid catabolic process;GO:0016054//organic acid catabolic process;G…	GO:0005575//cellular_component;GO:0005622//intracellular anatomical structure;GO:0005623//obsolete cell;GO:0005737//cytoplasm;GO:0005739//mitochondrion;GO:0005759//mitochondrial matrix;GO:0031974//membrane-enclosed lumen;GO:0043226//organelle;GO:0043227//membrane-bounded organelle;GO:0043229//intracellular organelle;GO:0043231//intracellular membrane-bounded organelle;GO:0043233//organelle lumen;…	GO:0003674//molecular_function;GO:0003824//catalytic activity;GO:0004300//enoyl-CoA hydratase activity;GO:0016829//lyase activity;GO:0016835//carbon-oxygen lyase activity;GO:0016836//hydro-lyase activity;	ko00650(Butanoate metabolism);ko00640(Propanoate metabolism);ko00410(beta-Alanine metabolism);ko00380(Tryptophan metabolism);ko00310(Lysine degradation);ko00280(Valine, leucine and isoleucine degradation);ko00071(Fatty acid degradation);ko00062(Fatty acid elongation)
LOC105843010	63.9238	30.6782	97.1694	3.16738	1.66329	0.000390276	0.0274696	NC_051363.1	12283952	12324000	-	6302	LOC105843010	-	-	meNOG23404;opiNOG25703	R	-	XP_012553303.2 uncharacterized protein LOC105843010 isoform X1 [Bombyx mori]	-	-	-	-
LOC101737466	18107.8	30279.4	5936.13	0.196045	-2.35074	0.000414425	0.0288853	NC_051359.1	7156613	7247426	+	24131	LOC101737466	-	-	opiNOG62721;lepNOG11603;opiNOG41059	RS	sp|P41707|AC150_NPVAC Protein AC150 OS=Autographa californica nuclear polyhedrosis virus OX=46015 PE=4 SV=1	XP_037871418.1 mucin-17 isoform X1 [Bombyx mori]	-	-	-	-
LOC101742225	12.0681	21.8508	2.28539	0.104591	-3.25717	0.000415487	0.0288853	NC_051362.1	16126882	16138697	+	2575	LOC101742225	-	K17339	opiNOG06514;KOG2037	R	sp|Q9VC57|ATLAS_DROME Atlastin OS=Drosophila melanogaster OX=7227 GN=atl PE=1 SV=1	XP_004930247.2 atlastin [Bombyx mori]	-	-	-	-
LOC101742259	3750.25	23.4175	7477.08	319.295	8.31874	0.000433375	0.0299452	NC_051380.1	429425	452083	-	1961	LOC101742259	GO:0003008;GO:0003674;GO:0005215;GO:0005326;GO:0005575;GO:0005623;GO:0005886;GO:0005887;GO:0006810;GO:0006811;GO:0006812;GO:0006820;GO:0006836;GO:0007610;GO:0007611;GO:0007613;GO:0008150;GO:0008324;GO:0008509;GO:0008514;GO:0008519;GO:0009914;GO:0010646;GO:0010648;GO:0010817;GO:0015075;GO:0015101;GO:0015220;GO:0015695;GO:0015696;GO:0015711;GO:0015870;GO:0015871;GO:0015893;GO:0016020;GO:0016021;GO:…	-	opiNOG76809;meNOG38209;meNOG18968;NOG125009	SRP	sp|Q9VCA2|ORCT_DROME Organic cation transporter protein OS=Drosophila melanogaster OX=7227 GN=Orct PE=1 SV=1	XP_004927495.1 organic cation transporter protein [Bombyx mori]	GO:0003008//system process;GO:0006810//transport;GO:0006811//ion transport;GO:0006812//cation transport;GO:0006820//anion transport;GO:0006836//neurotransmitter transport;GO:0007610//behavior;GO:0007611//learning or memory;GO:0007613//memory;GO:0008150//biological_process;GO:0009914//hormone transport;GO:0010646//regulation of cell communication;GO:0010648//negative regulation of cell communicati…	GO:0005575//cellular_component;GO:0005623//obsolete cell;GO:0005886//plasma membrane;GO:0005887//integral component of plasma membrane;GO:0016020//membrane;GO:0016021//integral component of membrane;GO:0031224//intrinsic component of membrane;GO:0031226//intrinsic component of plasma membrane;GO:0044425//obsolete membrane part;GO:0044459//obsolete plasma membrane part;GO:0044464//obsolete cell pa…	GO:0003674//molecular_function;GO:0005215//transporter activity;GO:0005326//neurotransmitter transmembrane transporter activity;GO:0008324//cation transmembrane transporter activity;GO:0008509//anion transmembrane transporter activity;GO:0008514//organic anion transmembrane transporter activity;GO:0008519//ammonium transmembrane transporter activity;GO:0015075//ion transmembrane transporter activ…	-
NGR-A11	25.8613	42.7389	8.98381	0.210202	-2.25015	0.000447038	0.0307021	NC_051368.1	15118741	15177875	+	2175	NGR-A11	GO:0000003;GO:0001653;GO:0003674;GO:0004888;GO:0004930;GO:0005488;GO:0005575;GO:0005623;GO:0005886;GO:0005887;GO:0006937;GO:0007154;GO:0007165;GO:0007186;GO:0007218;GO:0007267;GO:0007268;GO:0007565;GO:0007610;GO:0007631;GO:0008150;GO:0008152;GO:0008188;GO:0008528;GO:0009266;GO:0009605;GO:0009628;GO:0009636;GO:0009987;GO:0010033;GO:0010817;GO:0016020;GO:0016021;GO:0017046;GO:0022414;GO:0023052;GO:…	K04209	opiNOG19957	T	sp|Q9VNM1|NPFR_DROME Neuropeptide F receptor OS=Drosophila melanogaster OX=7227 GN=NPFR PE=1 SV=3	NP_001127708.1 neuropeptide receptor A11 [Bombyx mori]	GO:0000003//reproduction;GO:0006937//regulation of muscle contraction;GO:0007154//cell communication;GO:0007165//signal transduction;GO:0007186//G protein-coupled receptor signaling pathway;GO:0007218//neuropeptide signaling pathway;GO:0007267//cell-cell signaling;GO:0007268//chemical synaptic transmission;GO:0007565//female pregnancy;GO:0007610//behavior;GO:0007631//feeding behavior;GO:0008150//…	GO:0005575//cellular_component;GO:0005623//obsolete cell;GO:0005886//plasma membrane;GO:0005887//integral component of plasma membrane;GO:0016020//membrane;GO:0016021//integral component of membrane;GO:0030424//axon;GO:0030425//dendrite;GO:0031224//intrinsic component of membrane;GO:0031226//intrinsic component of plasma membrane;GO:0036477//somatodendritic compartment;GO:0042995//cell projection…	GO:0001653//peptide receptor activity;GO:0003674//molecular_function;GO:0004888//transmembrane signaling receptor activity;GO:0004930//G protein-coupled receptor activity;GO:0005488//binding;GO:0008188//neuropeptide receptor activity;GO:0008528//G protein-coupled peptide receptor activity;GO:0017046//peptide hormone binding;GO:0033218//amide binding;GO:0038023//signaling receptor activity;GO:0042…	-
Chi-h	276.779	395.668	157.889	0.399044	-1.32538	0.000461497	0.0313139	NC_051364.1	12052559	12065251	+	2645	Chi-h	-	K01183	opiNOG03681;opiNOG08621	G	sp|P07254|CHIA_SERMA Chitinase A OS=Serratia marcescens OX=615 GN=chiA PE=1 SV=3	XP_037867788.1 chitinase isoform X2 [Bombyx mori]	-	-	-	ko00520(Amino sugar and nucleotide sugar metabolism)
LOC101747005	38.328	60.1862	16.4698	0.273648	-1.8696	0.000463073	0.0313139	NC_051368.1	10431032	10445510	-	3344	LOC101747005	GO:0000151;GO:0003674;GO:0005488;GO:0005515;GO:0005575;GO:0005622;GO:0005623;GO:0005737;GO:0005829;GO:0006508;GO:0006511;GO:0006807;GO:0007275;GO:0007399;GO:0008150;GO:0008152;GO:0009056;GO:0009057;GO:0009987;GO:0010498;GO:0019005;GO:0019222;GO:0019538;GO:0019899;GO:0019941;GO:0022008;GO:0030154;GO:0030162;GO:0030163;GO:0031461;GO:0031625;GO:0032501;GO:0032502;GO:0032991;GO:0043161;GO:0043170;GO:…	-	opiNOG40882	R	sp|Q9Y2F9|BTBD3_HUMAN BTB/POZ domain-containing protein 3 OS=Homo sapiens OX=9606 GN=BTBD3 PE=1 SV=1	XP_004931544.1 BTB/POZ domain-containing protein 6-B [Bombyx mori]	GO:0006508//proteolysis;GO:0006511//ubiquitin-dependent protein catabolic process;GO:0006807//nitrogen compound metabolic process;GO:0007275//multicellular organism development;GO:0007399//nervous system development;GO:0008150//biological_process;GO:0008152//metabolic process;GO:0009056//catabolic process;GO:0009057//macromolecule catabolic process;GO:0009987//cellular process;GO:0010498//proteas…	GO:0000151//ubiquitin ligase complex;GO:0005575//cellular_component;GO:0005622//intracellular anatomical structure;GO:0005623//obsolete cell;GO:0005737//cytoplasm;GO:0005829//cytosol;GO:0019005//SCF ubiquitin ligase complex;GO:0031461//cullin-RING ubiquitin ligase complex;GO:0032991//protein-containing complex;GO:0044424//obsolete intracellular part;GO:0044444//obsolete cytoplasmic part;GO:004446…	GO:0003674//molecular_function;GO:0005488//binding;GO:0005515//protein binding;GO:0019899//enzyme binding;GO:0031625//ubiquitin protein ligase binding;GO:0044389//ubiquitin-like protein ligase binding;	-
UGT33D7	13.2471	0.534449	25.9597	48.5727	5.60207	0.000464238	0.0313139	NC_051385.1	9281903	9291310	+	1548	UGT33D7	-	K00699	opiNOG36048;opiNOG28348;opiNOG04068;NOG122645	GSC	sp|Q88168|UDPE_NPVSL Ecdysteroid UDP-glucosyltransferase OS=Spodoptera littoralis nuclear polyhedrosis virus OX=10456 GN=EGT PE=3 SV=1	NP_001243991.1 UDP-glycosyltransferase UGT33D7 precursor [Bombyx mori]	-	-	-	ko00983(Drug metabolism - other enzymes);ko00982(Drug metabolism - cytochrome P450);ko00980(Metabolism of xenobiotics by cytochrome P450);ko00860(Porphyrin metabolism);ko00830(Retinol metabolism);ko00053(Ascorbate and aldarate metabolism);ko00040(Pentose and glucuronate interconversions)
LOC101741742	15.3227	26.4686	4.1768	0.157802	-2.66381	0.000467429	0.0313426	NC_051376.1	3301694	3316500	-	2883	LOC101741742	GO:0000902;GO:0000904;GO:0003674;GO:0005488;GO:0005575;GO:0005576;GO:0005623;GO:0005886;GO:0006928;GO:0006935;GO:0007275;GO:0007399;GO:0007409;GO:0007411;GO:0008037;GO:0008038;GO:0008039;GO:0008045;GO:0008150;GO:0009605;GO:0009653;GO:0009987;GO:0010646;GO:0010648;GO:0016020;GO:0016043;GO:0016201;GO:0022008;GO:0023051;GO:0023057;GO:0030030;GO:0030154;GO:0030182;GO:0030198;GO:0031012;GO:0031175;GO:…	-	opiNOG06960;meNOG52864	WT	sp|A2BD09|OLM2A_PIG Olfactomedin-like protein 2A OS=Sus scrofa OX=9823 GN=OLFML2A PE=3 SV=3	XP_037873711.1 uncharacterized protein LOC101741742 [Bombyx mori]	GO:0000902//cell morphogenesis;GO:0000904//cell morphogenesis involved in differentiation;GO:0006928//movement of cell or subcellular component;GO:0006935//chemotaxis;GO:0007275//multicellular organism development;GO:0007399//nervous system development;GO:0007409//axonogenesis;GO:0007411//axon guidance;GO:0008037//cell recognition;GO:0008038//neuron recognition;GO:0008039//synaptic target recogni…	GO:0005575//cellular_component;GO:0005576//extracellular region;GO:0005623//obsolete cell;GO:0005886//plasma membrane;GO:0016020//membrane;GO:0031012//extracellular matrix;GO:0044421//obsolete extracellular region part;GO:0044425//obsolete membrane part;GO:0044456//obsolete synapse part;GO:0044459//obsolete plasma membrane part;GO:0044464//obsolete cell part;GO:0045202//synapse;GO:0045211//postsy…	GO:0003674//molecular_function;GO:0005488//binding;GO:0050840//extracellular matrix binding;	-
LOC101742998	135.798	194.166	77.431	0.398788	-1.32631	0.00047106	0.0314003	NC_051358.1	2591793	2657845	-	11365	LOC101742998	GO:0000003;GO:0000902;GO:0000904;GO:0001764;GO:0002252;GO:0002376;GO:0003674;GO:0005198;GO:0005201;GO:0005575;GO:0005576;GO:0005604;GO:0005605;GO:0005623;GO:0005886;GO:0006582;GO:0006725;GO:0006928;GO:0006935;GO:0006950;GO:0006952;GO:0006955;GO:0007155;GO:0007275;GO:0007399;GO:0007409;GO:0007411;GO:0007414;GO:0007424;GO:0007498;GO:0007507;GO:0008037;GO:0008038;GO:0008150;GO:0008152;GO:0008582;GO:…	K06240	opiNOG03706	W	sp|Q00174|LAMA_DROME Laminin subunit alpha OS=Drosophila melanogaster OX=7227 GN=LanA PE=1 SV=2	XP_037870167.1 laminin subunit alpha [Bombyx mori]	GO:0000003//reproduction;GO:0000902//cell morphogenesis;GO:0000904//cell morphogenesis involved in differentiation;GO:0001764//neuron migration;GO:0002252//immune effector process;GO:0002376//immune system process;GO:0006582//melanin metabolic process;GO:0006725//cellular aromatic compound metabolic process;GO:0006928//movement of cell or subcellular component;GO:0006935//chemotaxis;GO:0006950//r…	GO:0005575//cellular_component;GO:0005576//extracellular region;GO:0005604//basement membrane;GO:0005623//obsolete cell;GO:0005886//plasma membrane;GO:0016020//membrane;GO:0031012//extracellular matrix;GO:0036062//presynaptic periactive zone;GO:0042734//presynaptic membrane;GO:0044420//obsolete extracellular matrix component;GO:0044421//obsolete extracellular region part;GO:0044425//obsolete memb…	GO:0003674//molecular_function;GO:0005198//structural molecule activity;GO:0005201//extracellular matrix structural constituent;	ko04512(ECM-receptor interaction)
LOC101737859	14430.5	20155.1	8705.9	0.431946	-1.21108	0.000474713	0.0314587	NC_051369.1	9973806	9976766	-	1354	LOC101737859	GO:0000902;GO:0005575;GO:0005576;GO:0007275;GO:0007399;GO:0007586;GO:0008150;GO:0009653;GO:0009987;GO:0016043;GO:0022008;GO:0030030;GO:0030154;GO:0030182;GO:0031175;GO:0032501;GO:0032502;GO:0032989;GO:0032990;GO:0048468;GO:0048666;GO:0048699;GO:0048731;GO:0048812;GO:0048856;GO:0048858;GO:0048869;GO:0071840;GO:0120036;GO:0120039	-	opiNOG04682;opiNOG54814	I	sp|O46107|LIP1_DROME Lipase 1 OS=Drosophila melanogaster OX=7227 GN=Lip1 PE=2 SV=2	XP_021203269.2 lipase 1 [Bombyx mori]	GO:0000902//cell morphogenesis;GO:0007275//multicellular organism development;GO:0007399//nervous system development;GO:0007586//digestion;GO:0008150//biological_process;GO:0009653//anatomical structure morphogenesis;GO:0009987//cellular process;GO:0016043//cellular component organization;GO:0022008//neurogenesis;GO:0030030//cell projection organization;GO:0030154//cell differentiation;GO:0030182…	GO:0005575//cellular_component;GO:0005576//extracellular region;	-	-
LOC119629415	10.8346	20.606	1.06311	0.051592	-4.27671	0.000480952	0.0316869	NC_051370.1	14379736	14380954	+	1013	LOC119629415	-	-	opiNOG44935;opiNOG47351	SR	-	XP_037871105.1 uncharacterized protein LOC119629415 [Bombyx mori]	-	-	-	-
LOC101740658	160.281	240.029	80.5338	0.335517	-1.57554	0.000484553	0.0317396	NC_051379.1	6782053	6820384	-	4072	LOC101740658	GO:0000038;GO:0001676;GO:0003674;GO:0003824;GO:0004312;GO:0005575;GO:0005622;GO:0005623;GO:0005737;GO:0005783;GO:0005789;GO:0006082;GO:0006139;GO:0006163;GO:0006164;GO:0006629;GO:0006631;GO:0006633;GO:0006637;GO:0006643;GO:0006665;GO:0006725;GO:0006732;GO:0006753;GO:0006790;GO:0006793;GO:0006796;GO:0006807;GO:0008150;GO:0008152;GO:0008610;GO:0009058;GO:0009108;GO:0009117;GO:0009150;GO:0009152;GO:…	K10250	opiNOG05085	I	sp|Q1HRV8|ELVL1_AEDAE Elongation of very long chain fatty acids protein AAEL008004 OS=Aedes aegypti OX=7159 GN=AAEL008004 PE=2 SV=2	XP_004931947.1 elongation of very long chain fatty acids protein AAEL008004 [Bombyx mori]	GO:0000038//very long-chain fatty acid metabolic process;GO:0001676//long-chain fatty acid metabolic process;GO:0006082//organic acid metabolic process;GO:0006139//nucleobase-containing compound metabolic process;GO:0006163//purine nucleotide metabolic process;GO:0006164//purine nucleotide biosynthetic process;GO:0006629//lipid metabolic process;GO:0006631//fatty acid metabolic process;GO:0006633…	GO:0005575//cellular_component;GO:0005622//intracellular anatomical structure;GO:0005623//obsolete cell;GO:0005737//cytoplasm;GO:0005783//endoplasmic reticulum;GO:0005789//endoplasmic reticulum membrane;GO:0012505//endomembrane system;GO:0016020//membrane;GO:0016021//integral component of membrane;GO:0030176//integral component of endoplasmic reticulum membrane;GO:0031224//intrinsic component of …	GO:0003674//molecular_function;GO:0003824//catalytic activity;GO:0004312//fatty acid synthase activity;GO:0009922//fatty acid elongase activity;GO:0016740//transferase activity;GO:0016746//acyltransferase activity;GO:0016747//acyltransferase activity, transferring groups other than amino-acyl groups;	ko01040(Biosynthesis of unsaturated fatty acids);ko00062(Fatty acid elongation)
LOC101741915	853.865	521.085	1186.64	2.27725	1.1873	0.000492777	0.0320928	NC_051381.1	10022807	10029199	-	3399	LOC101741915	GO:0000041;GO:0001932;GO:0001934;GO:0002682;GO:0002684;GO:0002761;GO:0002763;GO:0003674;GO:0005215;GO:0005488;GO:0005515;GO:0005575;GO:0005622;GO:0005623;GO:0005737;GO:0005768;GO:0005886;GO:0006810;GO:0006811;GO:0006812;GO:0006826;GO:0006873;GO:0006875;GO:0006879;GO:0006885;GO:0007154;GO:0007165;GO:0007166;GO:0007167;GO:0007169;GO:0007568;GO:0008104;GO:0008150;GO:0008219;GO:0008286;GO:0009628;GO:…	K03662	NOG84142;opiNOG18507	C	sp|Q7JR49|VAS1_DROME V-type proton ATPase subunit S1 OS=Drosophila melanogaster OX=7227 GN=VhaAC45 PE=1 SV=1	XP_037875736.1 V-type proton ATPase subunit S1 [Bombyx mori]	GO:0000041//transition metal ion transport;GO:0001932//regulation of protein phosphorylation;GO:0001934//positive regulation of protein phosphorylation;GO:0002682//regulation of immune system process;GO:0002684//positive regulation of immune system process;GO:0002761//regulation of myeloid leukocyte differentiation;GO:0002763//positive regulation of myeloid leukocyte differentiation;GO:0006810//t…	GO:0005575//cellular_component;GO:0005622//intracellular anatomical structure;GO:0005623//obsolete cell;GO:0005737//cytoplasm;GO:0005768//endosome;GO:0005886//plasma membrane;GO:0010008//endosome membrane;GO:0012505//endomembrane system;GO:0016020//membrane;GO:0016469//proton-transporting two-sector ATPase complex;GO:0031090//organelle membrane;GO:0031410//cytoplasmic vesicle;GO:0031982//vesicle;…	GO:0003674//molecular_function;GO:0005215//transporter activity;GO:0005488//binding;GO:0005515//protein binding;GO:0019899//enzyme binding;GO:0031267//small GTPase binding;GO:0051020//GTPase binding;	ko04145(Phagosome);ko04142(Lysosome);ko00190(Oxidative phosphorylation)
LOC101737601	13.3895	1.3652	25.4137	18.6153	4.21842	0.000501147	0.0324514	NC_051368.1	9945450	9948876	-	1045	LOC101737601	-	-	-	-	-	XP_012550384.2 uncharacterized protein LOC101737601 [Bombyx mori]	-	-	-	-
LOC101737870	61.3611	5.18995	117.532	22.6461	4.50119	0.000514798	0.033146	NC_051369.1	4743830	4761057	-	2136	LOC101737870	-	-	opiNOG49605;opiNOG09167;meNOG14737	R	sp|Q69ZS6|SV2C_MOUSE Synaptic vesicle glycoprotein 2C OS=Mus musculus OX=10090 GN=Sv2c PE=1 SV=2	XP_037870470.1 putative transporter SVOPL isoform X2 [Bombyx mori]	-	-	-	-
LOC101740183	415.77	245.703	585.837	2.38432	1.25358	0.000560031	0.0358546	NC_051359.1	967028	980149	-	2446	LOC101740183	-	-	NOG72956;opiNOG25393;meNOG57101	SR	sp|Q7JXF7|SEELE_DROME Protein seele OS=Drosophila melanogaster OX=7227 GN=sel PE=1 SV=1	XP_021202880.1 protein seele isoform X2 [Bombyx mori]	-	-	-	-
LOC101746272	567.933	793.531	342.336	0.431408	-1.21287	0.000599017	0.0381352	NC_051367.1	17031820	17032595	-	655	LOC101746272	GO:0003008;GO:0005575;GO:0005622;GO:0005623;GO:0005737;GO:0005783;GO:0005794;GO:0006810;GO:0006869;GO:0007154;GO:0007267;GO:0007275;GO:0008150;GO:0008152;GO:0009888;GO:0009914;GO:0009987;GO:0010035;GO:0010269;GO:0010817;GO:0010876;GO:0012505;GO:0015850;GO:0023052;GO:0023061;GO:0032501;GO:0032502;GO:0032940;GO:0033036;GO:0035264;GO:0035929;GO:0035930;GO:0035933;GO:0035934;GO:0040007;GO:0042221;GO:…	-	opiNOG36747;NOG97951;veNOG22615	SR	sp|Q8WWX9|SELM_HUMAN Selenoprotein M OS=Homo sapiens OX=9606 GN=SELENOM PE=1 SV=3	XP_012547920.1 selenoprotein M [Bombyx mori]	GO:0003008//system process;GO:0006810//transport;GO:0006869//lipid transport;GO:0007154//cell communication;GO:0007267//cell-cell signaling;GO:0007275//multicellular organism development;GO:0008150//biological_process;GO:0008152//metabolic process;GO:0009888//tissue development;GO:0009914//hormone transport;GO:0009987//cellular process;GO:0010035//response to inorganic substance;GO:0010269//respo…	GO:0005575//cellular_component;GO:0005622//intracellular anatomical structure;GO:0005623//obsolete cell;GO:0005737//cytoplasm;GO:0005783//endoplasmic reticulum;GO:0005794//Golgi apparatus;GO:0012505//endomembrane system;GO:0043226//organelle;GO:0043227//membrane-bounded organelle;GO:0043229//intracellular organelle;GO:0043231//intracellular membrane-bounded organelle;GO:0044424//obsolete intracel…	-	-
BLOS2	25.9006	7.58931	44.2118	5.82553	2.54239	0.000616801	0.039048	NC_051358.1	2050851	2062373	+	5063	BLOS2	GO:0000226;GO:0000930;GO:0003674;GO:0003824;GO:0005488;GO:0005515;GO:0005575;GO:0005622;GO:0005623;GO:0005634;GO:0005737;GO:0005739;GO:0005768;GO:0005813;GO:0005815;GO:0005829;GO:0005856;GO:0006355;GO:0006357;GO:0006810;GO:0006839;GO:0006915;GO:0006928;GO:0006996;GO:0007005;GO:0007006;GO:0007010;GO:0007017;GO:0007018;GO:0007020;GO:0007154;GO:0007165;GO:0007166;GO:0007275;GO:0007399;GO:0008022;GO:…	K16750	lepNOG12520;opiNOG30637	S	sp|Q9VTE0|BL1S2_DROME Biogenesis of lysosome-related organelles complex 1 subunit 2 OS=Drosophila melanogaster OX=7227 GN=Blos2 PE=1 SV=2	XP_021207940.2 biogenesis of lysosome-related organelles complex 1 subunit 2 isoform X2 [Bombyx mori]	GO:0000226//microtubule cytoskeleton organization;GO:0006355//regulation of transcription, DNA-templated;GO:0006357//regulation of transcription by RNA polymerase II;GO:0006810//transport;GO:0006839//mitochondrial transport;GO:0006915//apoptotic process;GO:0006928//movement of cell or subcellular component;GO:0006996//organelle organization;GO:0007005//mitochondrion organization;GO:0007006//mitoc…	GO:0000930//gamma-tubulin complex;GO:0005575//cellular_component;GO:0005622//intracellular anatomical structure;GO:0005623//obsolete cell;GO:0005634//nucleus;GO:0005737//cytoplasm;GO:0005739//mitochondrion;GO:0005768//endosome;GO:0005813//centrosome;GO:0005815//microtubule organizing center;GO:0005829//cytosol;GO:0005856//cytoskeleton;GO:0012505//endomembrane system;GO:0015630//microtubule cytosk…	GO:0003674//molecular_function;GO:0003824//catalytic activity;GO:0005488//binding;GO:0005515//protein binding;GO:0008022//protein C-terminus binding;GO:0008092//cytoskeletal protein binding;GO:0015631//tubulin binding;GO:0016491//oxidoreductase activity;GO:0042802//identical protein binding;GO:0042803//protein homodimerization activity;GO:0043015//gamma-tubulin binding;GO:0046983//protein dimeriz…	-
LOC101742255	152.551	218.58	86.5217	0.395836	-1.33702	0.000647703	0.0407765	NC_051374.1	14833046	14866335	-	5344	LOC101742255	GO:0003674;GO:0005215;GO:0005342;GO:0005575;GO:0006810;GO:0006811;GO:0006820;GO:0008028;GO:0008150;GO:0008509;GO:0008514;GO:0015075;GO:0015318;GO:0015711;GO:0015718;GO:0015849;GO:0016020;GO:0016021;GO:0022857;GO:0031224;GO:0034220;GO:0044425;GO:0046942;GO:0046943;GO:0051179;GO:0051234;GO:0055085;GO:0071702;GO:0098656;GO:1903825;GO:1905039	-	opiNOG19049	G	sp|Q8K1C7|MOT14_MOUSE Monocarboxylate transporter 14 OS=Mus musculus OX=10090 GN=Slc16a14 PE=2 SV=1	XP_012546240.3 monocarboxylate transporter 14 [Bombyx mori]	GO:0006810//transport;GO:0006811//ion transport;GO:0006820//anion transport;GO:0008150//biological_process;GO:0015711//organic anion transport;GO:0015718//monocarboxylic acid transport;GO:0015849//organic acid transport;GO:0034220//ion transmembrane transport;GO:0046942//carboxylic acid transport;GO:0051179//localization;GO:0051234//establishment of localization;GO:0055085//transmembrane transpor…	GO:0005575//cellular_component;GO:0016020//membrane;GO:0016021//integral component of membrane;GO:0031224//intrinsic component of membrane;GO:0044425//obsolete membrane part;	GO:0003674//molecular_function;GO:0005215//transporter activity;GO:0005342//organic acid transmembrane transporter activity;GO:0008028//monocarboxylic acid transmembrane transporter activity;GO:0008509//anion transmembrane transporter activity;GO:0008514//organic anion transmembrane transporter activity;GO:0015075//ion transmembrane transporter activity;GO:0015318//inorganic molecular entity tran…	-
LOC101746171	747.411	1044.8	450.019	0.430721	-1.21517	0.000670457	0.0419758	NC_051362.1	13706529	13710765	+	1298	LOC101746171	GO:0000166;GO:0001655;GO:0001700;GO:0002009;GO:0003674;GO:0003824;GO:0005488;GO:0005575;GO:0005622;GO:0005623;GO:0005737;GO:0005739;GO:0005759;GO:0006082;GO:0006091;GO:0006119;GO:0006139;GO:0006163;GO:0006629;GO:0006631;GO:0006635;GO:0006725;GO:0006753;GO:0006793;GO:0006796;GO:0006807;GO:0007275;GO:0007424;GO:0007439;GO:0007442;GO:0007443;GO:0008150;GO:0008152;GO:0008258;GO:0009055;GO:0009056;GO:…	K03522	opiNOG00275	C	sp|P13804|ETFA_HUMAN Electron transfer flavoprotein subunit alpha, mitochondrial OS=Homo sapiens OX=9606 GN=ETFA PE=1 SV=1	XP_028034591.1 electron transfer flavoprotein subunit alpha, mitochondrial [Bombyx mandarina]	GO:0001655//urogenital system development;GO:0001700//embryonic development via the syncytial blastoderm;GO:0002009//morphogenesis of an epithelium;GO:0006082//organic acid metabolic process;GO:0006091//generation of precursor metabolites and energy;GO:0006119//oxidative phosphorylation;GO:0006139//nucleobase-containing compound metabolic process;GO:0006163//purine nucleotide metabolic process;GO…	GO:0005575//cellular_component;GO:0005622//intracellular anatomical structure;GO:0005623//obsolete cell;GO:0005737//cytoplasm;GO:0005739//mitochondrion;GO:0005759//mitochondrial matrix;GO:0017133//mitochondrial electron transfer flavoprotein complex;GO:0031974//membrane-enclosed lumen;GO:0032991//protein-containing complex;GO:0043226//organelle;GO:0043227//membrane-bounded organelle;GO:0043229//i…	GO:0000166//nucleotide binding;GO:0003674//molecular_function;GO:0003824//catalytic activity;GO:0005488//binding;GO:0009055//electron transfer activity;GO:0016491//oxidoreductase activity;GO:0036094//small molecule binding;GO:0043167//ion binding;GO:0043168//anion binding;GO:0048037//obsolete cofactor binding;GO:0050660//flavin adenine dinucleotide binding;GO:0050662//obsolete coenzyme binding;GO…	-
GSTe6	61.4452	92.2343	30.6561	0.332372	-1.58913	0.000675204	0.0420407	NC_051378.1	10278583	10285400	+	3502	GSTe6	GO:0003674;GO:0003824;GO:0004364;GO:0005575;GO:0005622;GO:0005623;GO:0005737;GO:0006518;GO:0006575;GO:0006749;GO:0006790;GO:0006807;GO:0008150;GO:0008152;GO:0009987;GO:0016740;GO:0016765;GO:0034641;GO:0043603;GO:0044237;GO:0044424;GO:0044464;GO:0051186;GO:0071704;GO:1901564	K00799	COG0625;meNOG38430;opiNOG39545	O	sp|P46430|GSTT1_MANSE Glutathione S-transferase 1 OS=Manduca sexta OX=7130 GN=GST1 PE=2 SV=1	NP_001108465.1 glutathione S-transferase epsilon 6 [Bombyx mori]	GO:0006518//peptide metabolic process;GO:0006575//cellular modified amino acid metabolic process;GO:0006749//glutathione metabolic process;GO:0006790//sulfur compound metabolic process;GO:0006807//nitrogen compound metabolic process;GO:0008150//biological_process;GO:0008152//metabolic process;GO:0009987//cellular process;GO:0034641//cellular nitrogen compound metabolic process;GO:0043603//cellula…	GO:0005575//cellular_component;GO:0005622//intracellular anatomical structure;GO:0005623//obsolete cell;GO:0005737//cytoplasm;GO:0044424//obsolete intracellular part;GO:0044464//obsolete cell part;	GO:0003674//molecular_function;GO:0003824//catalytic activity;GO:0004364//glutathione transferase activity;GO:0016740//transferase activity;GO:0016765//transferase activity, transferring alkyl or aryl (other than methyl) groups;	ko00983(Drug metabolism - other enzymes);ko00982(Drug metabolism - cytochrome P450);ko00980(Metabolism of xenobiotics by cytochrome P450);ko00480(Glutathione metabolism)
LOC732968	1639.48	2246.96	1032.01	0.45929	-1.12252	0.000679297	0.0420644	NC_051377.1	10892560	10938839	+	1673	LOC732968	GO:0001775;GO:0002252;GO:0002263;GO:0002274;GO:0002275;GO:0002283;GO:0002366;GO:0002376;GO:0002443;GO:0002444;GO:0002446;GO:0003674;GO:0003779;GO:0005488;GO:0005515;GO:0005575;GO:0005576;GO:0005622;GO:0005623;GO:0005737;GO:0006810;GO:0006887;GO:0006950;GO:0006952;GO:0006955;GO:0008092;GO:0008150;GO:0009605;GO:0009607;GO:0009620;GO:0009987;GO:0012505;GO:0016192;GO:0019899;GO:0030141;GO:0031410;GO:…	-	opiNOG30855	Z	sp|Q2HJ57|COTL1_BOVIN Coactosin-like protein OS=Bos taurus OX=9913 GN=COTL1 PE=2 SV=3	XP_037873832.1 cyclic AMP-regulated protein isoform X1 [Bombyx mori]	GO:0001775//cell activation;GO:0002252//immune effector process;GO:0002263//cell activation involved in immune response;GO:0002274//myeloid leukocyte activation;GO:0002275//myeloid cell activation involved in immune response;GO:0002283//neutrophil activation involved in immune response;GO:0002366//leukocyte activation involved in immune response;GO:0002376//immune system process;GO:0002443//leuko…	GO:0005575//cellular_component;GO:0005576//extracellular region;GO:0005622//intracellular anatomical structure;GO:0005623//obsolete cell;GO:0005737//cytoplasm;GO:0012505//endomembrane system;GO:0030141//secretory granule;GO:0031410//cytoplasmic vesicle;GO:0031974//membrane-enclosed lumen;GO:0031982//vesicle;GO:0031983//vesicle lumen;GO:0034774//secretory granule lumen;GO:0043226//organelle;GO:004…	GO:0003674//molecular_function;GO:0003779//actin binding;GO:0005488//binding;GO:0005515//protein binding;GO:0008092//cytoskeletal protein binding;GO:0019899//enzyme binding;	-
Alpm	13473.7	30.4199	26917.1	884.852	9.78929	0.000693446	0.0427072	NC_051360.1	15173109	15175722	+	1952	Alpm	GO:0001666;GO:0003674;GO:0003824;GO:0004035;GO:0005575;GO:0005623;GO:0006793;GO:0006796;GO:0006950;GO:0008150;GO:0008152;GO:0009628;GO:0009636;GO:0009986;GO:0009987;GO:0016311;GO:0016787;GO:0016788;GO:0016791;GO:0035094;GO:0036293;GO:0042221;GO:0042493;GO:0042578;GO:0044237;GO:0044464;GO:0050896;GO:0070482	K01077	opiNOG04478	P	sp|P29523|PPB_BOMMO Membrane-bound alkaline phosphatase OS=Bombyx mori OX=7091 GN=Alp-m PE=1 SV=4	NP_001037536.3 membrane-bound alkaline phosphatase precursor [Bombyx mori]	GO:0001666//response to hypoxia;GO:0006793//phosphorus metabolic process;GO:0006796//phosphate-containing compound metabolic process;GO:0006950//response to stress;GO:0008150//biological_process;GO:0008152//metabolic process;GO:0009628//response to abiotic stimulus;GO:0009636//response to toxic substance;GO:0009987//cellular process;GO:0016311//dephosphorylation;GO:0035094//response to nicotine;G…	GO:0005575//cellular_component;GO:0005623//obsolete cell;GO:0009986//cell surface;GO:0044464//obsolete cell part;	GO:0003674//molecular_function;GO:0003824//catalytic activity;GO:0004035//alkaline phosphatase activity;GO:0016787//hydrolase activity;GO:0016788//hydrolase activity, acting on ester bonds;GO:0016791//phosphatase activity;GO:0042578//phosphoric ester hydrolase activity;	ko00790(Folate biosynthesis);ko00730(Thiamine metabolism)
LOC101742820	669.886	334.398	1005.37	3.00651	1.58809	0.000719223	0.0440553	NC_051367.1	10821739	11378727	+	7580	LOC101742820	GO:0000003;GO:0000900;GO:0001666;GO:0001709;GO:0003006;GO:0003008;GO:0003674;GO:0003676;GO:0003723;GO:0003727;GO:0003729;GO:0005488;GO:0005515;GO:0005575;GO:0005622;GO:0005623;GO:0005634;GO:0005737;GO:0005829;GO:0005844;GO:0006417;GO:0006950;GO:0007275;GO:0007276;GO:0007281;GO:0007399;GO:0007423;GO:0008150;GO:0008187;GO:0008266;GO:0009628;GO:0009719;GO:0009725;GO:0009888;GO:0009889;GO:0009890;GO:…	K14411	opiNOG43280;opiNOG05838;inNOG04651	A	sp|Q9VVE5|MSIR6_DROME RNA-binding protein Musashi homolog Rbp6 OS=Drosophila melanogaster OX=7227 GN=Rbp6 PE=2 SV=3	XP_030031799.1 RNA-binding protein Musashi homolog Rbp6 isoform X3 [Manduca sexta]	GO:0000003//reproduction;GO:0001666//response to hypoxia;GO:0001709//cell fate determination;GO:0003006//developmental process involved in reproduction;GO:0003008//system process;GO:0006417//regulation of translation;GO:0006950//response to stress;GO:0007275//multicellular organism development;GO:0007276//gamete generation;GO:0007281//germ cell development;GO:0007399//nervous system development;G…	GO:0005575//cellular_component;GO:0005622//intracellular anatomical structure;GO:0005623//obsolete cell;GO:0005634//nucleus;GO:0005737//cytoplasm;GO:0005829//cytosol;GO:0005844//polysome;GO:0032991//protein-containing complex;GO:0043226//organelle;GO:0043227//membrane-bounded organelle;GO:0043229//intracellular organelle;GO:0043231//intracellular membrane-bounded organelle;GO:0044424//obsolete in…	GO:0000900//translation repressor activity, mRNA regulatory element binding;GO:0003674//molecular_function;GO:0003676//nucleic acid binding;GO:0003723//RNA binding;GO:0003727//single-stranded RNA binding;GO:0003729//mRNA binding;GO:0005488//binding;GO:0005515//protein binding;GO:0008187//poly-pyrimidine tract binding;GO:0008266//poly(U) RNA binding;GO:0030371//translation repressor activity;GO:00…	ko03015(mRNA surveillance pathway)
LOC101738353	285625	115150	456101	3.96092	1.98584	0.000750396	0.0457177	NC_051362.1	14398472	14401007	+	935	LOC101738353	GO:0003674;GO:0003824;GO:0004175;GO:0004252;GO:0005575;GO:0005622;GO:0005623;GO:0005737;GO:0006508;GO:0006807;GO:0008150;GO:0008152;GO:0008233;GO:0008236;GO:0016787;GO:0017171;GO:0019538;GO:0043170;GO:0044238;GO:0044424;GO:0044464;GO:0070011;GO:0071704;GO:0140096;GO:1901564	K01312	COG5640;NOG65759	O	sp|P35047|TRYC_MANSE Trypsin, alkaline C OS=Manduca sexta OX=7130 PE=2 SV=1	XP_004930040.1 trypsin, alkaline C [Bombyx mori]	GO:0006508//proteolysis;GO:0006807//nitrogen compound metabolic process;GO:0008150//biological_process;GO:0008152//metabolic process;GO:0019538//protein metabolic process;GO:0043170//macromolecule metabolic process;GO:0044238//primary metabolic process;GO:0071704//organic substance metabolic process;GO:1901564//organonitrogen compound metabolic process;	GO:0005575//cellular_component;GO:0005622//intracellular anatomical structure;GO:0005623//obsolete cell;GO:0005737//cytoplasm;GO:0044424//obsolete intracellular part;GO:0044464//obsolete cell part;	GO:0003674//molecular_function;GO:0003824//catalytic activity;GO:0004175//endopeptidase activity;GO:0004252//serine-type endopeptidase activity;GO:0008233//peptidase activity;GO:0008236//serine-type peptidase activity;GO:0016787//hydrolase activity;GO:0017171//serine hydrolase activity;GO:0140096//catalytic activity, acting on a protein;	ko04080(Neuroactive ligand-receptor interaction)
LOC101741679	14.4052	3.79325	25.0172	6.59519	2.72142	0.000782561	0.0471478	NC_051358.1	5317559	5449626	-	7388	LOC101741679	GO:0000003;GO:0000079;GO:0000086;GO:0000165;GO:0000186;GO:0000278;GO:0000302;GO:0000578;GO:0000902;GO:0000904;GO:0001042;GO:0001067;GO:0001101;GO:0001503;GO:0001558;GO:0001654;GO:0001655;GO:0001667;GO:0001700;GO:0001701;GO:0001708;GO:0001709;GO:0001736;GO:0001738;GO:0001742;GO:0001745;GO:0001751;GO:0001752;GO:0001754;GO:0001755;GO:0001775;GO:0001889;GO:0001890;GO:0001892;GO:0001894;GO:0001932;GO:…	K04361	opiNOG03936	T	sp|P0CY46|EGFR_APIME Epidermal growth factor receptor OS=Apis mellifera OX=7460 GN=Egfr PE=2 SV=1	XP_004929799.3 epidermal growth factor receptor isoform X2 [Bombyx mori]	GO:0000003//reproduction;GO:0000079//regulation of cyclin-dependent protein serine/threonine kinase activity;GO:0000086//G2/M transition of mitotic cell cycle;GO:0000165//MAPK cascade;GO:0000186//obsolete activation of MAPKK activity;GO:0000278//mitotic cell cycle;GO:0000302//response to reactive oxygen species;GO:0000578//embryonic axis specification;GO:0000902//cell morphogenesis;GO:0000904//ce…	GO:0005575//cellular_component;GO:0005576//extracellular region;GO:0005615//extracellular space;GO:0005622//intracellular anatomical structure;GO:0005623//obsolete cell;GO:0005634//nucleus;GO:0005654//nucleoplasm;GO:0005737//cytoplasm;GO:0005739//mitochondrion;GO:0005759//mitochondrial matrix;GO:0005768//endosome;GO:0005769//early endosome;GO:0005770//late endosome;GO:0005771//multivesicular body…	GO:0001042//RNA polymerase I core binding;GO:0001067//transcription regulatory region nucleic acid binding;GO:0003674//molecular_function;GO:0003676//nucleic acid binding;GO:0003677//DNA binding;GO:0003682//chromatin binding;GO:0003690//double-stranded DNA binding;GO:0003779//actin binding;GO:0003824//catalytic activity;GO:0004672//protein kinase activity;GO:0004674//protein serine/threonine kina…	ko04320(Dorso-ventral axis formation);ko04214(Apoptosis - fly);ko04144(Endocytosis);ko04068(FoxO signaling pathway);ko04013(MAPK signaling pathway - fly)
LOC101738302	7.72301	0	15.446	Inf	Inf	0.000782621	0.0471478	NC_051360.1	15106179	15152535	-	7388	LOC101738302	GO:0001932;GO:0001934;GO:0003674;GO:0005488;GO:0005515;GO:0005543;GO:0005575;GO:0005622;GO:0005623;GO:0005634;GO:0005654;GO:0005737;GO:0005739;GO:0007528;GO:0008104;GO:0008150;GO:0008289;GO:0009893;GO:0009987;GO:0010562;GO:0010604;GO:0016043;GO:0019220;GO:0019222;GO:0019899;GO:0019900;GO:0019901;GO:0031323;GO:0031325;GO:0031399;GO:0031401;GO:0031594;GO:0031974;GO:0031981;GO:0032268;GO:0032270;GO:…	-	opiNOG02337;inNOG00387	TS	sp|Q18PE1|DOK7_HUMAN Protein Dok-7 OS=Homo sapiens OX=9606 GN=DOK7 PE=1 SV=1	XP_021203989.2 uncharacterized protein LOC101738302 isoform X1 [Bombyx mori]	GO:0001932//regulation of protein phosphorylation;GO:0001934//positive regulation of protein phosphorylation;GO:0007528//neuromuscular junction development;GO:0008104//protein localization;GO:0008150//biological_process;GO:0009893//positive regulation of metabolic process;GO:0009987//cellular process;GO:0010562//positive regulation of phosphorus metabolic process;GO:0010604//positive regulation o…	GO:0005575//cellular_component;GO:0005622//intracellular anatomical structure;GO:0005623//obsolete cell;GO:0005634//nucleus;GO:0005654//nucleoplasm;GO:0005737//cytoplasm;GO:0005739//mitochondrion;GO:0031594//neuromuscular junction;GO:0031974//membrane-enclosed lumen;GO:0031981//nuclear lumen;GO:0043226//organelle;GO:0043227//membrane-bounded organelle;GO:0043229//intracellular organelle;GO:004323…	GO:0003674//molecular_function;GO:0005488//binding;GO:0005515//protein binding;GO:0005543//phospholipid binding;GO:0008289//lipid binding;GO:0019899//enzyme binding;GO:0019900//kinase binding;GO:0019901//protein kinase binding;GO:0035091//phosphatidylinositol binding;GO:0043167//ion binding;GO:0043168//anion binding;	-
LOC101742593	79.3901	120.045	38.7356	0.322677	-1.63184	0.000790286	0.0471478	NC_051360.1	4022604	4070219	+	3909	LOC101742593	GO:0007275;GO:0007399;GO:0008150;GO:0009987;GO:0010720;GO:0010769;GO:0010770;GO:0010975;GO:0010976;GO:0022008;GO:0022603;GO:0022604;GO:0030154;GO:0030334;GO:0030335;GO:0031344;GO:0031346;GO:0032101;GO:0032103;GO:0032501;GO:0032502;GO:0032879;GO:0040012;GO:0040017;GO:0045595;GO:0045597;GO:0045664;GO:0045666;GO:0048518;GO:0048522;GO:0048583;GO:0048584;GO:0048699;GO:0048731;GO:0048856;GO:0048869;GO:…	K02354	meNOG49296;opiNOG15163	T	sp|Q9NBW1|FRIZ4_DROME Frizzled-4 OS=Drosophila melanogaster OX=7227 GN=fz4 PE=2 SV=2	XP_012545937.1 frizzled-4 [Bombyx mori]	GO:0007275//multicellular organism development;GO:0007399//nervous system development;GO:0008150//biological_process;GO:0009987//cellular process;GO:0010720//positive regulation of cell development;GO:0010769//regulation of cell morphogenesis involved in differentiation;GO:0010770//positive regulation of cell morphogenesis involved in differentiation;GO:0010975//regulation of neuron projection de…	-	-	ko04310(Wnt signaling pathway);ko04150(mTOR signaling pathway)
LOC101742380	22.6573	37.7101	7.60451	0.201657	-2.31002	0.000790512	0.0471478	NC_051367.1	10715580	10731270	+	1887	LOC101742380	GO:0003674;GO:0005215;GO:0005575;GO:0005622;GO:0005623;GO:0005737;GO:0005794;GO:0005886;GO:0006810;GO:0007275;GO:0007431;GO:0008150;GO:0008643;GO:0012505;GO:0015144;GO:0016020;GO:0016021;GO:0022857;GO:0031224;GO:0032501;GO:0032502;GO:0034219;GO:0035272;GO:0043226;GO:0043227;GO:0043229;GO:0043231;GO:0044424;GO:0044425;GO:0044444;GO:0044464;GO:0048513;GO:0048731;GO:0048732;GO:0048856;GO:0051119;GO:…	K15382	opiNOG12245	P	sp|Q7JVE7|SWET1_DROME Sugar transporter SWEET1 OS=Drosophila melanogaster OX=7227 GN=slv PE=2 SV=1	XP_012553028.2 sugar transporter SWEET1 [Bombyx mori]	GO:0006810//transport;GO:0007275//multicellular organism development;GO:0007431//salivary gland development;GO:0008150//biological_process;GO:0008643//carbohydrate transport;GO:0032501//multicellular organismal process;GO:0032502//developmental process;GO:0034219//carbohydrate transmembrane transport;GO:0035272//exocrine system development;GO:0048513//animal organ development;GO:0048731//system d…	GO:0005575//cellular_component;GO:0005622//intracellular anatomical structure;GO:0005623//obsolete cell;GO:0005737//cytoplasm;GO:0005794//Golgi apparatus;GO:0005886//plasma membrane;GO:0012505//endomembrane system;GO:0016020//membrane;GO:0016021//integral component of membrane;GO:0031224//intrinsic component of membrane;GO:0043226//organelle;GO:0043227//membrane-bounded organelle;GO:0043229//intr…	GO:0003674//molecular_function;GO:0005215//transporter activity;GO:0015144//carbohydrate transmembrane transporter activity;GO:0022857//transmembrane transporter activity;GO:0051119//sugar transmembrane transporter activity;	-
Nuc	14378.9	239.514	28518.2	119.067	6.89563	0.000837493	0.0496883	NC_051370.1	10025869	10044184	-	2788	Nuc	GO:0000737;GO:0006139;GO:0006259;GO:0006308;GO:0006309;GO:0006725;GO:0006807;GO:0006915;GO:0006921;GO:0008150;GO:0008152;GO:0008219;GO:0009056;GO:0009057;GO:0009987;GO:0012501;GO:0016043;GO:0019439;GO:0022411;GO:0030262;GO:0034641;GO:0034655;GO:0043170;GO:0044237;GO:0044238;GO:0044248;GO:0044260;GO:0044265;GO:0044270;GO:0046483;GO:0046700;GO:0071704;GO:0071840;GO:0090304;GO:0090305;GO:0097194;GO:…	-	opiNOG29795	R	-	NP_001091744.1 alkaline nuclease precursor [Bombyx mori]	GO:0000737//DNA catabolic process, endonucleolytic;GO:0006139//nucleobase-containing compound metabolic process;GO:0006259//DNA metabolic process;GO:0006308//DNA catabolic process;GO:0006309//apoptotic DNA fragmentation;GO:0006725//cellular aromatic compound metabolic process;GO:0006807//nitrogen compound metabolic process;GO:0006915//apoptotic process;GO:0006921//cellular component disassembly i…	-	-	-
LOC101742048	132.095	75.052	189.138	2.52009	1.33348	0.000858894	0.0506926	NC_051364.1	1095221	1301171	-	5611	LOC101742048	GO:0000151;GO:0000209;GO:0001725;GO:0001932;GO:0001934;GO:0001952;GO:0003674;GO:0003700;GO:0003824;GO:0004842;GO:0005488;GO:0005515;GO:0005575;GO:0005622;GO:0005623;GO:0005634;GO:0005635;GO:0005737;GO:0005829;GO:0005856;GO:0005886;GO:0006355;GO:0006357;GO:0006464;GO:0006807;GO:0008092;GO:0008150;GO:0008152;GO:0009889;GO:0009891;GO:0009893;GO:0009986;GO:0009987;GO:0010468;GO:0010556;GO:0010557;GO:…	K06084	opiNOG28011;opiNOG70729	SZ	sp|Q3UH68|LIMC1_MOUSE LIM and calponin homology domains-containing protein 1 OS=Mus musculus OX=10090 GN=Limch1 PE=1 SV=2	XP_037867945.1 LIM domain only protein 7 isoform X4 [Bombyx mori]	GO:0000209//protein polyubiquitination;GO:0001932//regulation of protein phosphorylation;GO:0001934//positive regulation of protein phosphorylation;GO:0001952//regulation of cell-matrix adhesion;GO:0006355//regulation of transcription, DNA-templated;GO:0006357//regulation of transcription by RNA polymerase II;GO:0006464//cellular protein modification process;GO:0006807//nitrogen compound metaboli…	GO:0000151//ubiquitin ligase complex;GO:0001725//stress fiber;GO:0005575//cellular_component;GO:0005622//intracellular anatomical structure;GO:0005623//obsolete cell;GO:0005634//nucleus;GO:0005635//nuclear envelope;GO:0005737//cytoplasm;GO:0005829//cytosol;GO:0005856//cytoskeleton;GO:0005886//plasma membrane;GO:0009986//cell surface;GO:0012505//endomembrane system;GO:0015629//actin cytoskeleton;G…	GO:0003674//molecular_function;GO:0003700//DNA-binding transcription factor activity;GO:0003824//catalytic activity;GO:0004842//ubiquitin-protein transferase activity;GO:0005488//binding;GO:0005515//protein binding;GO:0008092//cytoskeletal protein binding;GO:0016740//transferase activity;GO:0017022//myosin binding;GO:0019787//ubiquitin-like protein transferase activity;GO:0019904//protein domain …	-
LOC101736795	411.495	570.517	252.472	0.442533	-1.17614	0.000903822	0.0530679	NC_051379.1	15971327	15995140	+	2503	LOC101736795	-	K14613	opiNOG31919;opiNOG12600;KOG2816	R	sp|Q5F4B8|S46A3_CHICK Solute carrier family 46 member 3 OS=Gallus gallus OX=9031 GN=SLC46A3 PE=2 SV=1	XP_037874995.1 solute carrier family 46 member 3 isoform X2 [Bombyx mori]	-	-	-	-
LOC101738073	23.6578	8.93109	38.3845	4.29785	2.10362	0.000918361	0.0536436	NC_051372.1	18362962	18364902	+	851	LOC101738073	-	K00657	opiNOG73923;opiNOG34123;opiNOG61589	E	sp|Q7PCJ9|SAT2_PIG Thialysine N-epsilon-acetyltransferase OS=Sus scrofa OX=9823 GN=SAT2 PE=2 SV=1	XP_012544364.1 thialysine N-epsilon-acetyltransferase [Bombyx mori]	-	-	-	ko00330(Arginine and proline metabolism)
LOC101744395	102.888	150.057	55.7194	0.371321	-1.42926	0.00092663	0.0538491	NC_051372.1	15264493	15312113	-	7331	LOC101744395	GO:0002791;GO:0002793;GO:0003008;GO:0003674;GO:0005215;GO:0005216;GO:0005227;GO:0005229;GO:0005244;GO:0005247;GO:0005253;GO:0005254;GO:0005261;GO:0005488;GO:0005515;GO:0005575;GO:0005622;GO:0005623;GO:0005634;GO:0005654;GO:0005886;GO:0005929;GO:0006810;GO:0006811;GO:0006812;GO:0006820;GO:0006821;GO:0006950;GO:0006952;GO:0007154;GO:0007165;GO:0007186;GO:0007200;GO:0007275;GO:0007600;GO:0008150;GO:…	K19496	opiNOG07355;NOG23019	SU	sp|Q32M45|ANO4_HUMAN Anoctamin-4 OS=Homo sapiens OX=9606 GN=ANO4 PE=2 SV=1	XP_037871634.1 anoctamin-4 isoform X4 [Bombyx mori]	GO:0002791//regulation of peptide secretion;GO:0002793//positive regulation of peptide secretion;GO:0003008//system process;GO:0006810//transport;GO:0006811//ion transport;GO:0006812//cation transport;GO:0006820//anion transport;GO:0006821//chloride transport;GO:0006950//response to stress;GO:0006952//defense response;GO:0007154//cell communication;GO:0007165//signal transduction;GO:0007186//G pr…	GO:0005575//cellular_component;GO:0005622//intracellular anatomical structure;GO:0005623//obsolete cell;GO:0005634//nucleus;GO:0005654//nucleoplasm;GO:0005886//plasma membrane;GO:0005929//cilium;GO:0009897//external side of plasma membrane;GO:0009986//cell surface;GO:0016020//membrane;GO:0016324//apical plasma membrane;GO:0031974//membrane-enclosed lumen;GO:0031981//nuclear lumen;GO:0042995//cell…	GO:0003674//molecular_function;GO:0005215//transporter activity;GO:0005216//ion channel activity;GO:0005227//calcium activated cation channel activity;GO:0005229//intracellular calcium activated chloride channel activity;GO:0005244//voltage-gated ion channel activity;GO:0005247//voltage-gated chloride channel activity;GO:0005253//anion channel activity;GO:0005254//chloride channel activity;GO:000…	-
LOC101743092	101.719	55.7226	147.716	2.65091	1.40649	0.000962218	0.0556319	NC_051360.1	9856532	9861568	+	1890	LOC101743092	GO:0000003;GO:0000375;GO:0000381;GO:0001510;GO:0001654;GO:0003006;GO:0003674;GO:0005488;GO:0005515;GO:0005575;GO:0005622;GO:0005623;GO:0005634;GO:0005635;GO:0005654;GO:0005737;GO:0006139;GO:0006325;GO:0006342;GO:0006355;GO:0006396;GO:0006725;GO:0006807;GO:0006996;GO:0007275;GO:0007423;GO:0007530;GO:0007538;GO:0007539;GO:0007542;GO:0008150;GO:0008152;GO:0008380;GO:0009451;GO:0009889;GO:0009890;GO:…	-	opiNOG01186	A	sp|Q9Y091|FL2D_DROME Pre-mRNA-splicing regulator female-lethal(2)D OS=Drosophila melanogaster OX=7227 GN=fl(2)d PE=1 SV=2	XP_004931734.1 pre-mRNA-splicing regulator female-lethal(2)D [Bombyx mori]	GO:0000003//reproduction;GO:0000375//RNA splicing, via transesterification reactions;GO:0000381//regulation of alternative mRNA splicing, via spliceosome;GO:0001510//RNA methylation;GO:0001654//eye development;GO:0003006//developmental process involved in reproduction;GO:0006139//nucleobase-containing compound metabolic process;GO:0006325//chromatin organization;GO:0006355//regulation of transcri…	GO:0005575//cellular_component;GO:0005622//intracellular anatomical structure;GO:0005623//obsolete cell;GO:0005634//nucleus;GO:0005635//nuclear envelope;GO:0005654//nucleoplasm;GO:0005737//cytoplasm;GO:0012505//endomembrane system;GO:0016020//membrane;GO:0016604//nuclear body;GO:0016607//nuclear speck;GO:0031090//organelle membrane;GO:0031965//nuclear membrane;GO:0031967//organelle envelope;GO:00…	GO:0003674//molecular_function;GO:0005488//binding;GO:0005515//protein binding;	-
LOC101735591	2730.62	3737.56	1723.69	0.46118	-1.1166	0.000972197	0.0559235	NC_051384.1	6907019	6963285	+	3608	LOC101735591	GO:0000278;GO:0000280;GO:0001726;GO:0002009;GO:0002119;GO:0002164;GO:0002376;GO:0003008;GO:0003674;GO:0003779;GO:0005070;GO:0005488;GO:0005515;GO:0005575;GO:0005622;GO:0005623;GO:0005737;GO:0005829;GO:0005886;GO:0005887;GO:0005903;GO:0005938;GO:0006928;GO:0006996;GO:0007010;GO:0007015;GO:0007049;GO:0007154;GO:0007165;GO:0007166;GO:0007167;GO:0007169;GO:0007173;GO:0007264;GO:0007265;GO:0007266;GO:…	K17277	opiNOG00168	T	sp|Q8TE68|ES8L1_HUMAN Epidermal growth factor receptor kinase substrate 8-like protein 1 OS=Homo sapiens OX=9606 GN=EPS8L1 PE=1 SV=3	XP_012553212.1 epidermal growth factor receptor kinase substrate 8 isoform X6 [Bombyx mori]	GO:0000278//mitotic cell cycle;GO:0000280//nuclear division;GO:0002009//morphogenesis of an epithelium;GO:0002119//nematode larval development;GO:0002164//larval development;GO:0002376//immune system process;GO:0003008//system process;GO:0006928//movement of cell or subcellular component;GO:0006996//organelle organization;GO:0007010//cytoskeleton organization;GO:0007015//actin filament organizati…	GO:0001726//ruffle;GO:0005575//cellular_component;GO:0005622//intracellular anatomical structure;GO:0005623//obsolete cell;GO:0005737//cytoplasm;GO:0005829//cytosol;GO:0005886//plasma membrane;GO:0005887//integral component of plasma membrane;GO:0005903//brush border;GO:0005938//cell cortex;GO:0008328//ionotropic glutamate receptor complex;GO:0014069//postsynaptic density;GO:0016020//membrane;GO:…	GO:0003674//molecular_function;GO:0003779//actin binding;GO:0005070//obsolete SH3/SH2 adaptor activity;GO:0005488//binding;GO:0005515//protein binding;GO:0008092//cytoskeletal protein binding;GO:0019899//enzyme binding;GO:0030674//protein-macromolecule adaptor activity;GO:0031267//small GTPase binding;GO:0035591//signaling adaptor activity;GO:0044877//protein-containing complex binding;GO:0051015…	-
P450	22.47	36.707	8.23295	0.224288	-2.15657	0.000992544	0.0568056	NC_051368.1	12283580	12298196	+	1872	P450	GO:0003674;GO:0003824;GO:0004497;GO:0006629;GO:0006714;GO:0006716;GO:0006718;GO:0006720;GO:0006721;GO:0007275;GO:0007552;GO:0008150;GO:0008152;GO:0008299;GO:0008610;GO:0009058;GO:0009987;GO:0010817;GO:0016106;GO:0016114;GO:0016491;GO:0016705;GO:0016709;GO:0032501;GO:0032502;GO:0034754;GO:0042445;GO:0042446;GO:0044237;GO:0044238;GO:0044249;GO:0044255;GO:0048856;GO:0055114;GO:0065007;GO:0065008;GO:…	K14937	opiNOG07534;meNOG01534	Q	sp|C0SPF7|C15C1_BOMMO Farnesoate epoxidase OS=Bombyx mori OX=7091 GN=CYP15C1 PE=1 SV=2	NP_001140197.1 farnesoate epoxidase precursor [Bombyx mori]	GO:0006629//lipid metabolic process;GO:0006714//sesquiterpenoid metabolic process;GO:0006716//juvenile hormone metabolic process;GO:0006718//juvenile hormone biosynthetic process;GO:0006720//isoprenoid metabolic process;GO:0006721//terpenoid metabolic process;GO:0007275//multicellular organism development;GO:0007552//metamorphosis;GO:0008150//biological_process;GO:0008152//metabolic process;GO:00…	-	GO:0003674//molecular_function;GO:0003824//catalytic activity;GO:0004497//monooxygenase activity;GO:0016491//oxidoreductase activity;GO:0016705//oxidoreductase activity, acting on paired donors, with incorporation or reduction of molecular oxygen;GO:0016709//oxidoreductase activity, acting on paired donors, with incorporation or reduction of molecular oxygen, NAD(P)H as one donor, and incorporati…	ko00981(Insect hormone biosynthesis)
LOC101738943	87.8935	163.375	12.4119	0.0759718	-3.71839	0.00105226	0.059761	NC_051361.1	14274701	14327511	+	8261	LOC101738943	GO:0000146;GO:0000166;GO:0000323;GO:0000902;GO:0000904;GO:0001654;GO:0001750;GO:0001754;GO:0001845;GO:0001917;GO:0002009;GO:0002064;GO:0002065;GO:0002066;GO:0002093;GO:0002139;GO:0002140;GO:0002164;GO:0002165;GO:0002168;GO:0003002;GO:0003008;GO:0003674;GO:0003774;GO:0003779;GO:0003824;GO:0005488;GO:0005515;GO:0005516;GO:0005524;GO:0005575;GO:0005576;GO:0005622;GO:0005623;GO:0005737;GO:0005764;GO:…	K10359	opiNOG00413	Z	sp|Q29P71|MYO7A_DROPS Myosin-VIIa OS=Drosophila pseudoobscura pseudoobscura OX=46245 GN=ck PE=3 SV=1	XP_028034183.1 myosin-VIIa [Bombyx mandarina]	GO:0000902//cell morphogenesis;GO:0000904//cell morphogenesis involved in differentiation;GO:0001654//eye development;GO:0001754//eye photoreceptor cell differentiation;GO:0001845//phagolysosome assembly;GO:0002009//morphogenesis of an epithelium;GO:0002064//epithelial cell development;GO:0002065//columnar/cuboidal epithelial cell differentiation;GO:0002066//columnar/cuboidal epithelial cell deve…	GO:0000323//lytic vacuole;GO:0001750//photoreceptor outer segment;GO:0001917//photoreceptor inner segment;GO:0002139//stereocilia coupling link;GO:0002140//stereocilia tip link;GO:0005575//cellular_component;GO:0005576//extracellular region;GO:0005622//intracellular anatomical structure;GO:0005623//obsolete cell;GO:0005737//cytoplasm;GO:0005764//lysosome;GO:0005765//lysosomal membrane;GO:0005773/…	GO:0000146//microfilament motor activity;GO:0000166//nucleotide binding;GO:0003674//molecular_function;GO:0003774//cytoskeletal motor activity;GO:0003779//actin binding;GO:0003824//catalytic activity;GO:0005488//binding;GO:0005515//protein binding;GO:0005516//calmodulin binding;GO:0005524//ATP binding;GO:0008092//cytoskeletal protein binding;GO:0008134//transcription factor binding;GO:0008144//ob…	-
LOC101741770	63.6517	111.419	15.8843	0.142563	-2.81032	0.00105473	0.059761	NC_051381.1	9993659	10015670	+	1549	LOC101741770	-	-	NOG138895;opiNOG07358;COG5640	O	sp|Q9GRW0|PPAF2_HOLDI Phenoloxidase-activating factor 2 OS=Holotrichia diomphalia OX=33394 GN=PPAF2 PE=1 SV=1	XP_037875936.1 phenoloxidase-activating factor 2 [Bombyx mori]	-	-	-	-
LOC101744805	6.03886	0.534449	11.5433	21.5984	4.43285	0.00106061	0.0597951	NC_051369.1	8181559	8299310	-	5345	LOC101744805	GO:0005575;GO:0005622;GO:0005623;GO:0005737;GO:0005783;GO:0005789;GO:0008150;GO:0012505;GO:0016020;GO:0031984;GO:0042175;GO:0042592;GO:0043226;GO:0043227;GO:0043229;GO:0043231;GO:0044422;GO:0044424;GO:0044425;GO:0044432;GO:0044444;GO:0044446;GO:0044464;GO:0048878;GO:0050801;GO:0055065;GO:0055074;GO:0055080;GO:0065007;GO:0065008;GO:0072507;GO:0098771;GO:0098827	-	opiNOG01416;NOG226473	SR	sp|Q9V3X5|TMTC2_DROME Protein O-mannosyl-transferase TMTC2 OS=Drosophila melanogaster OX=7227 GN=CG4341 PE=2 SV=1	XP_004929501.1 protein O-mannosyl-transferase TMTC2 [Bombyx mori]	GO:0008150//biological_process;GO:0042592//homeostatic process;GO:0048878//chemical homeostasis;GO:0050801//ion homeostasis;GO:0055065//metal ion homeostasis;GO:0055074//calcium ion homeostasis;GO:0055080//cation homeostasis;GO:0065007//biological regulation;GO:0065008//regulation of biological quality;GO:0072507//divalent inorganic cation homeostasis;GO:0098771//inorganic ion homeostasis;	GO:0005575//cellular_component;GO:0005622//intracellular anatomical structure;GO:0005623//obsolete cell;GO:0005737//cytoplasm;GO:0005783//endoplasmic reticulum;GO:0005789//endoplasmic reticulum membrane;GO:0012505//endomembrane system;GO:0016020//membrane;GO:0031984//organelle subcompartment;GO:0042175//nuclear outer membrane-endoplasmic reticulum membrane network;GO:0043226//organelle;GO:0043227…	-	-
LOC101739327	20.6192	7.2708	33.9675	4.67177	2.22397	0.00108123	0.0606561	NC_051367.1	5271099	5274601	-	2043	LOC101739327	GO:0000460;GO:0000463;GO:0000466;GO:0000470;GO:0000793;GO:0003674;GO:0003676;GO:0003723;GO:0005488;GO:0005575;GO:0005622;GO:0005623;GO:0005634;GO:0005654;GO:0005694;GO:0005730;GO:0005737;GO:0005829;GO:0006139;GO:0006364;GO:0006396;GO:0006725;GO:0006807;GO:0006996;GO:0006997;GO:0007000;GO:0007275;GO:0007399;GO:0007417;GO:0008104;GO:0008150;GO:0008152;GO:0008283;GO:0009987;GO:0010001;GO:0010467;GO:…	K14843	opiNOG00566;COG5163	AJ	sp|B4JZG8|PESC_DROGR Pescadillo homolog OS=Drosophila grimshawi OX=7222 GN=GH25074 PE=3 SV=1	XP_037869278.1 pescadillo homolog [Bombyx mori]	GO:0000460//maturation of 5.8S rRNA;GO:0000463//maturation of LSU-rRNA from tricistronic rRNA transcript (SSU-rRNA, 5.8S rRNA, LSU-rRNA);GO:0000466//maturation of 5.8S rRNA from tricistronic rRNA transcript (SSU-rRNA, 5.8S rRNA, LSU-rRNA);GO:0000470//maturation of LSU-rRNA;GO:0006139//nucleobase-containing compound metabolic process;GO:0006364//rRNA processing;GO:0006396//RNA processing;GO:000672…	GO:0000793//condensed chromosome;GO:0005575//cellular_component;GO:0005622//intracellular anatomical structure;GO:0005623//obsolete cell;GO:0005634//nucleus;GO:0005654//nucleoplasm;GO:0005694//chromosome;GO:0005730//nucleolus;GO:0005737//cytoplasm;GO:0005829//cytosol;GO:0030684//preribosome;GO:0030686//90S preribosome;GO:0030687//preribosome, large subunit precursor;GO:0031974//membrane-enclosed …	GO:0003674//molecular_function;GO:0003676//nucleic acid binding;GO:0003723//RNA binding;GO:0005488//binding;GO:0097159//organic cyclic compound binding;GO:1901363//heterocyclic compound binding;	-
CPR127	53.9304	26.329	81.5318	3.09666	1.63071	0.00110015	0.0614131	NC_051379.1	6122222	6129853	+	982	CPR127	-	-	opiNOG38511	S	sp|P45583|CU19_LOCMI Cuticle protein 19 OS=Locusta migratoria OX=7004 PE=1 SV=1	NP_001166643.1 cuticular protein RR-2 motif 127 precursor [Bombyx mori]	-	-	-	-
LOC101737217	74.1865	109.046	39.3266	0.360641	-1.47137	0.00113087	0.0623794	NC_051367.1	652827	1007947	+	6306	LOC101737217	GO:0000122;GO:0000981;GO:0000982;GO:0001078;GO:0001227;GO:0001655;GO:0001656;GO:0001657;GO:0001701;GO:0001822;GO:0001823;GO:0002087;GO:0003002;GO:0003008;GO:0003012;GO:0003674;GO:0003682;GO:0003700;GO:0005488;GO:0005575;GO:0005622;GO:0005623;GO:0005634;GO:0005654;GO:0006355;GO:0006357;GO:0006936;GO:0006939;GO:0007275;GO:0007389;GO:0007423;GO:0007600;GO:0008150;GO:0009653;GO:0009790;GO:0009792;GO:…	-	meNOG04948;opiNOG08114	K	sp|Q9U3V5|TIPT_DROME Protein tiptop OS=Drosophila melanogaster OX=7227 GN=tio PE=2 SV=2	XP_037869319.1 protein tiptop isoform X2 [Bombyx mori]	GO:0000122//negative regulation of transcription by RNA polymerase II;GO:0001655//urogenital system development;GO:0001656//metanephros development;GO:0001657//ureteric bud development;GO:0001701//in utero embryonic development;GO:0001822//kidney development;GO:0001823//mesonephros development;GO:0002087//regulation of respiratory gaseous exchange by nervous system process;GO:0003002//regionaliza…	GO:0005575//cellular_component;GO:0005622//intracellular anatomical structure;GO:0005623//obsolete cell;GO:0005634//nucleus;GO:0005654//nucleoplasm;GO:0030424//axon;GO:0030426//growth cone;GO:0030427//site of polarized growth;GO:0031974//membrane-enclosed lumen;GO:0031981//nuclear lumen;GO:0033267//obsolete axon part;GO:0042995//cell projection;GO:0043005//neuron projection;GO:0043226//organelle;…	GO:0000981//DNA-binding transcription factor activity, RNA polymerase II-specific;GO:0001227//DNA-binding transcription repressor activity, RNA polymerase II-specific;GO:0003674//molecular_function;GO:0003682//chromatin binding;GO:0003700//DNA-binding transcription factor activity;GO:0005488//binding;GO:0140110//transcription regulator activity;	-
LOC732900	2902.39	1808.69	3996.09	2.20938	1.14364	0.00113098	0.0623794	NC_051380.1	20037845	20045124	-	1745	LOC732900	GO:0003674;GO:0003824;GO:0003954;GO:0005488;GO:0005515;GO:0005575;GO:0005622;GO:0005623;GO:0005634;GO:0005654;GO:0005737;GO:0005739;GO:0005740;GO:0005743;GO:0005746;GO:0005747;GO:0005759;GO:0006091;GO:0006119;GO:0006120;GO:0006139;GO:0006163;GO:0006725;GO:0006753;GO:0006793;GO:0006796;GO:0006807;GO:0006950;GO:0006979;GO:0006996;GO:0007005;GO:0008137;GO:0008150;GO:0008152;GO:0009055;GO:0009117;GO:…	K03935	opiNOG03550	C	sp|Q641Y2|NDUS2_RAT NADH dehydrogenase [ubiquinone] iron-sulfur protein 2, mitochondrial OS=Rattus norvegicus OX=10116 GN=Ndufs2 PE=1 SV=1	NP_001040366.1 NADH dehydrogenase-ubiquinone Fe-S protein 2 [Bombyx mori]	GO:0006091//generation of precursor metabolites and energy;GO:0006119//oxidative phosphorylation;GO:0006120//mitochondrial electron transport, NADH to ubiquinone;GO:0006139//nucleobase-containing compound metabolic process;GO:0006163//purine nucleotide metabolic process;GO:0006725//cellular aromatic compound metabolic process;GO:0006753//nucleoside phosphate metabolic process;GO:0006793//phosphor…	GO:0005575//cellular_component;GO:0005622//intracellular anatomical structure;GO:0005623//obsolete cell;GO:0005634//nucleus;GO:0005654//nucleoplasm;GO:0005737//cytoplasm;GO:0005739//mitochondrion;GO:0005740//mitochondrial envelope;GO:0005743//mitochondrial inner membrane;GO:0005746//mitochondrial respirasome;GO:0005747//mitochondrial respiratory chain complex I;GO:0005759//mitochondrial matrix;GO…	GO:0003674//molecular_function;GO:0003824//catalytic activity;GO:0003954//NADH dehydrogenase activity;GO:0005488//binding;GO:0005515//protein binding;GO:0008137//NADH dehydrogenase (ubiquinone) activity;GO:0009055//electron transfer activity;GO:0016491//oxidoreductase activity;GO:0016651//oxidoreductase activity, acting on NAD(P)H;GO:0016655//oxidoreductase activity, acting on NAD(P)H, quinone or…	ko00190(Oxidative phosphorylation)
BGRP2	590.509	817.975	363.042	0.443829	-1.17192	0.00113397	0.0623794	NC_051368.1	7375052	7385336	+	2237	BGRP2	GO:0000270;GO:0001530;GO:0001871;GO:0001872;GO:0002218;GO:0002221;GO:0002253;GO:0002376;GO:0002682;GO:0002684;GO:0002757;GO:0002758;GO:0002764;GO:0003674;GO:0005488;GO:0005515;GO:0005539;GO:0005575;GO:0005576;GO:0005623;GO:0005886;GO:0006022;GO:0006026;GO:0006027;GO:0006807;GO:0006950;GO:0006952;GO:0006955;GO:0007154;GO:0007165;GO:0008150;GO:0008152;GO:0008289;GO:0008329;GO:0008592;GO:0009056;GO:…	-	opiNOG70818;opiNOG56093	RG	sp|O96363|BGBP_HYPCU Beta-1,3-glucan-binding protein (Fragment) OS=Hyphantria cunea OX=39466 GN=gnbp1 PE=2 SV=1	NP_001037450.1 beta-1,3-glucan recognition protein 2 precursor [Bombyx mori]	GO:0000270//peptidoglycan metabolic process;GO:0002218//activation of innate immune response;GO:0002221//pattern recognition receptor signaling pathway;GO:0002253//activation of immune response;GO:0002376//immune system process;GO:0002682//regulation of immune system process;GO:0002684//positive regulation of immune system process;GO:0002757//immune response-activating signal transduction;GO:0002…	GO:0005575//cellular_component;GO:0005576//extracellular region;GO:0005623//obsolete cell;GO:0005886//plasma membrane;GO:0016020//membrane;GO:0031224//intrinsic component of membrane;GO:0031225//anchored component of membrane;GO:0031226//intrinsic component of plasma membrane;GO:0044425//obsolete membrane part;GO:0044459//obsolete plasma membrane part;GO:0044464//obsolete cell part;GO:0046658//an…	GO:0001530//lipopolysaccharide binding;GO:0001871//obsolete pattern binding;GO:0001872//(1->3)-beta-D-glucan binding;GO:0003674//molecular_function;GO:0005488//binding;GO:0005515//protein binding;GO:0005539//glycosaminoglycan binding;GO:0008289//lipid binding;GO:0030246//carbohydrate binding;GO:0030247//polysaccharide binding;GO:0038023//signaling receptor activity;GO:0038187//pattern recognition…	-
LOC101746043	19.0712	0.278936	37.8634	135.742	7.08473	0.00116234	0.0636313	NC_051365.1	346785	363898	-	1772	LOC101746043	GO:0001666;GO:0003002;GO:0003674;GO:0005215;GO:0005575;GO:0005623;GO:0005886;GO:0006810;GO:0006811;GO:0006820;GO:0006950;GO:0007275;GO:0007389;GO:0007444;GO:0007447;GO:0007450;GO:0008150;GO:0009628;GO:0009888;GO:0009953;GO:0016020;GO:0016021;GO:0022857;GO:0031224;GO:0032501;GO:0032502;GO:0035220;GO:0035222;GO:0035295;GO:0036293;GO:0044425;GO:0044464;GO:0048190;GO:0048513;GO:0048731;GO:0048856;GO:…	-	opiNOG18471	G	sp|Q9V7S5|PICO_DROME Putative inorganic phosphate cotransporter OS=Drosophila melanogaster OX=7227 GN=Picot PE=2 SV=1	XP_004925372.1 putative inorganic phosphate cotransporter [Bombyx mori]	GO:0001666//response to hypoxia;GO:0003002//regionalization;GO:0006810//transport;GO:0006811//ion transport;GO:0006820//anion transport;GO:0006950//response to stress;GO:0007275//multicellular organism development;GO:0007389//pattern specification process;GO:0007444//imaginal disc development;GO:0007447//imaginal disc pattern formation;GO:0007450//dorsal/ventral pattern formation, imaginal disc;G…	GO:0005575//cellular_component;GO:0005623//obsolete cell;GO:0005886//plasma membrane;GO:0016020//membrane;GO:0016021//integral component of membrane;GO:0031224//intrinsic component of membrane;GO:0044425//obsolete membrane part;GO:0044464//obsolete cell part;GO:0071944//cell periphery;	GO:0003674//molecular_function;GO:0005215//transporter activity;GO:0022857//transmembrane transporter activity;	-
LOC101735325	17.6331	31.4437	3.82243	0.121564	-3.04021	0.00117065	0.0637781	NC_051384.1	637064	745488	+	12376	LOC101735325	-	K06271	opiNOG02296;opiNOG22862;meNOG03656;KOG3681	ZIW	sp|Q9Y4G6|TLN2_HUMAN Talin-2 OS=Homo sapiens OX=9606 GN=TLN2 PE=1 SV=4	XP_037876909.1 talin-1 isoform X5 [Bombyx mori]	-	-	-	-
IIM1	46957	81247	12666.9	0.155907	-2.68124	0.00119178	0.0644836	NC_051378.1	4508839	4510203	-	863	IIM1	-	-	opiNOG41059;meNOG44053;opiNOG68950	R	sp|O45599|CBD1_CAEEL Chitin-binding domain protein cbd-1 OS=Caenorhabditis elegans OX=6239 GN=cbd-1 PE=3 SV=2	NP_001243938.1 insect intestinal mucin precursor [Bombyx mori]	-	-	-	-
Tret1	734.498	1016.31	452.683	0.445416	-1.16677	0.00119498	0.0644836	NC_051362.1	9115317	9122152	-	2629	Tret1	GO:0003674;GO:0005215;GO:0005351;GO:0005355;GO:0005402;GO:0005575;GO:0005623;GO:0005886;GO:0006810;GO:0006811;GO:0006812;GO:0008150;GO:0008324;GO:0008643;GO:0008645;GO:0015075;GO:0015077;GO:0015078;GO:0015144;GO:0015145;GO:0015149;GO:0015154;GO:0015157;GO:0015291;GO:0015293;GO:0015294;GO:0015295;GO:0015318;GO:0015574;GO:0015672;GO:0015749;GO:0015766;GO:0015771;GO:0015772;GO:0016020;GO:0022804;GO:…	K14258	opiNOG04964;opiNOG09774	R	sp|A9ZSY3|TRET1_BOMMO Facilitated trehalose transporter Tret1 OS=Bombyx mori OX=7091 GN=Tret1 PE=1 SV=1	XP_037866721.1 facilitated trehalose transporter Tret1 isoform X1 [Bombyx mori]	GO:0006810//transport;GO:0006811//ion transport;GO:0006812//cation transport;GO:0008150//biological_process;GO:0008643//carbohydrate transport;GO:0008645//hexose transmembrane transport;GO:0015749//monosaccharide transmembrane transport;GO:0015766//disaccharide transport;GO:0015771//trehalose transport;GO:0015772//oligosaccharide transport;GO:0034219//carbohydrate transmembrane transport;GO:00342…	GO:0005575//cellular_component;GO:0005623//obsolete cell;GO:0005886//plasma membrane;GO:0016020//membrane;GO:0044464//obsolete cell part;GO:0071944//cell periphery;	GO:0003674//molecular_function;GO:0005215//transporter activity;GO:0005351//carbohydrate:proton symporter activity;GO:0005355//glucose transmembrane transporter activity;GO:0005402//carbohydrate:cation symporter activity;GO:0008324//cation transmembrane transporter activity;GO:0015075//ion transmembrane transporter activity;GO:0015078//proton transmembrane transporter activity;GO:0015144//carbohy…	-
LOC119628628	78.6876	113.399	43.9766	0.387806	-1.36659	0.00120443	0.0646852	NC_051363.1	15246263	15269790	+	1796	LOC119628628	GO:0003674;GO:0003824;GO:0004364;GO:0004601;GO:0004602;GO:0005575;GO:0005576;GO:0005622;GO:0005623;GO:0005737;GO:0006518;GO:0006575;GO:0006749;GO:0006790;GO:0006807;GO:0008150;GO:0008152;GO:0009636;GO:0009987;GO:0016209;GO:0016491;GO:0016684;GO:0016740;GO:0016765;GO:0016829;GO:0016848;GO:0018833;GO:0034641;GO:0042221;GO:0043603;GO:0044237;GO:0044424;GO:0044464;GO:0050896;GO:0051186;GO:0051716;GO:…	K00799	opiNOG15729;COG0625	O	sp|Q93113|GST1D_ANOGA Glutathione S-transferase 1, isoform D OS=Anopheles gambiae OX=7165 GN=GstD1 PE=1 SV=1	XP_037867589.1 glutathione S-transferase 1-1-like isoform X2 [Bombyx mori]	GO:0006518//peptide metabolic process;GO:0006575//cellular modified amino acid metabolic process;GO:0006749//glutathione metabolic process;GO:0006790//sulfur compound metabolic process;GO:0006807//nitrogen compound metabolic process;GO:0008150//biological_process;GO:0008152//metabolic process;GO:0009636//response to toxic substance;GO:0009987//cellular process;GO:0034641//cellular nitrogen compou…	GO:0005575//cellular_component;GO:0005576//extracellular region;GO:0005622//intracellular anatomical structure;GO:0005623//obsolete cell;GO:0005737//cytoplasm;GO:0044424//obsolete intracellular part;GO:0044464//obsolete cell part;	GO:0003674//molecular_function;GO:0003824//catalytic activity;GO:0004364//glutathione transferase activity;GO:0004601//peroxidase activity;GO:0004602//glutathione peroxidase activity;GO:0016209//antioxidant activity;GO:0016491//oxidoreductase activity;GO:0016684//oxidoreductase activity, acting on peroxide as acceptor;GO:0016740//transferase activity;GO:0016765//transferase activity, transferring…	ko00983(Drug metabolism - other enzymes);ko00982(Drug metabolism - cytochrome P450);ko00980(Metabolism of xenobiotics by cytochrome P450);ko00480(Glutathione metabolism)
LOC105842975	62.6804	111.057	14.3033	0.128792	-2.95689	0.00122391	0.0654217	NC_051364.1	621800	622891	+	547	LOC105842975	-	-	-	-	-	XP_012553055.1 uncharacterized protein LOC105842975 [Bombyx mori]	-	-	-	-
LOC693027	1280.14	1784.58	775.695	0.434666	-1.20202	0.00123388	0.0654902	NC_051374.1	2174021	2191077	-	3102	LOC693027	GO:0005575;GO:0005623;GO:0005886;GO:0016020;GO:0016323;GO:0044425;GO:0044459;GO:0044464;GO:0071944;GO:0098590	K01194	opiNOG02219	G	sp|P32358|TREA_BOMMO Trehalase OS=Bombyx mori OX=7091 PE=1 SV=1	NP_001037458.1 trehalase precursor [Bombyx mori]	-	GO:0005575//cellular_component;GO:0005623//obsolete cell;GO:0005886//plasma membrane;GO:0016020//membrane;GO:0016323//basolateral plasma membrane;GO:0044425//obsolete membrane part;GO:0044459//obsolete plasma membrane part;GO:0044464//obsolete cell part;GO:0071944//cell periphery;GO:0098590//plasma membrane region;	-	ko00500(Starch and sucrose metabolism)
LOC101743571	20.0097	7.74924	32.2702	4.16431	2.05808	0.00123675	0.0654902	NC_051385.1	3993577	4002934	+	2653	LOC101743571	GO:0002119;GO:0002164;GO:0002790;GO:0003674;GO:0005085;GO:0005488;GO:0005515;GO:0005575;GO:0005576;GO:0005622;GO:0005623;GO:0005737;GO:0005768;GO:0005769;GO:0005770;GO:0005829;GO:0006810;GO:0006873;GO:0006875;GO:0006879;GO:0006897;GO:0006909;GO:0006996;GO:0007034;GO:0007041;GO:0007275;GO:0007528;GO:0008104;GO:0008150;GO:0008333;GO:0009306;GO:0009653;GO:0009790;GO:0009791;GO:0009792;GO:0009987;GO:…	K20195	opiNOG00870	U	sp|Q9YGN1|SAND_TAKRU Protein SAND OS=Takifugu rubripes OX=31033 GN=sand PE=3 SV=1	XP_037877067.1 protein SAND [Bombyx mori]	GO:0002119//nematode larval development;GO:0002164//larval development;GO:0002790//peptide secretion;GO:0006810//transport;GO:0006873//cellular ion homeostasis;GO:0006875//cellular metal ion homeostasis;GO:0006879//cellular iron ion homeostasis;GO:0006897//endocytosis;GO:0006909//phagocytosis;GO:0006996//organelle organization;GO:0007034//vacuolar transport;GO:0007041//lysosomal transport;GO:0007…	GO:0005575//cellular_component;GO:0005576//extracellular region;GO:0005622//intracellular anatomical structure;GO:0005623//obsolete cell;GO:0005737//cytoplasm;GO:0005768//endosome;GO:0005769//early endosome;GO:0005770//late endosome;GO:0005829//cytosol;GO:0012505//endomembrane system;GO:0016020//membrane;GO:0031410//cytoplasmic vesicle;GO:0031982//vesicle;GO:0032991//protein-containing complex;GO…	GO:0003674//molecular_function;GO:0005085//guanyl-nucleotide exchange factor activity;GO:0005488//binding;GO:0005515//protein binding;GO:0019899//enzyme binding;GO:0051020//GTPase binding;GO:0098772//molecular function regulator;	-
LOC101743180	1198.14	1612.54	783.735	0.486024	-1.0409	0.00125104	0.0658053	NC_051370.1	8121819	8140540	-	3413	LOC101743180	GO:0000003;GO:0000122;GO:0000139;GO:0000902;GO:0000976;GO:0000977;GO:0000978;GO:0000981;GO:0000982;GO:0000987;GO:0001012;GO:0001067;GO:0001077;GO:0001078;GO:0001101;GO:0001227;GO:0001228;GO:0001889;GO:0002027;GO:0002791;GO:0002792;GO:0003062;GO:0003674;GO:0003676;GO:0003677;GO:0003682;GO:0003690;GO:0003700;GO:0004879;GO:0005488;GO:0005515;GO:0005575;GO:0005622;GO:0005623;GO:0005634;GO:0005635;GO:…	K07197	KOG2588;opiNOG03255	K	sp|P56720|SRBP1_RAT Sterol regulatory element-binding protein 1 OS=Rattus norvegicus OX=10116 GN=Srebf1 PE=1 SV=3	XP_004927874.2 sterol regulatory element-binding protein 1 [Bombyx mori]	GO:0000003//reproduction;GO:0000122//negative regulation of transcription by RNA polymerase II;GO:0000902//cell morphogenesis;GO:0001101//response to acid chemical;GO:0001889//liver development;GO:0002027//regulation of heart rate;GO:0002791//regulation of peptide secretion;GO:0002792//negative regulation of peptide secretion;GO:0003062//regulation of heart rate by chemical signal;GO:0006066//alc…	GO:0000139//Golgi membrane;GO:0005575//cellular_component;GO:0005622//intracellular anatomical structure;GO:0005623//obsolete cell;GO:0005634//nucleus;GO:0005635//nuclear envelope;GO:0005654//nucleoplasm;GO:0005737//cytoplasm;GO:0005739//mitochondrion;GO:0005783//endoplasmic reticulum;GO:0005789//endoplasmic reticulum membrane;GO:0005794//Golgi apparatus;GO:0005798//Golgi-associated vesicle;GO:00…	GO:0000976//transcription cis-regulatory region binding;GO:0000977//RNA polymerase II transcription regulatory region sequence-specific DNA binding;GO:0000978//RNA polymerase II cis-regulatory region sequence-specific DNA binding;GO:0000981//DNA-binding transcription factor activity, RNA polymerase II-specific;GO:0000987//cis-regulatory region sequence-specific DNA binding;GO:0001067//transcripti…	-
LOC101743146	46.104	3.25354	88.9544	27.3408	4.77298	0.00125432	0.0658053	NC_051376.1	7276413	7481006	+	5325	LOC101743146	GO:0000003;GO:0001653;GO:0001666;GO:0001817;GO:0001819;GO:0001932;GO:0001934;GO:0001965;GO:0002027;GO:0002376;GO:0002682;GO:0002684;GO:0002694;GO:0002696;GO:0002697;GO:0002699;GO:0002703;GO:0002705;GO:0002790;GO:0002791;GO:0002792;GO:0002886;GO:0002888;GO:0003008;GO:0003013;GO:0003674;GO:0004888;GO:0004930;GO:0004948;GO:0005102;GO:0005179;GO:0005488;GO:0005515;GO:0005575;GO:0005622;GO:0005623;GO:…	K04578	opiNOG04325;KOG4564	T	sp|P35464|DIHR_MANSE Diuretic hormone receptor OS=Manduca sexta OX=7130 PE=2 SV=1	XP_021208421.1 diuretic hormone receptor isoform X3 [Bombyx mori]	GO:0000003//reproduction;GO:0001666//response to hypoxia;GO:0001817//regulation of cytokine production;GO:0001819//positive regulation of cytokine production;GO:0001932//regulation of protein phosphorylation;GO:0001934//positive regulation of protein phosphorylation;GO:0002027//regulation of heart rate;GO:0002376//immune system process;GO:0002682//regulation of immune system process;GO:0002684//p…	GO:0005575//cellular_component;GO:0005622//intracellular anatomical structure;GO:0005623//obsolete cell;GO:0005737//cytoplasm;GO:0005768//endosome;GO:0005770//late endosome;GO:0005771//multivesicular body;GO:0005783//endoplasmic reticulum;GO:0005791//rough endoplasmic reticulum;GO:0005794//Golgi apparatus;GO:0005802//trans-Golgi network;GO:0005886//plasma membrane;GO:0005887//integral component o…	GO:0001653//peptide receptor activity;GO:0001965//G-protein alpha-subunit binding;GO:0003674//molecular_function;GO:0004888//transmembrane signaling receptor activity;GO:0004930//G protein-coupled receptor activity;GO:0004948//calcitonin receptor activity;GO:0005102//signaling receptor binding;GO:0005179//hormone activity;GO:0005488//binding;GO:0005515//protein binding;GO:0008036//diuretic hormon…	ko04080(Neuroactive ligand-receptor interaction)
LOC101735458	8.20452	15.1871	1.22192	0.0804578	-3.63562	0.00128266	0.0669818	NC_051381.1	16750302	16755729	+	2569	LOC101735458	GO:0003674;GO:0005488;GO:0005515;GO:0005575;GO:0005622;GO:0005623;GO:0005737;GO:0005814;GO:0005815;GO:0005829;GO:0005856;GO:0005868;GO:0005875;GO:0005929;GO:0005930;GO:0006810;GO:0006928;GO:0006996;GO:0007017;GO:0007018;GO:0008150;GO:0009987;GO:0010970;GO:0015630;GO:0016043;GO:0022607;GO:0030030;GO:0030031;GO:0030286;GO:0030705;GO:0031503;GO:0032838;GO:0032991;GO:0035735;GO:0036064;GO:0042073;GO:…	-	meNOG60204;opiNOG05488	RZ	-	XP_004925109.1 cytoplasmic dynein 2 intermediate chain 2 [Bombyx mori]	GO:0006810//transport;GO:0006928//movement of cell or subcellular component;GO:0006996//organelle organization;GO:0007017//microtubule-based process;GO:0007018//microtubule-based movement;GO:0008150//biological_process;GO:0009987//cellular process;GO:0010970//transport along microtubule;GO:0016043//cellular component organization;GO:0022607//cellular component assembly;GO:0030030//cell projection…	GO:0005575//cellular_component;GO:0005622//intracellular anatomical structure;GO:0005623//obsolete cell;GO:0005737//cytoplasm;GO:0005814//centriole;GO:0005815//microtubule organizing center;GO:0005829//cytosol;GO:0005856//cytoskeleton;GO:0005868//cytoplasmic dynein complex;GO:0005875//microtubule associated complex;GO:0005929//cilium;GO:0005930//axoneme;GO:0015630//microtubule cytoskeleton;GO:003…	GO:0003674//molecular_function;GO:0005488//binding;GO:0005515//protein binding;GO:0045503//dynein light chain binding;GO:0045504//dynein heavy chain binding;	-
LOC101738706	52.063	77.5278	26.5982	0.343079	-1.54339	0.00130353	0.0677598	NC_051379.1	13052897	13072311	+	2495	LOC101738706	-	-	opiNOG45793;NOG102641	RS	-	XP_021203883.1 uncharacterized protein LOC101738706 isoform X1 [Bombyx mori]	-	-	-	-
LOC101737050	341.48	481.957	201.003	0.417056	-1.26169	0.0013221	0.0681003	NC_051385.1	7313911	7338483	+	2308	LOC101737050	GO:0002225;GO:0002376;GO:0002682;GO:0002684;GO:0002697;GO:0002699;GO:0002700;GO:0002702;GO:0002759;GO:0002760;GO:0002784;GO:0002788;GO:0002804;GO:0002831;GO:0002833;GO:0002920;GO:0002922;GO:0003674;GO:0003824;GO:0004175;GO:0004252;GO:0005488;GO:0005509;GO:0005575;GO:0005576;GO:0006508;GO:0006807;GO:0006950;GO:0006952;GO:0006955;GO:0008150;GO:0008152;GO:0008233;GO:0008236;GO:0008592;GO:0009605;GO:…	-	COG5640	O	sp|Q9XXV0|PPAE_BOMMO Phenoloxidase-activating enzyme OS=Bombyx mori OX=7091 GN=PPAE PE=1 SV=2	XP_037877078.1 phenoloxidase-activating enzyme-like isoform X1 [Bombyx mori]	GO:0002225//positive regulation of antimicrobial peptide production;GO:0002376//immune system process;GO:0002682//regulation of immune system process;GO:0002684//positive regulation of immune system process;GO:0002697//regulation of immune effector process;GO:0002699//positive regulation of immune effector process;GO:0002700//regulation of production of molecular mediator of immune response;GO:00…	GO:0005575//cellular_component;GO:0005576//extracellular region;	GO:0003674//molecular_function;GO:0003824//catalytic activity;GO:0004175//endopeptidase activity;GO:0004252//serine-type endopeptidase activity;GO:0005488//binding;GO:0005509//calcium ion binding;GO:0008233//peptidase activity;GO:0008236//serine-type peptidase activity;GO:0016787//hydrolase activity;GO:0017171//serine hydrolase activity;GO:0043167//ion binding;GO:0043169//cation binding;GO:004687…	-
LOC119629987	22.1706	42.095	2.24614	0.0533588	-4.22813	0.0013221	0.0681003	NC_051376.1	14604518	14609492	+	985	LOC119629987	-	-	-	-	-	XP_037873692.1 uncharacterized protein LOC119629987 isoform X1 [Bombyx mori]	-	-	-	-
LOC101742700	433.566	266.415	600.717	2.25482	1.17301	0.00135582	0.0694108	NC_051358.1	8967936	8975736	+	2015	LOC101742700	GO:0003674;GO:0005215;GO:0005216;GO:0005261;GO:0005262;GO:0005488;GO:0005509;GO:0005575;GO:0005623;GO:0005886;GO:0005887;GO:0006810;GO:0006811;GO:0006812;GO:0006813;GO:0006814;GO:0006816;GO:0006873;GO:0006874;GO:0006875;GO:0008150;GO:0008273;GO:0008324;GO:0009987;GO:0015075;GO:0015077;GO:0015079;GO:0015081;GO:0015085;GO:0015267;GO:0015291;GO:0015297;GO:0015298;GO:0015318;GO:0015368;GO:0015491;GO:…	-	opiNOG06750;NOG122928;opiNOG71858	PT	sp|Q8NFF2|NCKX4_HUMAN Sodium/potassium/calcium exchanger 4 OS=Homo sapiens OX=9606 GN=SLC24A4 PE=1 SV=2	XP_004929967.2 sodium/potassium/calcium exchanger 4 [Bombyx mori]	GO:0006810//transport;GO:0006811//ion transport;GO:0006812//cation transport;GO:0006813//potassium ion transport;GO:0006814//sodium ion transport;GO:0006816//calcium ion transport;GO:0006873//cellular ion homeostasis;GO:0006874//cellular calcium ion homeostasis;GO:0006875//cellular metal ion homeostasis;GO:0008150//biological_process;GO:0009987//cellular process;GO:0019725//cellular homeostasis;G…	GO:0005575//cellular_component;GO:0005623//obsolete cell;GO:0005886//plasma membrane;GO:0005887//integral component of plasma membrane;GO:0016020//membrane;GO:0016021//integral component of membrane;GO:0031224//intrinsic component of membrane;GO:0031226//intrinsic component of plasma membrane;GO:0044425//obsolete membrane part;GO:0044459//obsolete plasma membrane part;GO:0044464//obsolete cell pa…	GO:0003674//molecular_function;GO:0005215//transporter activity;GO:0005216//ion channel activity;GO:0005261//cation channel activity;GO:0005262//calcium channel activity;GO:0005488//binding;GO:0005509//calcium ion binding;GO:0008273//calcium, potassium:sodium antiporter activity;GO:0008324//cation transmembrane transporter activity;GO:0015075//ion transmembrane transporter activity;GO:0015079//po…	-
LOC101746747	5135.8	2990.31	7281.3	2.43496	1.2839	0.0013598	0.0694108	NC_051379.1	17400904	17421516	-	5215	LOC101746747	GO:0000272;GO:0001775;GO:0002252;GO:0002263;GO:0002274;GO:0002275;GO:0002283;GO:0002366;GO:0002376;GO:0002443;GO:0002444;GO:0002446;GO:0003674;GO:0003824;GO:0004133;GO:0004134;GO:0004135;GO:0004553;GO:0005575;GO:0005576;GO:0005622;GO:0005623;GO:0005737;GO:0005829;GO:0005975;GO:0005976;GO:0005977;GO:0005980;GO:0006073;GO:0006091;GO:0006112;GO:0006810;GO:0006887;GO:0006955;GO:0008150;GO:0008152;GO:…	K01196	opiNOG02012	G	sp|Q2PQH8|GDE_CANLF Glycogen debranching enzyme OS=Canis lupus familiaris OX=9615 GN=AGL PE=2 SV=1	XP_037874699.1 glycogen debranching enzyme isoform X1 [Bombyx mori]	GO:0000272//polysaccharide catabolic process;GO:0001775//cell activation;GO:0002252//immune effector process;GO:0002263//cell activation involved in immune response;GO:0002274//myeloid leukocyte activation;GO:0002275//myeloid cell activation involved in immune response;GO:0002283//neutrophil activation involved in immune response;GO:0002366//leukocyte activation involved in immune response;GO:000…	GO:0005575//cellular_component;GO:0005576//extracellular region;GO:0005622//intracellular anatomical structure;GO:0005623//obsolete cell;GO:0005737//cytoplasm;GO:0005829//cytosol;GO:0012505//endomembrane system;GO:0030141//secretory granule;GO:0031410//cytoplasmic vesicle;GO:0031974//membrane-enclosed lumen;GO:0031982//vesicle;GO:0031983//vesicle lumen;GO:0032991//protein-containing complex;GO:00…	GO:0003674//molecular_function;GO:0003824//catalytic activity;GO:0004133//glycogen debranching enzyme activity;GO:0004134//4-alpha-glucanotransferase activity;GO:0004135//amylo-alpha-1,6-glucosidase activity;GO:0004553//hydrolase activity, hydrolyzing O-glycosyl compounds;GO:0015926//glucosidase activity;GO:0016740//transferase activity;GO:0016757//glycosyltransferase activity;GO:0016758//hexosyl…	ko00500(Starch and sucrose metabolism)
LOC101739618	42.6751	20.1751	65.175	3.23046	1.69174	0.00138136	0.0701425	NC_051358.1	18454421	18476417	-	2753	LOC101739618	GO:0003674;GO:0003824;GO:0004175;GO:0004222;GO:0005488;GO:0005515;GO:0005575;GO:0005622;GO:0005623;GO:0005737;GO:0005739;GO:0005740;GO:0005743;GO:0005745;GO:0005757;GO:0006508;GO:0006807;GO:0006810;GO:0006811;GO:0006812;GO:0006816;GO:0006839;GO:0006851;GO:0006928;GO:0006996;GO:0007005;GO:0007006;GO:0007017;GO:0007018;GO:0007155;GO:0007275;GO:0007399;GO:0008088;GO:0008089;GO:0008150;GO:0008152;GO:…	K09552	opiNOG00959	O	sp|Q7TT47|SPG7_RAT Paraplegin OS=Rattus norvegicus OX=10116 GN=Spg7 PE=2 SV=2	XP_004933193.1 paraplegin [Bombyx mori]	GO:0006508//proteolysis;GO:0006807//nitrogen compound metabolic process;GO:0006810//transport;GO:0006811//ion transport;GO:0006812//cation transport;GO:0006816//calcium ion transport;GO:0006839//mitochondrial transport;GO:0006851//mitochondrial calcium ion transmembrane transport;GO:0006928//movement of cell or subcellular component;GO:0006996//organelle organization;GO:0007005//mitochondrion org…	GO:0005575//cellular_component;GO:0005622//intracellular anatomical structure;GO:0005623//obsolete cell;GO:0005737//cytoplasm;GO:0005739//mitochondrion;GO:0005740//mitochondrial envelope;GO:0005743//mitochondrial inner membrane;GO:0005745//m-AAA complex;GO:0005757//mitochondrial permeability transition pore complex;GO:0016020//membrane;GO:0016021//integral component of membrane;GO:0019866//organe…	GO:0003674//molecular_function;GO:0003824//catalytic activity;GO:0004175//endopeptidase activity;GO:0004222//metalloendopeptidase activity;GO:0005488//binding;GO:0005515//protein binding;GO:0008233//peptidase activity;GO:0008237//metallopeptidase activity;GO:0016462//pyrophosphatase activity;GO:0016787//hydrolase activity;GO:0016817//hydrolase activity, acting on acid anhydrides;GO:0016818//hydro…	-
LOC101739769	82.3184	43.2652	121.371	2.80529	1.48815	0.00138651	0.0701425	NC_051368.1	166519	177785	-	1733	LOC101739769	GO:0003674;GO:0005198;GO:0005200;GO:0005575;GO:0005622;GO:0005623;GO:0005856;GO:0005874;GO:0006996;GO:0007010;GO:0008150;GO:0009987;GO:0015630;GO:0016043;GO:0043226;GO:0043228;GO:0043229;GO:0043232;GO:0044422;GO:0044424;GO:0044430;GO:0044446;GO:0044464;GO:0071840;GO:0099080;GO:0099081;GO:0099512;GO:0099513	K07375	COG5023;opiNOG00555	Z	sp|Q3ZBU7|TBB4A_BOVIN Tubulin beta-4A chain OS=Bos taurus OX=9913 GN=TUBB4A PE=2 SV=1	XP_021204732.1 tubulin beta chain isoform X2 [Bombyx mori]	GO:0006996//organelle organization;GO:0007010//cytoskeleton organization;GO:0008150//biological_process;GO:0009987//cellular process;GO:0016043//cellular component organization;GO:0071840//cellular component organization or biogenesis;	GO:0005575//cellular_component;GO:0005622//intracellular anatomical structure;GO:0005623//obsolete cell;GO:0005856//cytoskeleton;GO:0005874//microtubule;GO:0015630//microtubule cytoskeleton;GO:0043226//organelle;GO:0043228//non-membrane-bounded organelle;GO:0043229//intracellular organelle;GO:0043232//intracellular non-membrane-bounded organelle;GO:0044422//obsolete organelle part;GO:0044424//obs…	GO:0003674//molecular_function;GO:0005198//structural molecule activity;GO:0005200//structural constituent of cytoskeleton;	ko04145(Phagosome)
LOC101745131	5552.52	7622.2	3482.84	0.456934	-1.12994	0.00143116	0.0720798	NC_051380.1	21144706	21153749	-	1662	LOC101745131	GO:0005575;GO:0005622;GO:0005623;GO:0005737;GO:0005886;GO:0005887;GO:0007154;GO:0007165;GO:0007166;GO:0008150;GO:0009987;GO:0016020;GO:0016021;GO:0023052;GO:0031224;GO:0031226;GO:0044424;GO:0044425;GO:0044444;GO:0044459;GO:0044464;GO:0045169;GO:0050789;GO:0050794;GO:0050896;GO:0051716;GO:0065007;GO:0071944	K06497	opiNOG02351;meNOG30697;opiNOG38128;NOG120217	RS	sp|P19331|IM23_SCHMA 23 kDa integral membrane protein OS=Schistosoma mansoni OX=6183 PE=2 SV=1	XP_037875387.1 23 kDa integral membrane protein isoform X3 [Bombyx mori]	GO:0007154//cell communication;GO:0007165//signal transduction;GO:0007166//cell surface receptor signaling pathway;GO:0008150//biological_process;GO:0009987//cellular process;GO:0023052//signaling;GO:0050789//regulation of biological process;GO:0050794//regulation of cellular process;GO:0050896//response to stimulus;GO:0051716//cellular response to stimulus;GO:0065007//biological regulation;	GO:0005575//cellular_component;GO:0005622//intracellular anatomical structure;GO:0005623//obsolete cell;GO:0005737//cytoplasm;GO:0005886//plasma membrane;GO:0005887//integral component of plasma membrane;GO:0016020//membrane;GO:0016021//integral component of membrane;GO:0031224//intrinsic component of membrane;GO:0031226//intrinsic component of plasma membrane;GO:0044424//obsolete intracellular p…	-	ko04142(Lysosome)
LOC101740476	11.4792	20.3189	2.6394	0.129899	-2.94454	0.00146534	0.0734743	NC_051361.1	8794914	8805363	+	2221	LOC101740476	GO:0000122;GO:0000209;GO:0000981;GO:0001503;GO:0001649;GO:0001654;GO:0001775;GO:0001959;GO:0002376;GO:0002520;GO:0002521;GO:0002682;GO:0002683;GO:0002684;GO:0002694;GO:0002695;GO:0002696;GO:0003674;GO:0003676;GO:0003677;GO:0003700;GO:0003712;GO:0003713;GO:0005488;GO:0005515;GO:0005575;GO:0005622;GO:0005623;GO:0005634;GO:0005654;GO:0005667;GO:0006139;GO:0006351;GO:0006352;GO:0006355;GO:0006357;GO:…	-	opiNOG16418	K	sp|Q24040|BGB_DROME Protein big brother OS=Drosophila melanogaster OX=7227 GN=Bgb PE=2 SV=3	XP_004933708.1 protein big brother [Bombyx mori]	GO:0000122//negative regulation of transcription by RNA polymerase II;GO:0000209//protein polyubiquitination;GO:0001503//ossification;GO:0001649//osteoblast differentiation;GO:0001654//eye development;GO:0001775//cell activation;GO:0001959//regulation of cytokine-mediated signaling pathway;GO:0002376//immune system process;GO:0002520//immune system development;GO:0002521//leukocyte differentiatio…	GO:0005575//cellular_component;GO:0005622//intracellular anatomical structure;GO:0005623//obsolete cell;GO:0005634//nucleus;GO:0005654//nucleoplasm;GO:0005667//transcription regulator complex;GO:0016513//core-binding factor complex;GO:0031974//membrane-enclosed lumen;GO:0031981//nuclear lumen;GO:0032991//protein-containing complex;GO:0043226//organelle;GO:0043227//membrane-bounded organelle;GO:00…	GO:0000981//DNA-binding transcription factor activity, RNA polymerase II-specific;GO:0003674//molecular_function;GO:0003676//nucleic acid binding;GO:0003677//DNA binding;GO:0003700//DNA-binding transcription factor activity;GO:0003712//transcription coregulator activity;GO:0003713//transcription coactivator activity;GO:0005488//binding;GO:0005515//protein binding;GO:0008134//transcription factor …	-
LOC692857	105.378	61.4345	149.322	2.43059	1.28131	0.00148678	0.0742213	NC_051362.1	14070943	14072854	-	949	LOC692857	GO:0003674;GO:0003824;GO:0004721;GO:0004725;GO:0005575;GO:0005622;GO:0005623;GO:0005634;GO:0005737;GO:0006464;GO:0006470;GO:0006793;GO:0006796;GO:0006807;GO:0008150;GO:0008152;GO:0009987;GO:0016311;GO:0016787;GO:0016788;GO:0016791;GO:0019538;GO:0035335;GO:0036211;GO:0042578;GO:0043170;GO:0043226;GO:0043227;GO:0043229;GO:0043231;GO:0043412;GO:0044237;GO:0044238;GO:0044260;GO:0044267;GO:0044424;GO:…	K14394	opiNOG26446	T	sp|P24666|PPAC_HUMAN Low molecular weight phosphotyrosine protein phosphatase OS=Homo sapiens OX=9606 GN=ACP1 PE=1 SV=3	NP_001040167.1 acid phosphatase isoenzyme [Bombyx mori]	GO:0006464//cellular protein modification process;GO:0006470//protein dephosphorylation;GO:0006793//phosphorus metabolic process;GO:0006796//phosphate-containing compound metabolic process;GO:0006807//nitrogen compound metabolic process;GO:0008150//biological_process;GO:0008152//metabolic process;GO:0009987//cellular process;GO:0016311//dephosphorylation;GO:0019538//protein metabolic process;GO:0…	GO:0005575//cellular_component;GO:0005622//intracellular anatomical structure;GO:0005623//obsolete cell;GO:0005634//nucleus;GO:0005737//cytoplasm;GO:0043226//organelle;GO:0043227//membrane-bounded organelle;GO:0043229//intracellular organelle;GO:0043231//intracellular membrane-bounded organelle;GO:0044424//obsolete intracellular part;GO:0044464//obsolete cell part;	GO:0003674//molecular_function;GO:0003824//catalytic activity;GO:0004721//phosphoprotein phosphatase activity;GO:0004725//protein tyrosine phosphatase activity;GO:0016787//hydrolase activity;GO:0016788//hydrolase activity, acting on ester bonds;GO:0016791//phosphatase activity;GO:0042578//phosphoric ester hydrolase activity;GO:0140096//catalytic activity, acting on a protein;	ko00740(Riboflavin metabolism);ko00730(Thiamine metabolism)
LOC101745886	9.96374	2.15718	17.7703	8.23773	3.04225	0.00150387	0.0745439	NC_051358.1	4820034	4828014	+	2402	LOC101745886	GO:0000166;GO:0001655;GO:0001822;GO:0002064;GO:0003674;GO:0003824;GO:0004672;GO:0005488;GO:0005575;GO:0005622;GO:0005623;GO:0005737;GO:0005739;GO:0006091;GO:0006119;GO:0006122;GO:0006139;GO:0006163;GO:0006464;GO:0006468;GO:0006725;GO:0006732;GO:0006733;GO:0006743;GO:0006744;GO:0006753;GO:0006793;GO:0006796;GO:0006807;GO:0007275;GO:0007399;GO:0007417;GO:0007420;GO:0008150;GO:0008152;GO:0009058;GO:…	K08869	opiNOG08429;opiNOG01047	R	sp|A3QJU3|COQ8B_DANRE Atypical kinase COQ8B, mitochondrial OS=Danio rerio OX=7955 GN=coq8b PE=3 SV=2	XP_028035462.1 atypical kinase COQ8B, mitochondrial [Bombyx mandarina]	GO:0001655//urogenital system development;GO:0001822//kidney development;GO:0002064//epithelial cell development;GO:0006091//generation of precursor metabolites and energy;GO:0006119//oxidative phosphorylation;GO:0006122//mitochondrial electron transport, ubiquinol to cytochrome c;GO:0006139//nucleobase-containing compound metabolic process;GO:0006163//purine nucleotide metabolic process;GO:00064…	GO:0005575//cellular_component;GO:0005622//intracellular anatomical structure;GO:0005623//obsolete cell;GO:0005737//cytoplasm;GO:0005739//mitochondrion;GO:0043226//organelle;GO:0043227//membrane-bounded organelle;GO:0043229//intracellular organelle;GO:0043231//intracellular membrane-bounded organelle;GO:0044424//obsolete intracellular part;GO:0044444//obsolete cytoplasmic part;GO:0044464//obsolet…	GO:0000166//nucleotide binding;GO:0003674//molecular_function;GO:0003824//catalytic activity;GO:0004672//protein kinase activity;GO:0005488//binding;GO:0016301//kinase activity;GO:0016740//transferase activity;GO:0016772//transferase activity, transferring phosphorus-containing groups;GO:0016773//phosphotransferase activity, alcohol group as acceptor;GO:0017076//purine nucleotide binding;GO:00305…	-
LOC119629384	15.2463	25.9217	4.57077	0.17633	-2.50365	0.0015064	0.0745439	NC_051370.1	10713403	10721857	+	5469	LOC119629384	-	-	opiNOG44935	R	-	XP_037870994.1 uncharacterized protein LOC119629384 [Bombyx mori]	-	-	-	-
LOC101737711	36.85	56.8321	16.8678	0.2968	-1.75244	0.00157361	0.0775052	NC_051385.1	7510230	7523295	-	1970	LOC101737711	GO:0000003;GO:0001664;GO:0002090;GO:0002092;GO:0003674;GO:0003779;GO:0005080;GO:0005102;GO:0005484;GO:0005488;GO:0005515;GO:0005543;GO:0005575;GO:0005622;GO:0005623;GO:0005737;GO:0005739;GO:0005768;GO:0005769;GO:0005794;GO:0005829;GO:0005886;GO:0006139;GO:0006259;GO:0006304;GO:0006305;GO:0006306;GO:0006464;GO:0006468;GO:0006605;GO:0006725;GO:0006793;GO:0006796;GO:0006807;GO:0006810;GO:0006811;GO:…	-	opiNOG04641	T	sp|Q9EP80|PICK1_RAT PRKCA-binding protein OS=Rattus norvegicus OX=10116 GN=Pick1 PE=1 SV=1	XP_004923470.1 PRKCA-binding protein isoform X5 [Bombyx mori]	GO:0000003//reproduction;GO:0002090//regulation of receptor internalization;GO:0002092//positive regulation of receptor internalization;GO:0006139//nucleobase-containing compound metabolic process;GO:0006259//DNA metabolic process;GO:0006304//DNA modification;GO:0006305//DNA alkylation;GO:0006306//DNA methylation;GO:0006464//cellular protein modification process;GO:0006468//protein phosphorylatio…	GO:0005575//cellular_component;GO:0005622//intracellular anatomical structure;GO:0005623//obsolete cell;GO:0005737//cytoplasm;GO:0005739//mitochondrion;GO:0005768//endosome;GO:0005769//early endosome;GO:0005794//Golgi apparatus;GO:0005829//cytosol;GO:0005886//plasma membrane;GO:0008021//synaptic vesicle;GO:0012505//endomembrane system;GO:0012506//vesicle membrane;GO:0014069//postsynaptic density;…	GO:0001664//G protein-coupled receptor binding;GO:0003674//molecular_function;GO:0003779//actin binding;GO:0005080//protein kinase C binding;GO:0005102//signaling receptor binding;GO:0005484//SNAP receptor activity;GO:0005488//binding;GO:0005515//protein binding;GO:0005543//phospholipid binding;GO:0008022//protein C-terminus binding;GO:0008092//cytoskeletal protein binding;GO:0008289//lipid bindi…	-
LOC101740045	3.78227	0	7.56454	Inf	Inf	0.00157992	0.0775052	NC_051362.1	17879627	17962718	-	4278	LOC101740045	-	-	opiNOG38012	S	-	XP_012543920.1 uncharacterized protein LOC101740045 [Bombyx mori]	-	-	-	-
LOC101736436	400659	100733	700584	6.95485	2.79802	0.00160206	0.0782522	NC_051378.1	13355619	13368024	-	1013	LOC101736436	-	-	opiNOG59123;meNOG43744	O	sp|Q07276|KLK1_MACFA Kallikrein-1 OS=Macaca fascicularis OX=9541 GN=KLK1 PE=2 SV=1	XP_004925042.1 kallikrein-1 [Bombyx mori]	-	-	-	-
LOC101745323	15.5108	0	31.0216	Inf	Inf	0.00162014	0.0787956	NC_051379.1	15999665	16010278	-	1670	LOC101745323	-	K14613	KOG2816;opiNOG12600;opiNOG31919	R	sp|Q6DCX5|PCFT_XENLA Proton-coupled folate transporter OS=Xenopus laevis OX=8355 GN=slc46a1 PE=2 SV=1	XP_004924743.1 proton-coupled folate transporter [Bombyx mori]	-	-	-	-
LOC101740006	357.568	503.392	211.743	0.420633	-1.24937	0.00165547	0.0800642	NC_051376.1	57839	74672	+	5122	LOC101740006	GO:0000003;GO:0001556;GO:0001726;GO:0001952;GO:0003006;GO:0003674;GO:0005488;GO:0005515;GO:0005575;GO:0005622;GO:0005623;GO:0005737;GO:0005829;GO:0005938;GO:0006996;GO:0007010;GO:0007154;GO:0007155;GO:0007160;GO:0007165;GO:0007276;GO:0007281;GO:0007292;GO:0008150;GO:0008360;GO:0009987;GO:0009994;GO:0010810;GO:0016043;GO:0019953;GO:0021700;GO:0022412;GO:0022414;GO:0022603;GO:0022604;GO:0022610;GO:…	-	opiNOG12280	T	sp|O89050|MKLN1_MOUSE Muskelin OS=Mus musculus OX=10090 GN=Mkln1 PE=1 SV=1	XP_004927006.2 muskelin isoform X1 [Bombyx mori]	GO:0000003//reproduction;GO:0001556//oocyte maturation;GO:0001952//regulation of cell-matrix adhesion;GO:0003006//developmental process involved in reproduction;GO:0006996//organelle organization;GO:0007010//cytoskeleton organization;GO:0007154//cell communication;GO:0007155//cell adhesion;GO:0007160//cell-matrix adhesion;GO:0007165//signal transduction;GO:0007276//gamete generation;GO:0007281//g…	GO:0001726//ruffle;GO:0005575//cellular_component;GO:0005622//intracellular anatomical structure;GO:0005623//obsolete cell;GO:0005737//cytoplasm;GO:0005829//cytosol;GO:0005938//cell cortex;GO:0031252//cell leading edge;GO:0042995//cell projection;GO:0044424//obsolete intracellular part;GO:0044444//obsolete cytoplasmic part;GO:0044464//obsolete cell part;GO:0071944//cell periphery;GO:0099568//cyto…	GO:0003674//molecular_function;GO:0005488//binding;GO:0005515//protein binding;GO:0042802//identical protein binding;	-
LOC101742375	12.8197	22.1328	3.50659	0.158434	-2.65805	0.00166311	0.0800642	NC_051374.1	3386289	3399436	+	1888	LOC101742375	GO:0000003;GO:0000902;GO:0000904;GO:0001655;GO:0001822;GO:0002009;GO:0003006;GO:0005575;GO:0005622;GO:0005623;GO:0005813;GO:0005815;GO:0005856;GO:0005929;GO:0006810;GO:0006928;GO:0006996;GO:0007017;GO:0007018;GO:0007154;GO:0007165;GO:0007166;GO:0007224;GO:0007275;GO:0007276;GO:0007281;GO:0007283;GO:0007286;GO:0007399;GO:0008150;GO:0008594;GO:0009653;GO:0009887;GO:0009888;GO:0009987;GO:0010970;GO:…	K19685	opiNOG05232;veNOG07495	S	sp|Q5U2N8|IFT56_RAT Intraflagellar transport protein 56 OS=Rattus norvegicus OX=10116 GN=Ttc26 PE=2 SV=1	XP_004921964.1 intraflagellar transport protein 56 isoform X2 [Bombyx mori]	GO:0000003//reproduction;GO:0000902//cell morphogenesis;GO:0000904//cell morphogenesis involved in differentiation;GO:0001655//urogenital system development;GO:0001822//kidney development;GO:0002009//morphogenesis of an epithelium;GO:0003006//developmental process involved in reproduction;GO:0006810//transport;GO:0006928//movement of cell or subcellular component;GO:0006996//organelle organizatio…	GO:0005575//cellular_component;GO:0005622//intracellular anatomical structure;GO:0005623//obsolete cell;GO:0005813//centrosome;GO:0005815//microtubule organizing center;GO:0005856//cytoskeleton;GO:0005929//cilium;GO:0015630//microtubule cytoskeleton;GO:0030990//intraciliary transport particle;GO:0030992//intraciliary transport particle B;GO:0032991//protein-containing complex;GO:0036064//ciliary …	-	-
LOC101746470	8.71175	1.57993	15.8436	10.0281	3.32597	0.00166742	0.0800642	NC_051365.1	601386	616600	+	1666	LOC101746470	-	-	meNOG38360;meNOG41273;opiNOG18471;opiNOG07619	G	sp|Q9V7S5|PICO_DROME Putative inorganic phosphate cotransporter OS=Drosophila melanogaster OX=7227 GN=Picot PE=2 SV=1	XP_012545207.2 putative inorganic phosphate cotransporter [Bombyx mori]	-	-	-	-
LOC101746702	640.199	954.252	326.145	0.341781	-1.54886	0.0016792	0.08029	NC_051378.1	3451075	3458598	-	4179	LOC101746702	-	-	meNOG45902	R	-	XP_028031797.1 mucin-2-like [Bombyx mandarina]	-	-	-	-
LOC101745152	33.9901	52.8508	15.1294	0.286267	-1.80457	0.00169462	0.0806867	NC_051368.1	10810945	10819277	-	3580	LOC101745152	GO:0003674;GO:0005488;GO:0005515;GO:0006066;GO:0006576;GO:0006807;GO:0008150;GO:0008152;GO:0009308;GO:0009987;GO:0034641;GO:0042439;GO:0044106;GO:0044237;GO:0044281;GO:0071704;GO:1901564;GO:1901615	K00967	opiNOG03933	I	sp|Q99447|PCY2_HUMAN Ethanolamine-phosphate cytidylyltransferase OS=Homo sapiens OX=9606 GN=PCYT2 PE=1 SV=1	XP_012550526.1 ethanolamine-phosphate cytidylyltransferase [Bombyx mori]	GO:0006066//alcohol metabolic process;GO:0006576//cellular biogenic amine metabolic process;GO:0006807//nitrogen compound metabolic process;GO:0008150//biological_process;GO:0008152//metabolic process;GO:0009308//amine metabolic process;GO:0009987//cellular process;GO:0034641//cellular nitrogen compound metabolic process;GO:0042439//ethanolamine-containing compound metabolic process;GO:0044106//c…	-	GO:0003674//molecular_function;GO:0005488//binding;GO:0005515//protein binding;	ko00564(Glycerophospholipid metabolism);ko00440(Phosphonate and phosphinate metabolism)
LOC101737974	9707.16	14269.8	5144.52	0.360518	-1.47186	0.00170613	0.0808946	NC_051378.1	13209421	13226377	-	1811	LOC101737974	GO:0003674;GO:0003824;GO:0004175;GO:0004252;GO:0006508;GO:0006807;GO:0008150;GO:0008152;GO:0008233;GO:0008236;GO:0016787;GO:0017171;GO:0019538;GO:0043170;GO:0044238;GO:0070011;GO:0071704;GO:0140096;GO:1901564	K09640	COG5640;opiNOG10282;opiNOG40889;NOG67901	OE	sp|P08897|COGS_HYPLI Collagenase OS=Hypoderma lineatum OX=7389 PE=1 SV=3	XP_004933632.2 coagulation factor XI [Bombyx mori]	GO:0006508//proteolysis;GO:0006807//nitrogen compound metabolic process;GO:0008150//biological_process;GO:0008152//metabolic process;GO:0019538//protein metabolic process;GO:0043170//macromolecule metabolic process;GO:0044238//primary metabolic process;GO:0071704//organic substance metabolic process;GO:1901564//organonitrogen compound metabolic process;	-	GO:0003674//molecular_function;GO:0003824//catalytic activity;GO:0004175//endopeptidase activity;GO:0004252//serine-type endopeptidase activity;GO:0008233//peptidase activity;GO:0008236//serine-type peptidase activity;GO:0016787//hydrolase activity;GO:0017171//serine hydrolase activity;GO:0140096//catalytic activity, acting on a protein;	-
LOC101747010	116.897	68.4684	165.325	2.41462	1.2718	0.00171894	0.0808946	NC_051368.1	13937395	14166451	+	12367	LOC101747010	-	K09378	opiNOG02384	K	sp|O73590|ZFHX4_CHICK Zinc finger homeobox protein 4 OS=Gallus gallus OX=9031 GN=ZFHX4 PE=2 SV=2	XP_021208070.1 zinc finger homeobox protein 3 isoform X2 [Bombyx mori]	-	-	-	-
UGT40B4	78.4152	34.7739	122.057	3.51	1.81147	0.00172668	0.0808946	NC_051364.1	10062965	10087837	+	1557	UGT40B4	GO:0001523;GO:0001889;GO:0001972;GO:0002237;GO:0002526;GO:0003008;GO:0003674;GO:0003824;GO:0004857;GO:0005080;GO:0005488;GO:0005496;GO:0005501;GO:0005504;GO:0005515;GO:0005575;GO:0005622;GO:0005623;GO:0005634;GO:0005635;GO:0005640;GO:0005737;GO:0005783;GO:0005789;GO:0005886;GO:0005887;GO:0005975;GO:0005996;GO:0006011;GO:0006063;GO:0006082;GO:0006109;GO:0006139;GO:0006629;GO:0006631;GO:0006706;GO:…	-	opiNOG09218;opiNOG04068;NOG127618	SGC	sp|A0A291PQH4|UGT2_DACCO UDP-glucosyltransferase 2 OS=Dactylopius coccus OX=765876 GN=UTG2 PE=1 SV=1	NP_001243965.1 UDP-glycosyltransferase UGT40B4 precursor [Bombyx mori]	GO:0001523//retinoid metabolic process;GO:0001889//liver development;GO:0002237//response to molecule of bacterial origin;GO:0002526//acute inflammatory response;GO:0003008//system process;GO:0005975//carbohydrate metabolic process;GO:0005996//monosaccharide metabolic process;GO:0006011//UDP-glucose metabolic process;GO:0006063//uronic acid metabolic process;GO:0006082//organic acid metabolic pro…	GO:0005575//cellular_component;GO:0005622//intracellular anatomical structure;GO:0005623//obsolete cell;GO:0005634//nucleus;GO:0005635//nuclear envelope;GO:0005640//nuclear outer membrane;GO:0005737//cytoplasm;GO:0005783//endoplasmic reticulum;GO:0005789//endoplasmic reticulum membrane;GO:0005886//plasma membrane;GO:0005887//integral component of plasma membrane;GO:0012505//endomembrane system;GO…	GO:0001972//retinoic acid binding;GO:0003674//molecular_function;GO:0003824//catalytic activity;GO:0004857//enzyme inhibitor activity;GO:0005080//protein kinase C binding;GO:0005488//binding;GO:0005496//steroid binding;GO:0005501//retinoid binding;GO:0005504//fatty acid binding;GO:0005515//protein binding;GO:0008144//obsolete drug binding;GO:0008194//UDP-glycosyltransferase activity;GO:0008289//l…	-
Adgf	4.56988	9.13976	0	0	-Inf	0.00173379	0.0808946	NC_051373.1	8215074	8218094	-	2168	Adgf	GO:0000003;GO:0000323;GO:0001664;GO:0001775;GO:0002164;GO:0002252;GO:0002263;GO:0002274;GO:0002275;GO:0002283;GO:0002366;GO:0002376;GO:0002443;GO:0002444;GO:0002446;GO:0002520;GO:0003006;GO:0003674;GO:0003824;GO:0004000;GO:0005102;GO:0005488;GO:0005515;GO:0005575;GO:0005576;GO:0005615;GO:0005622;GO:0005623;GO:0005737;GO:0005764;GO:0005766;GO:0005773;GO:0005775;GO:0006109;GO:0006139;GO:0006144;GO:…	K19572	opiNOG10197	F	sp|Q5RC46|ADA2_PONAB Adenosine deaminase 2 OS=Pongo abelii OX=9601 GN=ADA2 PE=2 SV=1	NP_001098698.1 adenosine deaminase related growth factor precursor [Bombyx mori]	GO:0000003//reproduction;GO:0001775//cell activation;GO:0002164//larval development;GO:0002252//immune effector process;GO:0002263//cell activation involved in immune response;GO:0002274//myeloid leukocyte activation;GO:0002275//myeloid cell activation involved in immune response;GO:0002283//neutrophil activation involved in immune response;GO:0002366//leukocyte activation involved in immune resp…	GO:0000323//lytic vacuole;GO:0005575//cellular_component;GO:0005576//extracellular region;GO:0005615//extracellular space;GO:0005622//intracellular anatomical structure;GO:0005623//obsolete cell;GO:0005737//cytoplasm;GO:0005764//lysosome;GO:0005766//primary lysosome;GO:0005773//vacuole;GO:0005775//vacuolar lumen;GO:0012505//endomembrane system;GO:0016020//membrane;GO:0016021//integral component o…	GO:0001664//G protein-coupled receptor binding;GO:0003674//molecular_function;GO:0003824//catalytic activity;GO:0004000//adenosine deaminase activity;GO:0005102//signaling receptor binding;GO:0005488//binding;GO:0005515//protein binding;GO:0008083//growth factor activity;GO:0008270//zinc ion binding;GO:0016787//hydrolase activity;GO:0016810//hydrolase activity, acting on carbon-nitrogen (but not …	ko00230(Purine metabolism)
LOC101740934	18.0867	29.3957	6.77766	0.230567	-2.11674	0.00173919	0.0808946	NC_051369.1	6604176	6615967	-	2907	LOC101740934	-	-	opiNOG28808;veNOG09883;opiNOG40497;meNOG45608	WS	sp|Q9D8B1|AIG1_MOUSE Androgen-induced gene 1 protein OS=Mus musculus OX=10090 GN=Aig1 PE=2 SV=2	XP_004929474.1 androgen-dependent TFPI-regulating protein [Bombyx mori]	-	-	-	-
LOC119631029	255.445	159.994	350.895	2.19318	1.13302	0.00174182	0.0808946	NW_023638038.1	3782	5689	-	1908	LOC119631029	-	-	opiNOG30385;opiNOG54175;opiNOG32093;opiNOG54228;opiNOG72279	R	sp|P16425|Y2R2_DROME Putative 115 kDa protein in type-1 retrotransposable element R1DM OS=Drosophila melanogaster OX=7227 GN=R1A1-element\ORF2 PE=4 SV=1	XP_037877477.1 uncharacterized protein LOC119631031 [Bombyx mori]	-	-	-	-
LOC101739350	12255.1	19997.9	4512.37	0.225642	-2.14789	0.00176696	0.0817275	NC_051385.1	5815157	5822194	-	1201	LOC101739350	GO:0003674;GO:0003824;GO:0004553;GO:0004568;GO:0005488;GO:0005575;GO:0005576;GO:0005622;GO:0005623;GO:0005737;GO:0006022;GO:0006026;GO:0006030;GO:0006032;GO:0006040;GO:0006807;GO:0008061;GO:0008144;GO:0008150;GO:0008152;GO:0009056;GO:0009057;GO:0009987;GO:0016787;GO:0016798;GO:0017144;GO:0042737;GO:0043170;GO:0044237;GO:0044248;GO:0044424;GO:0044464;GO:0046348;GO:0071704;GO:0097367;GO:1901071;GO:…	-	meNOG17957;opiNOG22864	R	sp|H9JW44|CDA7_BOMMO Chitin deacetylase 7 OS=Bombyx mori OX=7091 GN=CDA7 PE=1 SV=1	XP_004923480.1 chitin deacetylase 7-like [Bombyx mori]	GO:0006022//aminoglycan metabolic process;GO:0006026//aminoglycan catabolic process;GO:0006030//chitin metabolic process;GO:0006032//chitin catabolic process;GO:0006040//amino sugar metabolic process;GO:0006807//nitrogen compound metabolic process;GO:0008150//biological_process;GO:0008152//metabolic process;GO:0009056//catabolic process;GO:0009057//macromolecule catabolic process;GO:0009987//cell…	GO:0005575//cellular_component;GO:0005576//extracellular region;GO:0005622//intracellular anatomical structure;GO:0005623//obsolete cell;GO:0005737//cytoplasm;GO:0044424//obsolete intracellular part;GO:0044464//obsolete cell part;	GO:0003674//molecular_function;GO:0003824//catalytic activity;GO:0004553//hydrolase activity, hydrolyzing O-glycosyl compounds;GO:0004568//chitinase activity;GO:0005488//binding;GO:0008061//chitin binding;GO:0008144//obsolete drug binding;GO:0016787//hydrolase activity;GO:0016798//hydrolase activity, acting on glycosyl bonds;GO:0097367//carbohydrate derivative binding;	-
LOC101741001	8.77516	15.8159	1.73439	0.109661	-3.18888	0.00178811	0.0821952	NC_051363.1	1449025	1470213	-	2058	LOC101741001	GO:0005575;GO:0016020;GO:0016021;GO:0031224;GO:0044425	-	opiNOG49605;KOG0255;meNOG20272;NOG197889	RG	sp|Q8BG39|SV2B_MOUSE Synaptic vesicle glycoprotein 2B OS=Mus musculus OX=10090 GN=Sv2b PE=1 SV=1	XP_004925277.1 synaptic vesicle glycoprotein 2C [Bombyx mori]	-	GO:0005575//cellular_component;GO:0016020//membrane;GO:0016021//integral component of membrane;GO:0031224//intrinsic component of membrane;GO:0044425//obsolete membrane part;	-	-
LOC101741775	244.389	94.4464	394.332	4.17519	2.06184	0.00179158	0.0821952	NC_051369.1	4051255	4078298	+	5340	LOC101741775	GO:0007275;GO:0007423;GO:0007444;GO:0008150;GO:0009888;GO:0022416;GO:0032501;GO:0032502;GO:0035220;GO:0035295;GO:0048513;GO:0048731;GO:0048856;GO:0060429	-	opiNOG68732;opiNOG11683;opiNOG61084	RS	sp|Q09225|NRF6_CAEEL Nose resistant to fluoxetine protein 6 OS=Caenorhabditis elegans OX=6239 GN=nrf-6 PE=1 SV=3	XP_012548700.2 nose resistant to fluoxetine protein 6 [Bombyx mori]	GO:0007275//multicellular organism development;GO:0007423//sensory organ development;GO:0007444//imaginal disc development;GO:0008150//biological_process;GO:0009888//tissue development;GO:0022416//chaeta development;GO:0032501//multicellular organismal process;GO:0032502//developmental process;GO:0035220//wing disc development;GO:0035295//tube development;GO:0048513//animal organ development;GO:0…	-	-	-
LOC101744119	1178.79	761.66	1595.92	2.09532	1.06717	0.00181081	0.0827422	NC_051374.1	6029895	6065698	+	1974	LOC101744119	GO:0003674;GO:0005215;GO:0005575;GO:0006810;GO:0006811;GO:0006820;GO:0008150;GO:0016020;GO:0016021;GO:0022857;GO:0031224;GO:0044425;GO:0051179;GO:0051234;GO:0055085	K08193	meNOG00108;opiNOG69168;opiNOG75579;NOG224442;opiNOG19416	PG	sp|O61369|PICO_DROAN Putative inorganic phosphate cotransporter OS=Drosophila ananassae OX=7217 GN=Picot PE=3 SV=1	XP_012545589.1 putative inorganic phosphate cotransporter [Bombyx mori]	GO:0006810//transport;GO:0006811//ion transport;GO:0006820//anion transport;GO:0008150//biological_process;GO:0051179//localization;GO:0051234//establishment of localization;GO:0055085//transmembrane transport;	GO:0005575//cellular_component;GO:0016020//membrane;GO:0016021//integral component of membrane;GO:0031224//intrinsic component of membrane;GO:0044425//obsolete membrane part;	GO:0003674//molecular_function;GO:0005215//transporter activity;GO:0022857//transmembrane transporter activity;	-
LOC101743988	80.2612	115.204	45.3184	0.393376	-1.34602	0.00184557	0.0839062	NC_051373.1	3745076	3761116	-	2329	LOC101743988	GO:0000096;GO:0000098;GO:0000209;GO:0003674;GO:0003824;GO:0004175;GO:0004177;GO:0004180;GO:0004197;GO:0005488;GO:0005515;GO:0005575;GO:0005622;GO:0005623;GO:0005737;GO:0005829;GO:0006082;GO:0006464;GO:0006508;GO:0006520;GO:0006790;GO:0006807;GO:0008150;GO:0008152;GO:0008233;GO:0008234;GO:0008238;GO:0009056;GO:0009063;GO:0009636;GO:0009987;GO:0016054;GO:0016567;GO:0016787;GO:0019538;GO:0019752;GO:…	K01372	opiNOG00890	E	sp|P70645|BLMH_RAT Bleomycin hydrolase OS=Rattus norvegicus OX=10116 GN=Blmh PE=1 SV=1	XP_037872345.1 bleomycin hydrolase isoform X1 [Bombyx mori]	GO:0000096//sulfur amino acid metabolic process;GO:0000098//sulfur amino acid catabolic process;GO:0000209//protein polyubiquitination;GO:0006082//organic acid metabolic process;GO:0006464//cellular protein modification process;GO:0006508//proteolysis;GO:0006520//cellular amino acid metabolic process;GO:0006790//sulfur compound metabolic process;GO:0006807//nitrogen compound metabolic process;GO:…	GO:0005575//cellular_component;GO:0005622//intracellular anatomical structure;GO:0005623//obsolete cell;GO:0005737//cytoplasm;GO:0005829//cytosol;GO:0044424//obsolete intracellular part;GO:0044444//obsolete cytoplasmic part;GO:0044464//obsolete cell part;	GO:0003674//molecular_function;GO:0003824//catalytic activity;GO:0004175//endopeptidase activity;GO:0004177//aminopeptidase activity;GO:0004180//carboxypeptidase activity;GO:0004197//cysteine-type endopeptidase activity;GO:0005488//binding;GO:0005515//protein binding;GO:0008233//peptidase activity;GO:0008234//cysteine-type peptidase activity;GO:0008238//exopeptidase activity;GO:0016787//hydrolase…	-
LOC101745378	2283.08	1440.59	3125.57	2.16964	1.11746	0.00185109	0.0839062	NC_051383.1	11379009	11385704	-	2547	LOC101745378	GO:0000302;GO:0005575;GO:0005622;GO:0005623;GO:0005737;GO:0005739;GO:0005740;GO:0005743;GO:0005753;GO:0006873;GO:0006874;GO:0006875;GO:0006950;GO:0006979;GO:0006996;GO:0007005;GO:0007006;GO:0007007;GO:0008150;GO:0009266;GO:0009409;GO:0009628;GO:0009653;GO:0009987;GO:0016020;GO:0016021;GO:0016043;GO:0016469;GO:0019725;GO:0019866;GO:0030003;GO:0031090;GO:0031224;GO:0031300;GO:0031301;GO:0031304;GO:…	K17785	meNOG02900;NOG11509;meNOG62690;opiNOG01781	MS	sp|P91928|MIC60_DROME MICOS complex subunit Mic60 OS=Drosophila melanogaster OX=7227 GN=Mitofilin PE=1 SV=4	XP_037876591.1 MICOS complex subunit Mic60 isoform X1 [Bombyx mori]	GO:0000302//response to reactive oxygen species;GO:0006873//cellular ion homeostasis;GO:0006874//cellular calcium ion homeostasis;GO:0006875//cellular metal ion homeostasis;GO:0006950//response to stress;GO:0006979//response to oxidative stress;GO:0006996//organelle organization;GO:0007005//mitochondrion organization;GO:0007006//mitochondrial membrane organization;GO:0007007//inner mitochondrial …	GO:0005575//cellular_component;GO:0005622//intracellular anatomical structure;GO:0005623//obsolete cell;GO:0005737//cytoplasm;GO:0005739//mitochondrion;GO:0005740//mitochondrial envelope;GO:0005743//mitochondrial inner membrane;GO:0005753//mitochondrial proton-transporting ATP synthase complex;GO:0016020//membrane;GO:0016021//integral component of membrane;GO:0016469//proton-transporting two-sect…	-	-
LOC101742191	19.1759	0	38.3517	Inf	Inf	0.00186989	0.0844207	NC_051364.1	1333029	1336625	+	3597	LOC101742191	GO:0001101;GO:0003008;GO:0003674;GO:0005215;GO:0005216;GO:0005261;GO:0005262;GO:0005575;GO:0006810;GO:0006811;GO:0006812;GO:0006816;GO:0007600;GO:0007605;GO:0008150;GO:0008324;GO:0009270;GO:0009415;GO:0009628;GO:0010035;GO:0015075;GO:0015085;GO:0015267;GO:0015318;GO:0016020;GO:0016021;GO:0022803;GO:0022838;GO:0022857;GO:0022890;GO:0030001;GO:0031224;GO:0032501;GO:0032991;GO:0034220;GO:0034702;GO:…	-	opiNOG10744;COG0666	R	sp|Q9W0T5|PYX_DROME Transient receptor potential channel pyrexia OS=Drosophila melanogaster OX=7227 GN=pyx PE=2 SV=2	XP_028039256.1 transient receptor potential channel pyrexia-like [Bombyx mandarina]	GO:0001101//response to acid chemical;GO:0003008//system process;GO:0006810//transport;GO:0006811//ion transport;GO:0006812//cation transport;GO:0006816//calcium ion transport;GO:0007600//sensory perception;GO:0007605//sensory perception of sound;GO:0008150//biological_process;GO:0009270//response to humidity;GO:0009415//response to water;GO:0009628//response to abiotic stimulus;GO:0010035//respo…	GO:0005575//cellular_component;GO:0016020//membrane;GO:0016021//integral component of membrane;GO:0031224//intrinsic component of membrane;GO:0032991//protein-containing complex;GO:0034702//ion channel complex;GO:0034703//cation channel complex;GO:0044425//obsolete membrane part;GO:0098796//membrane protein complex;GO:1902495//transmembrane transporter complex;GO:1990351//transporter complex;	GO:0003674//molecular_function;GO:0005215//transporter activity;GO:0005216//ion channel activity;GO:0005261//cation channel activity;GO:0005262//calcium channel activity;GO:0008324//cation transmembrane transporter activity;GO:0015075//ion transmembrane transporter activity;GO:0015085//calcium ion transmembrane transporter activity;GO:0015267//channel activity;GO:0015318//inorganic molecular enti…	-
LOC692925	7802.7	4986.05	10619.3	2.12981	1.09072	0.00192718	0.0866618	NC_051364.1	12732507	12737221	-	823	LOC692925	GO:0000276;GO:0003674;GO:0005215;GO:0005575;GO:0005622;GO:0005623;GO:0005634;GO:0005654;GO:0005737;GO:0005739;GO:0005740;GO:0005743;GO:0005753;GO:0005759;GO:0005929;GO:0006091;GO:0006119;GO:0006139;GO:0006163;GO:0006164;GO:0006725;GO:0006753;GO:0006754;GO:0006793;GO:0006796;GO:0006807;GO:0006810;GO:0006811;GO:0006812;GO:0006839;GO:0006996;GO:0007005;GO:0007006;GO:0007007;GO:0008150;GO:0008152;GO:…	K02127	opiNOG21881	C	sp|Q94516|AT5F1_DROME ATP synthase subunit b, mitochondrial OS=Drosophila melanogaster OX=7227 GN=ATPsynB PE=2 SV=2	NP_001040232.1 ATP synthase [Bombyx mori]	GO:0006091//generation of precursor metabolites and energy;GO:0006119//oxidative phosphorylation;GO:0006139//nucleobase-containing compound metabolic process;GO:0006163//purine nucleotide metabolic process;GO:0006164//purine nucleotide biosynthetic process;GO:0006725//cellular aromatic compound metabolic process;GO:0006753//nucleoside phosphate metabolic process;GO:0006754//ATP biosynthetic proce…	GO:0000276//mitochondrial proton-transporting ATP synthase complex, coupling factor F(o);GO:0005575//cellular_component;GO:0005622//intracellular anatomical structure;GO:0005623//obsolete cell;GO:0005634//nucleus;GO:0005654//nucleoplasm;GO:0005737//cytoplasm;GO:0005739//mitochondrion;GO:0005740//mitochondrial envelope;GO:0005743//mitochondrial inner membrane;GO:0005753//mitochondrial proton-trans…	GO:0003674//molecular_function;GO:0005215//transporter activity;GO:0022857//transmembrane transporter activity;	ko00190(Oxidative phosphorylation)
LOC692448	478.063	656.282	299.845	0.456884	-1.1301	0.00195516	0.0875727	NC_051378.1	5879530	6080510	+	4720	LOC692448	GO:0000139;GO:0000902;GO:0000904;GO:0001558;GO:0001817;GO:0001818;GO:0001941;GO:0002020;GO:0003674;GO:0003824;GO:0004175;GO:0004252;GO:0004857;GO:0004866;GO:0004867;GO:0005102;GO:0005488;GO:0005515;GO:0005575;GO:0005576;GO:0005622;GO:0005623;GO:0005737;GO:0005768;GO:0005769;GO:0005783;GO:0005788;GO:0005789;GO:0005794;GO:0005795;GO:0005796;GO:0005798;GO:0005802;GO:0005886;GO:0006465;GO:0006508;GO:…	K01349	opiNOG02505	O	sp|P30430|FUR1C_DROME Furin-like protease 1, isoform 1-CRR OS=Drosophila melanogaster OX=7227 GN=Fur1 PE=2 SV=2	NP_001036904.1 furin-like convetase precursor [Bombyx mori]	GO:0000902//cell morphogenesis;GO:0000904//cell morphogenesis involved in differentiation;GO:0001558//regulation of cell growth;GO:0001817//regulation of cytokine production;GO:0001818//negative regulation of cytokine production;GO:0001941//postsynaptic membrane organization;GO:0006465//signal peptide processing;GO:0006508//proteolysis;GO:0006518//peptide metabolic process;GO:0006807//nitrogen co…	GO:0000139//Golgi membrane;GO:0005575//cellular_component;GO:0005576//extracellular region;GO:0005622//intracellular anatomical structure;GO:0005623//obsolete cell;GO:0005737//cytoplasm;GO:0005768//endosome;GO:0005769//early endosome;GO:0005783//endoplasmic reticulum;GO:0005788//endoplasmic reticulum lumen;GO:0005789//endoplasmic reticulum membrane;GO:0005794//Golgi apparatus;GO:0005795//Golgi st…	GO:0002020//protease binding;GO:0003674//molecular_function;GO:0003824//catalytic activity;GO:0004175//endopeptidase activity;GO:0004252//serine-type endopeptidase activity;GO:0004857//enzyme inhibitor activity;GO:0004866//endopeptidase inhibitor activity;GO:0004867//serine-type endopeptidase inhibitor activity;GO:0005102//signaling receptor binding;GO:0005488//binding;GO:0005515//protein binding…	-
LOC101742423	556.319	137.901	974.736	7.06836	2.82138	0.002001	0.089273	NC_051358.1	15669839	15723141	-	1649	LOC101742423	GO:0000003;GO:0000122;GO:0001101;GO:0001505;GO:0001540;GO:0001676;GO:0001775;GO:0001816;GO:0001817;GO:0001819;GO:0001890;GO:0001893;GO:0001932;GO:0001934;GO:0001952;GO:0001954;GO:0002218;GO:0002221;GO:0002224;GO:0002237;GO:0002252;GO:0002253;GO:0002263;GO:0002274;GO:0002275;GO:0002283;GO:0002366;GO:0002376;GO:0002443;GO:0002444;GO:0002446;GO:0002474;GO:0002478;GO:0002479;GO:0002576;GO:0002682;GO:…	-	meNOG32950;opiNOG49845;NOG119333	ST	sp|E1JI63|SNMP2_DROME Sensory neuron membrane protein 2 OS=Drosophila melanogaster OX=7227 GN=Snmp2 PE=2 SV=1	XP_004933211.2 sensory neuron membrane protein 2 [Bombyx mori]	GO:0000003//reproduction;GO:0000122//negative regulation of transcription by RNA polymerase II;GO:0001101//response to acid chemical;GO:0001505//regulation of neurotransmitter levels;GO:0001676//long-chain fatty acid metabolic process;GO:0001775//cell activation;GO:0001816//cytokine production;GO:0001817//regulation of cytokine production;GO:0001819//positive regulation of cytokine production;GO:…	GO:0005575//cellular_component;GO:0005622//intracellular anatomical structure;GO:0005623//obsolete cell;GO:0005737//cytoplasm;GO:0005739//mitochondrion;GO:0005783//endoplasmic reticulum;GO:0005794//Golgi apparatus;GO:0005886//plasma membrane;GO:0005887//integral component of plasma membrane;GO:0005901//caveola;GO:0005903//brush border;GO:0009897//external side of plasma membrane;GO:0009986//cell …	GO:0001540//amyloid-beta binding;GO:0003674//molecular_function;GO:0005041//low-density lipoprotein particle receptor activity;GO:0005044//scavenger receptor activity;GO:0005102//signaling receptor binding;GO:0005488//binding;GO:0005504//fatty acid binding;GO:0005515//protein binding;GO:0008035//high-density lipoprotein particle binding;GO:0008289//lipid binding;GO:0019838//growth factor binding;…	-
LOC101736155	328.579	452.338	204.819	0.452802	-1.14305	0.00201829	0.0894301	NC_051364.1	8137631	8157741	-	1967	LOC101736155	GO:0000139;GO:0003674;GO:0003824;GO:0005488;GO:0005575;GO:0005622;GO:0005623;GO:0005737;GO:0005768;GO:0005783;GO:0005794;GO:0005886;GO:0005887;GO:0006464;GO:0006497;GO:0006807;GO:0006996;GO:0007275;GO:0007399;GO:0007417;GO:0007420;GO:0008104;GO:0008150;GO:0008152;GO:0008270;GO:0009058;GO:0009059;GO:0009987;GO:0010008;GO:0012505;GO:0016020;GO:0016021;GO:0016043;GO:0016050;GO:0016188;GO:0016409;GO:…	K20028	opiNOG11373	R	sp|Q5BLG4|ZDHC2_DANRE Palmitoyltransferase ZDHHC2 OS=Danio rerio OX=7955 GN=zdhhc2 PE=2 SV=1	XP_012550312.1 palmitoyltransferase ZDHHC20-B isoform X7 [Bombyx mori]	GO:0006464//cellular protein modification process;GO:0006497//protein lipidation;GO:0006807//nitrogen compound metabolic process;GO:0006996//organelle organization;GO:0007275//multicellular organism development;GO:0007399//nervous system development;GO:0007417//central nervous system development;GO:0007420//brain development;GO:0008104//protein localization;GO:0008150//biological_process;GO:00081…	GO:0000139//Golgi membrane;GO:0005575//cellular_component;GO:0005622//intracellular anatomical structure;GO:0005623//obsolete cell;GO:0005737//cytoplasm;GO:0005768//endosome;GO:0005783//endoplasmic reticulum;GO:0005794//Golgi apparatus;GO:0005886//plasma membrane;GO:0005887//integral component of plasma membrane;GO:0010008//endosome membrane;GO:0012505//endomembrane system;GO:0016020//membrane;GO…	GO:0003674//molecular_function;GO:0003824//catalytic activity;GO:0005488//binding;GO:0008270//zinc ion binding;GO:0016409//palmitoyltransferase activity;GO:0016417//S-acyltransferase activity;GO:0016740//transferase activity;GO:0016746//acyltransferase activity;GO:0016747//acyltransferase activity, transferring groups other than amino-acyl groups;GO:0019706//protein-cysteine S-palmitoyltransferas…	-
LOC101738556	25.4107	39.6674	11.154	0.281187	-1.8304	0.00202031	0.0894301	NC_051378.1	11922346	11924206	-	421	LOC101738556	-	-	meNOG45539;meNOG44758	R	-	XP_004934347.2 uncharacterized protein LOC101738556 [Bombyx mori]	-	-	-	-
LOC101745137	5.38017	0	10.7603	Inf	Inf	0.00204936	0.0900835	NC_051370.1	11832279	11879621	-	2263	LOC101745137	GO:0003008;GO:0003014;GO:0003674;GO:0005215;GO:0005342;GO:0005575;GO:0006810;GO:0006811;GO:0006820;GO:0008028;GO:0008150;GO:0008509;GO:0008514;GO:0009636;GO:0015075;GO:0015318;GO:0015711;GO:0015718;GO:0015849;GO:0016020;GO:0016021;GO:0022857;GO:0031224;GO:0032501;GO:0034220;GO:0042221;GO:0044425;GO:0046903;GO:0046942;GO:0046943;GO:0050896;GO:0051179;GO:0051234;GO:0055085;GO:0071702;GO:0097254;GO:…	-	opiNOG30127	G	sp|Q7RTY0|MOT13_HUMAN Monocarboxylate transporter 13 OS=Homo sapiens OX=9606 GN=SLC16A13 PE=1 SV=1	XP_004927807.1 monocarboxylate transporter 7 [Bombyx mori]	GO:0003008//system process;GO:0003014//renal system process;GO:0006810//transport;GO:0006811//ion transport;GO:0006820//anion transport;GO:0008150//biological_process;GO:0009636//response to toxic substance;GO:0015711//organic anion transport;GO:0015718//monocarboxylic acid transport;GO:0015849//organic acid transport;GO:0032501//multicellular organismal process;GO:0034220//ion transmembrane tran…	GO:0005575//cellular_component;GO:0016020//membrane;GO:0016021//integral component of membrane;GO:0031224//intrinsic component of membrane;GO:0044425//obsolete membrane part;	GO:0003674//molecular_function;GO:0005215//transporter activity;GO:0005342//organic acid transmembrane transporter activity;GO:0008028//monocarboxylic acid transmembrane transporter activity;GO:0008509//anion transmembrane transporter activity;GO:0008514//organic anion transmembrane transporter activity;GO:0015075//ion transmembrane transporter activity;GO:0015318//inorganic molecular entity tran…	-
Nopp34	15.2062	5.43011	24.9822	4.60069	2.20185	0.00205097	0.0900835	NC_051366.1	3921623	3924780	+	853	Nopp34	GO:0000228;GO:0000793;GO:0000794;GO:0003674;GO:0003676;GO:0003723;GO:0003729;GO:0005488;GO:0005575;GO:0005622;GO:0005623;GO:0005634;GO:0005654;GO:0005694;GO:0005730;GO:0005737;GO:0006139;GO:0006351;GO:0006725;GO:0006807;GO:0008150;GO:0008152;GO:0009058;GO:0009059;GO:0009303;GO:0009987;GO:0010467;GO:0016043;GO:0016070;GO:0016072;GO:0018130;GO:0019438;GO:0022607;GO:0031974;GO:0031981;GO:0032774;GO:…	K14838	opiNOG13298	R	sp|Q6GL69|MK67I_XENTR MKI67 FHA domain-interacting nucleolar phosphoprotein-like OS=Xenopus tropicalis OX=8364 GN=nifk PE=2 SV=1	NP_001037642.1 nucleolar phosphoprotein [Bombyx mori]	GO:0006139//nucleobase-containing compound metabolic process;GO:0006351//transcription, DNA-templated;GO:0006725//cellular aromatic compound metabolic process;GO:0006807//nitrogen compound metabolic process;GO:0008150//biological_process;GO:0008152//metabolic process;GO:0009058//biosynthetic process;GO:0009059//macromolecule biosynthetic process;GO:0009303//rRNA transcription;GO:0009987//cellular…	GO:0000228//nuclear chromosome;GO:0000793//condensed chromosome;GO:0000794//condensed nuclear chromosome;GO:0005575//cellular_component;GO:0005622//intracellular anatomical structure;GO:0005623//obsolete cell;GO:0005634//nucleus;GO:0005654//nucleoplasm;GO:0005694//chromosome;GO:0005730//nucleolus;GO:0005737//cytoplasm;GO:0031974//membrane-enclosed lumen;GO:0031981//nuclear lumen;GO:0043226//organ…	GO:0003674//molecular_function;GO:0003676//nucleic acid binding;GO:0003723//RNA binding;GO:0003729//mRNA binding;GO:0005488//binding;GO:0097159//organic cyclic compound binding;GO:1901363//heterocyclic compound binding;	-
LOC119628323	448.283	661.701	234.864	0.354939	-1.49435	0.00210649	0.0918491	NC_051363.1	15270915	15291767	-	1454	LOC119628323	GO:0003674;GO:0003824;GO:0004364;GO:0004601;GO:0004602;GO:0005575;GO:0005576;GO:0005622;GO:0005623;GO:0005737;GO:0006518;GO:0006575;GO:0006749;GO:0006790;GO:0006807;GO:0008150;GO:0008152;GO:0009636;GO:0009987;GO:0016209;GO:0016491;GO:0016684;GO:0016740;GO:0016765;GO:0016829;GO:0016848;GO:0018833;GO:0034641;GO:0042221;GO:0043603;GO:0044237;GO:0044424;GO:0044464;GO:0050896;GO:0051186;GO:0051716;GO:…	K00799	COG0625;opiNOG15729	O	sp|P42860|GSTT1_LUCCU Glutathione S-transferase 1-1 OS=Lucilia cuprina OX=7375 GN=GST1 PE=1 SV=2	NP_001036974.1 glutathione S-transferase delta 2 [Bombyx mori]	GO:0006518//peptide metabolic process;GO:0006575//cellular modified amino acid metabolic process;GO:0006749//glutathione metabolic process;GO:0006790//sulfur compound metabolic process;GO:0006807//nitrogen compound metabolic process;GO:0008150//biological_process;GO:0008152//metabolic process;GO:0009636//response to toxic substance;GO:0009987//cellular process;GO:0034641//cellular nitrogen compou…	GO:0005575//cellular_component;GO:0005576//extracellular region;GO:0005622//intracellular anatomical structure;GO:0005623//obsolete cell;GO:0005737//cytoplasm;GO:0044424//obsolete intracellular part;GO:0044464//obsolete cell part;	GO:0003674//molecular_function;GO:0003824//catalytic activity;GO:0004364//glutathione transferase activity;GO:0004601//peroxidase activity;GO:0004602//glutathione peroxidase activity;GO:0016209//antioxidant activity;GO:0016491//oxidoreductase activity;GO:0016684//oxidoreductase activity, acting on peroxide as acceptor;GO:0016740//transferase activity;GO:0016765//transferase activity, transferring…	ko00983(Drug metabolism - other enzymes);ko00982(Drug metabolism - cytochrome P450);ko00980(Metabolism of xenobiotics by cytochrome P450);ko00480(Glutathione metabolism)
LOC101737399	29.5956	13.4085	45.7827	3.41445	1.77165	0.00210922	0.0918491	NC_051365.1	1911711	1914912	-	2479	LOC101737399	-	-	opiNOG63215;opiNOG68980	S	-	XP_004926989.3 uncharacterized protein LOC101737399 [Bombyx mori]	-	-	-	-
LOC101743986	38.115	57.5123	18.7178	0.325457	-1.61946	0.00211548	0.0918491	NC_051372.1	2551187	2553330	-	1739	LOC101743986	GO:0000139;GO:0003674;GO:0005215;GO:0005338;GO:0005457;GO:0005462;GO:0005464;GO:0005575;GO:0005622;GO:0005623;GO:0005737;GO:0005783;GO:0005789;GO:0005794;GO:0005795;GO:0005797;GO:0006029;GO:0006109;GO:0006111;GO:0006464;GO:0006486;GO:0006493;GO:0006807;GO:0006810;GO:0006811;GO:0006820;GO:0008150;GO:0008152;GO:0008509;GO:0008514;GO:0009058;GO:0009059;GO:0009100;GO:0009101;GO:0009889;GO:0009987;GO:…	K15278	opiNOG05722;meNOG03971	G	sp|Q7ZW46|S35B4_DANRE UDP-xylose and UDP-N-acetylglucosamine transporter OS=Danio rerio OX=7955 GN=slc35b4 PE=2 SV=1	XP_012547978.1 UDP-xylose and UDP-N-acetylglucosamine transporter isoform X1 [Bombyx mori]	GO:0006029//proteoglycan metabolic process;GO:0006109//regulation of carbohydrate metabolic process;GO:0006111//regulation of gluconeogenesis;GO:0006464//cellular protein modification process;GO:0006486//protein glycosylation;GO:0006493//protein O-linked glycosylation;GO:0006807//nitrogen compound metabolic process;GO:0006810//transport;GO:0006811//ion transport;GO:0006820//anion transport;GO:000…	GO:0000139//Golgi membrane;GO:0005575//cellular_component;GO:0005622//intracellular anatomical structure;GO:0005623//obsolete cell;GO:0005737//cytoplasm;GO:0005783//endoplasmic reticulum;GO:0005789//endoplasmic reticulum membrane;GO:0005794//Golgi apparatus;GO:0005795//Golgi stack;GO:0005797//Golgi medial cisterna;GO:0012505//endomembrane system;GO:0016020//membrane;GO:0016021//integral component…	GO:0003674//molecular_function;GO:0005215//transporter activity;GO:0005338//nucleotide-sugar transmembrane transporter activity;GO:0005457//GDP-fucose transmembrane transporter activity;GO:0005462//UDP-N-acetylglucosamine transmembrane transporter activity;GO:0005464//UDP-xylose transmembrane transporter activity;GO:0008509//anion transmembrane transporter activity;GO:0008514//organic anion trans…	-
LOC101744810	138.335	196.048	80.6231	0.411242	-1.28194	0.00216129	0.09348	NC_051363.1	7736388	7756814	-	3849	LOC101744810	-	-	opiNOG31538	S	-	XP_004930667.2 nucleolar protein dao-5 isoform X1 [Bombyx mori]	-	-	-	-
LOC101735995	6824.5	9189.81	4459.19	0.485232	-1.04325	0.00218386	0.0935785	NC_051385.1	10554405	10568750	+	5247	LOC101735995	GO:0007275;GO:0007399;GO:0008037;GO:0008038;GO:0008039;GO:0008150;GO:0009987;GO:0022008;GO:0030154;GO:0030182;GO:0032501;GO:0032502;GO:0048468;GO:0048666;GO:0048699;GO:0048731;GO:0048856;GO:0048869	-	opiNOG17382;lepNOG07841	G	sp|Q9BYG0|B3GN5_HUMAN Lactosylceramide 1,3-N-acetyl-beta-D-glucosaminyltransferase OS=Homo sapiens OX=9606 GN=B3GNT5 PE=1 SV=1	XP_037877029.1 beta-1,3-galactosyltransferase 5 [Bombyx mori]	GO:0007275//multicellular organism development;GO:0007399//nervous system development;GO:0008037//cell recognition;GO:0008038//neuron recognition;GO:0008039//synaptic target recognition;GO:0008150//biological_process;GO:0009987//cellular process;GO:0022008//neurogenesis;GO:0030154//cell differentiation;GO:0030182//neuron differentiation;GO:0032501//multicellular organismal process;GO:0032502//dev…	-	-	-
LOC101742692	7.72008	14.0609	1.3793	0.0980951	-3.34968	0.00219145	0.0935785	NC_051375.1	5725630	5733546	+	1266	LOC101742692	-	-	opiNOG26931	E	sp|Q7PEV7|CL14D_ANOGA CLIP domain-containing serine protease 14D OS=Anopheles gambiae OX=7165 GN=CLIPB4 PE=2 SV=1	XP_012547672.1 CLIP domain-containing serine protease 14D isoform X2 [Bombyx mori]	-	-	-	-
LOC100101171	130.191	78.1901	182.193	2.33012	1.22041	0.0021924	0.0935785	NC_051363.1	3855159	3869385	-	1221	LOC100101171	-	K01312	opiNOG30705;meNOG09429	E	sp|C1JE15|SCLXB_HELVI Scolexin B OS=Heliothis virescens OX=7102 PE=1 SV=1	NP_001093269.1 scolexin precursor [Bombyx mori]	-	-	-	ko04080(Neuroactive ligand-receptor interaction)
LOC101737268	39.073	19.7095	58.4366	2.9649	1.56798	0.00220137	0.0935785	NC_051365.1	11301045	11307355	-	1295	LOC101737268	GO:0003674;GO:0003824;GO:0003908;GO:0005575;GO:0005622;GO:0005623;GO:0005634;GO:0006139;GO:0006259;GO:0006281;GO:0006304;GO:0006307;GO:0006725;GO:0006807;GO:0006950;GO:0006974;GO:0008150;GO:0008152;GO:0008168;GO:0008172;GO:0009987;GO:0016740;GO:0016741;GO:0032259;GO:0033554;GO:0034641;GO:0035510;GO:0043170;GO:0043226;GO:0043227;GO:0043229;GO:0043231;GO:0043412;GO:0044237;GO:0044238;GO:0044260;GO:…	-	opiNOG44220;opiNOG06887	LR	-	XP_012550900.2 uncharacterized protein LOC101737268 [Bombyx mori]	GO:0006139//nucleobase-containing compound metabolic process;GO:0006259//DNA metabolic process;GO:0006281//DNA repair;GO:0006304//DNA modification;GO:0006307//DNA dealkylation involved in DNA repair;GO:0006725//cellular aromatic compound metabolic process;GO:0006807//nitrogen compound metabolic process;GO:0006950//response to stress;GO:0006974//cellular response to DNA damage stimulus;GO:0008150/…	GO:0005575//cellular_component;GO:0005622//intracellular anatomical structure;GO:0005623//obsolete cell;GO:0005634//nucleus;GO:0043226//organelle;GO:0043227//membrane-bounded organelle;GO:0043229//intracellular organelle;GO:0043231//intracellular membrane-bounded organelle;GO:0044424//obsolete intracellular part;GO:0044464//obsolete cell part;	GO:0003674//molecular_function;GO:0003824//catalytic activity;GO:0003908//methylated-DNA-[protein]-cysteine S-methyltransferase activity;GO:0008168//methyltransferase activity;GO:0008172//S-methyltransferase activity;GO:0016740//transferase activity;GO:0016741//transferase activity, transferring one-carbon groups;	-
LOC101744925	127.375	200.921	53.8293	0.267913	-1.90016	0.00220486	0.0935785	NC_051372.1	13480460	13506297	+	2797	LOC101744925	-	-	opiNOG17955;opiNOG39596	SR	-	XP_004923017.2 uncharacterized protein LOC101744925 [Bombyx mori]	-	-	-	-
LOC101744016	44.5498	18.6033	70.4963	3.78945	1.92199	0.00223713	0.0945941	NC_051360.1	12641643	12741168	+	3227	LOC101744016	GO:0000122;GO:0000902;GO:0000904;GO:0000981;GO:0001501;GO:0001654;GO:0001838;GO:0001841;GO:0001843;GO:0002009;GO:0002088;GO:0002089;GO:0003002;GO:0003674;GO:0003676;GO:0003677;GO:0003682;GO:0003700;GO:0003712;GO:0003714;GO:0004857;GO:0005488;GO:0005515;GO:0005575;GO:0005622;GO:0005623;GO:0005634;GO:0005654;GO:0005667;GO:0005737;GO:0005813;GO:0005815;GO:0005856;GO:0006355;GO:0006357;GO:0006928;GO:…	-	opiNOG08306	K	sp|Q60698|SKI_MOUSE Ski oncogene OS=Mus musculus OX=10090 GN=Ski PE=1 SV=2	XP_037875945.1 ski oncogene isoform X2 [Bombyx mori]	GO:0000122//negative regulation of transcription by RNA polymerase II;GO:0000902//cell morphogenesis;GO:0000904//cell morphogenesis involved in differentiation;GO:0001501//skeletal system development;GO:0001654//eye development;GO:0001838//embryonic epithelial tube formation;GO:0001841//neural tube formation;GO:0001843//neural tube closure;GO:0002009//morphogenesis of an epithelium;GO:0002088//le…	GO:0005575//cellular_component;GO:0005622//intracellular anatomical structure;GO:0005623//obsolete cell;GO:0005634//nucleus;GO:0005654//nucleoplasm;GO:0005667//transcription regulator complex;GO:0005737//cytoplasm;GO:0005813//centrosome;GO:0005815//microtubule organizing center;GO:0005856//cytoskeleton;GO:0015630//microtubule cytoskeleton;GO:0016604//nuclear body;GO:0016605//PML body;GO:0017053//…	GO:0000981//DNA-binding transcription factor activity, RNA polymerase II-specific;GO:0003674//molecular_function;GO:0003676//nucleic acid binding;GO:0003677//DNA binding;GO:0003682//chromatin binding;GO:0003700//DNA-binding transcription factor activity;GO:0003712//transcription coregulator activity;GO:0003714//transcription corepressor activity;GO:0004857//enzyme inhibitor activity;GO:0005488//b…	-
LOC101743601	130.279	188.009	72.5489	0.38588	-1.37377	0.00225166	0.0948296	NC_051373.1	8084806	8092056	-	801	LOC101743601	GO:0000323;GO:0001775;GO:0001816;GO:0001932;GO:0001933;GO:0001972;GO:0002252;GO:0002263;GO:0002274;GO:0002275;GO:0002283;GO:0002366;GO:0002376;GO:0002443;GO:0002444;GO:0002446;GO:0003008;GO:0003674;GO:0005102;GO:0005215;GO:0005319;GO:0005324;GO:0005488;GO:0005501;GO:0005504;GO:0005515;GO:0005575;GO:0005576;GO:0005615;GO:0005622;GO:0005623;GO:0005634;GO:0005654;GO:0005737;GO:0005764;GO:0005766;GO:…	K08752	meNOG30022;opiNOG40100	I	sp|O02772|FABPH_PIG Fatty acid-binding protein, heart OS=Sus scrofa OX=9823 GN=FABP3 PE=2 SV=3	XP_004928852.2 fatty acid-binding protein, muscle [Bombyx mori]	GO:0001775//cell activation;GO:0001816//cytokine production;GO:0001932//regulation of protein phosphorylation;GO:0001933//negative regulation of protein phosphorylation;GO:0002252//immune effector process;GO:0002263//cell activation involved in immune response;GO:0002274//myeloid leukocyte activation;GO:0002275//myeloid cell activation involved in immune response;GO:0002283//neutrophil activation…	GO:0000323//lytic vacuole;GO:0005575//cellular_component;GO:0005576//extracellular region;GO:0005615//extracellular space;GO:0005622//intracellular anatomical structure;GO:0005623//obsolete cell;GO:0005634//nucleus;GO:0005654//nucleoplasm;GO:0005737//cytoplasm;GO:0005764//lysosome;GO:0005766//primary lysosome;GO:0005773//vacuole;GO:0005775//vacuolar lumen;GO:0005811//lipid droplet;GO:0005829//cyt…	GO:0001972//retinoic acid binding;GO:0003674//molecular_function;GO:0005102//signaling receptor binding;GO:0005215//transporter activity;GO:0005319//lipid transporter activity;GO:0005324//long-chain fatty acid transporter activity;GO:0005488//binding;GO:0005501//retinoid binding;GO:0005504//fatty acid binding;GO:0005515//protein binding;GO:0008289//lipid binding;GO:0019840//isoprenoid binding;GO:…	-
LOC101742917	12.4519	2.13376	22.77	10.6713	3.41566	0.00225944	0.0948296	NC_051383.1	5648917	5792935	-	3128	LOC101742917	GO:0003008;GO:0003012;GO:0003013;GO:0003014;GO:0003674;GO:0004888;GO:0004930;GO:0004993;GO:0005488;GO:0005575;GO:0005622;GO:0005623;GO:0005737;GO:0005783;GO:0005791;GO:0005886;GO:0005887;GO:0006936;GO:0006939;GO:0006950;GO:0007154;GO:0007165;GO:0007186;GO:0007187;GO:0007188;GO:0007189;GO:0007192;GO:0007193;GO:0007198;GO:0007210;GO:0007267;GO:0007268;GO:0007275;GO:0007399;GO:0007588;GO:0007600;GO:…	K04163	opiNOG15232;NOG18017;opiNOG06858	RTS	sp|P20905|5HT1R_DROME 5-hydroxytryptamine receptor 1 OS=Drosophila melanogaster OX=7227 GN=5-HT7 PE=2 SV=1	XP_012547038.1 5-hydroxytryptamine receptor 1 [Bombyx mori]	GO:0003008//system process;GO:0003012//muscle system process;GO:0003013//circulatory system process;GO:0003014//renal system process;GO:0006936//muscle contraction;GO:0006939//smooth muscle contraction;GO:0006950//response to stress;GO:0007154//cell communication;GO:0007165//signal transduction;GO:0007186//G protein-coupled receptor signaling pathway;GO:0007187//G protein-coupled receptor signali…	GO:0005575//cellular_component;GO:0005622//intracellular anatomical structure;GO:0005623//obsolete cell;GO:0005737//cytoplasm;GO:0005783//endoplasmic reticulum;GO:0005791//rough endoplasmic reticulum;GO:0005886//plasma membrane;GO:0005887//integral component of plasma membrane;GO:0008021//synaptic vesicle;GO:0012505//endomembrane system;GO:0016020//membrane;GO:0016021//integral component of membr…	GO:0003674//molecular_function;GO:0004888//transmembrane signaling receptor activity;GO:0004930//G protein-coupled receptor activity;GO:0004993//G protein-coupled serotonin receptor activity;GO:0005488//binding;GO:0008227//G protein-coupled amine receptor activity;GO:0030594//neurotransmitter receptor activity;GO:0038023//signaling receptor activity;GO:0042165//neurotransmitter binding;GO:0043167…	ko04080(Neuroactive ligand-receptor interaction)
LOC101735618	289.972	399.205	180.739	0.452746	-1.14323	0.00231193	0.0966745	NC_051380.1	15374118	15389632	-	5625	LOC101735618	GO:0001944;GO:0001945;GO:0001946;GO:0003674;GO:0003712;GO:0003824;GO:0004721;GO:0004725;GO:0005102;GO:0005488;GO:0005515;GO:0005575;GO:0005622;GO:0005623;GO:0005634;GO:0005654;GO:0005737;GO:0005856;GO:0005938;GO:0006464;GO:0006470;GO:0006793;GO:0006796;GO:0006807;GO:0006996;GO:0007010;GO:0007275;GO:0008092;GO:0008150;GO:0008152;GO:0008285;GO:0009653;GO:0009889;GO:0009966;GO:0009967;GO:0009987;GO:…	K18025	opiNOG04590	T	sp|Q62130|PTN14_MOUSE Tyrosine-protein phosphatase non-receptor type 14 OS=Mus musculus OX=10090 GN=Ptpn14 PE=1 SV=2	XP_037875443.1 tyrosine-protein phosphatase non-receptor type 21 [Bombyx mori]	GO:0001944//vasculature development;GO:0001945//lymph vessel development;GO:0001946//lymphangiogenesis;GO:0006464//cellular protein modification process;GO:0006470//protein dephosphorylation;GO:0006793//phosphorus metabolic process;GO:0006796//phosphate-containing compound metabolic process;GO:0006807//nitrogen compound metabolic process;GO:0006996//organelle organization;GO:0007010//cytoskeleton…	GO:0005575//cellular_component;GO:0005622//intracellular anatomical structure;GO:0005623//obsolete cell;GO:0005634//nucleus;GO:0005654//nucleoplasm;GO:0005737//cytoplasm;GO:0005856//cytoskeleton;GO:0005938//cell cortex;GO:0031974//membrane-enclosed lumen;GO:0031981//nuclear lumen;GO:0043226//organelle;GO:0043227//membrane-bounded organelle;GO:0043228//non-membrane-bounded organelle;GO:0043229//in…	GO:0003674//molecular_function;GO:0003712//transcription coregulator activity;GO:0003824//catalytic activity;GO:0004721//phosphoprotein phosphatase activity;GO:0004725//protein tyrosine phosphatase activity;GO:0005102//signaling receptor binding;GO:0005488//binding;GO:0005515//protein binding;GO:0008092//cytoskeletal protein binding;GO:0016787//hydrolase activity;GO:0016788//hydrolase activity, a…	-
LOC101738907	229.862	142.671	317.053	2.22226	1.15203	0.00233303	0.0971982	NC_051367.1	14357992	14367866	-	920	LOC101738907	GO:0005575;GO:0005623;GO:0005886;GO:0005887;GO:0007154;GO:0007165;GO:0007166;GO:0008150;GO:0009987;GO:0016020;GO:0016021;GO:0023052;GO:0031224;GO:0031226;GO:0044425;GO:0044459;GO:0044464;GO:0050789;GO:0050794;GO:0050896;GO:0051716;GO:0065007;GO:0071944	K06497	opiNOG29665;meNOG20219	SR	-	XP_037869114.1 leukocyte surface antigen CD53 [Bombyx mori]	GO:0007154//cell communication;GO:0007165//signal transduction;GO:0007166//cell surface receptor signaling pathway;GO:0008150//biological_process;GO:0009987//cellular process;GO:0023052//signaling;GO:0050789//regulation of biological process;GO:0050794//regulation of cellular process;GO:0050896//response to stimulus;GO:0051716//cellular response to stimulus;GO:0065007//biological regulation;	GO:0005575//cellular_component;GO:0005623//obsolete cell;GO:0005886//plasma membrane;GO:0005887//integral component of plasma membrane;GO:0016020//membrane;GO:0016021//integral component of membrane;GO:0031224//intrinsic component of membrane;GO:0031226//intrinsic component of plasma membrane;GO:0044425//obsolete membrane part;GO:0044459//obsolete plasma membrane part;GO:0044464//obsolete cell pa…	-	ko04142(Lysosome)
ACBP-like	5556.75	7487.62	3625.88	0.48425	-1.04618	0.00239477	0.0990596	NC_051367.1	15313740	15322299	-	382	ACBP-like	-	K08762	meNOG35808;NOG117785;opiNOG41816;opiNOG38854	SI	sp|P0C8L7|ACBP_HYPDU Putative acyl-CoA-binding protein OS=Hypsibius dujardini OX=232323 PE=3 SV=1	NP_001037023.1 acyl-CoA binding protein-like [Bombyx mori]	-	-	-	-
LOC101740021	19.4661	31.7249	7.2073	0.227181	-2.13808	0.00239519	0.0990596	NC_051361.1	14247072	14251985	-	4565	LOC101740021	-	-	opiNOG28881	R	-	XP_037866661.1 multiple epidermal growth factor-like domains protein 6 [Bombyx mori]	-	-	-	-
CPH4	7.67508	1.59931	13.7509	8.59799	3.104	0.00241338	0.0994488	NC_051359.1	5935577	5940970	+	858	CPH4	-	-	meNOG35918	R	-	NP_001166773.1 cuticular protein hypothetical 4 precursor [Bombyx mori]	-	-	-	-
LOC101735847	12.0019	0	24.0038	Inf	Inf	0.0024886	0.102177	NC_051383.1	2109879	2133574	-	1611	LOC101735847	GO:0003674;GO:0005215;GO:0005351;GO:0005355;GO:0005402;GO:0006810;GO:0006811;GO:0006812;GO:0008150;GO:0008324;GO:0008643;GO:0008645;GO:0015075;GO:0015077;GO:0015078;GO:0015144;GO:0015145;GO:0015149;GO:0015291;GO:0015293;GO:0015294;GO:0015295;GO:0015318;GO:0015672;GO:0015749;GO:0022804;GO:0022857;GO:0022890;GO:0034219;GO:0034220;GO:0046323;GO:0051119;GO:0051179;GO:0051234;GO:0055085;GO:0071702;GO:…	K08145	COG0477;opiNOG19973	GR	sp|A9ZSY3|TRET1_BOMMO Facilitated trehalose transporter Tret1 OS=Bombyx mori OX=7091 GN=Tret1 PE=1 SV=1	XP_037876530.1 facilitated trehalose transporter Tret1-2 homolog [Bombyx mori]	GO:0006810//transport;GO:0006811//ion transport;GO:0006812//cation transport;GO:0008150//biological_process;GO:0008643//carbohydrate transport;GO:0008645//hexose transmembrane transport;GO:0015749//monosaccharide transmembrane transport;GO:0034219//carbohydrate transmembrane transport;GO:0034220//ion transmembrane transport;GO:0046323//glucose import;GO:0051179//localization;GO:0051234//establish…	-	GO:0003674//molecular_function;GO:0005215//transporter activity;GO:0005351//carbohydrate:proton symporter activity;GO:0005355//glucose transmembrane transporter activity;GO:0005402//carbohydrate:cation symporter activity;GO:0008324//cation transmembrane transporter activity;GO:0015075//ion transmembrane transporter activity;GO:0015078//proton transmembrane transporter activity;GO:0015144//carbohy…	-
LOC101735549	1516.59	2047.3	985.881	0.481551	-1.05424	0.00254751	0.104218	NC_051366.1	4574942	4860651	-	3701	LOC101735549	-	-	meNOG45987;opiNOG43489	SR	-	XP_004925659.1 uncharacterized protein LOC101735549 isoform X3 [Bombyx mori]	-	-	-	-
LOC101738476	6182.25	8334.33	4030.17	0.483563	-1.04823	0.00255842	0.104288	NC_051377.1	6698822	6706256	-	631	LOC101738476	-	-	opiNOG64995	R	-	XP_004925327.1 uncharacterized protein LOC101738476 [Bombyx mori]	-	-	-	-
LOC101742516	15576	8653.04	22499.1	2.60014	1.37859	0.0025751	0.104591	NC_051366.1	11213620	11250745	-	2996	LOC101742516	GO:0000220;GO:0001666;GO:0002119;GO:0002164;GO:0003674;GO:0003824;GO:0005215;GO:0005488;GO:0005515;GO:0005575;GO:0005622;GO:0005623;GO:0005737;GO:0005773;GO:0005774;GO:0005886;GO:0006139;GO:0006163;GO:0006164;GO:0006725;GO:0006753;GO:0006754;GO:0006793;GO:0006796;GO:0006807;GO:0006810;GO:0006811;GO:0006812;GO:0006873;GO:0006885;GO:0006950;GO:0006952;GO:0007035;GO:0007154;GO:0007267;GO:0007268;GO:…	K02154	opiNOG01406	C	sp|Q29466|VPP1_BOVIN V-type proton ATPase 116 kDa subunit a1 OS=Bos taurus OX=9913 GN=ATP6V0A1 PE=1 SV=1	XP_004931128.1 V-type proton ATPase 116 kDa subunit a1 [Bombyx mori]	GO:0001666//response to hypoxia;GO:0002119//nematode larval development;GO:0002164//larval development;GO:0006139//nucleobase-containing compound metabolic process;GO:0006163//purine nucleotide metabolic process;GO:0006164//purine nucleotide biosynthetic process;GO:0006725//cellular aromatic compound metabolic process;GO:0006753//nucleoside phosphate metabolic process;GO:0006754//ATP biosynthetic…	GO:0000220//vacuolar proton-transporting V-type ATPase, V0 domain;GO:0005575//cellular_component;GO:0005622//intracellular anatomical structure;GO:0005623//obsolete cell;GO:0005737//cytoplasm;GO:0005773//vacuole;GO:0005774//vacuolar membrane;GO:0005886//plasma membrane;GO:0016020//membrane;GO:0016021//integral component of membrane;GO:0016324//apical plasma membrane;GO:0016469//proton-transportin…	GO:0003674//molecular_function;GO:0003824//catalytic activity;GO:0005215//transporter activity;GO:0005488//binding;GO:0005515//protein binding;GO:0008324//cation transmembrane transporter activity;GO:0015075//ion transmembrane transporter activity;GO:0015078//proton transmembrane transporter activity;GO:0015318//inorganic molecular entity transmembrane transporter activity;GO:0015399//primary act…	ko04145(Phagosome);ko04142(Lysosome);ko00190(Oxidative phosphorylation)
LOC101746056	17.4825	6.75049	28.2144	4.17961	2.06337	0.00260618	0.105476	NC_051373.1	6958483	6960871	-	1248	LOC101746056	GO:0000313;GO:0000314;GO:0003674;GO:0003735;GO:0005198;GO:0005575;GO:0005622;GO:0005623;GO:0005634;GO:0005730;GO:0005737;GO:0005739;GO:0005740;GO:0005743;GO:0005759;GO:0005761;GO:0005763;GO:0005840;GO:0006412;GO:0006414;GO:0006415;GO:0006518;GO:0006807;GO:0008150;GO:0008152;GO:0009058;GO:0009059;GO:0009987;GO:0010467;GO:0015935;GO:0016020;GO:0016043;GO:0019538;GO:0019866;GO:0022411;GO:0031090;GO:…	K02956	opiNOG27177;opiNOG29905	J	sp|Q8WTC1|RT15_DROME 28S ribosomal protein S15, mitochondrial OS=Drosophila melanogaster OX=7227 GN=bonsai PE=2 SV=2	XP_004928867.1 28S ribosomal protein S15, mitochondrial [Bombyx mori]	GO:0006412//translation;GO:0006414//translational elongation;GO:0006415//translational termination;GO:0006518//peptide metabolic process;GO:0006807//nitrogen compound metabolic process;GO:0008150//biological_process;GO:0008152//metabolic process;GO:0009058//biosynthetic process;GO:0009059//macromolecule biosynthetic process;GO:0009987//cellular process;GO:0010467//gene expression;GO:0016043//cell…	GO:0000313//organellar ribosome;GO:0000314//organellar small ribosomal subunit;GO:0005575//cellular_component;GO:0005622//intracellular anatomical structure;GO:0005623//obsolete cell;GO:0005634//nucleus;GO:0005730//nucleolus;GO:0005737//cytoplasm;GO:0005739//mitochondrion;GO:0005740//mitochondrial envelope;GO:0005743//mitochondrial inner membrane;GO:0005759//mitochondrial matrix;GO:0005761//mitoc…	GO:0003674//molecular_function;GO:0003735//structural constituent of ribosome;GO:0005198//structural molecule activity;	ko03010(Ribosome)
LOC733037	147.55	205.611	89.4899	0.435239	-1.20012	0.00268963	0.108466	NC_051374.1	10702076	10709550	+	2331	LOC733037	GO:0000003;GO:0000243;GO:0000245;GO:0000375;GO:0000377;GO:0000381;GO:0000389;GO:0000398;GO:0002119;GO:0002164;GO:0003006;GO:0003674;GO:0003676;GO:0003723;GO:0003727;GO:0003729;GO:0005488;GO:0005515;GO:0005575;GO:0005622;GO:0005623;GO:0005634;GO:0005654;GO:0005681;GO:0005684;GO:0006139;GO:0006376;GO:0006396;GO:0006397;GO:0006403;GO:0006405;GO:0006406;GO:0006611;GO:0006725;GO:0006807;GO:0006810;GO:…	K12837	opiNOG02943	A	sp|Q24562|U2AF2_DROME Splicing factor U2AF 50 kDa subunit OS=Drosophila melanogaster OX=7227 GN=U2af50 PE=1 SV=1	NP_001040494.1 U2 small nuclear ribonucleoprotein auxiliary factor 2 [Bombyx mori]	GO:0000003//reproduction;GO:0000245//spliceosomal complex assembly;GO:0000375//RNA splicing, via transesterification reactions;GO:0000377//RNA splicing, via transesterification reactions with bulged adenosine as nucleophile;GO:0000381//regulation of alternative mRNA splicing, via spliceosome;GO:0000389//mRNA 3'-splice site recognition;GO:0000398//mRNA splicing, via spliceosome;GO:0002119//nematod…	GO:0000243//commitment complex;GO:0005575//cellular_component;GO:0005622//intracellular anatomical structure;GO:0005623//obsolete cell;GO:0005634//nucleus;GO:0005654//nucleoplasm;GO:0005681//spliceosomal complex;GO:0005684//U2-type spliceosomal complex;GO:0016604//nuclear body;GO:0016607//nuclear speck;GO:0031974//membrane-enclosed lumen;GO:0031981//nuclear lumen;GO:0032991//protein-containing co…	GO:0003674//molecular_function;GO:0003676//nucleic acid binding;GO:0003723//RNA binding;GO:0003727//single-stranded RNA binding;GO:0003729//mRNA binding;GO:0005488//binding;GO:0005515//protein binding;GO:0008187//poly-pyrimidine tract binding;GO:0019899//enzyme binding;GO:0019904//protein domain specific binding;GO:0030628//pre-mRNA 3'-splice site binding;GO:0036002//pre-mRNA binding;GO:0070742//…	ko03040(Spliceosome)
LOC101738079	5.01509	0.255513	9.77466	38.255	5.25758	0.00271333	0.109034	NC_051378.1	1693621	1699036	+	1084	LOC101738079	GO:0008150;GO:0030431;GO:0032501	K00008	opiNOG01088;COG1063	CQ	sp|Q02912|DHSO_BOMMO Sorbitol dehydrogenase OS=Bombyx mori OX=7091 GN=SDH PE=2 SV=1	XP_037874495.1 sorbitol dehydrogenase [Bombyx mori]	GO:0008150//biological_process;GO:0030431//sleep;GO:0032501//multicellular organismal process;	-	-	ko00051(Fructose and mannose metabolism);ko00040(Pentose and glucuronate interconversions)
CSP4	7.43804	13.8126	1.06347	0.0769923	-3.69914	0.00273369	0.10944	NC_051376.1	7818573	7821046	-	803	CSP4	-	-	meNOG30872;opiNOG37802	R	sp|E0X9F6|THAP1_THAPI Allergen Tha p 1 OS=Thaumetopoea pityocampa OX=208016 PE=1 SV=1	XP_028032484.1 uncharacterized protein LOC114244779 [Bombyx mandarina]	-	-	-	-
Apn2	15280.7	8420.31	22141.1	2.62948	1.39478	0.0027467	0.10944	NC_051366.1	1096742	1120976	-	3448	Apn2	GO:0003674;GO:0003824;GO:0004177;GO:0005488;GO:0005575;GO:0005622;GO:0005623;GO:0005737;GO:0006508;GO:0006518;GO:0006807;GO:0008150;GO:0008152;GO:0008233;GO:0008235;GO:0008237;GO:0008238;GO:0008270;GO:0009056;GO:0009987;GO:0016787;GO:0019538;GO:0033218;GO:0034641;GO:0042277;GO:0043167;GO:0043169;GO:0043170;GO:0043171;GO:0043603;GO:0044237;GO:0044238;GO:0044248;GO:0044424;GO:0044464;GO:0046872;GO:…	K11140	COG0308;opiNOG23659	OE	sp|P91885|AMPN_MANSE Aminopeptidase N OS=Manduca sexta OX=7130 GN=APN2 PE=1 SV=2	NP_001036834.1 aminopeptidase N precursor [Bombyx mori]	GO:0006508//proteolysis;GO:0006518//peptide metabolic process;GO:0006807//nitrogen compound metabolic process;GO:0008150//biological_process;GO:0008152//metabolic process;GO:0009056//catabolic process;GO:0009987//cellular process;GO:0019538//protein metabolic process;GO:0034641//cellular nitrogen compound metabolic process;GO:0043170//macromolecule metabolic process;GO:0043171//peptide catabolic …	GO:0005575//cellular_component;GO:0005622//intracellular anatomical structure;GO:0005623//obsolete cell;GO:0005737//cytoplasm;GO:0044424//obsolete intracellular part;GO:0044464//obsolete cell part;	GO:0003674//molecular_function;GO:0003824//catalytic activity;GO:0004177//aminopeptidase activity;GO:0005488//binding;GO:0008233//peptidase activity;GO:0008235//metalloexopeptidase activity;GO:0008237//metallopeptidase activity;GO:0008238//exopeptidase activity;GO:0008270//zinc ion binding;GO:0016787//hydrolase activity;GO:0033218//amide binding;GO:0042277//peptide binding;GO:0043167//ion binding…	ko00480(Glutathione metabolism)
LOC101746070	672.517	894.397	450.638	0.503845	-0.988947	0.00275242	0.10944	NC_051365.1	7183098	7220830	+	3214	LOC101746070	GO:0000003;GO:0000323;GO:0001501;GO:0001525;GO:0001568;GO:0001569;GO:0001763;GO:0001776;GO:0001782;GO:0001944;GO:0002009;GO:0002165;GO:0002260;GO:0002376;GO:0002520;GO:0002682;GO:0002920;GO:0003006;GO:0003007;GO:0003143;GO:0003313;GO:0003314;GO:0003315;GO:0003318;GO:0003319;GO:0003376;GO:0003674;GO:0005215;GO:0005319;GO:0005575;GO:0005622;GO:0005623;GO:0005737;GO:0005764;GO:0005765;GO:0005768;GO:…	-	opiNOG02480	G	sp|Q9GQQ0|SPIN_DROME Protein spinster OS=Drosophila melanogaster OX=7227 GN=spin PE=1 SV=1	XP_004932106.1 protein spinster isoform X2 [Bombyx mori]	GO:0000003//reproduction;GO:0001501//skeletal system development;GO:0001525//angiogenesis;GO:0001568//blood vessel development;GO:0001569//branching involved in blood vessel morphogenesis;GO:0001763//morphogenesis of a branching structure;GO:0001776//leukocyte homeostasis;GO:0001782//B cell homeostasis;GO:0001944//vasculature development;GO:0002009//morphogenesis of an epithelium;GO:0002165//inst…	GO:0000323//lytic vacuole;GO:0005575//cellular_component;GO:0005622//intracellular anatomical structure;GO:0005623//obsolete cell;GO:0005737//cytoplasm;GO:0005764//lysosome;GO:0005765//lysosomal membrane;GO:0005768//endosome;GO:0005770//late endosome;GO:0005773//vacuole;GO:0005774//vacuolar membrane;GO:0010008//endosome membrane;GO:0012505//endomembrane system;GO:0016020//membrane;GO:0031090//org…	GO:0003674//molecular_function;GO:0005215//transporter activity;GO:0005319//lipid transporter activity;GO:0046624//sphingolipid transporter activity;	-
Foxg1	624.432	348.319	900.546	2.58541	1.37039	0.00277609	0.109995	NC_051369.1	757492	758447	-	956	Foxg1	GO:0000981;GO:0003674;GO:0003700;GO:0005575;GO:0005622;GO:0005623;GO:0005634;GO:0006355;GO:0006357;GO:0008150;GO:0009653;GO:0009889;GO:0009987;GO:0010468;GO:0010556;GO:0019219;GO:0019222;GO:0030154;GO:0031323;GO:0031326;GO:0032502;GO:0043226;GO:0043227;GO:0043229;GO:0043231;GO:0044424;GO:0044464;GO:0048856;GO:0048869;GO:0050789;GO:0050794;GO:0051171;GO:0051252;GO:0060255;GO:0065007;GO:0080090;GO:…	K09385	opiNOG26703	K	sp|P32031|SLP2_DROME Fork head domain transcription factor slp2 OS=Drosophila melanogaster OX=7227 GN=slp2 PE=2 SV=3	NP_001170880.1 forkfead transcription factor G1 [Bombyx mori]	GO:0006355//regulation of transcription, DNA-templated;GO:0006357//regulation of transcription by RNA polymerase II;GO:0008150//biological_process;GO:0009653//anatomical structure morphogenesis;GO:0009889//regulation of biosynthetic process;GO:0009987//cellular process;GO:0010468//regulation of gene expression;GO:0010556//regulation of macromolecule biosynthetic process;GO:0019219//regulation of …	GO:0005575//cellular_component;GO:0005622//intracellular anatomical structure;GO:0005623//obsolete cell;GO:0005634//nucleus;GO:0043226//organelle;GO:0043227//membrane-bounded organelle;GO:0043229//intracellular organelle;GO:0043231//intracellular membrane-bounded organelle;GO:0044424//obsolete intracellular part;GO:0044464//obsolete cell part;	GO:0000981//DNA-binding transcription factor activity, RNA polymerase II-specific;GO:0003674//molecular_function;GO:0003700//DNA-binding transcription factor activity;GO:0140110//transcription regulator activity;	ko04068(FoxO signaling pathway)
LOC101745863	81.526	7.4407	155.611	20.9135	4.38636	0.00281341	0.111086	NC_051374.1	16627889	16648658	-	3301	LOC101745863	GO:0003674;GO:0005215;GO:0005216;GO:0005253;GO:0005254;GO:0005310;GO:0005342;GO:0005575;GO:0005623;GO:0005886;GO:0005887;GO:0006810;GO:0006811;GO:0006820;GO:0006821;GO:0006835;GO:0006873;GO:0006885;GO:0008150;GO:0008272;GO:0008509;GO:0008514;GO:0009987;GO:0015075;GO:0015103;GO:0015106;GO:0015108;GO:0015116;GO:0015267;GO:0015291;GO:0015297;GO:0015301;GO:0015318;GO:0015698;GO:0015701;GO:0015711;GO:…	K14708	COG0659;opiNOG07351;opiNOG08236;opiNOG00183	P	sp|Q86WA9|S2611_HUMAN Sodium-independent sulfate anion transporter OS=Homo sapiens OX=9606 GN=SLC26A11 PE=1 SV=2	XP_037872599.1 sodium-independent sulfate anion transporter isoform X3 [Bombyx mori]	GO:0006810//transport;GO:0006811//ion transport;GO:0006820//anion transport;GO:0006821//chloride transport;GO:0006835//dicarboxylic acid transport;GO:0006873//cellular ion homeostasis;GO:0006885//regulation of pH;GO:0008150//biological_process;GO:0008272//sulfate transport;GO:0009987//cellular process;GO:0015698//inorganic anion transport;GO:0015701//bicarbonate transport;GO:0015711//organic anio…	GO:0005575//cellular_component;GO:0005623//obsolete cell;GO:0005886//plasma membrane;GO:0005887//integral component of plasma membrane;GO:0016020//membrane;GO:0016021//integral component of membrane;GO:0031224//intrinsic component of membrane;GO:0031226//intrinsic component of plasma membrane;GO:0044425//obsolete membrane part;GO:0044459//obsolete plasma membrane part;GO:0044464//obsolete cell pa…	GO:0003674//molecular_function;GO:0005215//transporter activity;GO:0005216//ion channel activity;GO:0005253//anion channel activity;GO:0005254//chloride channel activity;GO:0005310//dicarboxylic acid transmembrane transporter activity;GO:0005342//organic acid transmembrane transporter activity;GO:0008509//anion transmembrane transporter activity;GO:0008514//organic anion transmembrane transporter…	-
Jafrac1	14404.1	7624.06	21184.2	2.7786	1.47436	0.00284182	0.111446	NC_051372.1	17860981	17877789	+	1520	Jafrac1	GO:0000003;GO:0003006;GO:0003674;GO:0003824;GO:0004601;GO:0005575;GO:0005576;GO:0005615;GO:0005622;GO:0005623;GO:0005737;GO:0005829;GO:0006928;GO:0006950;GO:0006979;GO:0007155;GO:0007275;GO:0007276;GO:0007281;GO:0007568;GO:0008150;GO:0008152;GO:0008340;GO:0008354;GO:0008379;GO:0009056;GO:0009605;GO:0009636;GO:0009987;GO:0009991;GO:0010259;GO:0016209;GO:0016477;GO:0016491;GO:0016684;GO:0016999;GO:…	K13279	opiNOG08291;COG0450	O	sp|Q9V3P0|PRDX1_DROME Peroxiredoxin 1 OS=Drosophila melanogaster OX=7227 GN=Jafrac1 PE=1 SV=1	XP_012544346.1 thiol peroxiredoxin isoform X1 [Bombyx mori]	GO:0000003//reproduction;GO:0003006//developmental process involved in reproduction;GO:0006928//movement of cell or subcellular component;GO:0006950//response to stress;GO:0006979//response to oxidative stress;GO:0007155//cell adhesion;GO:0007275//multicellular organism development;GO:0007276//gamete generation;GO:0007281//germ cell development;GO:0007568//aging;GO:0008150//biological_process;GO:…	GO:0005575//cellular_component;GO:0005576//extracellular region;GO:0005615//extracellular space;GO:0005622//intracellular anatomical structure;GO:0005623//obsolete cell;GO:0005737//cytoplasm;GO:0005829//cytosol;GO:0031982//vesicle;GO:0043226//organelle;GO:0043227//membrane-bounded organelle;GO:0043230//extracellular organelle;GO:0044421//obsolete extracellular region part;GO:0044424//obsolete int…	GO:0003674//molecular_function;GO:0003824//catalytic activity;GO:0004601//peroxidase activity;GO:0008379//thioredoxin peroxidase activity;GO:0016209//antioxidant activity;GO:0016491//oxidoreductase activity;GO:0016684//oxidoreductase activity, acting on peroxide as acceptor;GO:0051920//peroxiredoxin activity;	ko04146(Peroxisome)
UGT41A2	79.8205	31.4795	128.161	4.07127	2.02548	0.00284749	0.111446	NC_051381.1	14502321	14539546	-	1850	UGT41A2	GO:0001523;GO:0001889;GO:0001972;GO:0002237;GO:0002526;GO:0003008;GO:0003674;GO:0003824;GO:0004857;GO:0005080;GO:0005488;GO:0005496;GO:0005501;GO:0005504;GO:0005515;GO:0005575;GO:0005622;GO:0005623;GO:0005634;GO:0005635;GO:0005640;GO:0005737;GO:0005783;GO:0005789;GO:0005886;GO:0005887;GO:0005975;GO:0005996;GO:0006011;GO:0006063;GO:0006082;GO:0006109;GO:0006139;GO:0006629;GO:0006631;GO:0006706;GO:…	K00699	opiNOG04068;opiNOG61239	GC	sp|A0A291PQH4|UGT2_DACCO UDP-glucosyltransferase 2 OS=Dactylopius coccus OX=765876 GN=UTG2 PE=1 SV=1	NP_001243966.1 UDP-glycosyltransferase UGT41A2 precursor [Bombyx mori]	GO:0001523//retinoid metabolic process;GO:0001889//liver development;GO:0002237//response to molecule of bacterial origin;GO:0002526//acute inflammatory response;GO:0003008//system process;GO:0005975//carbohydrate metabolic process;GO:0005996//monosaccharide metabolic process;GO:0006011//UDP-glucose metabolic process;GO:0006063//uronic acid metabolic process;GO:0006082//organic acid metabolic pro…	GO:0005575//cellular_component;GO:0005622//intracellular anatomical structure;GO:0005623//obsolete cell;GO:0005634//nucleus;GO:0005635//nuclear envelope;GO:0005640//nuclear outer membrane;GO:0005737//cytoplasm;GO:0005783//endoplasmic reticulum;GO:0005789//endoplasmic reticulum membrane;GO:0005886//plasma membrane;GO:0005887//integral component of plasma membrane;GO:0012505//endomembrane system;GO…	GO:0001972//retinoic acid binding;GO:0003674//molecular_function;GO:0003824//catalytic activity;GO:0004857//enzyme inhibitor activity;GO:0005080//protein kinase C binding;GO:0005488//binding;GO:0005496//steroid binding;GO:0005501//retinoid binding;GO:0005504//fatty acid binding;GO:0005515//protein binding;GO:0008144//obsolete drug binding;GO:0008194//UDP-glycosyltransferase activity;GO:0008289//l…	ko00983(Drug metabolism - other enzymes);ko00982(Drug metabolism - cytochrome P450);ko00980(Metabolism of xenobiotics by cytochrome P450);ko00860(Porphyrin metabolism);ko00830(Retinol metabolism);ko00053(Ascorbate and aldarate metabolism);ko00040(Pentose and glucuronate interconversions)
LOC101735941	11.7968	3.49896	20.0946	5.74301	2.52181	0.00285205	0.111446	NC_051365.1	8214518	8219219	+	2096	LOC101735941	-	-	opiNOG15223;meNOG01841	S	sp|Q5ZJE4|SPRNG_CHICK SREBP regulating gene protein OS=Gallus gallus OX=9031 GN=SPRING PE=2 SV=1	XP_021207600.1 SREBP regulating gene protein [Bombyx mori]	-	-	-	-
Sp	72689.8	27581.4	117798	4.27092	2.09455	0.00291742	0.113609	NC_051375.1	63266	67259	+	944	Sp	GO:0003674;GO:0003824;GO:0004175;GO:0004252;GO:0006508;GO:0006807;GO:0008150;GO:0008152;GO:0008233;GO:0008236;GO:0016787;GO:0017171;GO:0019538;GO:0043170;GO:0044238;GO:0070011;GO:0071704;GO:0140096;GO:1901564	-	opiNOG12524;COG5640;NOG104137	OE	sp|C0HKF7|SER1_DROME Serine protease 1 OS=Drosophila melanogaster OX=7227 GN=Jon99Cii PE=2 SV=1	NP_001036903.1 serine protease precursor [Bombyx mori]	GO:0006508//proteolysis;GO:0006807//nitrogen compound metabolic process;GO:0008150//biological_process;GO:0008152//metabolic process;GO:0019538//protein metabolic process;GO:0043170//macromolecule metabolic process;GO:0044238//primary metabolic process;GO:0071704//organic substance metabolic process;GO:1901564//organonitrogen compound metabolic process;	-	GO:0003674//molecular_function;GO:0003824//catalytic activity;GO:0004175//endopeptidase activity;GO:0004252//serine-type endopeptidase activity;GO:0008233//peptidase activity;GO:0008236//serine-type peptidase activity;GO:0016787//hydrolase activity;GO:0017171//serine hydrolase activity;GO:0140096//catalytic activity, acting on a protein;	-
LOC101745941	628.407	404.74	852.073	2.10523	1.07398	0.00293412	0.113868	NC_051376.1	7609189	7648691	+	13074	LOC101745941	-	-	opiNOG17111;meNOG07261;meNOG40768	SR	-	XP_037873600.1 titin isoform X2 [Bombyx mori]	-	-	-	-
LOC101745011	23.2302	9.73438	36.7261	3.77282	1.91564	0.00295926	0.114451	NC_051383.1	137919	405796	+	3909	LOC101745011	GO:0000149;GO:0001505;GO:0002790;GO:0003674;GO:0005215;GO:0005326;GO:0005488;GO:0005515;GO:0005575;GO:0005622;GO:0005623;GO:0005737;GO:0005829;GO:0006810;GO:0006836;GO:0006887;GO:0007154;GO:0007267;GO:0007268;GO:0007269;GO:0007274;GO:0007275;GO:0007399;GO:0007416;GO:0007528;GO:0008104;GO:0008150;GO:0009306;GO:0009914;GO:0009987;GO:0010646;GO:0010648;GO:0010817;GO:0015031;GO:0015833;GO:0016020;GO:…	K15294	meNOG32968;opiNOG40780;opiNOG69611	US	sp|Q8IPM8|CPLX_DROME Complexin OS=Drosophila melanogaster OX=7227 GN=cpx PE=2 SV=1	XP_021208151.2 complexin isoform X2 [Bombyx mori]	GO:0001505//regulation of neurotransmitter levels;GO:0002790//peptide secretion;GO:0006810//transport;GO:0006836//neurotransmitter transport;GO:0006887//exocytosis;GO:0007154//cell communication;GO:0007267//cell-cell signaling;GO:0007268//chemical synaptic transmission;GO:0007269//neurotransmitter secretion;GO:0007274//neuromuscular synaptic transmission;GO:0007275//multicellular organism develop…	GO:0005575//cellular_component;GO:0005622//intracellular anatomical structure;GO:0005623//obsolete cell;GO:0005737//cytoplasm;GO:0005829//cytosol;GO:0016020//membrane;GO:0030424//axon;GO:0030425//dendrite;GO:0031201//SNARE complex;GO:0031594//neuromuscular junction;GO:0032991//protein-containing complex;GO:0033267//obsolete axon part;GO:0036477//somatodendritic compartment;GO:0042995//cell projec…	GO:0000149//SNARE binding;GO:0003674//molecular_function;GO:0005215//transporter activity;GO:0005326//neurotransmitter transmembrane transporter activity;GO:0005488//binding;GO:0005515//protein binding;GO:0017075//syntaxin-1 binding;GO:0019905//syntaxin binding;	-
LOC101745393	296.229	404.301	188.157	0.465389	-1.10349	0.00301279	0.116126	NC_051380.1	15246265	15258762	+	4648	LOC101745393	GO:0000075;GO:0000077;GO:0000122;GO:0000278;GO:0001568;GO:0001655;GO:0001666;GO:0001822;GO:0001944;GO:0001974;GO:0002027;GO:0002039;GO:0003007;GO:0003170;GO:0003171;GO:0003179;GO:0003181;GO:0003197;GO:0003203;GO:0003205;GO:0003206;GO:0003230;GO:0003231;GO:0003279;GO:0003281;GO:0003283;GO:0003674;GO:0003676;GO:0003723;GO:0003824;GO:0004842;GO:0005102;GO:0005488;GO:0005515;GO:0005575;GO:0005622;GO:…	K06643	NOG85963;opiNOG82145;opiNOG34459;opiNOG01387	NOS	sp|P56273|MDM2_XENLA E3 ubiquitin-protein ligase Mdm2 OS=Xenopus laevis OX=8355 GN=mdm2 PE=1 SV=2	NP_001296562.1 E3 ubiquitin-protein ligase Mdm2-like [Bombyx mori]	GO:0000075//cell cycle checkpoint signaling;GO:0000077//DNA damage checkpoint signaling;GO:0000122//negative regulation of transcription by RNA polymerase II;GO:0000278//mitotic cell cycle;GO:0001568//blood vessel development;GO:0001655//urogenital system development;GO:0001666//response to hypoxia;GO:0001822//kidney development;GO:0001944//vasculature development;GO:0001974//blood vessel remodel…	GO:0005575//cellular_component;GO:0005622//intracellular anatomical structure;GO:0005623//obsolete cell;GO:0005634//nucleus;GO:0005654//nucleoplasm;GO:0005730//nucleolus;GO:0005737//cytoplasm;GO:0005829//cytosol;GO:0005886//plasma membrane;GO:0012506//vesicle membrane;GO:0016020//membrane;GO:0030139//endocytic vesicle;GO:0030659//cytoplasmic vesicle membrane;GO:0030666//endocytic vesicle membrane…	GO:0002039//p53 binding;GO:0003674//molecular_function;GO:0003676//nucleic acid binding;GO:0003723//RNA binding;GO:0003824//catalytic activity;GO:0004842//ubiquitin-protein transferase activity;GO:0005102//signaling receptor binding;GO:0005488//binding;GO:0005515//protein binding;GO:0008097//5S rRNA binding;GO:0008270//zinc ion binding;GO:0016740//transferase activity;GO:0016874//ligase activity;…	ko04144(Endocytosis);ko04120(Ubiquitin mediated proteolysis);ko04068(FoxO signaling pathway)
LOC780848	8546.9	5632.12	11461.7	2.03506	1.02507	0.00303389	0.116364	NC_051377.1	585907	591244	+	774	LOC780848	GO:0000278;GO:0001666;GO:0003674;GO:0003824;GO:0004129;GO:0005215;GO:0005575;GO:0005622;GO:0005623;GO:0005634;GO:0005737;GO:0005739;GO:0005740;GO:0005743;GO:0005746;GO:0005751;GO:0006091;GO:0006119;GO:0006123;GO:0006139;GO:0006163;GO:0006725;GO:0006753;GO:0006793;GO:0006796;GO:0006807;GO:0006810;GO:0006811;GO:0006812;GO:0006950;GO:0006996;GO:0007030;GO:0007049;GO:0007275;GO:0007399;GO:0007406;GO:…	K02263	opiNOG31132	C	sp|O46578|COX41_GORGO Cytochrome c oxidase subunit 4 isoform 1, mitochondrial (Fragment) OS=Gorilla gorilla gorilla OX=9595 GN=COX4I1 PE=3 SV=1	NP_001073120.1 cytochrome c oxidase polypeptide IV [Bombyx mori]	GO:0000278//mitotic cell cycle;GO:0001666//response to hypoxia;GO:0006091//generation of precursor metabolites and energy;GO:0006119//oxidative phosphorylation;GO:0006123//mitochondrial electron transport, cytochrome c to oxygen;GO:0006139//nucleobase-containing compound metabolic process;GO:0006163//purine nucleotide metabolic process;GO:0006725//cellular aromatic compound metabolic process;GO:0…	GO:0005575//cellular_component;GO:0005622//intracellular anatomical structure;GO:0005623//obsolete cell;GO:0005634//nucleus;GO:0005737//cytoplasm;GO:0005739//mitochondrion;GO:0005740//mitochondrial envelope;GO:0005743//mitochondrial inner membrane;GO:0005746//mitochondrial respirasome;GO:0005751//mitochondrial respiratory chain complex IV;GO:0016020//membrane;GO:0019866//organelle inner membrane;…	GO:0003674//molecular_function;GO:0003824//catalytic activity;GO:0004129//cytochrome-c oxidase activity;GO:0005215//transporter activity;GO:0008324//cation transmembrane transporter activity;GO:0009055//electron transfer activity;GO:0015002//obsolete heme-copper terminal oxidase activity;GO:0015075//ion transmembrane transporter activity;GO:0015078//proton transmembrane transporter activity;GO:00…	ko00190(Oxidative phosphorylation)
LOC101738031	15995	21276.7	10713.3	0.503524	-0.989867	0.00303952	0.116364	NC_051371.1	3996511	4001742	+	937	LOC101738031	-	-	NOG104137;COG5640;KOG3627	O	sp|P08897|COGS_HYPLI Collagenase OS=Hypoderma lineatum OX=7389 PE=1 SV=3	XP_004922847.1 collagenase [Bombyx mori]	-	-	-	-
LOC101736835	1413.81	1895.26	932.37	0.491949	-1.02342	0.00306211	0.116804	NC_051376.1	12949598	12952054	-	2457	LOC101736835	GO:0000003;GO:0000122;GO:0000165;GO:0000228;GO:0000302;GO:0000785;GO:0000790;GO:0000791;GO:0000976;GO:0000977;GO:0000978;GO:0000980;GO:0000981;GO:0000982;GO:0000987;GO:0000988;GO:0000989;GO:0001012;GO:0001067;GO:0001076;GO:0001077;GO:0001085;GO:0001102;GO:0001158;GO:0001190;GO:0001228;GO:0001525;GO:0001558;GO:0001568;GO:0001654;GO:0001700;GO:0001736;GO:0001738;GO:0001745;GO:0001751;GO:0001752;GO:…	K04448	opiNOG35935	K	sp|P18289|JRA_DROME Transcription factor AP-1 OS=Drosophila melanogaster OX=7227 GN=Jra PE=1 SV=2	XP_021202386.2 transcription factor jun-D [Bombyx mori]	GO:0000003//reproduction;GO:0000122//negative regulation of transcription by RNA polymerase II;GO:0000165//MAPK cascade;GO:0000302//response to reactive oxygen species;GO:0001525//angiogenesis;GO:0001558//regulation of cell growth;GO:0001568//blood vessel development;GO:0001654//eye development;GO:0001700//embryonic development via the syncytial blastoderm;GO:0001736//establishment of planar pola…	GO:0000228//nuclear chromosome;GO:0000785//chromatin;GO:0000791//euchromatin;GO:0005575//cellular_component;GO:0005622//intracellular anatomical structure;GO:0005623//obsolete cell;GO:0005634//nucleus;GO:0005654//nucleoplasm;GO:0005667//transcription regulator complex;GO:0005694//chromosome;GO:0005737//cytoplasm;GO:0005829//cytosol;GO:0017053//transcription repressor complex;GO:0031974//membrane-…	GO:0000976//transcription cis-regulatory region binding;GO:0000977//RNA polymerase II transcription regulatory region sequence-specific DNA binding;GO:0000978//RNA polymerase II cis-regulatory region sequence-specific DNA binding;GO:0000981//DNA-binding transcription factor activity, RNA polymerase II-specific;GO:0000987//cis-regulatory region sequence-specific DNA binding;GO:0000988//obsolete tr…	ko04624(Toll and Imd signaling pathway);ko04310(Wnt signaling pathway);ko04214(Apoptosis - fly);ko04137(Mitophagy - animal);ko04013(MAPK signaling pathway - fly)
LOC101743378	81.1802	114.285	48.0753	0.420661	-1.24927	0.00307163	0.116804	NC_051380.1	8311304	8342864	-	3040	LOC101743378	GO:0000003;GO:0000018;GO:0000075;GO:0000077;GO:0000217;GO:0000278;GO:0000400;GO:0000403;GO:0000404;GO:0000406;GO:0001101;GO:0001701;GO:0001775;GO:0002200;GO:0002204;GO:0002208;GO:0002250;GO:0002252;GO:0002263;GO:0002285;GO:0002312;GO:0002366;GO:0002376;GO:0002377;GO:0002381;GO:0002440;GO:0002443;GO:0002449;GO:0002460;GO:0002520;GO:0002521;GO:0002562;GO:0002566;GO:0002637;GO:0002639;GO:0002682;GO:…	K08735	opiNOG00532;veNOG00817;opiNOG07421	L	sp|Q5XXB5|MSH2_CHLAE DNA mismatch repair protein Msh2 OS=Chlorocebus aethiops OX=9534 GN=MSH2 PE=2 SV=1	XP_004932637.2 DNA mismatch repair protein Msh2 [Bombyx mori]	GO:0000003//reproduction;GO:0000018//regulation of DNA recombination;GO:0000075//cell cycle checkpoint signaling;GO:0000077//DNA damage checkpoint signaling;GO:0000278//mitotic cell cycle;GO:0001101//response to acid chemical;GO:0001701//in utero embryonic development;GO:0001775//cell activation;GO:0002200//somatic diversification of immune receptors;GO:0002204//somatic recombination of immunoglo…	GO:0005575//cellular_component;GO:0005622//intracellular anatomical structure;GO:0005623//obsolete cell;GO:0005634//nucleus;GO:0005654//nucleoplasm;GO:0031974//membrane-enclosed lumen;GO:0031981//nuclear lumen;GO:0032300//mismatch repair complex;GO:0032301//MutSalpha complex;GO:0032302//MutSbeta complex;GO:0032991//protein-containing complex;GO:0043226//organelle;GO:0043227//membrane-bounded orga…	GO:0000217//DNA secondary structure binding;GO:0000400//four-way junction DNA binding;GO:0000403//Y-form DNA binding;GO:0000404//heteroduplex DNA loop binding;GO:0000406//double-strand/single-strand DNA junction binding;GO:0003674//molecular_function;GO:0003676//nucleic acid binding;GO:0003677//DNA binding;GO:0003684//damaged DNA binding;GO:0003690//double-stranded DNA binding;GO:0003824//catalyt…	ko03430(Mismatch repair)
LOC101740802	644.143	244.915	1043.37	4.26014	2.0909	0.00308792	0.117031	NC_051368.1	9362237	9366886	-	1909	LOC101740802	-	-	-	-	-	XP_004931586.1 acidic leucine-rich nuclear phosphoprotein 32-related protein [Bombyx mori]	-	-	-	-
LOC101738819	35.4798	16.6315	54.3282	3.26659	1.70779	0.0031097	0.117464	NC_051365.1	11500441	11554874	-	4186	LOC101738819	GO:0000902;GO:0007275;GO:0007399;GO:0008150;GO:0009653;GO:0009987;GO:0016043;GO:0022008;GO:0030030;GO:0030154;GO:0030182;GO:0031175;GO:0032501;GO:0032502;GO:0032989;GO:0032990;GO:0048468;GO:0048666;GO:0048699;GO:0048731;GO:0048812;GO:0048856;GO:0048858;GO:0048869;GO:0071840;GO:0120036;GO:0120039	K18592	opiNOG05473	E	sp|P07314|GGT1_RAT Glutathione hydrolase 1 proenzyme OS=Rattus norvegicus OX=10116 GN=Ggt1 PE=1 SV=4	XP_021207671.1 glutathione hydrolase 1 proenzyme isoform X2 [Bombyx mori]	GO:0000902//cell morphogenesis;GO:0007275//multicellular organism development;GO:0007399//nervous system development;GO:0008150//biological_process;GO:0009653//anatomical structure morphogenesis;GO:0009987//cellular process;GO:0016043//cellular component organization;GO:0022008//neurogenesis;GO:0030030//cell projection organization;GO:0030154//cell differentiation;GO:0030182//neuron differentiati…	-	-	ko00590(Arachidonic acid metabolism);ko00480(Glutathione metabolism);ko00430(Taurine and hypotaurine metabolism)
PTTH	4.14077	8.28155	0	0	-Inf	0.00312035	0.117474	NC_051379.1	9699571	9701916	+	1021	PTTH	-	-	opiNOG68576	T	sp|P17219|PTTH_BOMMO Prothoracicotropic hormone OS=Bombyx mori OX=7091 PE=1 SV=1	NP_001037349.1 prothoracicotropic hormone preproprotein [Bombyx mori]	-	-	-	-
LOC101739615	33.0679	16.5693	49.5666	2.99148	1.58086	0.00316395	0.118721	NC_051358.1	146019	350151	-	11802	LOC101739615	GO:0000149;GO:0001101;GO:0001973;GO:0002791;GO:0003008;GO:0003013;GO:0003014;GO:0003018;GO:0003091;GO:0003674;GO:0003824;GO:0004016;GO:0004383;GO:0005080;GO:0005102;GO:0005488;GO:0005515;GO:0005575;GO:0005622;GO:0005623;GO:0005737;GO:0005768;GO:0005829;GO:0005856;GO:0005886;GO:0005902;GO:0005929;GO:0006139;GO:0006163;GO:0006164;GO:0006171;GO:0006182;GO:0006725;GO:0006753;GO:0006793;GO:0006796;GO:…	K08045	lepNOG09152;opiNOG07414	C	sp|P30803|ADCY5_CANLF Adenylate cyclase type 5 OS=Canis lupus familiaris OX=9615 GN=ADCY5 PE=1 SV=2	XP_021207984.2 adenylate cyclase type 6 [Bombyx mori]	GO:0001101//response to acid chemical;GO:0001973//G protein-coupled adenosine receptor signaling pathway;GO:0002791//regulation of peptide secretion;GO:0003008//system process;GO:0003013//circulatory system process;GO:0003014//renal system process;GO:0003018//vascular process in circulatory system;GO:0003091//renal water homeostasis;GO:0006139//nucleobase-containing compound metabolic process;GO:…	GO:0005575//cellular_component;GO:0005622//intracellular anatomical structure;GO:0005623//obsolete cell;GO:0005737//cytoplasm;GO:0005768//endosome;GO:0005829//cytosol;GO:0005856//cytoskeleton;GO:0005886//plasma membrane;GO:0005902//microvillus;GO:0005929//cilium;GO:0008074//guanylate cyclase complex, soluble;GO:0012505//endomembrane system;GO:0016020//membrane;GO:0016021//integral component of me…	GO:0000149//SNARE binding;GO:0003674//molecular_function;GO:0003824//catalytic activity;GO:0004016//adenylate cyclase activity;GO:0004383//guanylate cyclase activity;GO:0005080//protein kinase C binding;GO:0005102//signaling receptor binding;GO:0005488//binding;GO:0005515//protein binding;GO:0008179//adenylate cyclase binding;GO:0008294//calcium- and calmodulin-responsive adenylate cyclase activi…	ko04213(Longevity regulating pathway - multiple species);ko00230(Purine metabolism)
LOC101741073	37.3838	61.289	13.4786	0.219918	-2.18496	0.00318988	0.119285	NC_051361.1	3800904	3916540	-	3533	LOC101741073	GO:0000122;GO:0000902;GO:0000904;GO:0000976;GO:0000977;GO:0000980;GO:0000981;GO:0001012;GO:0001067;GO:0001158;GO:0001206;GO:0001227;GO:0001764;GO:0002009;GO:0002064;GO:0002065;GO:0002066;GO:0002067;GO:0002068;GO:0002165;GO:0003310;GO:0003322;GO:0003674;GO:0003676;GO:0003677;GO:0003682;GO:0003690;GO:0003700;GO:0003705;GO:0005488;GO:0005575;GO:0005622;GO:0005623;GO:0005634;GO:0006355;GO:0006357;GO:…	K09452	meNOG59151;opiNOG37414	KR	sp|Q06453|AL_DROME Homeobox protein aristaless OS=Drosophila melanogaster OX=7227 GN=al PE=1 SV=2	XP_037866476.1 homeobox protein aristaless isoform X2 [Bombyx mori]	GO:0000122//negative regulation of transcription by RNA polymerase II;GO:0000902//cell morphogenesis;GO:0000904//cell morphogenesis involved in differentiation;GO:0001764//neuron migration;GO:0002009//morphogenesis of an epithelium;GO:0002064//epithelial cell development;GO:0002065//columnar/cuboidal epithelial cell differentiation;GO:0002066//columnar/cuboidal epithelial cell development;GO:0002…	GO:0005575//cellular_component;GO:0005622//intracellular anatomical structure;GO:0005623//obsolete cell;GO:0005634//nucleus;GO:0032991//protein-containing complex;GO:0043226//organelle;GO:0043227//membrane-bounded organelle;GO:0043229//intracellular organelle;GO:0043231//intracellular membrane-bounded organelle;GO:0044424//obsolete intracellular part;GO:0044464//obsolete cell part;	GO:0000976//transcription cis-regulatory region binding;GO:0000977//RNA polymerase II transcription regulatory region sequence-specific DNA binding;GO:0000981//DNA-binding transcription factor activity, RNA polymerase II-specific;GO:0001067//transcription regulatory region nucleic acid binding;GO:0001227//DNA-binding transcription repressor activity, RNA polymerase II-specific;GO:0003674//molecul…	-
LOC101737263	36.6462	18.8019	54.4906	2.89815	1.53513	0.00320002	0.119285	NC_051378.1	4820790	4879138	+	11167	LOC101737263	GO:0000003;GO:0000785;GO:0000981;GO:0001501;GO:0001700;GO:0001704;GO:0001705;GO:0001708;GO:0001712;GO:0001715;GO:0001816;GO:0001890;GO:0001893;GO:0001932;GO:0001933;GO:0002119;GO:0002164;GO:0002673;GO:0002674;GO:0003006;GO:0003674;GO:0003682;GO:0003700;GO:0003824;GO:0005488;GO:0005515;GO:0005575;GO:0005622;GO:0005623;GO:0005634;GO:0005654;GO:0005694;GO:0005700;GO:0005737;GO:0005794;GO:0005911;GO:…	K06101	opiNOG06081;NOG135679;meNOG51921	KR	sp|Q9VW15|ASH1_DROME Histone-lysine N-methyltransferase ash1 OS=Drosophila melanogaster OX=7227 GN=ash1 PE=1 SV=3	XP_037874556.1 uncharacterized protein LOC101737263 isoform X4 [Bombyx mori]	GO:0000003//reproduction;GO:0001501//skeletal system development;GO:0001700//embryonic development via the syncytial blastoderm;GO:0001704//formation of primary germ layer;GO:0001705//ectoderm formation;GO:0001708//cell fate specification;GO:0001712//ectodermal cell fate commitment;GO:0001715//ectodermal cell fate specification;GO:0001816//cytokine production;GO:0001890//placenta development;GO:0…	GO:0000785//chromatin;GO:0005575//cellular_component;GO:0005622//intracellular anatomical structure;GO:0005623//obsolete cell;GO:0005634//nucleus;GO:0005654//nucleoplasm;GO:0005694//chromosome;GO:0005700//polytene chromosome;GO:0005737//cytoplasm;GO:0005794//Golgi apparatus;GO:0005911//cell-cell junction;GO:0005923//bicellular tight junction;GO:0012505//endomembrane system;GO:0030054//cell juncti…	GO:0000981//DNA-binding transcription factor activity, RNA polymerase II-specific;GO:0003674//molecular_function;GO:0003682//chromatin binding;GO:0003700//DNA-binding transcription factor activity;GO:0003824//catalytic activity;GO:0005488//binding;GO:0005515//protein binding;GO:0008168//methyltransferase activity;GO:0008170//N-methyltransferase activity;GO:0008276//protein methyltransferase activ…	ko00310(Lysine degradation)
LOC101738777	119.344	166.025	72.6632	0.437665	-1.1921	0.00323521	0.119486	NC_051367.1	15600129	15602999	-	1750	LOC101738777	-	-	COG2272	I	sp|P35502|ESTF_MYZPE Esterase FE4 OS=Myzus persicae OX=13164 PE=1 SV=1	XP_037869483.1 esterase FE4 [Bombyx mori]	-	-	-	-
LOC101736018	328.833	216.802	440.864	2.03349	1.02396	0.00324259	0.119486	NC_051380.1	15397366	15632715	+	9609	LOC101736018	GO:0000149;GO:0000902;GO:0000904;GO:0001505;GO:0002791;GO:0002792;GO:0002793;GO:0003008;GO:0003674;GO:0005096;GO:0005488;GO:0005515;GO:0005575;GO:0005622;GO:0005623;GO:0005737;GO:0005829;GO:0005886;GO:0005887;GO:0005892;GO:0006810;GO:0006836;GO:0006887;GO:0006892;GO:0006893;GO:0007154;GO:0007163;GO:0007267;GO:0007268;GO:0007269;GO:0007275;GO:0007399;GO:0007409;GO:0007610;GO:0007611;GO:0007613;GO:…	K08518	opiNOG07834;opiNOG77921	U	sp|Q9WU70|STXB5_RAT Syntaxin-binding protein 5 OS=Rattus norvegicus OX=10116 GN=Stxbp5 PE=1 SV=1	XP_037875436.1 syntaxin-binding protein 5 isoform X2 [Bombyx mori]	GO:0000902//cell morphogenesis;GO:0000904//cell morphogenesis involved in differentiation;GO:0001505//regulation of neurotransmitter levels;GO:0002791//regulation of peptide secretion;GO:0002792//negative regulation of peptide secretion;GO:0002793//positive regulation of peptide secretion;GO:0003008//system process;GO:0006810//transport;GO:0006836//neurotransmitter transport;GO:0006887//exocytosi…	GO:0005575//cellular_component;GO:0005622//intracellular anatomical structure;GO:0005623//obsolete cell;GO:0005737//cytoplasm;GO:0005829//cytosol;GO:0005886//plasma membrane;GO:0005887//integral component of plasma membrane;GO:0005892//acetylcholine-gated channel complex;GO:0008021//synaptic vesicle;GO:0012505//endomembrane system;GO:0016020//membrane;GO:0016021//integral component of membrane;GO…	GO:0000149//SNARE binding;GO:0003674//molecular_function;GO:0005096//GTPase activator activity;GO:0005488//binding;GO:0005515//protein binding;GO:0008047//enzyme activator activity;GO:0017075//syntaxin-1 binding;GO:0019899//enzyme binding;GO:0019905//syntaxin binding;GO:0030234//enzyme regulator activity;GO:0030695//GTPase regulator activity;GO:0031267//small GTPase binding;GO:0051020//GTPase bin…	-
LOC101740518	25.5199	9.03811	42.0017	4.64717	2.21635	0.0032432	0.119486	NC_051379.1	6834958	6880365	+	2815	LOC101740518	GO:0000038;GO:0001676;GO:0003674;GO:0003824;GO:0004312;GO:0005575;GO:0005622;GO:0005623;GO:0005737;GO:0005783;GO:0005789;GO:0006082;GO:0006139;GO:0006163;GO:0006164;GO:0006629;GO:0006631;GO:0006633;GO:0006637;GO:0006643;GO:0006665;GO:0006725;GO:0006732;GO:0006753;GO:0006790;GO:0006793;GO:0006796;GO:0006807;GO:0008150;GO:0008152;GO:0008610;GO:0009058;GO:0009108;GO:0009117;GO:0009150;GO:0009152;GO:…	K10250	opiNOG05085	I	sp|Q1HRV8|ELVL1_AEDAE Elongation of very long chain fatty acids protein AAEL008004 OS=Aedes aegypti OX=7159 GN=AAEL008004 PE=2 SV=2	XP_004931946.1 elongation of very long chain fatty acids protein AAEL008004 [Bombyx mori]	GO:0000038//very long-chain fatty acid metabolic process;GO:0001676//long-chain fatty acid metabolic process;GO:0006082//organic acid metabolic process;GO:0006139//nucleobase-containing compound metabolic process;GO:0006163//purine nucleotide metabolic process;GO:0006164//purine nucleotide biosynthetic process;GO:0006629//lipid metabolic process;GO:0006631//fatty acid metabolic process;GO:0006633…	GO:0005575//cellular_component;GO:0005622//intracellular anatomical structure;GO:0005623//obsolete cell;GO:0005737//cytoplasm;GO:0005783//endoplasmic reticulum;GO:0005789//endoplasmic reticulum membrane;GO:0012505//endomembrane system;GO:0016020//membrane;GO:0016021//integral component of membrane;GO:0030176//integral component of endoplasmic reticulum membrane;GO:0031224//intrinsic component of …	GO:0003674//molecular_function;GO:0003824//catalytic activity;GO:0004312//fatty acid synthase activity;GO:0009922//fatty acid elongase activity;GO:0016740//transferase activity;GO:0016746//acyltransferase activity;GO:0016747//acyltransferase activity, transferring groups other than amino-acyl groups;	ko01040(Biosynthesis of unsaturated fatty acids);ko00062(Fatty acid elongation)
LOC101745869	41.071	21.622	60.5199	2.79899	1.48491	0.00324758	0.119486	NC_051370.1	9786784	9820855	-	6338	LOC101745869	GO:0000003;GO:0000165;GO:0000166;GO:0000186;GO:0000902;GO:0000904;GO:0001101;GO:0001525;GO:0001541;GO:0001558;GO:0001568;GO:0001569;GO:0001570;GO:0001654;GO:0001655;GO:0001666;GO:0001667;GO:0001763;GO:0001817;GO:0001818;GO:0001819;GO:0001889;GO:0001894;GO:0001932;GO:0001934;GO:0001936;GO:0001937;GO:0001938;GO:0001944;GO:0001945;GO:0001946;GO:0001952;GO:0001954;GO:0002009;GO:0002040;GO:0002042;GO:…	K05096	opiNOG08113	T	sp|P53767|VGFR1_RAT Vascular endothelial growth factor receptor 1 OS=Rattus norvegicus OX=10116 GN=Flt1 PE=2 SV=1	XP_012547299.1 vascular endothelial growth factor receptor 1 isoform X3 [Bombyx mori]	GO:0000003//reproduction;GO:0000165//MAPK cascade;GO:0000186//obsolete activation of MAPKK activity;GO:0000902//cell morphogenesis;GO:0000904//cell morphogenesis involved in differentiation;GO:0001101//response to acid chemical;GO:0001525//angiogenesis;GO:0001541//ovarian follicle development;GO:0001558//regulation of cell growth;GO:0001568//blood vessel development;GO:0001569//branching involved…	GO:0005575//cellular_component;GO:0005576//extracellular region;GO:0005615//extracellular space;GO:0005622//intracellular anatomical structure;GO:0005623//obsolete cell;GO:0005634//nucleus;GO:0005654//nucleoplasm;GO:0005737//cytoplasm;GO:0005768//endosome;GO:0005769//early endosome;GO:0005783//endoplasmic reticulum;GO:0005794//Golgi apparatus;GO:0005856//cytoskeleton;GO:0005886//plasma membrane;G…	GO:0000166//nucleotide binding;GO:0003674//molecular_function;GO:0003824//catalytic activity;GO:0004672//protein kinase activity;GO:0004713//protein tyrosine kinase activity;GO:0004714//transmembrane receptor protein tyrosine kinase activity;GO:0004888//transmembrane signaling receptor activity;GO:0005021//vascular endothelial growth factor-activated receptor activity;GO:0005102//signaling recept…	-
LOC101741350	21.1816	37.8309	4.53224	0.119803	-3.06127	0.00331254	0.121481	NC_051360.1	4557846	4559197	+	783	LOC101741350	-	-	meNOG33098;lepNOG12651	R	-	XP_004927087.1 uncharacterized protein LOC101741350 [Bombyx mori]	-	-	-	-
LOC778525	37.2932	58.8984	15.688	0.266357	-1.90857	0.00336746	0.123097	NC_051368.1	19004683	19006855	+	782	LOC778525	GO:0001562;GO:0005575;GO:0005576;GO:0006950;GO:0006952;GO:0008150;GO:0009605;GO:0009607;GO:0042832;GO:0043207;GO:0050896;GO:0051704;GO:0051707;GO:0098542	-	opiNOG42478;meNOG29035	R	sp|Q008X1|DFP_BOMMO Putative defense protein OS=Bombyx mori OX=7091 PE=2 SV=1	NP_001091819.1 putative defense protein precursor [Bombyx mori]	GO:0001562//response to protozoan;GO:0006950//response to stress;GO:0006952//defense response;GO:0008150//biological_process;GO:0009605//response to external stimulus;GO:0009607//response to biotic stimulus;GO:0042832//defense response to protozoan;GO:0043207//response to external biotic stimulus;GO:0050896//response to stimulus;GO:0051704//obsolete multi-organism process;GO:0051707//response to …	GO:0005575//cellular_component;GO:0005576//extracellular region;	-	-
LOC101738689	126.775	76.8538	176.696	2.29911	1.20108	0.0034496	0.125694	NC_051374.1	5035971	5042409	-	1762	LOC101738689	GO:0000016;GO:0001666;GO:0003674;GO:0003824;GO:0004553;GO:0004565;GO:0005575;GO:0005622;GO:0005623;GO:0005737;GO:0005783;GO:0005829;GO:0005886;GO:0005887;GO:0005903;GO:0006629;GO:0006643;GO:0006664;GO:0006665;GO:0006672;GO:0006677;GO:0006687;GO:0006807;GO:0006950;GO:0007584;GO:0007586;GO:0008150;GO:0008152;GO:0008422;GO:0009056;GO:0009605;GO:0009628;GO:0009636;GO:0009719;GO:0009725;GO:0009743;GO:…	-	opiNOG01219;COG2723	G	sp|Q95X01|MYRO1_BREBR Myrosinase 1 OS=Brevicoryne brassicae OX=69196 PE=1 SV=1	XP_012545628.2 myrosinase 1 [Bombyx mori]	GO:0001666//response to hypoxia;GO:0006629//lipid metabolic process;GO:0006643//membrane lipid metabolic process;GO:0006664//glycolipid metabolic process;GO:0006665//sphingolipid metabolic process;GO:0006672//ceramide metabolic process;GO:0006677//glycosylceramide metabolic process;GO:0006687//glycosphingolipid metabolic process;GO:0006807//nitrogen compound metabolic process;GO:0006950//response…	GO:0005575//cellular_component;GO:0005622//intracellular anatomical structure;GO:0005623//obsolete cell;GO:0005737//cytoplasm;GO:0005783//endoplasmic reticulum;GO:0005829//cytosol;GO:0005886//plasma membrane;GO:0005887//integral component of plasma membrane;GO:0005903//brush border;GO:0012505//endomembrane system;GO:0016020//membrane;GO:0016021//integral component of membrane;GO:0016324//apical p…	GO:0000016//lactase activity;GO:0003674//molecular_function;GO:0003824//catalytic activity;GO:0004553//hydrolase activity, hydrolyzing O-glycosyl compounds;GO:0004565//beta-galactosidase activity;GO:0008422//beta-glucosidase activity;GO:0015925//galactosidase activity;GO:0015926//glucosidase activity;GO:0016740//transferase activity;GO:0016787//hydrolase activity;GO:0016798//hydrolase activity, a…	-
LOC101745765	4608.36	3072.95	6143.76	1.9993	0.999496	0.00349307	0.12687	NC_051380.1	240660	251650	-	3177	LOC101745765	GO:0003008;GO:0003674;GO:0005215;GO:0005326;GO:0005575;GO:0005623;GO:0005886;GO:0005887;GO:0006810;GO:0006811;GO:0006812;GO:0006820;GO:0006836;GO:0007610;GO:0007611;GO:0007613;GO:0008150;GO:0008324;GO:0008509;GO:0008514;GO:0008519;GO:0009914;GO:0010646;GO:0010648;GO:0010817;GO:0015075;GO:0015101;GO:0015220;GO:0015695;GO:0015696;GO:0015711;GO:0015870;GO:0015871;GO:0015893;GO:0016020;GO:0016021;GO:…	-	opiNOG00946;meNOG19862	R	sp|Q9VCA2|ORCT_DROME Organic cation transporter protein OS=Drosophila melanogaster OX=7227 GN=Orct PE=1 SV=1	XP_012546937.1 organic cation transporter protein isoform X2 [Bombyx mori]	GO:0003008//system process;GO:0006810//transport;GO:0006811//ion transport;GO:0006812//cation transport;GO:0006820//anion transport;GO:0006836//neurotransmitter transport;GO:0007610//behavior;GO:0007611//learning or memory;GO:0007613//memory;GO:0008150//biological_process;GO:0009914//hormone transport;GO:0010646//regulation of cell communication;GO:0010648//negative regulation of cell communicati…	GO:0005575//cellular_component;GO:0005623//obsolete cell;GO:0005886//plasma membrane;GO:0005887//integral component of plasma membrane;GO:0016020//membrane;GO:0016021//integral component of membrane;GO:0031224//intrinsic component of membrane;GO:0031226//intrinsic component of plasma membrane;GO:0044425//obsolete membrane part;GO:0044459//obsolete plasma membrane part;GO:0044464//obsolete cell pa…	GO:0003674//molecular_function;GO:0005215//transporter activity;GO:0005326//neurotransmitter transmembrane transporter activity;GO:0008324//cation transmembrane transporter activity;GO:0008509//anion transmembrane transporter activity;GO:0008514//organic anion transmembrane transporter activity;GO:0008519//ammonium transmembrane transporter activity;GO:0015075//ion transmembrane transporter activ…	-
LOC101735503	30.1052	46.2979	13.9125	0.300501	-1.73456	0.00356372	0.129023	NC_051365.1	1157879	1198257	-	3296	LOC101735503	GO:0000064;GO:0001505;GO:0001775;GO:0002274;GO:0002376;GO:0002532;GO:0002537;GO:0002682;GO:0002694;GO:0003333;GO:0003674;GO:0005215;GO:0005287;GO:0005289;GO:0005292;GO:0005342;GO:0005575;GO:0005622;GO:0005623;GO:0005737;GO:0005794;GO:0005886;GO:0005887;GO:0006082;GO:0006520;GO:0006807;GO:0006809;GO:0006810;GO:0006811;GO:0006812;GO:0006820;GO:0006855;GO:0006865;GO:0006950;GO:0006952;GO:0006954;GO:…	K13864	opiNOG03787;COG0531	E	sp|B3TP03|CTR2_CHICK Cationic amino acid transporter 2 OS=Gallus gallus OX=9031 GN=SLC7A2 PE=2 SV=1	XP_021203134.2 cationic amino acid transporter 2 isoform X2 [Bombyx mori]	GO:0001505//regulation of neurotransmitter levels;GO:0001775//cell activation;GO:0002274//myeloid leukocyte activation;GO:0002376//immune system process;GO:0002532//production of molecular mediator involved in inflammatory response;GO:0002537//nitric oxide production involved in inflammatory response;GO:0002682//regulation of immune system process;GO:0002694//regulation of leukocyte activation;GO…	GO:0005575//cellular_component;GO:0005622//intracellular anatomical structure;GO:0005623//obsolete cell;GO:0005737//cytoplasm;GO:0005794//Golgi apparatus;GO:0005886//plasma membrane;GO:0005887//integral component of plasma membrane;GO:0012505//endomembrane system;GO:0016020//membrane;GO:0016021//integral component of membrane;GO:0030054//cell junction;GO:0031224//intrinsic component of membrane;G…	GO:0000064//L-ornithine transmembrane transporter activity;GO:0003674//molecular_function;GO:0005215//transporter activity;GO:0005287//high-affinity basic amino acid transmembrane transporter activity;GO:0005289//high-affinity L-arginine transmembrane transporter activity;GO:0005292//high-affinity lysine transmembrane transporter activity;GO:0005342//organic acid transmembrane transporter activit…	-
Psat1	762.859	497.638	1028.08	2.06592	1.04678	0.00357747	0.129108	NC_051366.1	9858076	9863875	+	1332	Psat1	GO:0003674;GO:0003824;GO:0004648;GO:0005575;GO:0005622;GO:0005623;GO:0005737;GO:0006082;GO:0006520;GO:0006563;GO:0006564;GO:0006807;GO:0008150;GO:0008152;GO:0008483;GO:0008652;GO:0009058;GO:0009069;GO:0009070;GO:0009987;GO:0016053;GO:0016740;GO:0016769;GO:0019752;GO:0043436;GO:0044237;GO:0044238;GO:0044249;GO:0044281;GO:0044283;GO:0044424;GO:0044464;GO:0046394;GO:0071704;GO:1901564;GO:1901566;GO:…	K00831	opiNOG04251	E	sp|Q9VAN0|SERC_DROME Probable phosphoserine aminotransferase OS=Drosophila melanogaster OX=7227 GN=CG11899 PE=2 SV=1	NP_001040269.1 phosphoserine aminotransferase 1 [Bombyx mori]	GO:0006082//organic acid metabolic process;GO:0006520//cellular amino acid metabolic process;GO:0006563//L-serine metabolic process;GO:0006564//L-serine biosynthetic process;GO:0006807//nitrogen compound metabolic process;GO:0008150//biological_process;GO:0008152//metabolic process;GO:0008652//cellular amino acid biosynthetic process;GO:0009058//biosynthetic process;GO:0009069//serine family amin…	GO:0005575//cellular_component;GO:0005622//intracellular anatomical structure;GO:0005623//obsolete cell;GO:0005737//cytoplasm;GO:0044424//obsolete intracellular part;GO:0044464//obsolete cell part;	GO:0003674//molecular_function;GO:0003824//catalytic activity;GO:0004648//O-phospho-L-serine:2-oxoglutarate aminotransferase activity;GO:0008483//transaminase activity;GO:0016740//transferase activity;GO:0016769//transferase activity, transferring nitrogenous groups;	ko00750(Vitamin B6 metabolism);ko00270(Cysteine and methionine metabolism);ko00260(Glycine, serine and threonine metabolism)
LOC101738882	2360.95	3099.54	1622.36	0.523419	-0.933962	0.00359879	0.129465	NC_051361.1	17807916	17869192	+	4636	LOC101738882	GO:0000003;GO:0000902;GO:0000904;GO:0001558;GO:0001676;GO:0003002;GO:0003674;GO:0003824;GO:0004467;GO:0005488;GO:0005515;GO:0005575;GO:0005622;GO:0005623;GO:0005737;GO:0005739;GO:0005740;GO:0005777;GO:0005783;GO:0005789;GO:0005794;GO:0005811;GO:0006082;GO:0006139;GO:0006163;GO:0006164;GO:0006355;GO:0006357;GO:0006629;GO:0006631;GO:0006633;GO:0006637;GO:0006638;GO:0006639;GO:0006641;GO:0006644;GO:…	K01897	opiNOG02846	I	sp|O60488|ACSL4_HUMAN Long-chain-fatty-acid--CoA ligase 4 OS=Homo sapiens OX=9606 GN=ACSL4 PE=1 SV=2	XP_012545548.2 long-chain-fatty-acid--CoA ligase 4 isoform X2 [Bombyx mori]	GO:0000003//reproduction;GO:0000902//cell morphogenesis;GO:0000904//cell morphogenesis involved in differentiation;GO:0001558//regulation of cell growth;GO:0001676//long-chain fatty acid metabolic process;GO:0003002//regionalization;GO:0006082//organic acid metabolic process;GO:0006139//nucleobase-containing compound metabolic process;GO:0006163//purine nucleotide metabolic process;GO:0006164//pu…	GO:0005575//cellular_component;GO:0005622//intracellular anatomical structure;GO:0005623//obsolete cell;GO:0005737//cytoplasm;GO:0005739//mitochondrion;GO:0005740//mitochondrial envelope;GO:0005777//peroxisome;GO:0005783//endoplasmic reticulum;GO:0005789//endoplasmic reticulum membrane;GO:0005794//Golgi apparatus;GO:0005811//lipid droplet;GO:0012505//endomembrane system;GO:0016020//membrane;GO:00…	GO:0003674//molecular_function;GO:0003824//catalytic activity;GO:0004467//long-chain fatty acid-CoA ligase activity;GO:0005488//binding;GO:0005515//protein binding;GO:0015645//fatty acid ligase activity;GO:0016405//CoA-ligase activity;GO:0016874//ligase activity;GO:0016877//ligase activity, forming carbon-sulfur bonds;GO:0016878//acid-thiol ligase activity;GO:0019899//enzyme binding;GO:0019900//k…	ko04146(Peroxisome);ko00071(Fatty acid degradation);ko00061(Fatty acid biosynthesis)
LOC100101183	2539.68	1558.05	3521.3	2.26007	1.17637	0.00363001	0.130107	NC_051376.1	4797714	4834566	+	3909	LOC100101183	-	-	opiNOG15748	Q	sp|Q9HCJ6|VAT1L_HUMAN Synaptic vesicle membrane protein VAT-1 homolog-like OS=Homo sapiens OX=9606 GN=VAT1L PE=1 SV=2	XP_012551929.1 vesicle amine transport protein isoform X1 [Bombyx mori]	-	-	-	-
LOC101744515	4.04714	8.09428	0	0	-Inf	0.00364431	0.130107	NC_051372.1	6263581	6266530	-	727	LOC101744515	-	K02140	opiNOG37577;meNOG44139	CS	sp|Q9CPQ8|ATP5L_MOUSE ATP synthase subunit g, mitochondrial OS=Mus musculus OX=10090 GN=Atp5mg PE=1 SV=1	XP_004928570.2 ATP synthase subunit g, mitochondrial isoform X1 [Bombyx mori]	-	-	-	ko00190(Oxidative phosphorylation)
LOC101736437	430.016	282.16	577.872	2.04803	1.03424	0.00365107	0.130107	NC_051381.1	16289208	16314825	-	2116	LOC101736437	GO:0005575;GO:0005622;GO:0005623;GO:0005737;GO:0005783;GO:0012505;GO:0043226;GO:0043227;GO:0043229;GO:0043231;GO:0044424;GO:0044444;GO:0044464	K13506	opiNOG02826	I	sp|Q5R6J7|GPAT4_PONAB Glycerol-3-phosphate acyltransferase 4 OS=Pongo abelii OX=9601 GN=GPAT4 PE=2 SV=2	XP_021202972.1 glycerol-3-phosphate acyltransferase 3 isoform X4 [Bombyx mori]	-	GO:0005575//cellular_component;GO:0005622//intracellular anatomical structure;GO:0005623//obsolete cell;GO:0005737//cytoplasm;GO:0005783//endoplasmic reticulum;GO:0012505//endomembrane system;GO:0043226//organelle;GO:0043227//membrane-bounded organelle;GO:0043229//intracellular organelle;GO:0043231//intracellular membrane-bounded organelle;GO:0044424//obsolete intracellular part;GO:0044444//obsol…	-	ko00564(Glycerophospholipid metabolism);ko00561(Glycerolipid metabolism)
LOC101744522	10.4943	0.532431	20.4561	38.4203	5.2638	0.00367566	0.130572	NC_051362.1	14443640	14461849	+	1559	LOC101744522	GO:0003008;GO:0003014;GO:0003674;GO:0005215;GO:0005342;GO:0005575;GO:0006810;GO:0006811;GO:0006820;GO:0008028;GO:0008150;GO:0008509;GO:0008514;GO:0009636;GO:0015075;GO:0015318;GO:0015711;GO:0015718;GO:0015849;GO:0016020;GO:0016021;GO:0022857;GO:0031224;GO:0032501;GO:0034220;GO:0042221;GO:0044425;GO:0046903;GO:0046942;GO:0046943;GO:0050896;GO:0051179;GO:0051234;GO:0055085;GO:0071702;GO:0097254;GO:…	-	opiNOG30127;NOG47283;KOG2504	G	sp|Q66HE2|MOT13_RAT Monocarboxylate transporter 13 OS=Rattus norvegicus OX=10116 GN=Slc16a13 PE=2 SV=1	XP_037867150.1 monocarboxylate transporter 1 isoform X2 [Bombyx mori]	GO:0003008//system process;GO:0003014//renal system process;GO:0006810//transport;GO:0006811//ion transport;GO:0006820//anion transport;GO:0008150//biological_process;GO:0009636//response to toxic substance;GO:0015711//organic anion transport;GO:0015718//monocarboxylic acid transport;GO:0015849//organic acid transport;GO:0032501//multicellular organismal process;GO:0034220//ion transmembrane tran…	GO:0005575//cellular_component;GO:0016020//membrane;GO:0016021//integral component of membrane;GO:0031224//intrinsic component of membrane;GO:0044425//obsolete membrane part;	GO:0003674//molecular_function;GO:0005215//transporter activity;GO:0005342//organic acid transmembrane transporter activity;GO:0008028//monocarboxylic acid transmembrane transporter activity;GO:0008509//anion transmembrane transporter activity;GO:0008514//organic anion transmembrane transporter activity;GO:0015075//ion transmembrane transporter activity;GO:0015318//inorganic molecular entity tran…	-
LOC119631188	38.563	20.7411	56.3849	2.71851	1.44282	0.00368894	0.130635	NW_023638524.1	7654	9560	+	1907	LOC119631188	-	-	opiNOG75007;opiNOG72279;inNOG10875;opiNOG71647;opiNOG73900	STRV	-	XP_037877595.1 uncharacterized protein LOC119631190 [Bombyx mori]	-	-	-	-
LOC100101187	16515.2	10561.4	22469.1	2.12746	1.08913	0.00370928	0.130946	NC_051365.1	8669306	8671489	+	852	LOC100101187	GO:0003674;GO:0003676;GO:0003677;GO:0005488;GO:0005515;GO:0005575;GO:0005622;GO:0005623;GO:0005634;GO:0005737;GO:0005739;GO:0005740;GO:0005758;GO:0006355;GO:0006357;GO:0006996;GO:0007005;GO:0008134;GO:0008150;GO:0009889;GO:0009891;GO:0009893;GO:0009987;GO:0010468;GO:0010556;GO:0010557;GO:0010604;GO:0010628;GO:0016043;GO:0019219;GO:0019222;GO:0031323;GO:0031325;GO:0031326;GO:0031328;GO:0031967;GO:…	-	meNOG32255;opiNOG38445	SR	sp|Q9D1L0|CHCH2_MOUSE Coiled-coil-helix-coiled-coil-helix domain-containing protein 2 OS=Mus musculus OX=10090 GN=Chchd2 PE=2 SV=1	NP_001093285.1 coiled-coil-helix-coiled-coil-helix domain-containing protein 2, mitochondrial-like [Bombyx mori]	GO:0006355//regulation of transcription, DNA-templated;GO:0006357//regulation of transcription by RNA polymerase II;GO:0006996//organelle organization;GO:0007005//mitochondrion organization;GO:0008150//biological_process;GO:0009889//regulation of biosynthetic process;GO:0009891//positive regulation of biosynthetic process;GO:0009893//positive regulation of metabolic process;GO:0009987//cellular p…	GO:0005575//cellular_component;GO:0005622//intracellular anatomical structure;GO:0005623//obsolete cell;GO:0005634//nucleus;GO:0005737//cytoplasm;GO:0005739//mitochondrion;GO:0005740//mitochondrial envelope;GO:0005758//mitochondrial intermembrane space;GO:0031967//organelle envelope;GO:0031970//organelle envelope lumen;GO:0031974//membrane-enclosed lumen;GO:0031975//envelope;GO:0043226//organelle…	GO:0003674//molecular_function;GO:0003676//nucleic acid binding;GO:0003677//DNA binding;GO:0005488//binding;GO:0005515//protein binding;GO:0008134//transcription factor binding;GO:0043565//sequence-specific DNA binding;GO:0097159//organic cyclic compound binding;GO:1901363//heterocyclic compound binding;	-
LOC101746842	614.518	314.126	914.91	2.91256	1.54229	0.00373099	0.131303	NC_051374.1	6779707	6830853	+	5761	LOC101746842	GO:0003674;GO:0003824;GO:0005575;GO:0005622;GO:0005623;GO:0006491;GO:0006807;GO:0008150;GO:0008152;GO:0008194;GO:0008378;GO:0009100;GO:0009987;GO:0016740;GO:0016757;GO:0016758;GO:0019538;GO:0035250;GO:0043170;GO:0043226;GO:0043229;GO:0044237;GO:0044238;GO:0044260;GO:0044424;GO:0044464;GO:0071704;GO:1901135;GO:1901564	-	opiNOG02813	S	-	XP_004925873.1 uncharacterized protein LOC101746842 [Bombyx mori]	GO:0006491//N-glycan processing;GO:0006807//nitrogen compound metabolic process;GO:0008150//biological_process;GO:0008152//metabolic process;GO:0009100//glycoprotein metabolic process;GO:0009987//cellular process;GO:0019538//protein metabolic process;GO:0043170//macromolecule metabolic process;GO:0044237//cellular metabolic process;GO:0044238//primary metabolic process;GO:0044260//cellular macrom…	GO:0005575//cellular_component;GO:0005622//intracellular anatomical structure;GO:0005623//obsolete cell;GO:0043226//organelle;GO:0043229//intracellular organelle;GO:0044424//obsolete intracellular part;GO:0044464//obsolete cell part;	GO:0003674//molecular_function;GO:0003824//catalytic activity;GO:0008194//UDP-glycosyltransferase activity;GO:0008378//galactosyltransferase activity;GO:0016740//transferase activity;GO:0016757//glycosyltransferase activity;GO:0016758//hexosyltransferase activity;GO:0035250//UDP-galactosyltransferase activity;	-
LOC100301978	72.9125	43.0154	102.81	2.39007	1.25705	0.00378458	0.132654	NC_051368.1	14403236	14404241	+	493	LOC100301978	-	-	opiNOG35410	S	-	XP_037869794.1 uncharacterized protein LOC101745784 [Bombyx mori]	-	-	-	-
LOC101739039	29.8134	14.7491	44.8777	3.04275	1.60537	0.00379482	0.132654	NC_051369.1	5781526	5858008	-	6882	LOC101739039	-	-	opiNOG10351	T	sp|Q9N2M8|HDC_DROME Headcase protein OS=Drosophila melanogaster OX=7227 GN=hdc PE=1 SV=2	XP_004929464.1 headcase protein [Bombyx mori]	-	-	-	-
LOC100134921	3267.72	2148.4	4387.04	2.04201	1.02999	0.00381539	0.132654	NC_051361.1	15560468	15564300	+	973	LOC100134921	GO:0001932;GO:0001933;GO:0001934;GO:0003674;GO:0003824;GO:0005488;GO:0005575;GO:0005622;GO:0005623;GO:0005737;GO:0005739;GO:0005740;GO:0005743;GO:0005746;GO:0005750;GO:0005751;GO:0006091;GO:0006119;GO:0006122;GO:0006139;GO:0006163;GO:0006725;GO:0006753;GO:0006793;GO:0006796;GO:0006807;GO:0008121;GO:0008150;GO:0008152;GO:0009055;GO:0009117;GO:0009123;GO:0009126;GO:0009141;GO:0009144;GO:0009150;GO:…	K00411	opiNOG01147	C	sp|Q9CR68|UCRI_MOUSE Cytochrome b-c1 complex subunit Rieske, mitochondrial OS=Mus musculus OX=10090 GN=Uqcrfs1 PE=1 SV=1	NP_001106738.1 ubiquinol-cytochrome c reductase [Bombyx mori]	GO:0001932//regulation of protein phosphorylation;GO:0001933//negative regulation of protein phosphorylation;GO:0001934//positive regulation of protein phosphorylation;GO:0006091//generation of precursor metabolites and energy;GO:0006119//oxidative phosphorylation;GO:0006122//mitochondrial electron transport, ubiquinol to cytochrome c;GO:0006139//nucleobase-containing compound metabolic process;G…	GO:0005575//cellular_component;GO:0005622//intracellular anatomical structure;GO:0005623//obsolete cell;GO:0005737//cytoplasm;GO:0005739//mitochondrion;GO:0005740//mitochondrial envelope;GO:0005743//mitochondrial inner membrane;GO:0005746//mitochondrial respirasome;GO:0005750//mitochondrial respiratory chain complex III;GO:0005751//mitochondrial respiratory chain complex IV;GO:0016020//membrane;G…	GO:0003674//molecular_function;GO:0003824//catalytic activity;GO:0005488//binding;GO:0008121//ubiquinol-cytochrome-c reductase activity;GO:0009055//electron transfer activity;GO:0016491//oxidoreductase activity;GO:0016679//oxidoreductase activity, acting on diphenols and related substances as donors;GO:0016681//obsolete oxidoreductase activity, acting on diphenols and related substances as donors…	ko00190(Oxidative phosphorylation)
LOC101737716	33.4899	51.6936	15.2861	0.295706	-1.75777	0.00381621	0.132654	NC_051365.1	4464041	4670611	-	4974	LOC101737716	GO:0000122;GO:0000902;GO:0000904;GO:0000981;GO:0001227;GO:0001709;GO:0003008;GO:0003674;GO:0003676;GO:0003677;GO:0003700;GO:0005488;GO:0005575;GO:0005622;GO:0005623;GO:0005634;GO:0005654;GO:0005856;GO:0006139;GO:0006351;GO:0006355;GO:0006357;GO:0006366;GO:0006725;GO:0006807;GO:0006928;GO:0006935;GO:0007154;GO:0007275;GO:0007399;GO:0007402;GO:0007409;GO:0007411;GO:0007412;GO:0007417;GO:0007420;GO:…	K09368	opiNOG14925;meNOG59956	K	sp|P78424|PO6F2_HUMAN POU domain, class 6, transcription factor 2 OS=Homo sapiens OX=9606 GN=POU6F2 PE=1 SV=3	XP_004924143.1 POU domain, class 6, transcription factor 2 isoform X4 [Bombyx mori]	GO:0000122//negative regulation of transcription by RNA polymerase II;GO:0000902//cell morphogenesis;GO:0000904//cell morphogenesis involved in differentiation;GO:0001709//cell fate determination;GO:0003008//system process;GO:0006139//nucleobase-containing compound metabolic process;GO:0006351//transcription, DNA-templated;GO:0006355//regulation of transcription, DNA-templated;GO:0006357//regulat…	GO:0005575//cellular_component;GO:0005622//intracellular anatomical structure;GO:0005623//obsolete cell;GO:0005634//nucleus;GO:0005654//nucleoplasm;GO:0005856//cytoskeleton;GO:0015629//actin cytoskeleton;GO:0016604//nuclear body;GO:0031974//membrane-enclosed lumen;GO:0031981//nuclear lumen;GO:0043226//organelle;GO:0043227//membrane-bounded organelle;GO:0043228//non-membrane-bounded organelle;GO:0…	GO:0000981//DNA-binding transcription factor activity, RNA polymerase II-specific;GO:0001227//DNA-binding transcription repressor activity, RNA polymerase II-specific;GO:0003674//molecular_function;GO:0003676//nucleic acid binding;GO:0003677//DNA binding;GO:0003700//DNA-binding transcription factor activity;GO:0005488//binding;GO:0043565//sequence-specific DNA binding;GO:0097159//organic cyclic c…	-
LOC101740520	23.3642	10.5191	36.2093	3.44225	1.78335	0.00383019	0.132733	NC_051383.1	3664038	3705391	+	5239	LOC101740520	GO:0000003;GO:0000086;GO:0000159;GO:0000184;GO:0000226;GO:0000266;GO:0000278;GO:0000280;GO:0000956;GO:0001700;GO:0003002;GO:0003006;GO:0003674;GO:0003824;GO:0004721;GO:0004722;GO:0005488;GO:0005515;GO:0005575;GO:0005622;GO:0005623;GO:0005634;GO:0005654;GO:0005737;GO:0005739;GO:0005740;GO:0005741;GO:0005829;GO:0005856;GO:0006139;GO:0006401;GO:0006402;GO:0006464;GO:0006470;GO:0006605;GO:0006626;GO:…	K04354	opiNOG03515	T	sp|P36872|2ABA_DROME Protein phosphatase PP2A 55 kDa regulatory subunit OS=Drosophila melanogaster OX=7227 GN=tws PE=2 SV=1	XP_037876507.1 serine/threonine-protein phosphatase 2A 55 kDa regulatory subunit B alpha isoform isoform X2 [Bombyx mori]	GO:0000003//reproduction;GO:0000086//G2/M transition of mitotic cell cycle;GO:0000184//nuclear-transcribed mRNA catabolic process, nonsense-mediated decay;GO:0000226//microtubule cytoskeleton organization;GO:0000266//mitochondrial fission;GO:0000278//mitotic cell cycle;GO:0000280//nuclear division;GO:0000956//nuclear-transcribed mRNA catabolic process;GO:0001700//embryonic development via the syn…	GO:0000159//protein phosphatase type 2A complex;GO:0005575//cellular_component;GO:0005622//intracellular anatomical structure;GO:0005623//obsolete cell;GO:0005634//nucleus;GO:0005654//nucleoplasm;GO:0005737//cytoplasm;GO:0005739//mitochondrion;GO:0005740//mitochondrial envelope;GO:0005741//mitochondrial outer membrane;GO:0005829//cytosol;GO:0005856//cytoskeleton;GO:0008287//protein serine/threoni…	GO:0003674//molecular_function;GO:0003824//catalytic activity;GO:0004721//phosphoprotein phosphatase activity;GO:0004722//protein serine/threonine phosphatase activity;GO:0005488//binding;GO:0005515//protein binding;GO:0008092//cytoskeletal protein binding;GO:0008195//phosphatidate phosphatase activity;GO:0016787//hydrolase activity;GO:0016788//hydrolase activity, acting on ester bonds;GO:0016791…	ko04391(Hippo signaling pathway - fly);ko03015(mRNA surveillance pathway)
Cyp18a1	19.9227	31.6093	8.23618	0.260562	-1.9403	0.00386624	0.133574	NC_051367.1	10228611	10231172	-	1737	Cyp18a1	GO:0000003;GO:0002009;GO:0002064;GO:0002065;GO:0002066;GO:0002165;GO:0003006;GO:0003674;GO:0003824;GO:0004497;GO:0006629;GO:0006706;GO:0006714;GO:0006716;GO:0006718;GO:0006720;GO:0006721;GO:0007275;GO:0007276;GO:0007281;GO:0007292;GO:0007304;GO:0007444;GO:0007478;GO:0007480;GO:0007552;GO:0007560;GO:0008150;GO:0008152;GO:0008202;GO:0008299;GO:0008395;GO:0008610;GO:0009056;GO:0009058;GO:0009653;GO:…	K14985	opiNOG07534	Q	sp|Q95078|CP18A_DROME Cytochrome P450 18a1 OS=Drosophila melanogaster OX=7227 GN=Cyp18a1 PE=2 SV=2	NP_001077078.1 cytochrome P450 18a1 [Bombyx mori]	GO:0000003//reproduction;GO:0002009//morphogenesis of an epithelium;GO:0002064//epithelial cell development;GO:0002065//columnar/cuboidal epithelial cell differentiation;GO:0002066//columnar/cuboidal epithelial cell development;GO:0002165//instar larval or pupal development;GO:0003006//developmental process involved in reproduction;GO:0006629//lipid metabolic process;GO:0006706//steroid catabolic…	-	GO:0003674//molecular_function;GO:0003824//catalytic activity;GO:0004497//monooxygenase activity;GO:0008395//steroid hydroxylase activity;GO:0016491//oxidoreductase activity;GO:0016705//oxidoreductase activity, acting on paired donors, with incorporation or reduction of molecular oxygen;GO:0016709//oxidoreductase activity, acting on paired donors, with incorporation or reduction of molecular oxyg…	ko00981(Insect hormone biosynthesis)
LOC101736580	50.3101	82.1016	18.5186	0.225558	-2.14843	0.00395237	0.135746	NC_051378.1	4546553	4558960	-	2539	LOC101736580	-	-	opiNOG38973	S	-	XP_037874434.1 class E vacuolar protein-sorting machinery protein hse1 isoform X2 [Bombyx mori]	-	-	-	-
LOC101745132	28.0932	0.532431	55.6539	104.528	6.70774	0.00395707	0.135746	NC_051384.1	9433974	9445999	+	3315	LOC101745132	-	K08145	COG0477;opiNOG61984;meNOG38947	RG	sp|B4P624|TRET1_DROYA Facilitated trehalose transporter Tret1 OS=Drosophila yakuba OX=7245 GN=Tret1 PE=3 SV=1	XP_021203585.2 facilitated trehalose transporter Tret1 [Bombyx mori]	-	-	-	-
LOC101739883	319.371	197.707	441.035	2.23075	1.15753	0.00397294	0.135746	NC_051361.1	5125668	5136240	-	6596	LOC101739883	GO:0000146;GO:0003674;GO:0003774;GO:0003779;GO:0003824;GO:0005488;GO:0005515;GO:0005575;GO:0005622;GO:0005623;GO:0005856;GO:0006928;GO:0007154;GO:0007165;GO:0008092;GO:0008134;GO:0008150;GO:0009987;GO:0015629;GO:0016459;GO:0016461;GO:0016462;GO:0016787;GO:0016817;GO:0016818;GO:0016887;GO:0017111;GO:0023052;GO:0030029;GO:0030048;GO:0030898;GO:0031476;GO:0032991;GO:0042623;GO:0043226;GO:0043228;GO:…	K10359	opiNOG00413;COG5022	Z	sp|Q9V3Z6|MYO7A_DROME Myosin-VIIa OS=Drosophila melanogaster OX=7227 GN=ck PE=1 SV=1	XP_012548471.2 myosin-VIIa isoform X2 [Bombyx mori]	GO:0006928//movement of cell or subcellular component;GO:0007154//cell communication;GO:0007165//signal transduction;GO:0008150//biological_process;GO:0009987//cellular process;GO:0023052//signaling;GO:0030029//actin filament-based process;GO:0030048//actin filament-based movement;GO:0050789//regulation of biological process;GO:0050794//regulation of cellular process;GO:0050896//response to stimu…	GO:0005575//cellular_component;GO:0005622//intracellular anatomical structure;GO:0005623//obsolete cell;GO:0005856//cytoskeleton;GO:0015629//actin cytoskeleton;GO:0016459//myosin complex;GO:0016461//unconventional myosin complex;GO:0031476//myosin VI complex;GO:0032991//protein-containing complex;GO:0043226//organelle;GO:0043228//non-membrane-bounded organelle;GO:0043229//intracellular organelle;…	GO:0000146//microfilament motor activity;GO:0003674//molecular_function;GO:0003774//cytoskeletal motor activity;GO:0003779//actin binding;GO:0003824//catalytic activity;GO:0005488//binding;GO:0005515//protein binding;GO:0008092//cytoskeletal protein binding;GO:0008134//transcription factor binding;GO:0016462//pyrophosphatase activity;GO:0016787//hydrolase activity;GO:0016817//hydrolase activity, …	-
UGT33D2	6.4238	0.830752	12.0168	14.465	3.8545	0.00397702	0.135746	NC_051385.1	9217169	9219932	-	1548	UGT33D2	-	K00699	opiNOG28348;opiNOG36048;NOG122645;opiNOG04068	GSC	sp|Q88168|UDPE_NPVSL Ecdysteroid UDP-glucosyltransferase OS=Spodoptera littoralis nuclear polyhedrosis virus OX=10456 GN=EGT PE=3 SV=1	NP_001243955.1 UDP-glycosyltransferase UGT33D2 precursor [Bombyx mori]	-	-	-	ko00983(Drug metabolism - other enzymes);ko00982(Drug metabolism - cytochrome P450);ko00980(Metabolism of xenobiotics by cytochrome P450);ko00860(Porphyrin metabolism);ko00830(Retinol metabolism);ko00053(Ascorbate and aldarate metabolism);ko00040(Pentose and glucuronate interconversions)
LOC101746913	95.1113	57.2057	133.017	2.32523	1.21738	0.00406845	0.138449	NC_051361.1	6603526	6627151	+	3280	LOC101746913	GO:0000038;GO:0001579;GO:0001676;GO:0001932;GO:0001934;GO:0003674;GO:0003824;GO:0004467;GO:0005215;GO:0005319;GO:0005342;GO:0005488;GO:0005515;GO:0005575;GO:0005622;GO:0005623;GO:0005737;GO:0005739;GO:0005783;GO:0005789;GO:0005829;GO:0005886;GO:0005887;GO:0005901;GO:0005902;GO:0005903;GO:0006082;GO:0006575;GO:0006629;GO:0006631;GO:0006644;GO:0006646;GO:0006650;GO:0006654;GO:0006655;GO:0006656;GO:…	K08745	opiNOG00113	I	sp|Q6P1M0|S27A4_HUMAN Long-chain fatty acid transport protein 4 OS=Homo sapiens OX=9606 GN=SLC27A4 PE=1 SV=1	XP_004929241.1 long-chain fatty acid transport protein 4 [Bombyx mori]	GO:0000038//very long-chain fatty acid metabolic process;GO:0001579//medium-chain fatty acid transport;GO:0001676//long-chain fatty acid metabolic process;GO:0001932//regulation of protein phosphorylation;GO:0001934//positive regulation of protein phosphorylation;GO:0006082//organic acid metabolic process;GO:0006575//cellular modified amino acid metabolic process;GO:0006629//lipid metabolic proce…	GO:0005575//cellular_component;GO:0005622//intracellular anatomical structure;GO:0005623//obsolete cell;GO:0005737//cytoplasm;GO:0005739//mitochondrion;GO:0005783//endoplasmic reticulum;GO:0005789//endoplasmic reticulum membrane;GO:0005829//cytosol;GO:0005886//plasma membrane;GO:0005887//integral component of plasma membrane;GO:0005901//caveola;GO:0005902//microvillus;GO:0005903//brush border;GO:…	GO:0003674//molecular_function;GO:0003824//catalytic activity;GO:0004467//long-chain fatty acid-CoA ligase activity;GO:0005215//transporter activity;GO:0005319//lipid transporter activity;GO:0005342//organic acid transmembrane transporter activity;GO:0005488//binding;GO:0005515//protein binding;GO:0008028//monocarboxylic acid transmembrane transporter activity;GO:0008509//anion transmembrane tran…	-
LOC101742621	1268.68	1690.78	846.573	0.5007	-0.997983	0.00413261	0.140212	NC_051374.1	3283993	3350620	+	5264	LOC101742621	GO:0000003;GO:0000132;GO:0000137;GO:0000139;GO:0000149;GO:0000226;GO:0000278;GO:0000578;GO:0000902;GO:0000904;GO:0001505;GO:0001568;GO:0001700;GO:0001701;GO:0001709;GO:0001738;GO:0001763;GO:0001890;GO:0001892;GO:0001932;GO:0001933;GO:0001944;GO:0002009;GO:0002164;GO:0002165;GO:0002168;GO:0002791;GO:0003002;GO:0003006;GO:0003674;GO:0004857;GO:0004860;GO:0005096;GO:0005198;GO:0005488;GO:0005515;GO:…	K06094	opiNOG07400	U	sp|P08111|L2GL_DROME Lethal(2) giant larvae protein OS=Drosophila melanogaster OX=7227 GN=l(2)gl PE=1 SV=2	XP_004921966.1 lethal(2) giant larvae protein isoform X1 [Bombyx mori]	GO:0000003//reproduction;GO:0000132//establishment of mitotic spindle orientation;GO:0000226//microtubule cytoskeleton organization;GO:0000278//mitotic cell cycle;GO:0000578//embryonic axis specification;GO:0000902//cell morphogenesis;GO:0000904//cell morphogenesis involved in differentiation;GO:0001505//regulation of neurotransmitter levels;GO:0001568//blood vessel development;GO:0001700//embryo…	GO:0000137//Golgi cis cisterna;GO:0000139//Golgi membrane;GO:0005575//cellular_component;GO:0005576//extracellular region;GO:0005622//intracellular anatomical structure;GO:0005623//obsolete cell;GO:0005737//cytoplasm;GO:0005768//endosome;GO:0005769//early endosome;GO:0005794//Golgi apparatus;GO:0005795//Golgi stack;GO:0005802//trans-Golgi network;GO:0005829//cytosol;GO:0005856//cytoskeleton;GO:00…	GO:0000149//SNARE binding;GO:0003674//molecular_function;GO:0004857//enzyme inhibitor activity;GO:0004860//protein kinase inhibitor activity;GO:0005096//GTPase activator activity;GO:0005198//structural molecule activity;GO:0005488//binding;GO:0005515//protein binding;GO:0008047//enzyme activator activity;GO:0008092//cytoskeletal protein binding;GO:0017022//myosin binding;GO:0019207//kinase regula…	ko04391(Hippo signaling pathway - fly)
LOC101737125	127.628	36.7577	218.497	5.94426	2.5715	0.00418474	0.141557	NC_051362.1	6572431	6594299	-	3972	LOC101737125	GO:0000003;GO:0003674;GO:0003824;GO:0004016;GO:0004383;GO:0005575;GO:0005622;GO:0005623;GO:0005737;GO:0005829;GO:0005886;GO:0006139;GO:0006163;GO:0006164;GO:0006182;GO:0006725;GO:0006753;GO:0006793;GO:0006796;GO:0006807;GO:0007154;GO:0007165;GO:0007275;GO:0007276;GO:0007283;GO:0007423;GO:0007444;GO:0007477;GO:0008074;GO:0008150;GO:0008152;GO:0009058;GO:0009117;GO:0009150;GO:0009152;GO:0009165;GO:…	K01768	opiNOG07414;opiNOG14610	C	sp|Q9VK50|ACXE_DROME Adenylyl cyclase X E OS=Drosophila melanogaster OX=7227 GN=ACXE PE=2 SV=3	XP_037867055.1 adenylate cyclase type 7-like [Bombyx mori]	GO:0000003//reproduction;GO:0006139//nucleobase-containing compound metabolic process;GO:0006163//purine nucleotide metabolic process;GO:0006164//purine nucleotide biosynthetic process;GO:0006182//cGMP biosynthetic process;GO:0006725//cellular aromatic compound metabolic process;GO:0006753//nucleoside phosphate metabolic process;GO:0006793//phosphorus metabolic process;GO:0006796//phosphate-conta…	GO:0005575//cellular_component;GO:0005622//intracellular anatomical structure;GO:0005623//obsolete cell;GO:0005737//cytoplasm;GO:0005829//cytosol;GO:0005886//plasma membrane;GO:0008074//guanylate cyclase complex, soluble;GO:0016020//membrane;GO:0016021//integral component of membrane;GO:0031224//intrinsic component of membrane;GO:0032991//protein-containing complex;GO:0044424//obsolete intracellu…	GO:0003674//molecular_function;GO:0003824//catalytic activity;GO:0004016//adenylate cyclase activity;GO:0004383//guanylate cyclase activity;GO:0009975//cyclase activity;GO:0016829//lyase activity;GO:0016849//phosphorus-oxygen lyase activity;	ko04213(Longevity regulating pathway - multiple species);ko00230(Purine metabolism)
GSTe3	105.241	176.473	34.0096	0.192718	-2.37544	0.00423741	0.142912	NC_051379.1	11428304	11470884	+	1173	GSTe3	GO:0002165;GO:0003674;GO:0003824;GO:0004364;GO:0005575;GO:0005622;GO:0005623;GO:0005737;GO:0006518;GO:0006575;GO:0006629;GO:0006694;GO:0006749;GO:0006790;GO:0006807;GO:0006950;GO:0006979;GO:0007275;GO:0008150;GO:0008152;GO:0008202;GO:0008610;GO:0009058;GO:0009266;GO:0009408;GO:0009628;GO:0009791;GO:0009987;GO:0010817;GO:0016740;GO:0016765;GO:0032501;GO:0032502;GO:0034641;GO:0034754;GO:0042180;GO:…	K00799	opiNOG44330;NOG61049;COG0625;opiNOG46591	O	sp|P46430|GSTT1_MANSE Glutathione S-transferase 1 OS=Manduca sexta OX=7130 GN=GST1 PE=2 SV=1	NP_001108466.1 glutathione S-transferase epsilon 3 [Bombyx mori]	GO:0002165//instar larval or pupal development;GO:0006518//peptide metabolic process;GO:0006575//cellular modified amino acid metabolic process;GO:0006629//lipid metabolic process;GO:0006694//steroid biosynthetic process;GO:0006749//glutathione metabolic process;GO:0006790//sulfur compound metabolic process;GO:0006807//nitrogen compound metabolic process;GO:0006950//response to stress;GO:0006979/…	GO:0005575//cellular_component;GO:0005622//intracellular anatomical structure;GO:0005623//obsolete cell;GO:0005737//cytoplasm;GO:0044424//obsolete intracellular part;GO:0044464//obsolete cell part;	GO:0003674//molecular_function;GO:0003824//catalytic activity;GO:0004364//glutathione transferase activity;GO:0016740//transferase activity;GO:0016765//transferase activity, transferring alkyl or aryl (other than methyl) groups;	ko00983(Drug metabolism - other enzymes);ko00982(Drug metabolism - cytochrome P450);ko00980(Metabolism of xenobiotics by cytochrome P450);ko00480(Glutathione metabolism)
LOC101742625	10.7995	3.47756	18.1214	5.21096	2.38155	0.00426774	0.143508	NC_051373.1	10231433	10324646	-	9132	LOC101742625	-	K00665	KOG1202;COG3321	IQ	sp|P12276|FAS_CHICK Fatty acid synthase OS=Gallus gallus OX=9031 GN=FASN PE=1 SV=5	XP_037872256.1 fatty acid synthase isoform X5 [Bombyx mori]	-	-	-	ko00061(Fatty acid biosynthesis)
LOC101740545	5589.36	7884.08	3294.64	0.417886	-1.25882	0.00432212	0.144906	NC_051370.1	5579537	5590130	+	1325	LOC101740545	GO:0006950;GO:0008150;GO:0009266;GO:0009409;GO:0009628;GO:0009631;GO:0050896	K19363	-	-	-	XP_021204685.1 lipopolysaccharide-induced tumor necrosis factor-alpha factor homolog isoform X1 [Bombyx mori]	GO:0006950//response to stress;GO:0008150//biological_process;GO:0009266//response to temperature stimulus;GO:0009409//response to cold;GO:0009628//response to abiotic stimulus;GO:0009631//cold acclimation;GO:0050896//response to stimulus;	-	-	ko04142(Lysosome)
LOC101742653	19.0919	30.7792	7.40465	0.240573	-2.05545	0.00434127	0.145082	NC_051380.1	19329733	19337168	-	3257	LOC101742653	-	-	meNOG37109	S	-	XP_004930785.1 uncharacterized protein LOC101742653 [Bombyx mori]	-	-	-	-
Tk	162.77	241.405	84.1357	0.348525	-1.52067	0.004374	0.145082	NC_051364.1	1858600	1926636	+	2543	Tk	GO:0001664;GO:0002118;GO:0002121;GO:0003008;GO:0003674;GO:0005102;GO:0005179;GO:0005184;GO:0005215;GO:0005326;GO:0005488;GO:0005515;GO:0005575;GO:0005576;GO:0005615;GO:0006629;GO:0006810;GO:0006836;GO:0006937;GO:0006940;GO:0007154;GO:0007165;GO:0007186;GO:0007217;GO:0007218;GO:0007600;GO:0007606;GO:0007608;GO:0007610;GO:0007626;GO:0007628;GO:0008150;GO:0008152;GO:0008344;GO:0009966;GO:0009987;GO:…	-	opiNOG46411	R	sp|C0HKW2|TACHY_AGRIP Tachykinins OS=Agrotis ipsilon OX=56364 PE=1 SV=1	NP_001124364.1 tachykinin precursor [Bombyx mori]	GO:0002118//aggressive behavior;GO:0002121//inter-male aggressive behavior;GO:0003008//system process;GO:0006629//lipid metabolic process;GO:0006810//transport;GO:0006836//neurotransmitter transport;GO:0006937//regulation of muscle contraction;GO:0006940//regulation of smooth muscle contraction;GO:0007154//cell communication;GO:0007165//signal transduction;GO:0007186//G protein-coupled receptor s…	GO:0005575//cellular_component;GO:0005576//extracellular region;GO:0005615//extracellular space;GO:0044421//obsolete extracellular region part;	GO:0001664//G protein-coupled receptor binding;GO:0003674//molecular_function;GO:0005102//signaling receptor binding;GO:0005179//hormone activity;GO:0005184//neuropeptide hormone activity;GO:0005215//transporter activity;GO:0005326//neurotransmitter transmembrane transporter activity;GO:0005488//binding;GO:0005515//protein binding;GO:0030545//signaling receptor regulator activity;GO:0048018//rece…	-
LOC101745847	2093.38	1092.53	3094.23	2.83217	1.50191	0.00437458	0.145082	NC_051367.1	17131493	17139274	+	1903	LOC101745847	GO:0003674;GO:0003824;GO:0005488;GO:0005575;GO:0005622;GO:0005623;GO:0005634;GO:0005654;GO:0008270;GO:0016604;GO:0016787;GO:0016788;GO:0031974;GO:0031981;GO:0043167;GO:0043169;GO:0043226;GO:0043227;GO:0043229;GO:0043231;GO:0043233;GO:0044422;GO:0044424;GO:0044428;GO:0044446;GO:0044451;GO:0044464;GO:0046872;GO:0046914;GO:0070013	-	opiNOG13025	S	sp|Q91V76|CK054_MOUSE Ester hydrolase C11orf54 homolog OS=Mus musculus OX=10090 PE=1 SV=1	XP_012551529.1 ester hydrolase C11orf54 homolog isoform X2 [Bombyx mori]	-	GO:0005575//cellular_component;GO:0005622//intracellular anatomical structure;GO:0005623//obsolete cell;GO:0005634//nucleus;GO:0005654//nucleoplasm;GO:0016604//nuclear body;GO:0031974//membrane-enclosed lumen;GO:0031981//nuclear lumen;GO:0043226//organelle;GO:0043227//membrane-bounded organelle;GO:0043229//intracellular organelle;GO:0043231//intracellular membrane-bounded organelle;GO:0043233//or…	GO:0003674//molecular_function;GO:0003824//catalytic activity;GO:0005488//binding;GO:0008270//zinc ion binding;GO:0016787//hydrolase activity;GO:0016788//hydrolase activity, acting on ester bonds;GO:0043167//ion binding;GO:0043169//cation binding;GO:0046872//metal ion binding;GO:0046914//transition metal ion binding;	-
Cyp6ae9	181.984	109.876	254.092	2.31253	1.20947	0.00437857	0.145082	NC_051369.1	8846531	8853739	-	1554	Cyp6ae9	-	K14999	COG2124;opiNOG50189;opiNOG08482	Q	sp|Q27664|CP6B2_HELAM Cytochrome P450 6B2 OS=Helicoverpa armigera OX=29058 GN=CYP6B2 PE=2 SV=1	NP_001104004.1 cytochrome P450 CYP6AE9 [Bombyx mori]	-	-	-	-
[truncated: 10,990 more rows]
