# Supplementary material for: Effects of Chromium Exposure on the Gene Expression of the Midgut in Silkworms, Bombyx mori
Source: Genes (Basel). 2023 Aug 12;14(8):1616. doi: 10.3390/genes14081616 (PMC10454352; doi:10.3390/genes14081616)
Supplement: Supplementary file 1 [file genes-14-01616-s001.zip › Supplement Table S3.xlsx]

## Sheet: Sheet1
Gene ID	Chromosome	Start Site	End Site	Direction	Length	Name	GO	KEGG	eggNOG	eggNOG_Class	Swissprot	Description	BP	CC	MF	Pathway
COX3	NC_002355.1	15095	15883	+	789	COX3	-	-	-	-						-
ATP6	NC_002355.1	14403	15080	+	678	ATP6	-	-	-	-						-
ATP8	NC_002355.1	14248	14409	+	162	ATP8	-	-	-	-						-
NC_002355.1:14180..14247	NC_002355.1	14180	14247	+	68	NC_002355.1:14180..14247	-	-	-	-						-
NC_002355.1:14111..14181	NC_002355.1	14111	14181	+	71	NC_002355.1:14111..14181	-	-	-	-						-
COX2	NC_002355.1	13429	14110	+	682	COX2	-	-	-	-						-
NC_002355.1:13362..13428	NC_002355.1	13362	13428	+	67	NC_002355.1:13362..13428	-	-	-	-						-
COX1	NC_002355.1	11831	13361	+	1531	COX1	-	-	-	-						-
NC_002355.1:11752..11813	NC_002355.1	11752	11813	-	62	NC_002355.1:11752..11813	-	-	-	-						-
NC_002355.1:11678..11742	NC_002355.1	11678	11742	-	65	NC_002355.1:11678..11742	-	-	-	-						-
NC_002355.1:11615..11684	NC_002355.1	11615	11684	+	70	NC_002355.1:11615..11684	-	-	-	-						-
ND2	NC_002355.1	10605	11609	+	1005	ND2	-	-	-	-						-
NC_002355.1:10470..10539	NC_002355.1	10470	10539	-	70	NC_002355.1:10470..10539	-	-	-	-						-
NC_002355.1:10407..10472	NC_002355.1	10407	10472	+	66	NC_002355.1:10407..10472	-	-	-	-						-
NC_002355.1:10343..10406	NC_002355.1	10343	10406	+	64	NC_002355.1:10343..10406	-	-	-	-						-
NC_002355.1:9061..9843	NC_002355.1	9061	9843	-	783	NC_002355.1:9061..9843	-	-	-	-						-
NC_002355.1:8993..9060	NC_002355.1	8993	9060	-	68	NC_002355.1:8993..9060	-	-	-	-						-
NC_002355.1:7618..8992	NC_002355.1	7618	8992	-	1375	NC_002355.1:7618..8992	-	-	-	-						-
NC_002355.1:7547..7617	NC_002355.1	7547	7617	-	71	NC_002355.1:7547..7617	-	-	-	-						-
ND1	NC_002355.1	6608	7540	-	933	ND1	-	-	-	-						-
NC_002355.1:6517..6582	NC_002355.1	6517	6582	+	66	NC_002355.1:6517..6582	-	-	-	-						-
CYTB	NC_002355.1	5362	6513	+	1152	CYTB	-	-	-	-						-
ND6	NC_002355.1	4781	5311	+	531	ND6	-	-	-	-						-
NC_002355.1:4713..4778	NC_002355.1	4713	4778	-	66	NC_002355.1:4713..4778	-	-	-	-						-
NC_002355.1:4648..4712	NC_002355.1	4648	4712	+	65	NC_002355.1:4648..4712	-	-	-	-						-
ND4L	NC_002355.1	4353	4643	-	291	ND4L	-	-	-	-						-
ND4	NC_002355.1	3001	4353	-	1353	ND4	-	-	-	-						-
NC_002355.1:2887..2953	NC_002355.1	2887	2953	-	67	NC_002355.1:2887..2953	-	-	-	-						-
ND5	NC_002355.1	1147	2865	-	1719	ND5	-	-	-	-						-
NC_002355.1:1077..1141	NC_002355.1	1077	1141	-	65	NC_002355.1:1077..1141	-	-	-	-						-
NC_002355.1:1012..1076	NC_002355.1	1012	1076	+	65	NC_002355.1:1012..1076	-	-	-	-						-
NC_002355.1:928..994	NC_002355.1	928	994	+	67	NC_002355.1:928..994	-	-	-	-						-
NC_002355.1:861..927	NC_002355.1	861	927	+	67	NC_002355.1:861..927	-	-	-	-						-
NC_002355.1:796..859	NC_002355.1	796	859	+	64	NC_002355.1:796..859	-	-	-	-						-
NC_002355.1:694..761	NC_002355.1	694	761	+	68	NC_002355.1:694..761	-	-	-	-						-
ND3	NC_002355.1	312	662	+	351	ND3	-	-	-	-						-
NC_002355.1:243..308	NC_002355.1	243	308	+	66	NC_002355.1:243..308	-	-	-	-						-
H4-l	NW_023638558.1	1648	1959	+	312	H4-l	GO:0000003;GO:0000228;GO:0000280;GO:0000785;GO:0000786;GO:0003674;GO:0003676;GO:0003677;GO:0005488;GO:0005515;GO:0005575;GO:0005622;GO:0005623;GO:0005634;GO:0005694;GO:0006323;GO:0006325;GO:0006333;GO:0006334;GO:0006996;GO:0007049;GO:0007059;GO:0007143;GO:0007276;GO:0007292;GO:0008150;GO:0009987;GO:0016043;GO:0016321;GO:0019953;GO:0022402;GO:0022412;GO:0022414;GO:0022607;GO:0031497;GO:0031974;GO:…	K11254	opiNOG33487;COG2036	B	sp|P84048|H4_ACRAS Histone H4 OS=Acrolepiopsis assectella OX=57686 GN=His4 PE=3 SV=2	XP_040159894.1 uncharacterized protein LOC120898303 [Anopheles arabiensis]	GO:0000003//reproduction;GO:0000280//nuclear division;GO:0006323//DNA packaging;GO:0006325//chromatin organization;GO:0006333//chromatin assembly or disassembly;GO:0006334//nucleosome assembly;GO:0006996//organelle organization;GO:0007049//cell cycle;GO:0007059//chromosome segregation;GO:0007143//female meiotic nuclear division;GO:0007276//gamete generation;GO:0007292//female gamete generation;GO…	GO:0000228//nuclear chromosome;GO:0000785//chromatin;GO:0000786//nucleosome;GO:0005575//cellular_component;GO:0005622//intracellular anatomical structure;GO:0005623//obsolete cell;GO:0005634//nucleus;GO:0005694//chromosome;GO:0031974//membrane-enclosed lumen;GO:0031981//nuclear lumen;GO:0032991//protein-containing complex;GO:0032993//protein-DNA complex;GO:0035059//RCAF complex;GO:0043226//organe…	GO:0003674//molecular_function;GO:0003676//nucleic acid binding;GO:0003677//DNA binding;GO:0005488//binding;GO:0005515//protein binding;GO:0042393//histone binding;GO:0097159//organic cyclic compound binding;GO:1901363//heterocyclic compound binding;	-
LOC119631197	NW_023638554.1	692	3641	+	2028	LOC119631197	-	-	opiNOG20385;opiNOG32470;opiNOG47078;opiNOG72668	SR	-	XP_037877604.1 uncharacterized protein LOC119631197 [Bombyx mori]	-	-	-	-
LOC119631196	NW_023638547.1	7	5399	+	1679	LOC119631196	GO:0006950;GO:0008150;GO:0009266;GO:0009409;GO:0009628;GO:0009631;GO:0050896	K19363	opiNOG43383;NOG87373	S	-	XP_037877540.1 uncharacterized protein LOC119631108 isoform X2 [Bombyx mori]	GO:0006950//response to stress;GO:0008150//biological_process;GO:0009266//response to temperature stimulus;GO:0009409//response to cold;GO:0009628//response to abiotic stimulus;GO:0009631//cold acclimation;GO:0050896//response to stimulus;	-	-	ko04142(Lysosome)
LOC119631195	NW_023638546.1	7901	9565	+	1665	LOC119631195	-	-	opiNOG72279;opiNOG54175;opiNOG75357;meNOG46062	R	sp|P16425|Y2R2_DROME Putative 115 kDa protein in type-1 retrotransposable element R1DM OS=Drosophila melanogaster OX=7227 GN=R1A1-element\ORF2 PE=4 SV=1	XP_037877600.1 uncharacterized protein LOC119631195, partial [Bombyx mori]	-	-	-	-
H2a-l2	NW_023638536.1	1206	1580	-	375	H2a-l2	GO:0000228;GO:0000785;GO:0000786;GO:0000788;GO:0000790;GO:0002164;GO:0003674;GO:0003676;GO:0003677;GO:0005488;GO:0005575;GO:0005622;GO:0005623;GO:0005634;GO:0005694;GO:0005700;GO:0005704;GO:0006325;GO:0006996;GO:0007275;GO:0007525;GO:0007526;GO:0008150;GO:0009791;GO:0009987;GO:0016043;GO:0031974;GO:0031981;GO:0032501;GO:0032502;GO:0032991;GO:0032993;GO:0043226;GO:0043227;GO:0043228;GO:0043229;GO:…	K11251	opiNOG26222;opiNOG29208	B	sp|P84052|H2A_DROER Histone H2A OS=Drosophila erecta OX=7220 GN=His2A PE=3 SV=2	XP_026746008.1 histone H2A [Trichoplusia ni]	GO:0002164//larval development;GO:0006325//chromatin organization;GO:0006996//organelle organization;GO:0007275//multicellular organism development;GO:0007525//somatic muscle development;GO:0007526//larval somatic muscle development;GO:0008150//biological_process;GO:0009791//post-embryonic development;GO:0009987//cellular process;GO:0016043//cellular component organization;GO:0032501//multicellul…	GO:0000228//nuclear chromosome;GO:0000785//chromatin;GO:0000786//nucleosome;GO:0005575//cellular_component;GO:0005622//intracellular anatomical structure;GO:0005623//obsolete cell;GO:0005634//nucleus;GO:0005694//chromosome;GO:0005700//polytene chromosome;GO:0005704//polytene chromosome band;GO:0031974//membrane-enclosed lumen;GO:0031981//nuclear lumen;GO:0032991//protein-containing complex;GO:003…	GO:0003674//molecular_function;GO:0003676//nucleic acid binding;GO:0003677//DNA binding;GO:0005488//binding;GO:0097159//organic cyclic compound binding;GO:1901363//heterocyclic compound binding;	-
LOC119631194	NW_023638532.1	228	6451	-	522	LOC119631194	GO:0003674;GO:0005488;GO:0008270;GO:0043167;GO:0043169;GO:0046872;GO:0046914	-	opiNOG01522	A	-	XP_037877599.1 uncharacterized protein LOC119631194 [Bombyx mori]	-	-	GO:0003674//molecular_function;GO:0005488//binding;GO:0008270//zinc ion binding;GO:0043167//ion binding;GO:0043169//cation binding;GO:0046872//metal ion binding;GO:0046914//transition metal ion binding;	-
LOC119631193	NW_023638530.1	118	10491	-	9343	LOC119631193	-	-	-	-	-	XP_037877598.1 filaggrin-like, partial [Bombyx mori]	-	-	-	-
LOC119631191	NW_023638528.1	7253	9331	-	1909	LOC119631191	-	-	opiNOG48129;opiNOG74895;opiNOG74438;lepNOG11627	SR	-	XP_037877597.1 uncharacterized protein LOC119631191 [Bombyx mori]	-	-	-	-
LOC119631190	NW_023638528.1	263	1087	-	825	LOC119631190	-	-	opiNOG75007;opiNOG72279;inNOG10875;opiNOG71647;opiNOG73900	STRV	-	XP_037877595.1 uncharacterized protein LOC119631190 [Bombyx mori]	-	-	-	-
LOC119631187	NW_023638524.1	10321	10477	+	157	LOC119631187	-	-	opiNOG75007;opiNOG72279;inNOG10875;opiNOG71647;opiNOG73900	STRV	-	XP_037877595.1 uncharacterized protein LOC119631190 [Bombyx mori]	-	-	-	-
LOC119631188	NW_023638524.1	7654	9560	+	1907	LOC119631188	-	-	opiNOG75007;opiNOG72279;inNOG10875;opiNOG71647;opiNOG73900	STRV	-	XP_037877595.1 uncharacterized protein LOC119631190 [Bombyx mori]	-	-	-	-
LOC692743-2	NW_023638524.1	1865	2470	-	606	LOC692743-2	-	-	opiNOG75007;opiNOG72279;inNOG10875;opiNOG71647;opiNOG73900	STRV	-	XP_037877595.1 uncharacterized protein LOC119631190 [Bombyx mori]	-	-	-	-
LOC119631189	NW_023638524.1	536	4649	+	4114	LOC119631189	-	-	opiNOG75007;opiNOG72279;inNOG10875;opiNOG71647;opiNOG73900	STRV	-	XP_037877595.1 uncharacterized protein LOC119631190 [Bombyx mori]	-	-	-	-
LOC119631186	NW_023638518.1	4394	5072	+	679	LOC119631186	-	-	-	-	-	XP_037877543.1 putative uncharacterized protein DDB_G0290521, partial [Bombyx mori]	-	-	-	-
LOC119631185	NW_023638505.1	8854	9588	-	735	LOC119631185	-	-	meNOG48953;opiNOG48129;COG4826;lepNOG13787	ORS	-	XP_037877593.1 uncharacterized protein LOC119631185 [Bombyx mori]	-	-	-	-
LOC119631184	NW_023638486.1	1035	6916	-	1342	LOC119631184	GO:0005575;GO:0005622;GO:0005623;GO:0005737;GO:0005739;GO:0005777;GO:0005811;GO:0006950;GO:0006996;GO:0007031;GO:0007275;GO:0007568;GO:0008150;GO:0008340;GO:0009266;GO:0009409;GO:0009605;GO:0009628;GO:0009893;GO:0009987;GO:0009991;GO:0010259;GO:0010468;GO:0010604;GO:0010628;GO:0010821;GO:0010883;GO:0010884;GO:0010918;GO:0016043;GO:0019222;GO:0022603;GO:0031667;GO:0032094;GO:0032501;GO:0032502;GO:…	-	opiNOG03357;meNOG58452;meNOG60399	S	-	XP_037877591.1 uncharacterized protein LOC119631184 [Bombyx mori]	GO:0006950//response to stress;GO:0006996//organelle organization;GO:0007031//peroxisome organization;GO:0007275//multicellular organism development;GO:0007568//aging;GO:0008150//biological_process;GO:0008340//determination of adult lifespan;GO:0009266//response to temperature stimulus;GO:0009409//response to cold;GO:0009605//response to external stimulus;GO:0009628//response to abiotic stimulus;…	GO:0005575//cellular_component;GO:0005622//intracellular anatomical structure;GO:0005623//obsolete cell;GO:0005737//cytoplasm;GO:0005739//mitochondrion;GO:0005777//peroxisome;GO:0005811//lipid droplet;GO:0042579//microbody;GO:0043226//organelle;GO:0043227//membrane-bounded organelle;GO:0043228//non-membrane-bounded organelle;GO:0043229//intracellular organelle;GO:0043231//intracellular membrane-b…	-	-
LOC119631182	NW_023638483.1	698	9449	-	657	LOC119631182	GO:0000045;GO:0001501;GO:0001738;GO:0001838;GO:0001841;GO:0001843;GO:0002009;GO:0003002;GO:0003674;GO:0003824;GO:0003924;GO:0005575;GO:0005622;GO:0005623;GO:0005737;GO:0005768;GO:0005773;GO:0005776;GO:0005813;GO:0005815;GO:0005829;GO:0005856;GO:0005886;GO:0006139;GO:0006163;GO:0006725;GO:0006753;GO:0006793;GO:0006796;GO:0006807;GO:0006810;GO:0006914;GO:0006950;GO:0006952;GO:0006968;GO:0006996;GO:…	K06234	opiNOG10434	U	sp|Q9ULC3|RAB23_HUMAN Ras-related protein Rab-23 OS=Homo sapiens OX=9606 GN=RAB23 PE=1 SV=1	XP_037877590.1 ras-related protein Rab-23-like [Bombyx mori]	GO:0000045//autophagosome assembly;GO:0001501//skeletal system development;GO:0001738//morphogenesis of a polarized epithelium;GO:0001838//embryonic epithelial tube formation;GO:0001841//neural tube formation;GO:0001843//neural tube closure;GO:0002009//morphogenesis of an epithelium;GO:0003002//regionalization;GO:0006139//nucleobase-containing compound metabolic process;GO:0006163//purine nucleot…	GO:0005575//cellular_component;GO:0005622//intracellular anatomical structure;GO:0005623//obsolete cell;GO:0005737//cytoplasm;GO:0005768//endosome;GO:0005773//vacuole;GO:0005776//autophagosome;GO:0005813//centrosome;GO:0005815//microtubule organizing center;GO:0005829//cytosol;GO:0005856//cytoskeleton;GO:0005886//plasma membrane;GO:0010008//endosome membrane;GO:0012505//endomembrane system;GO:001…	GO:0003674//molecular_function;GO:0003824//catalytic activity;GO:0003924//GTPase activity;GO:0016462//pyrophosphatase activity;GO:0016787//hydrolase activity;GO:0016817//hydrolase activity, acting on acid anhydrides;GO:0016818//hydrolase activity, acting on acid anhydrides, in phosphorus-containing anhydrides;GO:0017111//nucleoside-triphosphatase activity;	-
LOC119631181	NW_023638482.1	7036	11143	+	4108	LOC119631181	GO:0000045;GO:0001501;GO:0001738;GO:0001838;GO:0001841;GO:0001843;GO:0002009;GO:0003002;GO:0003674;GO:0003824;GO:0003924;GO:0005575;GO:0005622;GO:0005623;GO:0005737;GO:0005768;GO:0005773;GO:0005776;GO:0005813;GO:0005815;GO:0005829;GO:0005856;GO:0005886;GO:0006139;GO:0006163;GO:0006725;GO:0006753;GO:0006793;GO:0006796;GO:0006807;GO:0006810;GO:0006914;GO:0006950;GO:0006952;GO:0006968;GO:0006996;GO:…	K06234	opiNOG10434	U	sp|Q9ULC3|RAB23_HUMAN Ras-related protein Rab-23 OS=Homo sapiens OX=9606 GN=RAB23 PE=1 SV=1	XP_037877590.1 ras-related protein Rab-23-like [Bombyx mori]	GO:0000045//autophagosome assembly;GO:0001501//skeletal system development;GO:0001738//morphogenesis of a polarized epithelium;GO:0001838//embryonic epithelial tube formation;GO:0001841//neural tube formation;GO:0001843//neural tube closure;GO:0002009//morphogenesis of an epithelium;GO:0003002//regionalization;GO:0006139//nucleobase-containing compound metabolic process;GO:0006163//purine nucleot…	GO:0005575//cellular_component;GO:0005622//intracellular anatomical structure;GO:0005623//obsolete cell;GO:0005737//cytoplasm;GO:0005768//endosome;GO:0005773//vacuole;GO:0005776//autophagosome;GO:0005813//centrosome;GO:0005815//microtubule organizing center;GO:0005829//cytosol;GO:0005856//cytoskeleton;GO:0005886//plasma membrane;GO:0010008//endosome membrane;GO:0012505//endomembrane system;GO:001…	GO:0003674//molecular_function;GO:0003824//catalytic activity;GO:0003924//GTPase activity;GO:0016462//pyrophosphatase activity;GO:0016787//hydrolase activity;GO:0016817//hydrolase activity, acting on acid anhydrides;GO:0016818//hydrolase activity, acting on acid anhydrides, in phosphorus-containing anhydrides;GO:0017111//nucleoside-triphosphatase activity;	-
LOC119631179	NW_023638482.1	6030	6186	+	157	LOC119631179	GO:0000045;GO:0001501;GO:0001738;GO:0001838;GO:0001841;GO:0001843;GO:0002009;GO:0003002;GO:0003674;GO:0003824;GO:0003924;GO:0005575;GO:0005622;GO:0005623;GO:0005737;GO:0005768;GO:0005773;GO:0005776;GO:0005813;GO:0005815;GO:0005829;GO:0005856;GO:0005886;GO:0006139;GO:0006163;GO:0006725;GO:0006753;GO:0006793;GO:0006796;GO:0006807;GO:0006810;GO:0006914;GO:0006950;GO:0006952;GO:0006968;GO:0006996;GO:…	K06234	opiNOG10434	U	sp|Q9ULC3|RAB23_HUMAN Ras-related protein Rab-23 OS=Homo sapiens OX=9606 GN=RAB23 PE=1 SV=1	XP_037877590.1 ras-related protein Rab-23-like [Bombyx mori]	GO:0000045//autophagosome assembly;GO:0001501//skeletal system development;GO:0001738//morphogenesis of a polarized epithelium;GO:0001838//embryonic epithelial tube formation;GO:0001841//neural tube formation;GO:0001843//neural tube closure;GO:0002009//morphogenesis of an epithelium;GO:0003002//regionalization;GO:0006139//nucleobase-containing compound metabolic process;GO:0006163//purine nucleot…	GO:0005575//cellular_component;GO:0005622//intracellular anatomical structure;GO:0005623//obsolete cell;GO:0005737//cytoplasm;GO:0005768//endosome;GO:0005773//vacuole;GO:0005776//autophagosome;GO:0005813//centrosome;GO:0005815//microtubule organizing center;GO:0005829//cytosol;GO:0005856//cytoskeleton;GO:0005886//plasma membrane;GO:0010008//endosome membrane;GO:0012505//endomembrane system;GO:001…	GO:0003674//molecular_function;GO:0003824//catalytic activity;GO:0003924//GTPase activity;GO:0016462//pyrophosphatase activity;GO:0016787//hydrolase activity;GO:0016817//hydrolase activity, acting on acid anhydrides;GO:0016818//hydrolase activity, acting on acid anhydrides, in phosphorus-containing anhydrides;GO:0017111//nucleoside-triphosphatase activity;	-
LOC119631180	NW_023638482.1	526	4642	+	4117	LOC119631180	GO:0000045;GO:0001501;GO:0001738;GO:0001838;GO:0001841;GO:0001843;GO:0002009;GO:0003002;GO:0003674;GO:0003824;GO:0003924;GO:0005575;GO:0005622;GO:0005623;GO:0005737;GO:0005768;GO:0005773;GO:0005776;GO:0005813;GO:0005815;GO:0005829;GO:0005856;GO:0005886;GO:0006139;GO:0006163;GO:0006725;GO:0006753;GO:0006793;GO:0006796;GO:0006807;GO:0006810;GO:0006914;GO:0006950;GO:0006952;GO:0006968;GO:0006996;GO:…	K06234	opiNOG10434	U	sp|Q9ULC3|RAB23_HUMAN Ras-related protein Rab-23 OS=Homo sapiens OX=9606 GN=RAB23 PE=1 SV=1	XP_037877590.1 ras-related protein Rab-23-like [Bombyx mori]	GO:0000045//autophagosome assembly;GO:0001501//skeletal system development;GO:0001738//morphogenesis of a polarized epithelium;GO:0001838//embryonic epithelial tube formation;GO:0001841//neural tube formation;GO:0001843//neural tube closure;GO:0002009//morphogenesis of an epithelium;GO:0003002//regionalization;GO:0006139//nucleobase-containing compound metabolic process;GO:0006163//purine nucleot…	GO:0005575//cellular_component;GO:0005622//intracellular anatomical structure;GO:0005623//obsolete cell;GO:0005737//cytoplasm;GO:0005768//endosome;GO:0005773//vacuole;GO:0005776//autophagosome;GO:0005813//centrosome;GO:0005815//microtubule organizing center;GO:0005829//cytosol;GO:0005856//cytoskeleton;GO:0005886//plasma membrane;GO:0010008//endosome membrane;GO:0012505//endomembrane system;GO:001…	GO:0003674//molecular_function;GO:0003824//catalytic activity;GO:0003924//GTPase activity;GO:0016462//pyrophosphatase activity;GO:0016787//hydrolase activity;GO:0016817//hydrolase activity, acting on acid anhydrides;GO:0016818//hydrolase activity, acting on acid anhydrides, in phosphorus-containing anhydrides;GO:0017111//nucleoside-triphosphatase activity;	-
LOC119631178	NW_023638481.1	17	1805	-	1069	LOC119631178	-	-	-	-	-	XP_037877589.1 spidroin-1-like, partial [Bombyx mori]	-	-	-	-
LOC119631177	NW_023638474.1	456	11950	-	11207	LOC119631177	-	-	-	-	-	XP_037877588.1 hornerin-like, partial [Bombyx mori]	-	-	-	-
LOC119631175	NW_023638470.1	159	2181	-	2023	LOC119631175	-	-	-	-	-	XP_037877587.1 serine/arginine repetitive matrix protein 3-like, partial [Bombyx mori]	-	-	-	-
LOC119631174	NW_023638469.1	8344	11714	-	763	LOC119631174	-	-	meNOG35468	R	-	XP_037877586.1 zinc finger protein 1 homolog [Bombyx mori]	-	-	-	-
LOC119631173	NW_023638469.1	4323	6028	+	487	LOC119631173	GO:0000226;GO:0001578;GO:0003341;GO:0003351;GO:0005575;GO:0005622;GO:0005623;GO:0005737;GO:0005856;GO:0005929;GO:0005930;GO:0006928;GO:0006996;GO:0007010;GO:0007017;GO:0007018;GO:0007275;GO:0007368;GO:0007389;GO:0008150;GO:0009799;GO:0009855;GO:0009987;GO:0016043;GO:0022607;GO:0030030;GO:0030031;GO:0032501;GO:0032502;GO:0032838;GO:0034622;GO:0035082;GO:0042995;GO:0043226;GO:0043228;GO:0043229;GO:…	-	opiNOG08782	S	-	XP_037877585.1 uncharacterized protein LOC119631173 [Bombyx mori]	GO:0000226//microtubule cytoskeleton organization;GO:0001578//microtubule bundle formation;GO:0003341//cilium movement;GO:0003351//epithelial cilium movement involved in extracellular fluid movement;GO:0006928//movement of cell or subcellular component;GO:0006996//organelle organization;GO:0007010//cytoskeleton organization;GO:0007017//microtubule-based process;GO:0007018//microtubule-based movem…	GO:0005575//cellular_component;GO:0005622//intracellular anatomical structure;GO:0005623//obsolete cell;GO:0005737//cytoplasm;GO:0005856//cytoskeleton;GO:0005929//cilium;GO:0005930//axoneme;GO:0032838//plasma membrane bounded cell projection cytoplasm;GO:0042995//cell projection;GO:0043226//organelle;GO:0043228//non-membrane-bounded organelle;GO:0043229//intracellular organelle;GO:0043232//intrac…	-	-
LOC119631171	NW_023638464.1	10393	10549	+	157	LOC119631171	GO:0000226;GO:0001578;GO:0003341;GO:0003351;GO:0005575;GO:0005622;GO:0005623;GO:0005737;GO:0005856;GO:0005929;GO:0005930;GO:0006928;GO:0006996;GO:0007010;GO:0007017;GO:0007018;GO:0007275;GO:0007368;GO:0007389;GO:0008150;GO:0009799;GO:0009855;GO:0009987;GO:0016043;GO:0022607;GO:0030030;GO:0030031;GO:0032501;GO:0032502;GO:0032838;GO:0034622;GO:0035082;GO:0042995;GO:0043226;GO:0043228;GO:0043229;GO:…	-	opiNOG08782	S	-	XP_037877585.1 uncharacterized protein LOC119631173 [Bombyx mori]	GO:0000226//microtubule cytoskeleton organization;GO:0001578//microtubule bundle formation;GO:0003341//cilium movement;GO:0003351//epithelial cilium movement involved in extracellular fluid movement;GO:0006928//movement of cell or subcellular component;GO:0006996//organelle organization;GO:0007010//cytoskeleton organization;GO:0007017//microtubule-based process;GO:0007018//microtubule-based movem…	GO:0005575//cellular_component;GO:0005622//intracellular anatomical structure;GO:0005623//obsolete cell;GO:0005737//cytoplasm;GO:0005856//cytoskeleton;GO:0005929//cilium;GO:0005930//axoneme;GO:0032838//plasma membrane bounded cell projection cytoplasm;GO:0042995//cell projection;GO:0043226//organelle;GO:0043228//non-membrane-bounded organelle;GO:0043229//intracellular organelle;GO:0043232//intrac…	-	-
LOC119631172	NW_023638464.1	7722	9630	+	1909	LOC119631172	GO:0000226;GO:0001578;GO:0003341;GO:0003351;GO:0005575;GO:0005622;GO:0005623;GO:0005737;GO:0005856;GO:0005929;GO:0005930;GO:0006928;GO:0006996;GO:0007010;GO:0007017;GO:0007018;GO:0007275;GO:0007368;GO:0007389;GO:0008150;GO:0009799;GO:0009855;GO:0009987;GO:0016043;GO:0022607;GO:0030030;GO:0030031;GO:0032501;GO:0032502;GO:0032838;GO:0034622;GO:0035082;GO:0042995;GO:0043226;GO:0043228;GO:0043229;GO:…	-	opiNOG08782	S	-	XP_037877585.1 uncharacterized protein LOC119631173 [Bombyx mori]	GO:0000226//microtubule cytoskeleton organization;GO:0001578//microtubule bundle formation;GO:0003341//cilium movement;GO:0003351//epithelial cilium movement involved in extracellular fluid movement;GO:0006928//movement of cell or subcellular component;GO:0006996//organelle organization;GO:0007010//cytoskeleton organization;GO:0007017//microtubule-based process;GO:0007018//microtubule-based movem…	GO:0005575//cellular_component;GO:0005622//intracellular anatomical structure;GO:0005623//obsolete cell;GO:0005737//cytoplasm;GO:0005856//cytoskeleton;GO:0005929//cilium;GO:0005930//axoneme;GO:0032838//plasma membrane bounded cell projection cytoplasm;GO:0042995//cell projection;GO:0043226//organelle;GO:0043228//non-membrane-bounded organelle;GO:0043229//intracellular organelle;GO:0043232//intrac…	-	-
LOC119631170	NW_023638458.1	9	5912	-	4930	LOC119631170	-	-	opiNOG44935	R	-	XP_037877584.1 uncharacterized protein LOC119631170, partial [Bombyx mori]	-	-	-	-
LOC119631169	NW_023638455.1	1003	8795	+	1302	LOC119631169	GO:0003674;GO:0003756;GO:0003824;GO:0005575;GO:0005576;GO:0005615;GO:0005622;GO:0005623;GO:0005634;GO:0005635;GO:0005737;GO:0005783;GO:0005791;GO:0006457;GO:0006950;GO:0008150;GO:0009966;GO:0009987;GO:0010646;GO:0010941;GO:0012505;GO:0016853;GO:0016860;GO:0016864;GO:0023051;GO:0031967;GO:0031975;GO:0033554;GO:0034976;GO:0036477;GO:0042981;GO:0043025;GO:0043067;GO:0043226;GO:0043227;GO:0043229;GO:…	K09580	opiNOG01596	O	sp|P54399|PDI_DROME Protein disulfide-isomerase OS=Drosophila melanogaster OX=7227 GN=Pdi PE=2 SV=1	XP_037877583.1 protein disulfide-isomerase-like [Bombyx mori]	GO:0006457//protein folding;GO:0006950//response to stress;GO:0008150//biological_process;GO:0009966//regulation of signal transduction;GO:0009987//cellular process;GO:0010646//regulation of cell communication;GO:0010941//regulation of cell death;GO:0023051//regulation of signaling;GO:0033554//cellular response to stress;GO:0034976//response to endoplasmic reticulum stress;GO:0042981//regulation …	GO:0005575//cellular_component;GO:0005576//extracellular region;GO:0005615//extracellular space;GO:0005622//intracellular anatomical structure;GO:0005623//obsolete cell;GO:0005634//nucleus;GO:0005635//nuclear envelope;GO:0005737//cytoplasm;GO:0005783//endoplasmic reticulum;GO:0005791//rough endoplasmic reticulum;GO:0012505//endomembrane system;GO:0031967//organelle envelope;GO:0031975//envelope;G…	GO:0003674//molecular_function;GO:0003756//protein disulfide isomerase activity;GO:0003824//catalytic activity;GO:0016853//isomerase activity;GO:0016860//intramolecular oxidoreductase activity;GO:0016864//intramolecular oxidoreductase activity, transposing S-S bonds;GO:0140096//catalytic activity, acting on a protein;	ko04141(Protein processing in endoplasmic reticulum)
LOC119631168	NW_023638444.1	7	12330	-	9623	LOC119631168	-	-	-	-	-	XP_037877582.1 hornerin-like, partial [Bombyx mori]	-	-	-	-
LOC119631166	NW_023638442.1	2588	11291	-	1581	LOC119631166	GO:0003674;GO:0005488;GO:0008270;GO:0043167;GO:0043169;GO:0046872;GO:0046914	-	opiNOG01522	A	sp|Q32L65|MARH2_BOVIN E3 ubiquitin-protein ligase MARCHF2 OS=Bos taurus OX=9913 GN=MARCHF2 PE=2 SV=1	XP_037877581.1 uncharacterized protein LOC119631166 [Bombyx mori]	-	-	GO:0003674//molecular_function;GO:0005488//binding;GO:0008270//zinc ion binding;GO:0043167//ion binding;GO:0043169//cation binding;GO:0046872//metal ion binding;GO:0046914//transition metal ion binding;	-
LOC119631163	NW_023638439.1	3534	5597	-	1268	LOC119631163	GO:0000139;GO:0003674;GO:0003824;GO:0005575;GO:0005622;GO:0005623;GO:0005737;GO:0005794;GO:0005795;GO:0005975;GO:0005996;GO:0006004;GO:0006464;GO:0006486;GO:0006807;GO:0008150;GO:0008152;GO:0008417;GO:0009056;GO:0009058;GO:0009059;GO:0009100;GO:0009101;GO:0009986;GO:0009987;GO:0012505;GO:0016020;GO:0016052;GO:0016740;GO:0016757;GO:0016758;GO:0019317;GO:0019318;GO:0019320;GO:0019538;GO:0031090;GO:…	K14464	meNOG06598;KOG2619;opiNOG31802	EG	-	XP_037877579.1 alpha-(1,3)-fucosyltransferase C-like [Bombyx mori]	GO:0005975//carbohydrate metabolic process;GO:0005996//monosaccharide metabolic process;GO:0006004//fucose metabolic process;GO:0006464//cellular protein modification process;GO:0006486//protein glycosylation;GO:0006807//nitrogen compound metabolic process;GO:0008150//biological_process;GO:0008152//metabolic process;GO:0009056//catabolic process;GO:0009058//biosynthetic process;GO:0009059//macrom…	GO:0000139//Golgi membrane;GO:0005575//cellular_component;GO:0005622//intracellular anatomical structure;GO:0005623//obsolete cell;GO:0005737//cytoplasm;GO:0005794//Golgi apparatus;GO:0005795//Golgi stack;GO:0009986//cell surface;GO:0012505//endomembrane system;GO:0016020//membrane;GO:0031090//organelle membrane;GO:0031984//organelle subcompartment;GO:0031985//Golgi cisterna;GO:0032580//Golgi cis…	GO:0003674//molecular_function;GO:0003824//catalytic activity;GO:0008417//fucosyltransferase activity;GO:0016740//transferase activity;GO:0016757//glycosyltransferase activity;GO:0016758//hexosyltransferase activity;GO:0046920//alpha-(1->3)-fucosyltransferase activity;	ko00513(Various types of N-glycan biosynthesis)
LOC119631165	NW_023638439.1	929	3051	-	1461	LOC119631165	GO:0000139;GO:0003674;GO:0003824;GO:0005575;GO:0005622;GO:0005623;GO:0005737;GO:0005794;GO:0005795;GO:0005975;GO:0005996;GO:0006004;GO:0006464;GO:0006486;GO:0006807;GO:0008150;GO:0008152;GO:0008417;GO:0009056;GO:0009058;GO:0009059;GO:0009100;GO:0009101;GO:0009986;GO:0009987;GO:0012505;GO:0016020;GO:0016052;GO:0016740;GO:0016757;GO:0016758;GO:0019317;GO:0019318;GO:0019320;GO:0019538;GO:0031090;GO:…	K14464	KOG2619;meNOG06598;opiNOG31802	EG	sp|P83088|FUCTC_DROME Alpha-(1,3)-fucosyltransferase C OS=Drosophila melanogaster OX=7227 GN=FucTC PE=2 SV=4	XP_037872846.1 alpha-(1,3)-fucosyltransferase C-like [Bombyx mori]	GO:0005975//carbohydrate metabolic process;GO:0005996//monosaccharide metabolic process;GO:0006004//fucose metabolic process;GO:0006464//cellular protein modification process;GO:0006486//protein glycosylation;GO:0006807//nitrogen compound metabolic process;GO:0008150//biological_process;GO:0008152//metabolic process;GO:0009056//catabolic process;GO:0009058//biosynthetic process;GO:0009059//macrom…	GO:0000139//Golgi membrane;GO:0005575//cellular_component;GO:0005622//intracellular anatomical structure;GO:0005623//obsolete cell;GO:0005737//cytoplasm;GO:0005794//Golgi apparatus;GO:0005795//Golgi stack;GO:0009986//cell surface;GO:0012505//endomembrane system;GO:0016020//membrane;GO:0031090//organelle membrane;GO:0031984//organelle subcompartment;GO:0031985//Golgi cisterna;GO:0032580//Golgi cis…	GO:0003674//molecular_function;GO:0003824//catalytic activity;GO:0008417//fucosyltransferase activity;GO:0016740//transferase activity;GO:0016757//glycosyltransferase activity;GO:0016758//hexosyltransferase activity;GO:0046920//alpha-(1->3)-fucosyltransferase activity;	ko00513(Various types of N-glycan biosynthesis)
LOC119631162	NW_023638432.1	9281	10830	+	1065	LOC119631162	-	-	opiNOG54437;opiNOG30385;NOG144999;opiNOG32470	RS	sp|P16425|Y2R2_DROME Putative 115 kDa protein in type-1 retrotransposable element R1DM OS=Drosophila melanogaster OX=7227 GN=R1A1-element\ORF2 PE=4 SV=1	XP_037877578.1 uncharacterized protein LOC119631162 [Bombyx mori]	-	-	-	-
LOC119631160	NW_023638404.1	6220	7245	+	1026	LOC119631160	-	-	opiNOG71647;opiNOG72279;opiNOG54175;KOG1075;opiNOG75357	R	-	XP_037877577.1 uncharacterized protein LOC119631160 [Bombyx mori]	-	-	-	-
LOC119631159	NW_023638396.1	46	13313	-	12413	LOC119631159	-	-	-	-	-	XP_037877576.1 hornerin-like, partial [Bombyx mori]	-	-	-	-
LOC119631158	NW_023638393.1	2125	8368	-	442	LOC119631158	GO:0003674;GO:0005488;GO:0008270;GO:0043167;GO:0043169;GO:0046872;GO:0046914	-	opiNOG01522	A	-	XP_037877575.1 uncharacterized protein LOC119631158 [Bombyx mori]	-	-	GO:0003674//molecular_function;GO:0005488//binding;GO:0008270//zinc ion binding;GO:0043167//ion binding;GO:0043169//cation binding;GO:0046872//metal ion binding;GO:0046914//transition metal ion binding;	-
LOC119631157	NW_023638391.1	569	13562	-	12023	LOC119631157	-	-	-	-	-	XP_037877574.1 filaggrin-like, partial [Bombyx mori]	-	-	-	-
LOC119631156	NW_023638390.1	162	10879	-	7099	LOC119631156	-	-	-	-	-	XP_037877573.1 hornerin-like, partial [Bombyx mori]	-	-	-	-
LOC119631155	NW_023638384.1	5497	6399	-	903	LOC119631155	-	-	opiNOG75357;opiNOG30385;opiNOG54175;opiNOG72279	R	sp|Q03272|PO14_NASVI Retrovirus-related Pol polyprotein from type-1 retrotransposable element R1 4 (Fragment) OS=Nasonia vitripennis OX=7425 PE=4 SV=1	XP_037877572.1 uncharacterized protein LOC119631155 [Bombyx mori]	-	-	-	-
LOC119631154	NW_023638375.1	66	841	-	732	LOC119631154	-	-	opiNOG47565;opiNOG02518;opiNOG01931	RT	-	XP_037877571.1 uncharacterized protein LOC119631154, partial [Bombyx mori]	-	-	-	-
LOC119631152	NW_023638368.1	554	2093	-	1236	LOC119631152	-	-	opiNOG59983;opiNOG30385;opiNOG74895;opiNOG58298	RS	-	XP_037877570.1 uncharacterized protein LOC119631152 [Bombyx mori]	-	-	-	-
LOC110386660	NW_023638367.1	1373	6021	-	1124	LOC110386660	GO:0000166;GO:0000774;GO:0003674;GO:0005488;GO:0005515;GO:0005575;GO:0005622;GO:0005623;GO:0005634;GO:0005730;GO:0005737;GO:0005829;GO:0006457;GO:0006807;GO:0007275;GO:0007517;GO:0008092;GO:0008150;GO:0008152;GO:0009892;GO:0009893;GO:0009894;GO:0009896;GO:0009987;GO:0010468;GO:0010604;GO:0010605;GO:0010628;GO:0010954;GO:0016203;GO:0017076;GO:0019222;GO:0019538;GO:0019899;GO:0030016;GO:0030017;GO:…	K09556	opiNOG15825;KOG3633;opiNOG03762	OS	sp|Q91YN9|BAG2_MOUSE BAG family molecular chaperone regulator 2 OS=Mus musculus OX=10090 GN=Bag2 PE=1 SV=1	XP_037877569.1 BAG family molecular chaperone regulator 2-like isoform X2 [Bombyx mori]	GO:0006457//protein folding;GO:0006807//nitrogen compound metabolic process;GO:0007275//multicellular organism development;GO:0007517//muscle organ development;GO:0008150//biological_process;GO:0008152//metabolic process;GO:0009892//negative regulation of metabolic process;GO:0009893//positive regulation of metabolic process;GO:0009894//regulation of catabolic process;GO:0009896//positive regulat…	GO:0005575//cellular_component;GO:0005622//intracellular anatomical structure;GO:0005623//obsolete cell;GO:0005634//nucleus;GO:0005730//nucleolus;GO:0005737//cytoplasm;GO:0005829//cytosol;GO:0030016//myofibril;GO:0030017//sarcomere;GO:0030424//axon;GO:0030425//dendrite;GO:0031430//M band;GO:0031672//A band;GO:0031974//membrane-enclosed lumen;GO:0031981//nuclear lumen;GO:0032991//protein-containin…	GO:0000166//nucleotide binding;GO:0000774//adenyl-nucleotide exchange factor activity;GO:0003674//molecular_function;GO:0005488//binding;GO:0005515//protein binding;GO:0008092//cytoskeletal protein binding;GO:0017076//purine nucleotide binding;GO:0019899//enzyme binding;GO:0030234//enzyme regulator activity;GO:0030554//adenyl nucleotide binding;GO:0031072//heat shock protein binding;GO:0031625//u…	ko04141(Protein processing in endoplasmic reticulum)
LOC119631149	NW_023638362.1	9226	9740	+	511	LOC119631149	GO:0000154;GO:0001510;GO:0003674;GO:0003824;GO:0005575;GO:0005622;GO:0005623;GO:0005634;GO:0005730;GO:0006139;GO:0006364;GO:0006396;GO:0006725;GO:0006807;GO:0008150;GO:0008152;GO:0008168;GO:0008173;GO:0008757;GO:0009451;GO:0009987;GO:0010467;GO:0016070;GO:0016072;GO:0016740;GO:0016741;GO:0022613;GO:0031167;GO:0031974;GO:0031981;GO:0032259;GO:0034470;GO:0034641;GO:0034660;GO:0042254;GO:0043170;GO:…	-	opiNOG05390;NOG154879	SD	-	XP_037877565.1 LOW QUALITY PROTEIN: uncharacterized protein LOC119631149 [Bombyx mori]	GO:0000154//rRNA modification;GO:0001510//RNA methylation;GO:0006139//nucleobase-containing compound metabolic process;GO:0006364//rRNA processing;GO:0006396//RNA processing;GO:0006725//cellular aromatic compound metabolic process;GO:0006807//nitrogen compound metabolic process;GO:0008150//biological_process;GO:0008152//metabolic process;GO:0009451//RNA modification;GO:0009987//cellular process;G…	GO:0005575//cellular_component;GO:0005622//intracellular anatomical structure;GO:0005623//obsolete cell;GO:0005634//nucleus;GO:0005730//nucleolus;GO:0031974//membrane-enclosed lumen;GO:0031981//nuclear lumen;GO:0043226//organelle;GO:0043227//membrane-bounded organelle;GO:0043228//non-membrane-bounded organelle;GO:0043229//intracellular organelle;GO:0043231//intracellular membrane-bounded organell…	GO:0003674//molecular_function;GO:0003824//catalytic activity;GO:0008168//methyltransferase activity;GO:0008173//RNA methyltransferase activity;GO:0008757//S-adenosylmethionine-dependent methyltransferase activity;GO:0016740//transferase activity;GO:0016741//transferase activity, transferring one-carbon groups;GO:0140098//catalytic activity, acting on RNA;	-
LOC119631150	NW_023638362.1	1726	7273	-	879	LOC119631150	GO:0003674;GO:0005488;GO:0005515;GO:0008150;GO:0009892;GO:0010468;GO:0010605;GO:0010629;GO:0019222;GO:0019899;GO:0042826;GO:0048519;GO:0050789;GO:0060255;GO:0065007	-	opiNOG28116;opiNOG07314	BK	-	XP_037877566.1 uncharacterized protein LOC119631150 isoform X1 [Bombyx mori]	GO:0008150//biological_process;GO:0009892//negative regulation of metabolic process;GO:0010468//regulation of gene expression;GO:0010605//negative regulation of macromolecule metabolic process;GO:0010629//negative regulation of gene expression;GO:0019222//regulation of metabolic process;GO:0048519//negative regulation of biological process;GO:0050789//regulation of biological process;GO:0060255//…	-	GO:0003674//molecular_function;GO:0005488//binding;GO:0005515//protein binding;GO:0019899//enzyme binding;GO:0042826//histone deacetylase binding;	-
Mir2752	NW_023638358.1	119	257	-	139	Mir2752	GO:0003674;GO:0005488;GO:0005515;GO:0008150;GO:0009892;GO:0010468;GO:0010605;GO:0010629;GO:0019222;GO:0019899;GO:0042826;GO:0048519;GO:0050789;GO:0060255;GO:0065007	-	opiNOG28116;opiNOG07314	BK	-	XP_037877566.1 uncharacterized protein LOC119631150 isoform X1 [Bombyx mori]	GO:0008150//biological_process;GO:0009892//negative regulation of metabolic process;GO:0010468//regulation of gene expression;GO:0010605//negative regulation of macromolecule metabolic process;GO:0010629//negative regulation of gene expression;GO:0019222//regulation of metabolic process;GO:0048519//negative regulation of biological process;GO:0050789//regulation of biological process;GO:0060255//…	-	GO:0003674//molecular_function;GO:0005488//binding;GO:0005515//protein binding;GO:0019899//enzyme binding;GO:0042826//histone deacetylase binding;	-
LOC119631146	NW_023638343.1	9795	11702	-	1908	LOC119631146	GO:0003674;GO:0005488;GO:0005515;GO:0008150;GO:0009892;GO:0010468;GO:0010605;GO:0010629;GO:0019222;GO:0019899;GO:0042826;GO:0048519;GO:0050789;GO:0060255;GO:0065007	-	opiNOG28116;opiNOG07314	BK	-	XP_037877566.1 uncharacterized protein LOC119631150 isoform X1 [Bombyx mori]	GO:0008150//biological_process;GO:0009892//negative regulation of metabolic process;GO:0010468//regulation of gene expression;GO:0010605//negative regulation of macromolecule metabolic process;GO:0010629//negative regulation of gene expression;GO:0019222//regulation of metabolic process;GO:0048519//negative regulation of biological process;GO:0050789//regulation of biological process;GO:0060255//…	-	GO:0003674//molecular_function;GO:0005488//binding;GO:0005515//protein binding;GO:0019899//enzyme binding;GO:0042826//histone deacetylase binding;	-
LOC119631145	NW_023638343.1	7279	9186	-	1908	LOC119631145	GO:0003674;GO:0005488;GO:0005515;GO:0008150;GO:0009892;GO:0010468;GO:0010605;GO:0010629;GO:0019222;GO:0019899;GO:0042826;GO:0048519;GO:0050789;GO:0060255;GO:0065007	-	opiNOG28116;opiNOG07314	BK	-	XP_037877566.1 uncharacterized protein LOC119631150 isoform X1 [Bombyx mori]	GO:0008150//biological_process;GO:0009892//negative regulation of metabolic process;GO:0010468//regulation of gene expression;GO:0010605//negative regulation of macromolecule metabolic process;GO:0010629//negative regulation of gene expression;GO:0019222//regulation of metabolic process;GO:0048519//negative regulation of biological process;GO:0050789//regulation of biological process;GO:0060255//…	-	GO:0003674//molecular_function;GO:0005488//binding;GO:0005515//protein binding;GO:0019899//enzyme binding;GO:0042826//histone deacetylase binding;	-
LOC119631144	NW_023638343.1	6361	6517	-	157	LOC119631144	GO:0003674;GO:0005488;GO:0005515;GO:0008150;GO:0009892;GO:0010468;GO:0010605;GO:0010629;GO:0019222;GO:0019899;GO:0042826;GO:0048519;GO:0050789;GO:0060255;GO:0065007	-	opiNOG28116;opiNOG07314	BK	-	XP_037877566.1 uncharacterized protein LOC119631150 isoform X1 [Bombyx mori]	GO:0008150//biological_process;GO:0009892//negative regulation of metabolic process;GO:0010468//regulation of gene expression;GO:0010605//negative regulation of macromolecule metabolic process;GO:0010629//negative regulation of gene expression;GO:0019222//regulation of metabolic process;GO:0048519//negative regulation of biological process;GO:0050789//regulation of biological process;GO:0060255//…	-	GO:0003674//molecular_function;GO:0005488//binding;GO:0005515//protein binding;GO:0019899//enzyme binding;GO:0042826//histone deacetylase binding;	-
LOC119631147	NW_023638343.1	1394	5511	-	4118	LOC119631147	GO:0003674;GO:0005488;GO:0005515;GO:0008150;GO:0009892;GO:0010468;GO:0010605;GO:0010629;GO:0019222;GO:0019899;GO:0042826;GO:0048519;GO:0050789;GO:0060255;GO:0065007	-	opiNOG28116;opiNOG07314	BK	-	XP_037877566.1 uncharacterized protein LOC119631150 isoform X1 [Bombyx mori]	GO:0008150//biological_process;GO:0009892//negative regulation of metabolic process;GO:0010468//regulation of gene expression;GO:0010605//negative regulation of macromolecule metabolic process;GO:0010629//negative regulation of gene expression;GO:0019222//regulation of metabolic process;GO:0048519//negative regulation of biological process;GO:0050789//regulation of biological process;GO:0060255//…	-	GO:0003674//molecular_function;GO:0005488//binding;GO:0005515//protein binding;GO:0019899//enzyme binding;GO:0042826//histone deacetylase binding;	-
LOC119631143	NW_023638337.1	53	1956	-	1047	LOC119631143	-	-	opiNOG28137;opiNOG71647;opiNOG72279;opiNOG74801;KOG1075	SR	-	XP_037877564.1 uncharacterized protein LOC119631143, partial [Bombyx mori]	-	-	-	-
LOC119631142	NW_023638335.1	8864	10097	+	1107	LOC119631142	-	-	opiNOG72279;KOG1075;meNOG46062;opiNOG54175	R	sp|Q03272|PO14_NASVI Retrovirus-related Pol polyprotein from type-1 retrotransposable element R1 4 (Fragment) OS=Nasonia vitripennis OX=7425 PE=4 SV=1	XP_037877563.1 uncharacterized protein LOC119631142 [Bombyx mori]	-	-	-	-
LOC119631140	NW_023638328.1	7444	13076	-	2319	LOC119631140	GO:0000139;GO:0003674;GO:0003824;GO:0005575;GO:0005622;GO:0005623;GO:0005737;GO:0005794;GO:0005795;GO:0005975;GO:0005996;GO:0006004;GO:0006464;GO:0006486;GO:0006807;GO:0008150;GO:0008152;GO:0008417;GO:0009056;GO:0009058;GO:0009059;GO:0009100;GO:0009101;GO:0009986;GO:0009987;GO:0012505;GO:0016020;GO:0016052;GO:0016740;GO:0016757;GO:0016758;GO:0019317;GO:0019318;GO:0019320;GO:0019538;GO:0031090;GO:…	K14464	opiNOG31802;meNOG06598;KOG2619	EG	sp|P83088|FUCTC_DROME Alpha-(1,3)-fucosyltransferase C OS=Drosophila melanogaster OX=7227 GN=FucTC PE=2 SV=4	XP_037877561.1 glycoprotein 3-alpha-L-fucosyltransferase A-like [Bombyx mori]	GO:0005975//carbohydrate metabolic process;GO:0005996//monosaccharide metabolic process;GO:0006004//fucose metabolic process;GO:0006464//cellular protein modification process;GO:0006486//protein glycosylation;GO:0006807//nitrogen compound metabolic process;GO:0008150//biological_process;GO:0008152//metabolic process;GO:0009056//catabolic process;GO:0009058//biosynthetic process;GO:0009059//macrom…	GO:0000139//Golgi membrane;GO:0005575//cellular_component;GO:0005622//intracellular anatomical structure;GO:0005623//obsolete cell;GO:0005737//cytoplasm;GO:0005794//Golgi apparatus;GO:0005795//Golgi stack;GO:0009986//cell surface;GO:0012505//endomembrane system;GO:0016020//membrane;GO:0031090//organelle membrane;GO:0031984//organelle subcompartment;GO:0031985//Golgi cisterna;GO:0032580//Golgi cis…	GO:0003674//molecular_function;GO:0003824//catalytic activity;GO:0008417//fucosyltransferase activity;GO:0016740//transferase activity;GO:0016757//glycosyltransferase activity;GO:0016758//hexosyltransferase activity;GO:0046920//alpha-(1->3)-fucosyltransferase activity;	ko00513(Various types of N-glycan biosynthesis)
LOC119631141	NW_023638328.1	62	1334	-	611	LOC119631141	GO:0000139;GO:0003674;GO:0003824;GO:0005575;GO:0005622;GO:0005623;GO:0005737;GO:0005794;GO:0005795;GO:0005975;GO:0005996;GO:0006004;GO:0006464;GO:0006486;GO:0006807;GO:0008150;GO:0008152;GO:0008417;GO:0009056;GO:0009058;GO:0009059;GO:0009100;GO:0009101;GO:0009986;GO:0009987;GO:0012505;GO:0016020;GO:0016052;GO:0016740;GO:0016757;GO:0016758;GO:0019317;GO:0019318;GO:0019320;GO:0019538;GO:0031090;GO:…	K14464	KOG2619;opiNOG31802	EG	sp|P83088|FUCTC_DROME Alpha-(1,3)-fucosyltransferase C OS=Drosophila melanogaster OX=7227 GN=FucTC PE=2 SV=4	XP_037877562.1 alpha-(1,3)-fucosyltransferase C-like [Bombyx mori]	GO:0005975//carbohydrate metabolic process;GO:0005996//monosaccharide metabolic process;GO:0006004//fucose metabolic process;GO:0006464//cellular protein modification process;GO:0006486//protein glycosylation;GO:0006807//nitrogen compound metabolic process;GO:0008150//biological_process;GO:0008152//metabolic process;GO:0009056//catabolic process;GO:0009058//biosynthetic process;GO:0009059//macrom…	GO:0000139//Golgi membrane;GO:0005575//cellular_component;GO:0005622//intracellular anatomical structure;GO:0005623//obsolete cell;GO:0005737//cytoplasm;GO:0005794//Golgi apparatus;GO:0005795//Golgi stack;GO:0009986//cell surface;GO:0012505//endomembrane system;GO:0016020//membrane;GO:0031090//organelle membrane;GO:0031984//organelle subcompartment;GO:0031985//Golgi cisterna;GO:0032580//Golgi cis…	GO:0003674//molecular_function;GO:0003824//catalytic activity;GO:0008417//fucosyltransferase activity;GO:0016740//transferase activity;GO:0016757//glycosyltransferase activity;GO:0016758//hexosyltransferase activity;GO:0046920//alpha-(1->3)-fucosyltransferase activity;	ko00513(Various types of N-glycan biosynthesis)
LOC119631139	NW_023638323.1	2495	6280	+	1494	LOC119631139	-	-	NOG211456;opiNOG72279;meNOG46062	RS	sp|Q03272|PO14_NASVI Retrovirus-related Pol polyprotein from type-1 retrotransposable element R1 4 (Fragment) OS=Nasonia vitripennis OX=7425 PE=4 SV=1	XP_037877560.1 uncharacterized protein LOC119631139 [Bombyx mori]	-	-	-	-
LOC119628386	NW_023638312.1	9455	14139	-	2722	LOC119628386	GO:0000166;GO:0000774;GO:0003674;GO:0005488;GO:0005515;GO:0005575;GO:0005622;GO:0005623;GO:0005634;GO:0005730;GO:0005737;GO:0005829;GO:0006457;GO:0006807;GO:0007275;GO:0007517;GO:0008092;GO:0008150;GO:0008152;GO:0009892;GO:0009893;GO:0009894;GO:0009896;GO:0009987;GO:0010468;GO:0010604;GO:0010605;GO:0010628;GO:0010954;GO:0016203;GO:0017076;GO:0019222;GO:0019538;GO:0019899;GO:0030016;GO:0030017;GO:…	K09556	opiNOG15825;opiNOG03762	OS	sp|O95816|BAG2_HUMAN BAG family molecular chaperone regulator 2 OS=Homo sapiens OX=9606 GN=BAG2 PE=1 SV=1	XP_037877328.1 BAG family molecular chaperone regulator 2 isoform X2 [Bombyx mori]	GO:0006457//protein folding;GO:0006807//nitrogen compound metabolic process;GO:0007275//multicellular organism development;GO:0007517//muscle organ development;GO:0008150//biological_process;GO:0008152//metabolic process;GO:0009892//negative regulation of metabolic process;GO:0009893//positive regulation of metabolic process;GO:0009894//regulation of catabolic process;GO:0009896//positive regulat…	GO:0005575//cellular_component;GO:0005622//intracellular anatomical structure;GO:0005623//obsolete cell;GO:0005634//nucleus;GO:0005730//nucleolus;GO:0005737//cytoplasm;GO:0005829//cytosol;GO:0030016//myofibril;GO:0030017//sarcomere;GO:0030424//axon;GO:0030425//dendrite;GO:0031430//M band;GO:0031672//A band;GO:0031974//membrane-enclosed lumen;GO:0031981//nuclear lumen;GO:0032991//protein-containin…	GO:0000166//nucleotide binding;GO:0000774//adenyl-nucleotide exchange factor activity;GO:0003674//molecular_function;GO:0005488//binding;GO:0005515//protein binding;GO:0008092//cytoskeletal protein binding;GO:0017076//purine nucleotide binding;GO:0019899//enzyme binding;GO:0030234//enzyme regulator activity;GO:0030554//adenyl nucleotide binding;GO:0031072//heat shock protein binding;GO:0031625//u…	ko04141(Protein processing in endoplasmic reticulum)
LOC119631137	NW_023638299.1	5979	7677	+	920	LOC119631137	GO:0003674;GO:0003824;GO:0004175;GO:0004252;GO:0006508;GO:0006807;GO:0008150;GO:0008152;GO:0008233;GO:0008236;GO:0016787;GO:0017171;GO:0019538;GO:0043170;GO:0044238;GO:0070011;GO:0071704;GO:0140096;GO:1901564	-	NOG104137;COG5640;opiNOG12524	OE	sp|P08897|COGS_HYPLI Collagenase OS=Hypoderma lineatum OX=7389 PE=1 SV=3	NP_001036826.1 serine protease precursor [Bombyx mori]	GO:0006508//proteolysis;GO:0006807//nitrogen compound metabolic process;GO:0008150//biological_process;GO:0008152//metabolic process;GO:0019538//protein metabolic process;GO:0043170//macromolecule metabolic process;GO:0044238//primary metabolic process;GO:0071704//organic substance metabolic process;GO:1901564//organonitrogen compound metabolic process;	-	GO:0003674//molecular_function;GO:0003824//catalytic activity;GO:0004175//endopeptidase activity;GO:0004252//serine-type endopeptidase activity;GO:0008233//peptidase activity;GO:0008236//serine-type peptidase activity;GO:0016787//hydrolase activity;GO:0017171//serine hydrolase activity;GO:0140096//catalytic activity, acting on a protein;	-
LOC119631135	NW_023638287.1	12689	12845	+	157	LOC119631135	GO:0003674;GO:0003824;GO:0004175;GO:0004252;GO:0006508;GO:0006807;GO:0008150;GO:0008152;GO:0008233;GO:0008236;GO:0016787;GO:0017171;GO:0019538;GO:0043170;GO:0044238;GO:0070011;GO:0071704;GO:0140096;GO:1901564	-	NOG104137;COG5640;opiNOG12524	OE	sp|P08897|COGS_HYPLI Collagenase OS=Hypoderma lineatum OX=7389 PE=1 SV=3	NP_001036826.1 serine protease precursor [Bombyx mori]	GO:0006508//proteolysis;GO:0006807//nitrogen compound metabolic process;GO:0008150//biological_process;GO:0008152//metabolic process;GO:0019538//protein metabolic process;GO:0043170//macromolecule metabolic process;GO:0044238//primary metabolic process;GO:0071704//organic substance metabolic process;GO:1901564//organonitrogen compound metabolic process;	-	GO:0003674//molecular_function;GO:0003824//catalytic activity;GO:0004175//endopeptidase activity;GO:0004252//serine-type endopeptidase activity;GO:0008233//peptidase activity;GO:0008236//serine-type peptidase activity;GO:0016787//hydrolase activity;GO:0017171//serine hydrolase activity;GO:0140096//catalytic activity, acting on a protein;	-
LOC119631136	NW_023638287.1	10020	11927	+	1908	LOC119631136	GO:0003674;GO:0003824;GO:0004175;GO:0004252;GO:0006508;GO:0006807;GO:0008150;GO:0008152;GO:0008233;GO:0008236;GO:0016787;GO:0017171;GO:0019538;GO:0043170;GO:0044238;GO:0070011;GO:0071704;GO:0140096;GO:1901564	-	NOG104137;COG5640;opiNOG12524	OE	sp|P08897|COGS_HYPLI Collagenase OS=Hypoderma lineatum OX=7389 PE=1 SV=3	NP_001036826.1 serine protease precursor [Bombyx mori]	GO:0006508//proteolysis;GO:0006807//nitrogen compound metabolic process;GO:0008150//biological_process;GO:0008152//metabolic process;GO:0019538//protein metabolic process;GO:0043170//macromolecule metabolic process;GO:0044238//primary metabolic process;GO:0071704//organic substance metabolic process;GO:1901564//organonitrogen compound metabolic process;	-	GO:0003674//molecular_function;GO:0003824//catalytic activity;GO:0004175//endopeptidase activity;GO:0004252//serine-type endopeptidase activity;GO:0008233//peptidase activity;GO:0008236//serine-type peptidase activity;GO:0016787//hydrolase activity;GO:0017171//serine hydrolase activity;GO:0140096//catalytic activity, acting on a protein;	-
LOC119631134	NW_023638286.1	12641	13322	+	682	LOC119631134	GO:0003674;GO:0003824;GO:0004129;GO:0005215;GO:0005575;GO:0005622;GO:0005623;GO:0005737;GO:0005739;GO:0005740;GO:0005743;GO:0005746;GO:0005751;GO:0006091;GO:0006119;GO:0006123;GO:0006139;GO:0006140;GO:0006163;GO:0006725;GO:0006753;GO:0006793;GO:0006796;GO:0006807;GO:0006810;GO:0006811;GO:0006812;GO:0006950;GO:0006979;GO:0007275;GO:0007589;GO:0007595;GO:0008150;GO:0008152;GO:0008324;GO:0009055;GO:…	K02261	veNOG05068;opiNOG07187	C	sp|P84288|COX2_CHOFU Cytochrome c oxidase subunit 2 OS=Choristoneura fumiferana OX=7141 GN=COII PE=3 SV=1	XP_037877557.1 LOW QUALITY PROTEIN: cytochrome c oxidase subunit 2-like [Bombyx mori]	GO:0006091//generation of precursor metabolites and energy;GO:0006119//oxidative phosphorylation;GO:0006123//mitochondrial electron transport, cytochrome c to oxygen;GO:0006139//nucleobase-containing compound metabolic process;GO:0006140//regulation of nucleotide metabolic process;GO:0006163//purine nucleotide metabolic process;GO:0006725//cellular aromatic compound metabolic process;GO:0006753//…	GO:0005575//cellular_component;GO:0005622//intracellular anatomical structure;GO:0005623//obsolete cell;GO:0005737//cytoplasm;GO:0005739//mitochondrion;GO:0005740//mitochondrial envelope;GO:0005743//mitochondrial inner membrane;GO:0005746//mitochondrial respirasome;GO:0005751//mitochondrial respiratory chain complex IV;GO:0016020//membrane;GO:0019866//organelle inner membrane;GO:0031090//organell…	GO:0003674//molecular_function;GO:0003824//catalytic activity;GO:0004129//cytochrome-c oxidase activity;GO:0005215//transporter activity;GO:0008324//cation transmembrane transporter activity;GO:0009055//electron transfer activity;GO:0015002//obsolete heme-copper terminal oxidase activity;GO:0015075//ion transmembrane transporter activity;GO:0015078//proton transmembrane transporter activity;GO:00…	ko00190(Oxidative phosphorylation)
LOC119631133	NW_023638286.1	11226	13322	+	2097	LOC119631133	GO:0003674;GO:0003824;GO:0004129;GO:0005215;GO:0005575;GO:0005622;GO:0005623;GO:0005737;GO:0005739;GO:0005740;GO:0005743;GO:0005746;GO:0005750;GO:0005751;GO:0006091;GO:0006119;GO:0006123;GO:0006139;GO:0006163;GO:0006725;GO:0006753;GO:0006793;GO:0006796;GO:0006807;GO:0006810;GO:0006811;GO:0006812;GO:0006950;GO:0006979;GO:0007275;GO:0007399;GO:0007417;GO:0007420;GO:0007568;GO:0008150;GO:0008152;GO:…	K02256	opiNOG14151;veNOG16612	C	sp|P67794|COX1_CHOPI Cytochrome c oxidase subunit 1 OS=Choristoneura pinus OX=27542 GN=COI PE=3 SV=2	XP_037877556.1 LOW QUALITY PROTEIN: cytochrome c oxidase subunit 1-like, partial [Bombyx mori]	GO:0006091//generation of precursor metabolites and energy;GO:0006119//oxidative phosphorylation;GO:0006123//mitochondrial electron transport, cytochrome c to oxygen;GO:0006139//nucleobase-containing compound metabolic process;GO:0006163//purine nucleotide metabolic process;GO:0006725//cellular aromatic compound metabolic process;GO:0006753//nucleoside phosphate metabolic process;GO:0006793//phos…	GO:0005575//cellular_component;GO:0005622//intracellular anatomical structure;GO:0005623//obsolete cell;GO:0005737//cytoplasm;GO:0005739//mitochondrion;GO:0005740//mitochondrial envelope;GO:0005743//mitochondrial inner membrane;GO:0005746//mitochondrial respirasome;GO:0005750//mitochondrial respiratory chain complex III;GO:0005751//mitochondrial respiratory chain complex IV;GO:0016020//membrane;G…	GO:0003674//molecular_function;GO:0003824//catalytic activity;GO:0004129//cytochrome-c oxidase activity;GO:0005215//transporter activity;GO:0008324//cation transmembrane transporter activity;GO:0009055//electron transfer activity;GO:0015002//obsolete heme-copper terminal oxidase activity;GO:0015075//ion transmembrane transporter activity;GO:0015078//proton transmembrane transporter activity;GO:00…	ko00190(Oxidative phosphorylation)
LOC119631129	NW_023638286.1	7416	10822	+	1071	LOC119631129	GO:0003674;GO:0003824;GO:0003954;GO:0005102;GO:0005488;GO:0005515;GO:0005575;GO:0005622;GO:0005623;GO:0005737;GO:0005739;GO:0005740;GO:0005743;GO:0005746;GO:0005747;GO:0006091;GO:0006119;GO:0006120;GO:0006139;GO:0006163;GO:0006725;GO:0006753;GO:0006793;GO:0006796;GO:0006807;GO:0006996;GO:0007005;GO:0008137;GO:0008150;GO:0008152;GO:0009117;GO:0009123;GO:0009126;GO:0009141;GO:0009144;GO:0009150;GO:…	K03879	opiNOG22973;veNOG12384	C	sp|P34848|NU2M_ANOGA NADH-ubiquinone oxidoreductase chain 2 OS=Anopheles gambiae OX=7165 GN=mt:ND2 PE=3 SV=2	XP_037877553.1 LOW QUALITY PROTEIN: NADH-ubiquinone oxidoreductase chain 2-like [Bombyx mori]	GO:0006091//generation of precursor metabolites and energy;GO:0006119//oxidative phosphorylation;GO:0006120//mitochondrial electron transport, NADH to ubiquinone;GO:0006139//nucleobase-containing compound metabolic process;GO:0006163//purine nucleotide metabolic process;GO:0006725//cellular aromatic compound metabolic process;GO:0006753//nucleoside phosphate metabolic process;GO:0006793//phosphor…	GO:0005575//cellular_component;GO:0005622//intracellular anatomical structure;GO:0005623//obsolete cell;GO:0005737//cytoplasm;GO:0005739//mitochondrion;GO:0005740//mitochondrial envelope;GO:0005743//mitochondrial inner membrane;GO:0005746//mitochondrial respirasome;GO:0005747//mitochondrial respiratory chain complex I;GO:0014069//postsynaptic density;GO:0016020//membrane;GO:0019866//organelle inn…	GO:0003674//molecular_function;GO:0003824//catalytic activity;GO:0003954//NADH dehydrogenase activity;GO:0005102//signaling receptor binding;GO:0005488//binding;GO:0005515//protein binding;GO:0008137//NADH dehydrogenase (ubiquinone) activity;GO:0016491//oxidoreductase activity;GO:0016651//oxidoreductase activity, acting on NAD(P)H;GO:0016655//oxidoreductase activity, acting on NAD(P)H, quinone or…	ko00190(Oxidative phosphorylation)
LOC119631132	NW_023638286.1	3932	5519	+	1588	LOC119631132	GO:0005575;GO:0005622;GO:0005623;GO:0005737;GO:0005739;GO:0043226;GO:0043227;GO:0043229;GO:0043231;GO:0044424;GO:0044444;GO:0044464	K03884	-	-	sp|P33513|NU6M_ANOQU NADH-ubiquinone oxidoreductase chain 6 OS=Anopheles quadrimaculatus OX=7166 GN=ND6 PE=3 SV=1	XP_037877555.1 LOW QUALITY PROTEIN: NADH-ubiquinone oxidoreductase chain 6-like, partial [Bombyx mori]	-	GO:0005575//cellular_component;GO:0005622//intracellular anatomical structure;GO:0005623//obsolete cell;GO:0005737//cytoplasm;GO:0005739//mitochondrion;GO:0043226//organelle;GO:0043227//membrane-bounded organelle;GO:0043229//intracellular organelle;GO:0043231//intracellular membrane-bounded organelle;GO:0044424//obsolete intracellular part;GO:0044444//obsolete cytoplasmic part;GO:0044464//obsolet…	-	ko00190(Oxidative phosphorylation)
LOC119631128	NW_023638284.1	14570	15571	+	476	LOC119631128	GO:0006950;GO:0008150;GO:0009266;GO:0009409;GO:0009628;GO:0009631;GO:0050896	K19363	NOG87373;opiNOG43363;opiNOG43383	S	sp|P0C0T0|LITAF_RAT Lipopolysaccharide-induced tumor necrosis factor-alpha factor homolog OS=Rattus norvegicus OX=10116 GN=Litaf PE=2 SV=1	XP_037877552.1 cell death-inducing p53-target protein 1-like [Bombyx mori]	GO:0006950//response to stress;GO:0008150//biological_process;GO:0009266//response to temperature stimulus;GO:0009409//response to cold;GO:0009628//response to abiotic stimulus;GO:0009631//cold acclimation;GO:0050896//response to stimulus;	-	-	ko04142(Lysosome)
LOC100101159	NW_023638277.1	7323	7905	-	583	LOC100101159	GO:0006950;GO:0008150;GO:0009266;GO:0009409;GO:0009628;GO:0009631;GO:0050896	K19363	NOG87373;opiNOG43363;opiNOG43383	S	sp|P0C0T0|LITAF_RAT Lipopolysaccharide-induced tumor necrosis factor-alpha factor homolog OS=Rattus norvegicus OX=10116 GN=Litaf PE=2 SV=1	XP_037877552.1 cell death-inducing p53-target protein 1-like [Bombyx mori]	GO:0006950//response to stress;GO:0008150//biological_process;GO:0009266//response to temperature stimulus;GO:0009409//response to cold;GO:0009628//response to abiotic stimulus;GO:0009631//cold acclimation;GO:0050896//response to stimulus;	-	-	ko04142(Lysosome)
LOC119631127	NW_023638272.1	8606	9463	+	858	LOC119631127	-	-	opiNOG73900;opiNOG72279;meNOG46062	TVR	-	XP_037877551.1 uncharacterized protein LOC119631127 [Bombyx mori]	-	-	-	-
LOC119631126	NW_023638267.1	4915	6628	+	1563	LOC119631126	-	-	opiNOG65727;opiNOG20385;opiNOG68198	SR	-	XP_037877550.1 uncharacterized protein LOC119631126 [Bombyx mori]	-	-	-	-
LOC119631124	NW_023638250.1	11674	16050	-	1305	LOC119631124	GO:0000323;GO:0003674;GO:0003824;GO:0005575;GO:0005622;GO:0005623;GO:0005634;GO:0005654;GO:0005737;GO:0005764;GO:0005765;GO:0005768;GO:0005770;GO:0005773;GO:0005774;GO:0006629;GO:0006644;GO:0006650;GO:0006793;GO:0006796;GO:0008150;GO:0008152;GO:0009987;GO:0010008;GO:0012505;GO:0016020;GO:0016311;GO:0016787;GO:0016788;GO:0016791;GO:0019637;GO:0030258;GO:0031090;GO:0031410;GO:0031902;GO:0031974;GO:…	K13084	opiNOG20774	S	sp|Q86T03|PP4P1_HUMAN Type 1 phosphatidylinositol 4,5-bisphosphate 4-phosphatase OS=Homo sapiens OX=9606 GN=PIP4P1 PE=1 SV=1	XP_037877548.1 type 1 phosphatidylinositol 4,5-bisphosphate 4-phosphatase-like isoform X1 [Bombyx mori]	GO:0006629//lipid metabolic process;GO:0006644//phospholipid metabolic process;GO:0006650//glycerophospholipid metabolic process;GO:0006793//phosphorus metabolic process;GO:0006796//phosphate-containing compound metabolic process;GO:0008150//biological_process;GO:0008152//metabolic process;GO:0009987//cellular process;GO:0016311//dephosphorylation;GO:0019637//organophosphate metabolic process;GO:…	GO:0000323//lytic vacuole;GO:0005575//cellular_component;GO:0005622//intracellular anatomical structure;GO:0005623//obsolete cell;GO:0005634//nucleus;GO:0005654//nucleoplasm;GO:0005737//cytoplasm;GO:0005764//lysosome;GO:0005765//lysosomal membrane;GO:0005768//endosome;GO:0005770//late endosome;GO:0005773//vacuole;GO:0005774//vacuolar membrane;GO:0010008//endosome membrane;GO:0012505//endomembrane…	GO:0003674//molecular_function;GO:0003824//catalytic activity;GO:0016787//hydrolase activity;GO:0016788//hydrolase activity, acting on ester bonds;GO:0016791//phosphatase activity;GO:0034593//phosphatidylinositol bisphosphate phosphatase activity;GO:0034596//phosphatidylinositol phosphate 4-phosphatase activity;GO:0034597//phosphatidylinositol-4,5-bisphosphate 4-phosphatase activity;GO:0042578//p…	ko04070(Phosphatidylinositol signaling system)
LOC119631123	NW_023638250.1	1106	11483	-	1768	LOC119631123	GO:0000323;GO:0003674;GO:0003824;GO:0005575;GO:0005622;GO:0005623;GO:0005634;GO:0005654;GO:0005737;GO:0005764;GO:0005765;GO:0005768;GO:0005770;GO:0005773;GO:0005774;GO:0006629;GO:0006644;GO:0006650;GO:0006793;GO:0006796;GO:0008150;GO:0008152;GO:0009987;GO:0010008;GO:0012505;GO:0016020;GO:0016311;GO:0016787;GO:0016788;GO:0016791;GO:0019637;GO:0030258;GO:0031090;GO:0031410;GO:0031902;GO:0031974;GO:…	K13084	opiNOG20774	S	sp|Q3SZ48|PP4P2_BOVIN Type 2 phosphatidylinositol 4,5-bisphosphate 4-phosphatase OS=Bos taurus OX=9913 GN=PIP4P2 PE=2 SV=1	XP_037877547.1 LOW QUALITY PROTEIN: uncharacterized protein LOC119631123 [Bombyx mori]	GO:0006629//lipid metabolic process;GO:0006644//phospholipid metabolic process;GO:0006650//glycerophospholipid metabolic process;GO:0006793//phosphorus metabolic process;GO:0006796//phosphate-containing compound metabolic process;GO:0008150//biological_process;GO:0008152//metabolic process;GO:0009987//cellular process;GO:0016311//dephosphorylation;GO:0019637//organophosphate metabolic process;GO:…	GO:0000323//lytic vacuole;GO:0005575//cellular_component;GO:0005622//intracellular anatomical structure;GO:0005623//obsolete cell;GO:0005634//nucleus;GO:0005654//nucleoplasm;GO:0005737//cytoplasm;GO:0005764//lysosome;GO:0005765//lysosomal membrane;GO:0005768//endosome;GO:0005770//late endosome;GO:0005773//vacuole;GO:0005774//vacuolar membrane;GO:0010008//endosome membrane;GO:0012505//endomembrane…	GO:0003674//molecular_function;GO:0003824//catalytic activity;GO:0016787//hydrolase activity;GO:0016788//hydrolase activity, acting on ester bonds;GO:0016791//phosphatase activity;GO:0034593//phosphatidylinositol bisphosphate phosphatase activity;GO:0034596//phosphatidylinositol phosphate 4-phosphatase activity;GO:0034597//phosphatidylinositol-4,5-bisphosphate 4-phosphatase activity;GO:0042578//p…	ko04070(Phosphatidylinositol signaling system)
Mir2778c	NW_023638246.1	12373	12449	+	77	Mir2778c	GO:0000323;GO:0003674;GO:0003824;GO:0005575;GO:0005622;GO:0005623;GO:0005634;GO:0005654;GO:0005737;GO:0005764;GO:0005765;GO:0005768;GO:0005770;GO:0005773;GO:0005774;GO:0006629;GO:0006644;GO:0006650;GO:0006793;GO:0006796;GO:0008150;GO:0008152;GO:0009987;GO:0010008;GO:0012505;GO:0016020;GO:0016311;GO:0016787;GO:0016788;GO:0016791;GO:0019637;GO:0030258;GO:0031090;GO:0031410;GO:0031902;GO:0031974;GO:…	K13084	opiNOG20774	S	sp|Q3SZ48|PP4P2_BOVIN Type 2 phosphatidylinositol 4,5-bisphosphate 4-phosphatase OS=Bos taurus OX=9913 GN=PIP4P2 PE=2 SV=1	XP_037877547.1 LOW QUALITY PROTEIN: uncharacterized protein LOC119631123 [Bombyx mori]	GO:0006629//lipid metabolic process;GO:0006644//phospholipid metabolic process;GO:0006650//glycerophospholipid metabolic process;GO:0006793//phosphorus metabolic process;GO:0006796//phosphate-containing compound metabolic process;GO:0008150//biological_process;GO:0008152//metabolic process;GO:0009987//cellular process;GO:0016311//dephosphorylation;GO:0019637//organophosphate metabolic process;GO:…	GO:0000323//lytic vacuole;GO:0005575//cellular_component;GO:0005622//intracellular anatomical structure;GO:0005623//obsolete cell;GO:0005634//nucleus;GO:0005654//nucleoplasm;GO:0005737//cytoplasm;GO:0005764//lysosome;GO:0005765//lysosomal membrane;GO:0005768//endosome;GO:0005770//late endosome;GO:0005773//vacuole;GO:0005774//vacuolar membrane;GO:0010008//endosome membrane;GO:0012505//endomembrane…	GO:0003674//molecular_function;GO:0003824//catalytic activity;GO:0016787//hydrolase activity;GO:0016788//hydrolase activity, acting on ester bonds;GO:0016791//phosphatase activity;GO:0034593//phosphatidylinositol bisphosphate phosphatase activity;GO:0034596//phosphatidylinositol phosphate 4-phosphatase activity;GO:0034597//phosphatidylinositol-4,5-bisphosphate 4-phosphatase activity;GO:0042578//p…	ko04070(Phosphatidylinositol signaling system)
Mir2778b	NW_023638246.1	9203	9279	+	77	Mir2778b	GO:0000323;GO:0003674;GO:0003824;GO:0005575;GO:0005622;GO:0005623;GO:0005634;GO:0005654;GO:0005737;GO:0005764;GO:0005765;GO:0005768;GO:0005770;GO:0005773;GO:0005774;GO:0006629;GO:0006644;GO:0006650;GO:0006793;GO:0006796;GO:0008150;GO:0008152;GO:0009987;GO:0010008;GO:0012505;GO:0016020;GO:0016311;GO:0016787;GO:0016788;GO:0016791;GO:0019637;GO:0030258;GO:0031090;GO:0031410;GO:0031902;GO:0031974;GO:…	K13084	opiNOG20774	S	sp|Q3SZ48|PP4P2_BOVIN Type 2 phosphatidylinositol 4,5-bisphosphate 4-phosphatase OS=Bos taurus OX=9913 GN=PIP4P2 PE=2 SV=1	XP_037877547.1 LOW QUALITY PROTEIN: uncharacterized protein LOC119631123 [Bombyx mori]	GO:0006629//lipid metabolic process;GO:0006644//phospholipid metabolic process;GO:0006650//glycerophospholipid metabolic process;GO:0006793//phosphorus metabolic process;GO:0006796//phosphate-containing compound metabolic process;GO:0008150//biological_process;GO:0008152//metabolic process;GO:0009987//cellular process;GO:0016311//dephosphorylation;GO:0019637//organophosphate metabolic process;GO:…	GO:0000323//lytic vacuole;GO:0005575//cellular_component;GO:0005622//intracellular anatomical structure;GO:0005623//obsolete cell;GO:0005634//nucleus;GO:0005654//nucleoplasm;GO:0005737//cytoplasm;GO:0005764//lysosome;GO:0005765//lysosomal membrane;GO:0005768//endosome;GO:0005770//late endosome;GO:0005773//vacuole;GO:0005774//vacuolar membrane;GO:0010008//endosome membrane;GO:0012505//endomembrane…	GO:0003674//molecular_function;GO:0003824//catalytic activity;GO:0016787//hydrolase activity;GO:0016788//hydrolase activity, acting on ester bonds;GO:0016791//phosphatase activity;GO:0034593//phosphatidylinositol bisphosphate phosphatase activity;GO:0034596//phosphatidylinositol phosphate 4-phosphatase activity;GO:0034597//phosphatidylinositol-4,5-bisphosphate 4-phosphatase activity;GO:0042578//p…	ko04070(Phosphatidylinositol signaling system)
Mir2778a-4	NW_023638246.1	8901	8977	+	77	Mir2778a-4	GO:0000323;GO:0003674;GO:0003824;GO:0005575;GO:0005622;GO:0005623;GO:0005634;GO:0005654;GO:0005737;GO:0005764;GO:0005765;GO:0005768;GO:0005770;GO:0005773;GO:0005774;GO:0006629;GO:0006644;GO:0006650;GO:0006793;GO:0006796;GO:0008150;GO:0008152;GO:0009987;GO:0010008;GO:0012505;GO:0016020;GO:0016311;GO:0016787;GO:0016788;GO:0016791;GO:0019637;GO:0030258;GO:0031090;GO:0031410;GO:0031902;GO:0031974;GO:…	K13084	opiNOG20774	S	sp|Q3SZ48|PP4P2_BOVIN Type 2 phosphatidylinositol 4,5-bisphosphate 4-phosphatase OS=Bos taurus OX=9913 GN=PIP4P2 PE=2 SV=1	XP_037877547.1 LOW QUALITY PROTEIN: uncharacterized protein LOC119631123 [Bombyx mori]	GO:0006629//lipid metabolic process;GO:0006644//phospholipid metabolic process;GO:0006650//glycerophospholipid metabolic process;GO:0006793//phosphorus metabolic process;GO:0006796//phosphate-containing compound metabolic process;GO:0008150//biological_process;GO:0008152//metabolic process;GO:0009987//cellular process;GO:0016311//dephosphorylation;GO:0019637//organophosphate metabolic process;GO:…	GO:0000323//lytic vacuole;GO:0005575//cellular_component;GO:0005622//intracellular anatomical structure;GO:0005623//obsolete cell;GO:0005634//nucleus;GO:0005654//nucleoplasm;GO:0005737//cytoplasm;GO:0005764//lysosome;GO:0005765//lysosomal membrane;GO:0005768//endosome;GO:0005770//late endosome;GO:0005773//vacuole;GO:0005774//vacuolar membrane;GO:0010008//endosome membrane;GO:0012505//endomembrane…	GO:0003674//molecular_function;GO:0003824//catalytic activity;GO:0016787//hydrolase activity;GO:0016788//hydrolase activity, acting on ester bonds;GO:0016791//phosphatase activity;GO:0034593//phosphatidylinositol bisphosphate phosphatase activity;GO:0034596//phosphatidylinositol phosphate 4-phosphatase activity;GO:0034597//phosphatidylinositol-4,5-bisphosphate 4-phosphatase activity;GO:0042578//p…	ko04070(Phosphatidylinositol signaling system)
LOC119631120	NW_023638244.1	5209	5365	+	157	LOC119631120	GO:0000323;GO:0003674;GO:0003824;GO:0005575;GO:0005622;GO:0005623;GO:0005634;GO:0005654;GO:0005737;GO:0005764;GO:0005765;GO:0005768;GO:0005770;GO:0005773;GO:0005774;GO:0006629;GO:0006644;GO:0006650;GO:0006793;GO:0006796;GO:0008150;GO:0008152;GO:0009987;GO:0010008;GO:0012505;GO:0016020;GO:0016311;GO:0016787;GO:0016788;GO:0016791;GO:0019637;GO:0030258;GO:0031090;GO:0031410;GO:0031902;GO:0031974;GO:…	K13084	opiNOG20774	S	sp|Q3SZ48|PP4P2_BOVIN Type 2 phosphatidylinositol 4,5-bisphosphate 4-phosphatase OS=Bos taurus OX=9913 GN=PIP4P2 PE=2 SV=1	XP_037877547.1 LOW QUALITY PROTEIN: uncharacterized protein LOC119631123 [Bombyx mori]	GO:0006629//lipid metabolic process;GO:0006644//phospholipid metabolic process;GO:0006650//glycerophospholipid metabolic process;GO:0006793//phosphorus metabolic process;GO:0006796//phosphate-containing compound metabolic process;GO:0008150//biological_process;GO:0008152//metabolic process;GO:0009987//cellular process;GO:0016311//dephosphorylation;GO:0019637//organophosphate metabolic process;GO:…	GO:0000323//lytic vacuole;GO:0005575//cellular_component;GO:0005622//intracellular anatomical structure;GO:0005623//obsolete cell;GO:0005634//nucleus;GO:0005654//nucleoplasm;GO:0005737//cytoplasm;GO:0005764//lysosome;GO:0005765//lysosomal membrane;GO:0005768//endosome;GO:0005770//late endosome;GO:0005773//vacuole;GO:0005774//vacuolar membrane;GO:0010008//endosome membrane;GO:0012505//endomembrane…	GO:0003674//molecular_function;GO:0003824//catalytic activity;GO:0016787//hydrolase activity;GO:0016788//hydrolase activity, acting on ester bonds;GO:0016791//phosphatase activity;GO:0034593//phosphatidylinositol bisphosphate phosphatase activity;GO:0034596//phosphatidylinositol phosphate 4-phosphatase activity;GO:0034597//phosphatidylinositol-4,5-bisphosphate 4-phosphatase activity;GO:0042578//p…	ko04070(Phosphatidylinositol signaling system)
LOC119631121	NW_023638244.1	2542	4447	+	1906	LOC119631121	GO:0000323;GO:0003674;GO:0003824;GO:0005575;GO:0005622;GO:0005623;GO:0005634;GO:0005654;GO:0005737;GO:0005764;GO:0005765;GO:0005768;GO:0005770;GO:0005773;GO:0005774;GO:0006629;GO:0006644;GO:0006650;GO:0006793;GO:0006796;GO:0008150;GO:0008152;GO:0009987;GO:0010008;GO:0012505;GO:0016020;GO:0016311;GO:0016787;GO:0016788;GO:0016791;GO:0019637;GO:0030258;GO:0031090;GO:0031410;GO:0031902;GO:0031974;GO:…	K13084	opiNOG20774	S	sp|Q3SZ48|PP4P2_BOVIN Type 2 phosphatidylinositol 4,5-bisphosphate 4-phosphatase OS=Bos taurus OX=9913 GN=PIP4P2 PE=2 SV=1	XP_037877547.1 LOW QUALITY PROTEIN: uncharacterized protein LOC119631123 [Bombyx mori]	GO:0006629//lipid metabolic process;GO:0006644//phospholipid metabolic process;GO:0006650//glycerophospholipid metabolic process;GO:0006793//phosphorus metabolic process;GO:0006796//phosphate-containing compound metabolic process;GO:0008150//biological_process;GO:0008152//metabolic process;GO:0009987//cellular process;GO:0016311//dephosphorylation;GO:0019637//organophosphate metabolic process;GO:…	GO:0000323//lytic vacuole;GO:0005575//cellular_component;GO:0005622//intracellular anatomical structure;GO:0005623//obsolete cell;GO:0005634//nucleus;GO:0005654//nucleoplasm;GO:0005737//cytoplasm;GO:0005764//lysosome;GO:0005765//lysosomal membrane;GO:0005768//endosome;GO:0005770//late endosome;GO:0005773//vacuole;GO:0005774//vacuolar membrane;GO:0010008//endosome membrane;GO:0012505//endomembrane…	GO:0003674//molecular_function;GO:0003824//catalytic activity;GO:0016787//hydrolase activity;GO:0016788//hydrolase activity, acting on ester bonds;GO:0016791//phosphatase activity;GO:0034593//phosphatidylinositol bisphosphate phosphatase activity;GO:0034596//phosphatidylinositol phosphate 4-phosphatase activity;GO:0034597//phosphatidylinositol-4,5-bisphosphate 4-phosphatase activity;GO:0042578//p…	ko04070(Phosphatidylinositol signaling system)
Mir3315	NW_023638239.1	7790	7897	-	108	Mir3315	GO:0000323;GO:0003674;GO:0003824;GO:0005575;GO:0005622;GO:0005623;GO:0005634;GO:0005654;GO:0005737;GO:0005764;GO:0005765;GO:0005768;GO:0005770;GO:0005773;GO:0005774;GO:0006629;GO:0006644;GO:0006650;GO:0006793;GO:0006796;GO:0008150;GO:0008152;GO:0009987;GO:0010008;GO:0012505;GO:0016020;GO:0016311;GO:0016787;GO:0016788;GO:0016791;GO:0019637;GO:0030258;GO:0031090;GO:0031410;GO:0031902;GO:0031974;GO:…	K13084	opiNOG20774	S	sp|Q3SZ48|PP4P2_BOVIN Type 2 phosphatidylinositol 4,5-bisphosphate 4-phosphatase OS=Bos taurus OX=9913 GN=PIP4P2 PE=2 SV=1	XP_037877547.1 LOW QUALITY PROTEIN: uncharacterized protein LOC119631123 [Bombyx mori]	GO:0006629//lipid metabolic process;GO:0006644//phospholipid metabolic process;GO:0006650//glycerophospholipid metabolic process;GO:0006793//phosphorus metabolic process;GO:0006796//phosphate-containing compound metabolic process;GO:0008150//biological_process;GO:0008152//metabolic process;GO:0009987//cellular process;GO:0016311//dephosphorylation;GO:0019637//organophosphate metabolic process;GO:…	GO:0000323//lytic vacuole;GO:0005575//cellular_component;GO:0005622//intracellular anatomical structure;GO:0005623//obsolete cell;GO:0005634//nucleus;GO:0005654//nucleoplasm;GO:0005737//cytoplasm;GO:0005764//lysosome;GO:0005765//lysosomal membrane;GO:0005768//endosome;GO:0005770//late endosome;GO:0005773//vacuole;GO:0005774//vacuolar membrane;GO:0010008//endosome membrane;GO:0012505//endomembrane…	GO:0003674//molecular_function;GO:0003824//catalytic activity;GO:0016787//hydrolase activity;GO:0016788//hydrolase activity, acting on ester bonds;GO:0016791//phosphatase activity;GO:0034593//phosphatidylinositol bisphosphate phosphatase activity;GO:0034596//phosphatidylinositol phosphate 4-phosphatase activity;GO:0034597//phosphatidylinositol-4,5-bisphosphate 4-phosphatase activity;GO:0042578//p…	ko04070(Phosphatidylinositol signaling system)
LOC119631118	NW_023638239.1	7353	8026	+	674	LOC119631118	-	-	-	-	-	XP_037877499.1 putative uncharacterized protein DDB_G0290521, partial [Bombyx mori]	-	-	-	-
LOC692353	NW_023638239.1	4886	5508	+	623	LOC692353	GO:0000228;GO:0000785;GO:0000786;GO:0000788;GO:0000790;GO:0002164;GO:0003674;GO:0003676;GO:0003677;GO:0005488;GO:0005575;GO:0005622;GO:0005623;GO:0005634;GO:0005694;GO:0005700;GO:0005704;GO:0006325;GO:0006996;GO:0007275;GO:0007525;GO:0007526;GO:0008150;GO:0009791;GO:0009987;GO:0016043;GO:0031974;GO:0031981;GO:0032501;GO:0032502;GO:0032991;GO:0032993;GO:0043226;GO:0043227;GO:0043228;GO:0043229;GO:…	K11251	opiNOG26222;opiNOG29208	B	sp|P84052|H2A_DROER Histone H2A OS=Drosophila erecta OX=7220 GN=His2A PE=3 SV=2	NP_001036781.1 histone H2A-like protein [Bombyx mori]	GO:0002164//larval development;GO:0006325//chromatin organization;GO:0006996//organelle organization;GO:0007275//multicellular organism development;GO:0007525//somatic muscle development;GO:0007526//larval somatic muscle development;GO:0008150//biological_process;GO:0009791//post-embryonic development;GO:0009987//cellular process;GO:0016043//cellular component organization;GO:0032501//multicellul…	GO:0000228//nuclear chromosome;GO:0000785//chromatin;GO:0000786//nucleosome;GO:0005575//cellular_component;GO:0005622//intracellular anatomical structure;GO:0005623//obsolete cell;GO:0005634//nucleus;GO:0005694//chromosome;GO:0005700//polytene chromosome;GO:0005704//polytene chromosome band;GO:0031974//membrane-enclosed lumen;GO:0031981//nuclear lumen;GO:0032991//protein-containing complex;GO:003…	GO:0003674//molecular_function;GO:0003676//nucleic acid binding;GO:0003677//DNA binding;GO:0005488//binding;GO:0097159//organic cyclic compound binding;GO:1901363//heterocyclic compound binding;	-
LOC119631115	NW_023638233.1	6796	16547	-	7321	LOC119631115	-	-	-	-	-	XP_037877545.1 uncharacterized PE-PGRS family protein PE_PGRS54-like, partial [Bombyx mori]	-	-	-	-
LOC119631114	NW_023638233.1	140	6427	-	5636	LOC119631114	-	-	-	-	-	-	-	-	-	-
LOC119631113	NW_023638230.1	9712	10390	-	679	LOC119631113	-	-	-	-	-	XP_037877543.1 putative uncharacterized protein DDB_G0290521, partial [Bombyx mori]	-	-	-	-
LOC119631112	NW_023638216.1	903	1059	+	157	LOC119631112	-	-	-	-	-	XP_037877543.1 putative uncharacterized protein DDB_G0290521, partial [Bombyx mori]	-	-	-	-
LOC119631111	NW_023638212.1	8212	9383	-	1172	LOC119631111	-	-	-	-	-	XP_037877522.1 cell surface glycoprotein 1-like, partial [Bombyx mori]	-	-	-	-
TRNAQ-CUG-11	NW_023638205.1	12139	12210	+	72	TRNAQ-CUG-11	-	-	-	-	-	XP_037877522.1 cell surface glycoprotein 1-like, partial [Bombyx mori]	-	-	-	-
LOC119631109	NW_023638200.1	7892	14802	+	475	LOC119631109	GO:0006950;GO:0008150;GO:0009266;GO:0009409;GO:0009628;GO:0009631;GO:0050896	K19363	opiNOG43383;NOG87373;meNOG33516	S	sp|Q6P828|LITAF_XENTR Lipopolysaccharide-induced tumor necrosis factor-alpha factor homolog OS=Xenopus tropicalis OX=8364 GN=litaf PE=2 SV=1	XP_037877541.1 lipopolysaccharide-induced tumor necrosis factor-alpha factor homolog [Bombyx mori]	GO:0006950//response to stress;GO:0008150//biological_process;GO:0009266//response to temperature stimulus;GO:0009409//response to cold;GO:0009628//response to abiotic stimulus;GO:0009631//cold acclimation;GO:0050896//response to stimulus;	-	-	ko04142(Lysosome)
LOC119631108	NW_023638200.1	4113	7855	+	1192	LOC119631108	GO:0006950;GO:0008150;GO:0009266;GO:0009409;GO:0009628;GO:0009631;GO:0050896	K19363	NOG87373;opiNOG43383	S	-	XP_037877540.1 uncharacterized protein LOC119631108 isoform X2 [Bombyx mori]	GO:0006950//response to stress;GO:0008150//biological_process;GO:0009266//response to temperature stimulus;GO:0009409//response to cold;GO:0009628//response to abiotic stimulus;GO:0009631//cold acclimation;GO:0050896//response to stimulus;	-	-	ko04142(Lysosome)
LOC119631107	NW_023638200.1	1291	2659	+	536	LOC119631107	GO:0006950;GO:0008150;GO:0009266;GO:0009409;GO:0009628;GO:0009631;GO:0050896	K19363	opiNOG43383;NOG87373	S	-	XP_037877538.1 uncharacterized protein LOC119631107 [Bombyx mori]	GO:0006950//response to stress;GO:0008150//biological_process;GO:0009266//response to temperature stimulus;GO:0009409//response to cold;GO:0009628//response to abiotic stimulus;GO:0009631//cold acclimation;GO:0050896//response to stimulus;	-	-	ko04142(Lysosome)
LOC119631105	NW_023638198.1	14681	17454	-	1957	LOC119631105	-	-	-	-	-	XP_037877536.1 splicing factor, arginine/serine-rich 19-like, partial [Bombyx mori]	-	-	-	-
LOC119631106	NW_023638198.1	78	14310	-	11342	LOC119631106	-	-	-	-	-	XP_037877537.1 filaggrin-like, partial [Bombyx mori]	-	-	-	-
LOC101736502	NW_023638194.1	9756	11174	-	1416	LOC101736502	-	-	NOG164843	S	sp|Q00802|LP3_BOMMO Low molecular mass lipoprotein 3 OS=Bombyx mori OX=7091 GN=LP3 PE=1 SV=2	XP_037877535.1 LOW QUALITY PROTEIN: microvitellogenin [Bombyx mori]	-	-	-	-
LOC119631103	NW_023638184.1	16638	17596	-	870	LOC119631103	-	-	opiNOG54175;opiNOG75357;opiNOG71647;opiNOG28137;opiNOG72279	R	sp|P16425|Y2R2_DROME Putative 115 kDa protein in type-1 retrotransposable element R1DM OS=Drosophila melanogaster OX=7227 GN=R1A1-element\ORF2 PE=4 SV=1	XP_037877534.1 uncharacterized protein LOC119631103 [Bombyx mori]	-	-	-	-
LOC119631102	NW_023638178.1	12529	14064	+	1124	LOC119631102	-	-	meNOG32900	R	-	BAW33747.1 gustatory receptor 29 [Bombyx mori]	-	-	-	-
LOC119631101	NW_023638174.1	4211	6091	+	1101	LOC119631101	GO:0003674;GO:0003824;GO:0004175;GO:0004252;GO:0006508;GO:0006807;GO:0008150;GO:0008152;GO:0008233;GO:0008236;GO:0016787;GO:0017171;GO:0019538;GO:0043170;GO:0044238;GO:0070011;GO:0071704;GO:0140096;GO:1901564	-	NOG104137;COG5640;opiNOG12524	EO	sp|P08897|COGS_HYPLI Collagenase OS=Hypoderma lineatum OX=7389 PE=1 SV=3	NP_001036826.1 serine protease precursor [Bombyx mori]	GO:0006508//proteolysis;GO:0006807//nitrogen compound metabolic process;GO:0008150//biological_process;GO:0008152//metabolic process;GO:0019538//protein metabolic process;GO:0043170//macromolecule metabolic process;GO:0044238//primary metabolic process;GO:0071704//organic substance metabolic process;GO:1901564//organonitrogen compound metabolic process;	-	GO:0003674//molecular_function;GO:0003824//catalytic activity;GO:0004175//endopeptidase activity;GO:0004252//serine-type endopeptidase activity;GO:0008233//peptidase activity;GO:0008236//serine-type peptidase activity;GO:0016787//hydrolase activity;GO:0017171//serine hydrolase activity;GO:0140096//catalytic activity, acting on a protein;	-
LOC119631099	NW_023638171.1	13332	15832	+	518	LOC119631099	GO:0002790;GO:0003674;GO:0003779;GO:0005488;GO:0005515;GO:0005575;GO:0005622;GO:0005623;GO:0005737;GO:0005829;GO:0005886;GO:0005938;GO:0006810;GO:0007275;GO:0007423;GO:0008092;GO:0008104;GO:0008150;GO:0008356;GO:0008593;GO:0009306;GO:0009966;GO:0009967;GO:0009987;GO:0010646;GO:0010647;GO:0015031;GO:0015833;GO:0016020;GO:0016043;GO:0023051;GO:0023056;GO:0030198;GO:0032501;GO:0032502;GO:0032940;GO:…	-	opiNOG42321;KOG0035;opiNOG06420	Z	sp|Q8NDI1|EHBP1_HUMAN EH domain-binding protein 1 OS=Homo sapiens OX=9606 GN=EHBP1 PE=1 SV=3	XP_028037153.1 EH domain-binding protein 1 isoform X1 [Bombyx mandarina]	GO:0002790//peptide secretion;GO:0006810//transport;GO:0007275//multicellular organism development;GO:0007423//sensory organ development;GO:0008104//protein localization;GO:0008150//biological_process;GO:0008356//asymmetric cell division;GO:0008593//regulation of Notch signaling pathway;GO:0009306//protein secretion;GO:0009966//regulation of signal transduction;GO:0009967//positive regulation of …	GO:0005575//cellular_component;GO:0005622//intracellular anatomical structure;GO:0005623//obsolete cell;GO:0005737//cytoplasm;GO:0005829//cytosol;GO:0005886//plasma membrane;GO:0005938//cell cortex;GO:0016020//membrane;GO:0044424//obsolete intracellular part;GO:0044444//obsolete cytoplasmic part;GO:0044464//obsolete cell part;GO:0071944//cell periphery;GO:0099568//cytoplasmic region;	GO:0003674//molecular_function;GO:0003779//actin binding;GO:0005488//binding;GO:0005515//protein binding;GO:0008092//cytoskeletal protein binding;	-
LOC119631097	NW_023638153.1	10381	14497	+	4117	LOC119631097	GO:0002790;GO:0003674;GO:0003779;GO:0005488;GO:0005515;GO:0005575;GO:0005622;GO:0005623;GO:0005737;GO:0005829;GO:0005886;GO:0005938;GO:0006810;GO:0007275;GO:0007423;GO:0008092;GO:0008104;GO:0008150;GO:0008356;GO:0008593;GO:0009306;GO:0009966;GO:0009967;GO:0009987;GO:0010646;GO:0010647;GO:0015031;GO:0015833;GO:0016020;GO:0016043;GO:0023051;GO:0023056;GO:0030198;GO:0032501;GO:0032502;GO:0032940;GO:…	-	opiNOG42321;KOG0035;opiNOG06420	Z	sp|Q8NDI1|EHBP1_HUMAN EH domain-binding protein 1 OS=Homo sapiens OX=9606 GN=EHBP1 PE=1 SV=3	XP_028037153.1 EH domain-binding protein 1 isoform X1 [Bombyx mandarina]	GO:0002790//peptide secretion;GO:0006810//transport;GO:0007275//multicellular organism development;GO:0007423//sensory organ development;GO:0008104//protein localization;GO:0008150//biological_process;GO:0008356//asymmetric cell division;GO:0008593//regulation of Notch signaling pathway;GO:0009306//protein secretion;GO:0009966//regulation of signal transduction;GO:0009967//positive regulation of …	GO:0005575//cellular_component;GO:0005622//intracellular anatomical structure;GO:0005623//obsolete cell;GO:0005737//cytoplasm;GO:0005829//cytosol;GO:0005886//plasma membrane;GO:0005938//cell cortex;GO:0016020//membrane;GO:0044424//obsolete intracellular part;GO:0044444//obsolete cytoplasmic part;GO:0044464//obsolete cell part;GO:0071944//cell periphery;GO:0099568//cytoplasmic region;	GO:0003674//molecular_function;GO:0003779//actin binding;GO:0005488//binding;GO:0005515//protein binding;GO:0008092//cytoskeletal protein binding;	-
LOC119631095	NW_023638153.1	9375	9531	+	157	LOC119631095	GO:0002790;GO:0003674;GO:0003779;GO:0005488;GO:0005515;GO:0005575;GO:0005622;GO:0005623;GO:0005737;GO:0005829;GO:0005886;GO:0005938;GO:0006810;GO:0007275;GO:0007423;GO:0008092;GO:0008104;GO:0008150;GO:0008356;GO:0008593;GO:0009306;GO:0009966;GO:0009967;GO:0009987;GO:0010646;GO:0010647;GO:0015031;GO:0015833;GO:0016020;GO:0016043;GO:0023051;GO:0023056;GO:0030198;GO:0032501;GO:0032502;GO:0032940;GO:…	-	opiNOG42321;KOG0035;opiNOG06420	Z	sp|Q8NDI1|EHBP1_HUMAN EH domain-binding protein 1 OS=Homo sapiens OX=9606 GN=EHBP1 PE=1 SV=3	XP_028037153.1 EH domain-binding protein 1 isoform X1 [Bombyx mandarina]	GO:0002790//peptide secretion;GO:0006810//transport;GO:0007275//multicellular organism development;GO:0007423//sensory organ development;GO:0008104//protein localization;GO:0008150//biological_process;GO:0008356//asymmetric cell division;GO:0008593//regulation of Notch signaling pathway;GO:0009306//protein secretion;GO:0009966//regulation of signal transduction;GO:0009967//positive regulation of …	GO:0005575//cellular_component;GO:0005622//intracellular anatomical structure;GO:0005623//obsolete cell;GO:0005737//cytoplasm;GO:0005829//cytosol;GO:0005886//plasma membrane;GO:0005938//cell cortex;GO:0016020//membrane;GO:0044424//obsolete intracellular part;GO:0044444//obsolete cytoplasmic part;GO:0044464//obsolete cell part;GO:0071944//cell periphery;GO:0099568//cytoplasmic region;	GO:0003674//molecular_function;GO:0003779//actin binding;GO:0005488//binding;GO:0005515//protein binding;GO:0008092//cytoskeletal protein binding;	-
LOC119631096	NW_023638153.1	6707	8613	+	1907	LOC119631096	GO:0002790;GO:0003674;GO:0003779;GO:0005488;GO:0005515;GO:0005575;GO:0005622;GO:0005623;GO:0005737;GO:0005829;GO:0005886;GO:0005938;GO:0006810;GO:0007275;GO:0007423;GO:0008092;GO:0008104;GO:0008150;GO:0008356;GO:0008593;GO:0009306;GO:0009966;GO:0009967;GO:0009987;GO:0010646;GO:0010647;GO:0015031;GO:0015833;GO:0016020;GO:0016043;GO:0023051;GO:0023056;GO:0030198;GO:0032501;GO:0032502;GO:0032940;GO:…	-	opiNOG42321;KOG0035;opiNOG06420	Z	sp|Q8NDI1|EHBP1_HUMAN EH domain-binding protein 1 OS=Homo sapiens OX=9606 GN=EHBP1 PE=1 SV=3	XP_028037153.1 EH domain-binding protein 1 isoform X1 [Bombyx mandarina]	GO:0002790//peptide secretion;GO:0006810//transport;GO:0007275//multicellular organism development;GO:0007423//sensory organ development;GO:0008104//protein localization;GO:0008150//biological_process;GO:0008356//asymmetric cell division;GO:0008593//regulation of Notch signaling pathway;GO:0009306//protein secretion;GO:0009966//regulation of signal transduction;GO:0009967//positive regulation of …	GO:0005575//cellular_component;GO:0005622//intracellular anatomical structure;GO:0005623//obsolete cell;GO:0005737//cytoplasm;GO:0005829//cytosol;GO:0005886//plasma membrane;GO:0005938//cell cortex;GO:0016020//membrane;GO:0044424//obsolete intracellular part;GO:0044444//obsolete cytoplasmic part;GO:0044464//obsolete cell part;GO:0071944//cell periphery;GO:0099568//cytoplasmic region;	GO:0003674//molecular_function;GO:0003779//actin binding;GO:0005488//binding;GO:0005515//protein binding;GO:0008092//cytoskeletal protein binding;	-
LOC119631091	NW_023638152.1	14703	14859	+	157	LOC119631091	GO:0002790;GO:0003674;GO:0003779;GO:0005488;GO:0005515;GO:0005575;GO:0005622;GO:0005623;GO:0005737;GO:0005829;GO:0005886;GO:0005938;GO:0006810;GO:0007275;GO:0007423;GO:0008092;GO:0008104;GO:0008150;GO:0008356;GO:0008593;GO:0009306;GO:0009966;GO:0009967;GO:0009987;GO:0010646;GO:0010647;GO:0015031;GO:0015833;GO:0016020;GO:0016043;GO:0023051;GO:0023056;GO:0030198;GO:0032501;GO:0032502;GO:0032940;GO:…	-	opiNOG42321;KOG0035;opiNOG06420	Z	sp|Q8NDI1|EHBP1_HUMAN EH domain-binding protein 1 OS=Homo sapiens OX=9606 GN=EHBP1 PE=1 SV=3	XP_028037153.1 EH domain-binding protein 1 isoform X1 [Bombyx mandarina]	GO:0002790//peptide secretion;GO:0006810//transport;GO:0007275//multicellular organism development;GO:0007423//sensory organ development;GO:0008104//protein localization;GO:0008150//biological_process;GO:0008356//asymmetric cell division;GO:0008593//regulation of Notch signaling pathway;GO:0009306//protein secretion;GO:0009966//regulation of signal transduction;GO:0009967//positive regulation of …	GO:0005575//cellular_component;GO:0005622//intracellular anatomical structure;GO:0005623//obsolete cell;GO:0005737//cytoplasm;GO:0005829//cytosol;GO:0005886//plasma membrane;GO:0005938//cell cortex;GO:0016020//membrane;GO:0044424//obsolete intracellular part;GO:0044444//obsolete cytoplasmic part;GO:0044464//obsolete cell part;GO:0071944//cell periphery;GO:0099568//cytoplasmic region;	GO:0003674//molecular_function;GO:0003779//actin binding;GO:0005488//binding;GO:0005515//protein binding;GO:0008092//cytoskeletal protein binding;	-
LOC119631092	NW_023638152.1	12034	13941	+	1908	LOC119631092	GO:0002790;GO:0003674;GO:0003779;GO:0005488;GO:0005515;GO:0005575;GO:0005622;GO:0005623;GO:0005737;GO:0005829;GO:0005886;GO:0005938;GO:0006810;GO:0007275;GO:0007423;GO:0008092;GO:0008104;GO:0008150;GO:0008356;GO:0008593;GO:0009306;GO:0009966;GO:0009967;GO:0009987;GO:0010646;GO:0010647;GO:0015031;GO:0015833;GO:0016020;GO:0016043;GO:0023051;GO:0023056;GO:0030198;GO:0032501;GO:0032502;GO:0032940;GO:…	-	opiNOG42321;KOG0035;opiNOG06420	Z	sp|Q8NDI1|EHBP1_HUMAN EH domain-binding protein 1 OS=Homo sapiens OX=9606 GN=EHBP1 PE=1 SV=3	XP_028037153.1 EH domain-binding protein 1 isoform X1 [Bombyx mandarina]	GO:0002790//peptide secretion;GO:0006810//transport;GO:0007275//multicellular organism development;GO:0007423//sensory organ development;GO:0008104//protein localization;GO:0008150//biological_process;GO:0008356//asymmetric cell division;GO:0008593//regulation of Notch signaling pathway;GO:0009306//protein secretion;GO:0009966//regulation of signal transduction;GO:0009967//positive regulation of …	GO:0005575//cellular_component;GO:0005622//intracellular anatomical structure;GO:0005623//obsolete cell;GO:0005737//cytoplasm;GO:0005829//cytosol;GO:0005886//plasma membrane;GO:0005938//cell cortex;GO:0016020//membrane;GO:0044424//obsolete intracellular part;GO:0044444//obsolete cytoplasmic part;GO:0044464//obsolete cell part;GO:0071944//cell periphery;GO:0099568//cytoplasmic region;	GO:0003674//molecular_function;GO:0003779//actin binding;GO:0005488//binding;GO:0005515//protein binding;GO:0008092//cytoskeletal protein binding;	-
LOC119631090	NW_023638150.1	1223	11915	-	1417	LOC119631090	GO:0000003;GO:0000226;GO:0000285;GO:0000902;GO:0000904;GO:0001505;GO:0001667;GO:0001726;GO:0001775;GO:0001891;GO:0001931;GO:0001932;GO:0001933;GO:0002376;GO:0003002;GO:0003006;GO:0003674;GO:0003824;GO:0005488;GO:0005515;GO:0005516;GO:0005575;GO:0005576;GO:0005622;GO:0005623;GO:0005634;GO:0005654;GO:0005694;GO:0005700;GO:0005737;GO:0005768;GO:0005829;GO:0005886;GO:0005902;GO:0005912;GO:0005924;GO:…	K00889	opiNOG06308	T	sp|D3ZSI8|PI51A_RAT Phosphatidylinositol 4-phosphate 5-kinase type-1 alpha OS=Rattus norvegicus OX=10116 GN=Pip5k1a PE=1 SV=1	XP_037877529.1 LOW QUALITY PROTEIN: phosphatidylinositol 4-phosphate 5-kinase type-1 alpha-like, partial [Bombyx mori]	GO:0000003//reproduction;GO:0000226//microtubule cytoskeleton organization;GO:0000902//cell morphogenesis;GO:0000904//cell morphogenesis involved in differentiation;GO:0001505//regulation of neurotransmitter levels;GO:0001667//ameboidal-type cell migration;GO:0001775//cell activation;GO:0001932//regulation of protein phosphorylation;GO:0001933//negative regulation of protein phosphorylation;GO:00…	GO:0001726//ruffle;GO:0001891//phagocytic cup;GO:0001931//uropod;GO:0005575//cellular_component;GO:0005576//extracellular region;GO:0005622//intracellular anatomical structure;GO:0005623//obsolete cell;GO:0005634//nucleus;GO:0005654//nucleoplasm;GO:0005694//chromosome;GO:0005700//polytene chromosome;GO:0005737//cytoplasm;GO:0005768//endosome;GO:0005829//cytosol;GO:0005886//plasma membrane;GO:0005…	GO:0000285//1-phosphatidylinositol-3-phosphate 5-kinase activity;GO:0003674//molecular_function;GO:0003824//catalytic activity;GO:0005488//binding;GO:0005515//protein binding;GO:0005516//calmodulin binding;GO:0008092//cytoskeletal protein binding;GO:0016301//kinase activity;GO:0016307//phosphatidylinositol phosphate kinase activity;GO:0016308//1-phosphatidylinositol-4-phosphate 5-kinase activity;…	ko04144(Endocytosis);ko04070(Phosphatidylinositol signaling system);ko00562(Inositol phosphate metabolism)
TRNAQ-CUG-10	NW_023638145.1	12773	12844	-	72	TRNAQ-CUG-10	GO:0000003;GO:0000226;GO:0000285;GO:0000902;GO:0000904;GO:0001505;GO:0001667;GO:0001726;GO:0001775;GO:0001891;GO:0001931;GO:0001932;GO:0001933;GO:0002376;GO:0003002;GO:0003006;GO:0003674;GO:0003824;GO:0005488;GO:0005515;GO:0005516;GO:0005575;GO:0005576;GO:0005622;GO:0005623;GO:0005634;GO:0005654;GO:0005694;GO:0005700;GO:0005737;GO:0005768;GO:0005829;GO:0005886;GO:0005902;GO:0005912;GO:0005924;GO:…	K00889	opiNOG06308	T	sp|D3ZSI8|PI51A_RAT Phosphatidylinositol 4-phosphate 5-kinase type-1 alpha OS=Rattus norvegicus OX=10116 GN=Pip5k1a PE=1 SV=1	XP_037877529.1 LOW QUALITY PROTEIN: phosphatidylinositol 4-phosphate 5-kinase type-1 alpha-like, partial [Bombyx mori]	GO:0000003//reproduction;GO:0000226//microtubule cytoskeleton organization;GO:0000902//cell morphogenesis;GO:0000904//cell morphogenesis involved in differentiation;GO:0001505//regulation of neurotransmitter levels;GO:0001667//ameboidal-type cell migration;GO:0001775//cell activation;GO:0001932//regulation of protein phosphorylation;GO:0001933//negative regulation of protein phosphorylation;GO:00…	GO:0001726//ruffle;GO:0001891//phagocytic cup;GO:0001931//uropod;GO:0005575//cellular_component;GO:0005576//extracellular region;GO:0005622//intracellular anatomical structure;GO:0005623//obsolete cell;GO:0005634//nucleus;GO:0005654//nucleoplasm;GO:0005694//chromosome;GO:0005700//polytene chromosome;GO:0005737//cytoplasm;GO:0005768//endosome;GO:0005829//cytosol;GO:0005886//plasma membrane;GO:0005…	GO:0000285//1-phosphatidylinositol-3-phosphate 5-kinase activity;GO:0003674//molecular_function;GO:0003824//catalytic activity;GO:0005488//binding;GO:0005515//protein binding;GO:0005516//calmodulin binding;GO:0008092//cytoskeletal protein binding;GO:0016301//kinase activity;GO:0016307//phosphatidylinositol phosphate kinase activity;GO:0016308//1-phosphatidylinositol-4-phosphate 5-kinase activity;…	ko04144(Endocytosis);ko04070(Phosphatidylinositol signaling system);ko00562(Inositol phosphate metabolism)
LOC119631088	NW_023638143.1	14768	15254	-	487	LOC119631088	-	-	-	-	-	XP_037877528.1 putative uncharacterized protein DDB_G0290521, partial [Bombyx mori]	-	-	-	-
LOC119631087	NW_023638136.1	12315	14303	-	1989	LOC119631087	-	-	opiNOG30385;opiNOG54175;KOG1075;opiNOG75357;opiNOG72279	R	sp|P16425|Y2R2_DROME Putative 115 kDa protein in type-1 retrotransposable element R1DM OS=Drosophila melanogaster OX=7227 GN=R1A1-element\ORF2 PE=4 SV=1	XP_037877527.1 uncharacterized protein LOC119631087 [Bombyx mori]	-	-	-	-
LOC119631085	NW_023638135.1	15571	16281	-	711	LOC119631085	-	-	-	-	-	XP_037877526.1 histidine-rich glycoprotein-like [Bombyx mori]	-	-	-	-
LOC101735784	NW_023638135.1	11725	14501	-	759	LOC101735784	-	-	-	-	-	XP_037877524.1 histidine-rich glycoprotein-like [Bombyx mori]	-	-	-	-
LOC101735643	NW_023638135.1	10375	11184	-	810	LOC101735643	-	-	opiNOG62759	R	-	XP_004925592.3 histidine-rich protein PFHRP-III [Bombyx mori]	-	-	-	-
LOC119631084	NW_023638134.1	13199	17962	+	2050	LOC119631084	GO:0003674;GO:0003824;GO:0005488;GO:0005515;GO:0005575;GO:0005622;GO:0005623;GO:0005737;GO:0005829;GO:0006629;GO:0006644;GO:0006650;GO:0006793;GO:0006796;GO:0006873;GO:0007275;GO:0007517;GO:0007519;GO:0008081;GO:0008092;GO:0008150;GO:0008152;GO:0008889;GO:0009056;GO:0009395;GO:0009888;GO:0009987;GO:0014706;GO:0016042;GO:0016787;GO:0016788;GO:0017022;GO:0019637;GO:0019725;GO:0030002;GO:0030320;GO:…	K18695	opiNOG02825	R	sp|Q80VJ4|GPCP1_RAT Glycerophosphocholine phosphodiesterase GPCPD1 OS=Rattus norvegicus OX=10116 GN=Gpcpd1 PE=1 SV=1	XP_037877523.1 glycerophosphocholine phosphodiesterase GPCPD1-like [Bombyx mori]	GO:0006629//lipid metabolic process;GO:0006644//phospholipid metabolic process;GO:0006650//glycerophospholipid metabolic process;GO:0006793//phosphorus metabolic process;GO:0006796//phosphate-containing compound metabolic process;GO:0006873//cellular ion homeostasis;GO:0007275//multicellular organism development;GO:0007517//muscle organ development;GO:0007519//skeletal muscle tissue development;G…	GO:0005575//cellular_component;GO:0005622//intracellular anatomical structure;GO:0005623//obsolete cell;GO:0005737//cytoplasm;GO:0005829//cytosol;GO:0044424//obsolete intracellular part;GO:0044444//obsolete cytoplasmic part;GO:0044464//obsolete cell part;	GO:0003674//molecular_function;GO:0003824//catalytic activity;GO:0005488//binding;GO:0005515//protein binding;GO:0008081//phosphoric diester hydrolase activity;GO:0008092//cytoskeletal protein binding;GO:0008889//glycerophosphodiester phosphodiesterase activity;GO:0016787//hydrolase activity;GO:0016788//hydrolase activity, acting on ester bonds;GO:0017022//myosin binding;GO:0042578//phosphoric es…	ko00564(Glycerophospholipid metabolism)
LOC119631082	NW_023638129.1	3658	4829	-	1172	LOC119631082	-	-	-	-	-	XP_037877522.1 cell surface glycoprotein 1-like, partial [Bombyx mori]	-	-	-	-
LOC119631081	NW_023638128.1	12973	17090	+	4118	LOC119631081	-	-	-	-	-	XP_037877522.1 cell surface glycoprotein 1-like, partial [Bombyx mori]	-	-	-	-
LOC119631079	NW_023638128.1	11967	12123	+	157	LOC119631079	-	-	-	-	-	XP_037877522.1 cell surface glycoprotein 1-like, partial [Bombyx mori]	-	-	-	-
LOC119631080	NW_023638128.1	9298	11205	+	1908	LOC119631080	-	-	-	-	-	XP_037877522.1 cell surface glycoprotein 1-like, partial [Bombyx mori]	-	-	-	-
LOC119631078	NW_023638127.1	15297	16588	-	637	LOC119631078	-	K09228	opiNOG59668;opiNOG09516;opiNOG02139	RK	-	XP_037877521.1 uncharacterized protein LOC119631078 [Bombyx mori]	-	-	-	-
LOC119631077	NW_023638127.1	3797	15306	-	1226	LOC119631077	-	-	opiNOG09516	K	-	XP_037877520.1 zinc finger protein 239-like [Bombyx mori]	-	-	-	-
LOC119631076	NW_023638122.1	14409	15371	-	963	LOC119631076	-	-	opiNOG09950;opiNOG21126;KOG0017;opiNOG70161	RS	-	XP_037871946.1 uncharacterized protein LOC119629601 isoform X2 [Bombyx mori]	-	-	-	-
LOC101741980	NW_023638120.1	2407	19594	-	2288	LOC101741980	GO:0000323;GO:0003674;GO:0003824;GO:0005575;GO:0005622;GO:0005623;GO:0005634;GO:0005654;GO:0005737;GO:0005764;GO:0005765;GO:0005768;GO:0005770;GO:0005773;GO:0005774;GO:0006629;GO:0006644;GO:0006650;GO:0006793;GO:0006796;GO:0008150;GO:0008152;GO:0009987;GO:0010008;GO:0012505;GO:0016020;GO:0016311;GO:0016787;GO:0016788;GO:0016791;GO:0019637;GO:0030258;GO:0031090;GO:0031410;GO:0031902;GO:0031974;GO:…	K13084	opiNOG20774	S	sp|Q86T03|PP4P1_HUMAN Type 1 phosphatidylinositol 4,5-bisphosphate 4-phosphatase OS=Homo sapiens OX=9606 GN=PIP4P1 PE=1 SV=1	XP_037877518.1 LOW QUALITY PROTEIN: uncharacterized protein LOC101741980 [Bombyx mori]	GO:0006629//lipid metabolic process;GO:0006644//phospholipid metabolic process;GO:0006650//glycerophospholipid metabolic process;GO:0006793//phosphorus metabolic process;GO:0006796//phosphate-containing compound metabolic process;GO:0008150//biological_process;GO:0008152//metabolic process;GO:0009987//cellular process;GO:0016311//dephosphorylation;GO:0019637//organophosphate metabolic process;GO:…	GO:0000323//lytic vacuole;GO:0005575//cellular_component;GO:0005622//intracellular anatomical structure;GO:0005623//obsolete cell;GO:0005634//nucleus;GO:0005654//nucleoplasm;GO:0005737//cytoplasm;GO:0005764//lysosome;GO:0005765//lysosomal membrane;GO:0005768//endosome;GO:0005770//late endosome;GO:0005773//vacuole;GO:0005774//vacuolar membrane;GO:0010008//endosome membrane;GO:0012505//endomembrane…	GO:0003674//molecular_function;GO:0003824//catalytic activity;GO:0016787//hydrolase activity;GO:0016788//hydrolase activity, acting on ester bonds;GO:0016791//phosphatase activity;GO:0034593//phosphatidylinositol bisphosphate phosphatase activity;GO:0034596//phosphatidylinositol phosphate 4-phosphatase activity;GO:0034597//phosphatidylinositol-4,5-bisphosphate 4-phosphatase activity;GO:0042578//p…	ko04070(Phosphatidylinositol signaling system)
LOC119631074	NW_023638114.1	5881	7222	+	1342	LOC119631074	-	-	-	-	-	XP_037872605.1 uncharacterized protein LOC119629748 [Bombyx mori]	-	-	-	-
LOC101739735	NW_023638114.1	1246	13957	+	1355	LOC101739735	GO:0000045;GO:0001501;GO:0001738;GO:0001838;GO:0001841;GO:0001843;GO:0002009;GO:0003002;GO:0003674;GO:0003824;GO:0003924;GO:0005575;GO:0005622;GO:0005623;GO:0005737;GO:0005768;GO:0005773;GO:0005776;GO:0005813;GO:0005815;GO:0005829;GO:0005856;GO:0005886;GO:0006139;GO:0006163;GO:0006725;GO:0006753;GO:0006793;GO:0006796;GO:0006807;GO:0006810;GO:0006914;GO:0006950;GO:0006952;GO:0006968;GO:0006996;GO:…	K06234	opiNOG10434	U	sp|Q9ULC3|RAB23_HUMAN Ras-related protein Rab-23 OS=Homo sapiens OX=9606 GN=RAB23 PE=1 SV=1	XP_037877516.1 LOW QUALITY PROTEIN: ras-related protein Rab-23 [Bombyx mori]	GO:0000045//autophagosome assembly;GO:0001501//skeletal system development;GO:0001738//morphogenesis of a polarized epithelium;GO:0001838//embryonic epithelial tube formation;GO:0001841//neural tube formation;GO:0001843//neural tube closure;GO:0002009//morphogenesis of an epithelium;GO:0003002//regionalization;GO:0006139//nucleobase-containing compound metabolic process;GO:0006163//purine nucleot…	GO:0005575//cellular_component;GO:0005622//intracellular anatomical structure;GO:0005623//obsolete cell;GO:0005737//cytoplasm;GO:0005768//endosome;GO:0005773//vacuole;GO:0005776//autophagosome;GO:0005813//centrosome;GO:0005815//microtubule organizing center;GO:0005829//cytosol;GO:0005856//cytoskeleton;GO:0005886//plasma membrane;GO:0010008//endosome membrane;GO:0012505//endomembrane system;GO:001…	GO:0003674//molecular_function;GO:0003824//catalytic activity;GO:0003924//GTPase activity;GO:0016462//pyrophosphatase activity;GO:0016787//hydrolase activity;GO:0016817//hydrolase activity, acting on acid anhydrides;GO:0016818//hydrolase activity, acting on acid anhydrides, in phosphorus-containing anhydrides;GO:0017111//nucleoside-triphosphatase activity;	-
LOC119631073	NW_023638113.1	13341	14914	+	874	LOC119631073	GO:0000976;GO:0000977;GO:0000979;GO:0000981;GO:0001012;GO:0001046;GO:0001047;GO:0001067;GO:0003674;GO:0003676;GO:0003677;GO:0003690;GO:0003700;GO:0005488;GO:0005575;GO:0005622;GO:0005623;GO:0005634;GO:0006355;GO:0006357;GO:0008150;GO:0009889;GO:0010468;GO:0010556;GO:0019219;GO:0019222;GO:0031323;GO:0031326;GO:0043226;GO:0043227;GO:0043229;GO:0043231;GO:0043565;GO:0044212;GO:0044424;GO:0044464;GO:…	-	opiNOG05486	K	sp|Q9NRM2|ZN277_HUMAN Zinc finger protein 277 OS=Homo sapiens OX=9606 GN=ZNF277 PE=1 SV=2	XP_037877515.1 zinc finger protein 277-like [Bombyx mori]	GO:0006355//regulation of transcription, DNA-templated;GO:0006357//regulation of transcription by RNA polymerase II;GO:0008150//biological_process;GO:0009889//regulation of biosynthetic process;GO:0010468//regulation of gene expression;GO:0010556//regulation of macromolecule biosynthetic process;GO:0019219//regulation of nucleobase-containing compound metabolic process;GO:0019222//regulation of m…	GO:0005575//cellular_component;GO:0005622//intracellular anatomical structure;GO:0005623//obsolete cell;GO:0005634//nucleus;GO:0043226//organelle;GO:0043227//membrane-bounded organelle;GO:0043229//intracellular organelle;GO:0043231//intracellular membrane-bounded organelle;GO:0044424//obsolete intracellular part;GO:0044464//obsolete cell part;	GO:0000976//transcription cis-regulatory region binding;GO:0000977//RNA polymerase II transcription regulatory region sequence-specific DNA binding;GO:0000979//RNA polymerase II core promoter sequence-specific DNA binding;GO:0000981//DNA-binding transcription factor activity, RNA polymerase II-specific;GO:0001046//core promoter sequence-specific DNA binding;GO:0001067//transcription regulatory re…	-
LOC119631072	NW_023638108.1	15042	16052	-	1011	LOC119631072	-	-	opiNOG30385;opiNOG74895;KOG1075;opiNOG47078;euNOG29673	RS	-	XP_037877514.1 uncharacterized protein LOC119631072 [Bombyx mori]	-	-	-	-
LOC119628367	NW_023638103.1	9795	18863	-	1285	LOC119628367	GO:0003674;GO:0005488;GO:0008270;GO:0043167;GO:0043169;GO:0046872;GO:0046914	-	opiNOG01522	A	sp|Q32L65|MARH2_BOVIN E3 ubiquitin-protein ligase MARCHF2 OS=Bos taurus OX=9913 GN=MARCHF2 PE=2 SV=1	XP_037877511.1 E3 ubiquitin-protein ligase MARCHF4-like isoform X1 [Bombyx mori]	-	-	GO:0003674//molecular_function;GO:0005488//binding;GO:0008270//zinc ion binding;GO:0043167//ion binding;GO:0043169//cation binding;GO:0046872//metal ion binding;GO:0046914//transition metal ion binding;	-
LOC119631068	NW_023638093.1	14714	17393	-	1267	LOC119631068	GO:0000139;GO:0003674;GO:0003824;GO:0005575;GO:0005622;GO:0005623;GO:0005737;GO:0005794;GO:0008150;GO:0008152;GO:0008417;GO:0012505;GO:0016020;GO:0016740;GO:0016757;GO:0016758;GO:0031090;GO:0031984;GO:0036065;GO:0043226;GO:0043227;GO:0043229;GO:0043231;GO:0044422;GO:0044424;GO:0044431;GO:0044444;GO:0044446;GO:0044464;GO:0046920;GO:0070085;GO:0098588;GO:0098791	K14464	meNOG06598;opiNOG31802	EG	sp|P83088|FUCTC_DROME Alpha-(1,3)-fucosyltransferase C OS=Drosophila melanogaster OX=7227 GN=FucTC PE=2 SV=4	XP_037877507.1 alpha-(1,3)-fucosyltransferase C-like isoform X1 [Bombyx mori]	GO:0008150//biological_process;GO:0008152//metabolic process;GO:0036065//fucosylation;GO:0070085//glycosylation;	GO:0000139//Golgi membrane;GO:0005575//cellular_component;GO:0005622//intracellular anatomical structure;GO:0005623//obsolete cell;GO:0005737//cytoplasm;GO:0005794//Golgi apparatus;GO:0012505//endomembrane system;GO:0016020//membrane;GO:0031090//organelle membrane;GO:0031984//organelle subcompartment;GO:0043226//organelle;GO:0043227//membrane-bounded organelle;GO:0043229//intracellular organelle;…	GO:0003674//molecular_function;GO:0003824//catalytic activity;GO:0008417//fucosyltransferase activity;GO:0016740//transferase activity;GO:0016757//glycosyltransferase activity;GO:0016758//hexosyltransferase activity;GO:0046920//alpha-(1->3)-fucosyltransferase activity;	ko00513(Various types of N-glycan biosynthesis)
LOC119631067	NW_023638093.1	11131	14703	-	2911	LOC119631067	GO:0000139;GO:0003674;GO:0003824;GO:0005575;GO:0005622;GO:0005623;GO:0005737;GO:0005794;GO:0005795;GO:0005975;GO:0005996;GO:0006004;GO:0006464;GO:0006486;GO:0006807;GO:0008150;GO:0008152;GO:0008417;GO:0009056;GO:0009058;GO:0009059;GO:0009100;GO:0009101;GO:0009986;GO:0009987;GO:0012505;GO:0016020;GO:0016052;GO:0016740;GO:0016757;GO:0016758;GO:0019317;GO:0019318;GO:0019320;GO:0019538;GO:0031090;GO:…	K14464	opiNOG31802;meNOG06598	GE	sp|P83088|FUCTC_DROME Alpha-(1,3)-fucosyltransferase C OS=Drosophila melanogaster OX=7227 GN=FucTC PE=2 SV=4	XP_037872846.1 alpha-(1,3)-fucosyltransferase C-like [Bombyx mori]	GO:0005975//carbohydrate metabolic process;GO:0005996//monosaccharide metabolic process;GO:0006004//fucose metabolic process;GO:0006464//cellular protein modification process;GO:0006486//protein glycosylation;GO:0006807//nitrogen compound metabolic process;GO:0008150//biological_process;GO:0008152//metabolic process;GO:0009056//catabolic process;GO:0009058//biosynthetic process;GO:0009059//macrom…	GO:0000139//Golgi membrane;GO:0005575//cellular_component;GO:0005622//intracellular anatomical structure;GO:0005623//obsolete cell;GO:0005737//cytoplasm;GO:0005794//Golgi apparatus;GO:0005795//Golgi stack;GO:0009986//cell surface;GO:0012505//endomembrane system;GO:0016020//membrane;GO:0031090//organelle membrane;GO:0031984//organelle subcompartment;GO:0031985//Golgi cisterna;GO:0032580//Golgi cis…	GO:0003674//molecular_function;GO:0003824//catalytic activity;GO:0008417//fucosyltransferase activity;GO:0016740//transferase activity;GO:0016757//glycosyltransferase activity;GO:0016758//hexosyltransferase activity;GO:0046920//alpha-(1->3)-fucosyltransferase activity;	ko00513(Various types of N-glycan biosynthesis)
LOC119631069	NW_023638093.1	7097	8508	-	615	LOC119631069	GO:0000139;GO:0003674;GO:0003824;GO:0005575;GO:0005622;GO:0005623;GO:0005737;GO:0005794;GO:0008150;GO:0008152;GO:0008417;GO:0012505;GO:0016020;GO:0016740;GO:0016757;GO:0016758;GO:0031090;GO:0031984;GO:0036065;GO:0043226;GO:0043227;GO:0043229;GO:0043231;GO:0044422;GO:0044424;GO:0044431;GO:0044444;GO:0044446;GO:0044464;GO:0046920;GO:0070085;GO:0098588;GO:0098791	K14464	opiNOG31802;meNOG06598;KOG2619	EG	sp|P83088|FUCTC_DROME Alpha-(1,3)-fucosyltransferase C OS=Drosophila melanogaster OX=7227 GN=FucTC PE=2 SV=4	XP_037877507.1 alpha-(1,3)-fucosyltransferase C-like isoform X1 [Bombyx mori]	GO:0008150//biological_process;GO:0008152//metabolic process;GO:0036065//fucosylation;GO:0070085//glycosylation;	GO:0000139//Golgi membrane;GO:0005575//cellular_component;GO:0005622//intracellular anatomical structure;GO:0005623//obsolete cell;GO:0005737//cytoplasm;GO:0005794//Golgi apparatus;GO:0012505//endomembrane system;GO:0016020//membrane;GO:0031090//organelle membrane;GO:0031984//organelle subcompartment;GO:0043226//organelle;GO:0043227//membrane-bounded organelle;GO:0043229//intracellular organelle;…	GO:0003674//molecular_function;GO:0003824//catalytic activity;GO:0008417//fucosyltransferase activity;GO:0016740//transferase activity;GO:0016757//glycosyltransferase activity;GO:0016758//hexosyltransferase activity;GO:0046920//alpha-(1->3)-fucosyltransferase activity;	ko00513(Various types of N-glycan biosynthesis)
LOC119631066	NW_023638093.1	2159	10986	-	6144	LOC119631066	GO:0000139;GO:0003674;GO:0003824;GO:0005575;GO:0005622;GO:0005623;GO:0005737;GO:0005794;GO:0005795;GO:0005975;GO:0005996;GO:0006004;GO:0006464;GO:0006486;GO:0006807;GO:0008150;GO:0008152;GO:0008417;GO:0009056;GO:0009058;GO:0009059;GO:0009100;GO:0009101;GO:0009986;GO:0009987;GO:0012505;GO:0016020;GO:0016052;GO:0016740;GO:0016757;GO:0016758;GO:0019317;GO:0019318;GO:0019320;GO:0019538;GO:0031090;GO:…	K14464	meNOG06598;opiNOG31802	GE	sp|P83088|FUCTC_DROME Alpha-(1,3)-fucosyltransferase C OS=Drosophila melanogaster OX=7227 GN=FucTC PE=2 SV=4	XP_037872846.1 alpha-(1,3)-fucosyltransferase C-like [Bombyx mori]	GO:0005975//carbohydrate metabolic process;GO:0005996//monosaccharide metabolic process;GO:0006004//fucose metabolic process;GO:0006464//cellular protein modification process;GO:0006486//protein glycosylation;GO:0006807//nitrogen compound metabolic process;GO:0008150//biological_process;GO:0008152//metabolic process;GO:0009056//catabolic process;GO:0009058//biosynthetic process;GO:0009059//macrom…	GO:0000139//Golgi membrane;GO:0005575//cellular_component;GO:0005622//intracellular anatomical structure;GO:0005623//obsolete cell;GO:0005737//cytoplasm;GO:0005794//Golgi apparatus;GO:0005795//Golgi stack;GO:0009986//cell surface;GO:0012505//endomembrane system;GO:0016020//membrane;GO:0031090//organelle membrane;GO:0031984//organelle subcompartment;GO:0031985//Golgi cisterna;GO:0032580//Golgi cis…	GO:0003674//molecular_function;GO:0003824//catalytic activity;GO:0008417//fucosyltransferase activity;GO:0016740//transferase activity;GO:0016757//glycosyltransferase activity;GO:0016758//hexosyltransferase activity;GO:0046920//alpha-(1->3)-fucosyltransferase activity;	ko00513(Various types of N-glycan biosynthesis)
LOC119631064	NW_023638086.1	8281	8954	+	674	LOC119631064	-	-	-	-	-	XP_037877499.1 putative uncharacterized protein DDB_G0290521, partial [Bombyx mori]	-	-	-	-
LOC119631063	NW_023638084.1	9811	10230	-	420	LOC119631063	-	-	-	-	-	XP_037875868.1 uncharacterized protein LOC119630445, partial [Bombyx mori]	-	-	-	-
LOC119631061	NW_023638079.1	16645	20762	+	4118	LOC119631061	-	-	-	-	-	XP_037875868.1 uncharacterized protein LOC119630445, partial [Bombyx mori]	-	-	-	-
LOC119631060	NW_023638079.1	12995	14902	+	1908	LOC119631060	-	-	-	-	-	XP_037875868.1 uncharacterized protein LOC119630445, partial [Bombyx mori]	-	-	-	-
LOC119631057	NW_023638079.1	3929	4085	+	157	LOC119631057	-	-	-	-	-	XP_037875868.1 uncharacterized protein LOC119630445, partial [Bombyx mori]	-	-	-	-
LOC119631059	NW_023638079.1	1260	3167	+	1908	LOC119631059	-	-	-	-	-	XP_037875868.1 uncharacterized protein LOC119630445, partial [Bombyx mori]	-	-	-	-
LOC119631056	NW_023638078.1	3029	7458	+	3588	LOC119631056	-	-	opiNOG54175;opiNOG30385;opiNOG54228	R	sp|P16425|Y2R2_DROME Putative 115 kDa protein in type-1 retrotransposable element R1DM OS=Drosophila melanogaster OX=7227 GN=R1A1-element\ORF2 PE=4 SV=1	XP_037877496.1 uncharacterized protein LOC119631056 [Bombyx mori]	-	-	-	-
LOC119631052	NW_023638075.1	4082	9730	+	1113	LOC119631052	GO:0000003;GO:0000212;GO:0000226;GO:0000280;GO:0000910;GO:0001556;GO:0001578;GO:0001775;GO:0002165;GO:0002376;GO:0002468;GO:0002682;GO:0003006;GO:0003674;GO:0005102;GO:0005488;GO:0005515;GO:0005575;GO:0005622;GO:0005623;GO:0005634;GO:0005737;GO:0005768;GO:0005769;GO:0005773;GO:0005776;GO:0005813;GO:0005815;GO:0005856;GO:0006810;GO:0006873;GO:0006885;GO:0006886;GO:0006887;GO:0006996;GO:0007010;GO:…	K18461	opiNOG08418	S	sp|B2RYF7|WASH1_RAT WASH complex subunit 1 OS=Rattus norvegicus OX=10116 GN=Washc1 PE=2 SV=1	XP_037877495.1 LOW QUALITY PROTEIN: WASH complex subunit 1-like, partial [Bombyx mori]	GO:0000003//reproduction;GO:0000212//meiotic spindle organization;GO:0000226//microtubule cytoskeleton organization;GO:0000280//nuclear division;GO:0000910//cytokinesis;GO:0001556//oocyte maturation;GO:0001578//microtubule bundle formation;GO:0001775//cell activation;GO:0002165//instar larval or pupal development;GO:0002376//immune system process;GO:0002468//dendritic cell antigen processing and …	GO:0005575//cellular_component;GO:0005622//intracellular anatomical structure;GO:0005623//obsolete cell;GO:0005634//nucleus;GO:0005737//cytoplasm;GO:0005768//endosome;GO:0005769//early endosome;GO:0005773//vacuole;GO:0005776//autophagosome;GO:0005813//centrosome;GO:0005815//microtubule organizing center;GO:0005856//cytoskeleton;GO:0012505//endomembrane system;GO:0015630//microtubule cytoskeleton;…	GO:0003674//molecular_function;GO:0005102//signaling receptor binding;GO:0005488//binding;GO:0005515//protein binding;GO:0008092//cytoskeletal protein binding;GO:0015631//tubulin binding;GO:0019899//enzyme binding;GO:0031625//ubiquitin protein ligase binding;GO:0043014//alpha-tubulin binding;GO:0043015//gamma-tubulin binding;GO:0044389//ubiquitin-like protein ligase binding;GO:0050750//low-densit…	ko04144(Endocytosis)
LOC119631051	NW_023638074.1	249	735	+	354	LOC119631051	GO:0003674;GO:0003824;GO:0004175;GO:0004252;GO:0006508;GO:0006807;GO:0008150;GO:0008152;GO:0008233;GO:0008236;GO:0016787;GO:0017171;GO:0019538;GO:0043170;GO:0044238;GO:0070011;GO:0071704;GO:0140096;GO:1901564	-	COG5640;NOG104137;opiNOG12524	EO	sp|P17207|SER3_DROME Serine protease 3 OS=Drosophila melanogaster OX=7227 GN=Jon99Ci PE=2 SV=2	XP_037877494.1 serine protease 3-like [Bombyx mori]	GO:0006508//proteolysis;GO:0006807//nitrogen compound metabolic process;GO:0008150//biological_process;GO:0008152//metabolic process;GO:0019538//protein metabolic process;GO:0043170//macromolecule metabolic process;GO:0044238//primary metabolic process;GO:0071704//organic substance metabolic process;GO:1901564//organonitrogen compound metabolic process;	-	GO:0003674//molecular_function;GO:0003824//catalytic activity;GO:0004175//endopeptidase activity;GO:0004252//serine-type endopeptidase activity;GO:0008233//peptidase activity;GO:0008236//serine-type peptidase activity;GO:0016787//hydrolase activity;GO:0017171//serine hydrolase activity;GO:0140096//catalytic activity, acting on a protein;	-
LOC119631047	NW_023638068.1	6077	21050	-	1003	LOC119631047	GO:0001750;GO:0001917;GO:0001932;GO:0001933;GO:0003674;GO:0003824;GO:0004721;GO:0004722;GO:0004723;GO:0005488;GO:0005515;GO:0005516;GO:0005575;GO:0005622;GO:0005623;GO:0005634;GO:0005737;GO:0005829;GO:0005929;GO:0006464;GO:0006470;GO:0006793;GO:0006796;GO:0006807;GO:0007154;GO:0007165;GO:0007602;GO:0008150;GO:0008152;GO:0008277;GO:0009266;GO:0009314;GO:0009416;GO:0009581;GO:0009582;GO:0009583;GO:…	K13807	opiNOG02514;COG0639	T	sp|P40421|RDGC_DROME Serine/threonine-protein phosphatase rdgC OS=Drosophila melanogaster OX=7227 GN=rdgC PE=2 SV=1	XP_037877493.1 serine/threonine-protein phosphatase rdgC-like [Bombyx mori]	GO:0001932//regulation of protein phosphorylation;GO:0001933//negative regulation of protein phosphorylation;GO:0006464//cellular protein modification process;GO:0006470//protein dephosphorylation;GO:0006793//phosphorus metabolic process;GO:0006796//phosphate-containing compound metabolic process;GO:0006807//nitrogen compound metabolic process;GO:0007154//cell communication;GO:0007165//signal tra…	GO:0001750//photoreceptor outer segment;GO:0001917//photoreceptor inner segment;GO:0005575//cellular_component;GO:0005622//intracellular anatomical structure;GO:0005623//obsolete cell;GO:0005634//nucleus;GO:0005737//cytoplasm;GO:0005829//cytosol;GO:0005929//cilium;GO:0036477//somatodendritic compartment;GO:0042995//cell projection;GO:0043005//neuron projection;GO:0043025//neuronal cell body;GO:00…	GO:0003674//molecular_function;GO:0003824//catalytic activity;GO:0004721//phosphoprotein phosphatase activity;GO:0004722//protein serine/threonine phosphatase activity;GO:0004723//calcium-dependent protein serine/threonine phosphatase activity;GO:0005488//binding;GO:0005515//protein binding;GO:0005516//calmodulin binding;GO:0016787//hydrolase activity;GO:0016788//hydrolase activity, acting on est…	ko04745(Phototransduction - fly)
LOC119631046	NW_023638066.1	6636	9098	-	1335	LOC119631046	-	-	lepNOG12533;opiNOG46017	SR	-	XP_037877492.1 uncharacterized protein LOC119631046 [Bombyx mori]	-	-	-	-
TRNAQ-CUG-9	NW_023638064.1	10155	10226	-	72	TRNAQ-CUG-9	-	-	lepNOG12533;opiNOG46017	SR	-	XP_037877492.1 uncharacterized protein LOC119631046 [Bombyx mori]	-	-	-	-
LOC119628341	NW_023638063.1	8414	17352	-	3798	LOC119628341	GO:0000166;GO:0000774;GO:0003674;GO:0005488;GO:0005515;GO:0005575;GO:0005622;GO:0005623;GO:0005634;GO:0005730;GO:0005737;GO:0005829;GO:0006457;GO:0006807;GO:0007275;GO:0007517;GO:0008092;GO:0008150;GO:0008152;GO:0009892;GO:0009893;GO:0009894;GO:0009896;GO:0009987;GO:0010468;GO:0010604;GO:0010605;GO:0010628;GO:0010954;GO:0016203;GO:0017076;GO:0019222;GO:0019538;GO:0019899;GO:0030016;GO:0030017;GO:…	K09556	opiNOG03762;opiNOG15825	SO	sp|Q91YN9|BAG2_MOUSE BAG family molecular chaperone regulator 2 OS=Mus musculus OX=10090 GN=Bag2 PE=1 SV=1	XP_037873504.1 BAG family molecular chaperone regulator 2-like isoform X2 [Bombyx mori]	GO:0006457//protein folding;GO:0006807//nitrogen compound metabolic process;GO:0007275//multicellular organism development;GO:0007517//muscle organ development;GO:0008150//biological_process;GO:0008152//metabolic process;GO:0009892//negative regulation of metabolic process;GO:0009893//positive regulation of metabolic process;GO:0009894//regulation of catabolic process;GO:0009896//positive regulat…	GO:0005575//cellular_component;GO:0005622//intracellular anatomical structure;GO:0005623//obsolete cell;GO:0005634//nucleus;GO:0005730//nucleolus;GO:0005737//cytoplasm;GO:0005829//cytosol;GO:0030016//myofibril;GO:0030017//sarcomere;GO:0030424//axon;GO:0030425//dendrite;GO:0031430//M band;GO:0031672//A band;GO:0031974//membrane-enclosed lumen;GO:0031981//nuclear lumen;GO:0032991//protein-containin…	GO:0000166//nucleotide binding;GO:0000774//adenyl-nucleotide exchange factor activity;GO:0003674//molecular_function;GO:0005488//binding;GO:0005515//protein binding;GO:0008092//cytoskeletal protein binding;GO:0017076//purine nucleotide binding;GO:0019899//enzyme binding;GO:0030234//enzyme regulator activity;GO:0030554//adenyl nucleotide binding;GO:0031072//heat shock protein binding;GO:0031625//u…	ko04141(Protein processing in endoplasmic reticulum)
LOC119631044	NW_023638062.1	12856	15261	-	593	LOC119631044	-	-	meNOG38606;KOG3510;meNOG17754	T	sp|Q9VS29|DSCL_DROME Down syndrome cell adhesion molecule-like protein Dscam2 OS=Drosophila melanogaster OX=7227 GN=Dscam2 PE=2 SV=3	XP_037877487.1 Down syndrome cell adhesion molecule-like protein Dscam2 [Bombyx mori]	-	-	-	-
LOC119631045	NW_023638062.1	11869	12876	-	687	LOC119631045	-	-	meNOG17754;meNOG38606;KOG3510	T	sp|Q9ERC8|DSCAM_MOUSE Down syndrome cell adhesion molecule homolog OS=Mus musculus OX=10090 GN=Dscam PE=1 SV=1	XP_037877488.1 limbic system-associated membrane protein-like [Bombyx mori]	-	-	-	-
LOC119631043	NW_023638059.1	13189	14622	+	1434	LOC119631043	GO:0000902;GO:0000904;GO:0000981;GO:0003674;GO:0003682;GO:0003700;GO:0003712;GO:0003714;GO:0003824;GO:0005488;GO:0005575;GO:0005622;GO:0005623;GO:0005634;GO:0005654;GO:0006325;GO:0006355;GO:0006357;GO:0006464;GO:0006479;GO:0006807;GO:0006996;GO:0007275;GO:0007399;GO:0007409;GO:0007417;GO:0007420;GO:0008150;GO:0008152;GO:0008168;GO:0008170;GO:0008213;GO:0008276;GO:0008757;GO:0009653;GO:0009889;GO:…	-	opiNOG03558;NOG21346	R	sp|Q9NQV8|PRDM8_HUMAN PR domain zinc finger protein 8 OS=Homo sapiens OX=9606 GN=PRDM8 PE=1 SV=3	XP_012545601.1 uncharacterized protein LOC101744504 [Bombyx mori]	GO:0000902//cell morphogenesis;GO:0000904//cell morphogenesis involved in differentiation;GO:0006325//chromatin organization;GO:0006355//regulation of transcription, DNA-templated;GO:0006357//regulation of transcription by RNA polymerase II;GO:0006464//cellular protein modification process;GO:0006479//protein methylation;GO:0006807//nitrogen compound metabolic process;GO:0006996//organelle organi…	GO:0005575//cellular_component;GO:0005622//intracellular anatomical structure;GO:0005623//obsolete cell;GO:0005634//nucleus;GO:0005654//nucleoplasm;GO:0031974//membrane-enclosed lumen;GO:0031981//nuclear lumen;GO:0032991//protein-containing complex;GO:0034708//methyltransferase complex;GO:0035097//histone methyltransferase complex;GO:0043226//organelle;GO:0043227//membrane-bounded organelle;GO:00…	GO:0000981//DNA-binding transcription factor activity, RNA polymerase II-specific;GO:0003674//molecular_function;GO:0003682//chromatin binding;GO:0003700//DNA-binding transcription factor activity;GO:0003712//transcription coregulator activity;GO:0003714//transcription corepressor activity;GO:0003824//catalytic activity;GO:0005488//binding;GO:0008168//methyltransferase activity;GO:0008170//N-meth…	-
LOC119631042	NW_023638058.1	3322	9528	-	445	LOC119631042	-	-	COG5640;meNOG49773	OR	-	XP_037877485.1 chymotrypsin-like elastase family member 2A, partial [Bombyx mori]	-	-	-	-
LOC119631041	NW_023638056.1	19851	21805	+	1655	LOC119631041	GO:0003674;GO:0003824;GO:0005488;GO:0005515;GO:0005575;GO:0005622;GO:0005623;GO:0005737;GO:0005829;GO:0006629;GO:0006644;GO:0006650;GO:0006793;GO:0006796;GO:0006873;GO:0007275;GO:0007517;GO:0007519;GO:0008081;GO:0008092;GO:0008150;GO:0008152;GO:0008889;GO:0009056;GO:0009395;GO:0009888;GO:0009987;GO:0014706;GO:0016042;GO:0016787;GO:0016788;GO:0017022;GO:0019637;GO:0019725;GO:0030002;GO:0030320;GO:…	K18695	opiNOG02825;NOG107427	RC	sp|Q80VJ4|GPCP1_RAT Glycerophosphocholine phosphodiesterase GPCPD1 OS=Rattus norvegicus OX=10116 GN=Gpcpd1 PE=1 SV=1	XP_037877484.1 glycerophosphocholine phosphodiesterase GPCPD1-like isoform X2 [Bombyx mori]	GO:0006629//lipid metabolic process;GO:0006644//phospholipid metabolic process;GO:0006650//glycerophospholipid metabolic process;GO:0006793//phosphorus metabolic process;GO:0006796//phosphate-containing compound metabolic process;GO:0006873//cellular ion homeostasis;GO:0007275//multicellular organism development;GO:0007517//muscle organ development;GO:0007519//skeletal muscle tissue development;G…	GO:0005575//cellular_component;GO:0005622//intracellular anatomical structure;GO:0005623//obsolete cell;GO:0005737//cytoplasm;GO:0005829//cytosol;GO:0044424//obsolete intracellular part;GO:0044444//obsolete cytoplasmic part;GO:0044464//obsolete cell part;	GO:0003674//molecular_function;GO:0003824//catalytic activity;GO:0005488//binding;GO:0005515//protein binding;GO:0008081//phosphoric diester hydrolase activity;GO:0008092//cytoskeletal protein binding;GO:0008889//glycerophosphodiester phosphodiesterase activity;GO:0016787//hydrolase activity;GO:0016788//hydrolase activity, acting on ester bonds;GO:0017022//myosin binding;GO:0042578//phosphoric es…	ko00564(Glycerophospholipid metabolism)
LOC119631040	NW_023638056.1	151	1714	+	1564	LOC119631040	GO:0000228;GO:0000785;GO:0000790;GO:0003674;GO:0004857;GO:0004864;GO:0005488;GO:0005515;GO:0005575;GO:0005622;GO:0005623;GO:0005634;GO:0005654;GO:0005694;GO:0006606;GO:0006810;GO:0006886;GO:0006913;GO:0007346;GO:0008104;GO:0008150;GO:0008152;GO:0008157;GO:0008287;GO:0009892;GO:0009893;GO:0010467;GO:0010563;GO:0010564;GO:0010604;GO:0010605;GO:0010638;GO:0010656;GO:0010660;GO:0010662;GO:0010664;GO:…	K17552	opiNOG14047	R	sp|Q6GLQ4|PP1RA_XENLA Serine/threonine-protein phosphatase 1 regulatory subunit 10 OS=Xenopus laevis OX=8355 GN=ppp1r10 PE=2 SV=1	XP_037877482.1 serine/threonine-protein phosphatase 1 regulatory subunit 10-like [Bombyx mori]	GO:0006606//protein import into nucleus;GO:0006810//transport;GO:0006886//intracellular protein transport;GO:0006913//nucleocytoplasmic transport;GO:0007346//regulation of mitotic cell cycle;GO:0008104//protein localization;GO:0008150//biological_process;GO:0008152//metabolic process;GO:0009892//negative regulation of metabolic process;GO:0009893//positive regulation of metabolic process;GO:00104…	GO:0000228//nuclear chromosome;GO:0000785//chromatin;GO:0005575//cellular_component;GO:0005622//intracellular anatomical structure;GO:0005623//obsolete cell;GO:0005634//nucleus;GO:0005654//nucleoplasm;GO:0005694//chromosome;GO:0008287//protein serine/threonine phosphatase complex;GO:0016604//nuclear body;GO:0031974//membrane-enclosed lumen;GO:0031981//nuclear lumen;GO:0032991//protein-containing …	GO:0003674//molecular_function;GO:0004857//enzyme inhibitor activity;GO:0004864//protein phosphatase inhibitor activity;GO:0005488//binding;GO:0005515//protein binding;GO:0008157//protein phosphatase 1 binding;GO:0019208//phosphatase regulator activity;GO:0019212//phosphatase inhibitor activity;GO:0019888//protein phosphatase regulator activity;GO:0019899//enzyme binding;GO:0019902//phosphatase b…	-
LOC119631038	NW_023638053.1	7377	11761	+	2925	LOC119631038	-	-	opiNOG09950;opiNOG46218	RS	-	XP_037867586.1 uncharacterized protein LOC110385559 isoform X1 [Bombyx mori]	-	-	-	-
LOC119631039	NW_023638053.1	1553	3477	+	467	LOC119631039	-	-	opiNOG09950;opiNOG46218;opiNOG59621	RS	-	XP_037867586.1 uncharacterized protein LOC110385559 isoform X1 [Bombyx mori]	-	-	-	-
LOC119631034	NW_023638052.1	17829	21804	+	3976	LOC119631034	-	-	opiNOG09950;opiNOG46218;opiNOG59621	RS	-	XP_037867586.1 uncharacterized protein LOC110385559 isoform X1 [Bombyx mori]	-	-	-	-
LOC119631035	NW_023638052.1	16823	16979	+	157	LOC119631035	-	-	opiNOG09950;opiNOG46218;opiNOG59621	RS	-	XP_037867586.1 uncharacterized protein LOC110385559 isoform X1 [Bombyx mori]	-	-	-	-
LOC119631036	NW_023638052.1	14154	16061	+	1908	LOC119631036	-	-	opiNOG09950;opiNOG46218;opiNOG59621	RS	-	XP_037867586.1 uncharacterized protein LOC110385559 isoform X1 [Bombyx mori]	-	-	-	-
LOC119631033	NW_023638052.1	1824	1980	+	157	LOC119631033	-	-	opiNOG09950;opiNOG46218;opiNOG59621	RS	-	XP_037867586.1 uncharacterized protein LOC110385559 isoform X1 [Bombyx mori]	-	-	-	-
LOC119631032	NW_023638050.1	11810	19412	+	1203	LOC119631032	-	-	-	-	-	XP_037877478.1 mucin-5AC-like [Bombyx mori]	-	-	-	-
LOC119631031	NW_023638047.1	4154	7560	+	2001	LOC119631031	-	-	opiNOG30385;opiNOG54175;opiNOG32093;opiNOG54228;opiNOG72279	R	sp|P16425|Y2R2_DROME Putative 115 kDa protein in type-1 retrotransposable element R1DM OS=Drosophila melanogaster OX=7227 GN=R1A1-element\ORF2 PE=4 SV=1	XP_037877477.1 uncharacterized protein LOC119631031 [Bombyx mori]	-	-	-	-
LOC119631028	NW_023638038.1	21233	21389	-	157	LOC119631028	-	-	opiNOG30385;opiNOG54175;opiNOG32093;opiNOG54228;opiNOG72279	R	sp|P16425|Y2R2_DROME Putative 115 kDa protein in type-1 retrotransposable element R1DM OS=Drosophila melanogaster OX=7227 GN=R1A1-element\ORF2 PE=4 SV=1	XP_037877477.1 uncharacterized protein LOC119631031 [Bombyx mori]	-	-	-	-
LOC119631030	NW_023638038.1	6298	8205	-	1908	LOC119631030	-	-	opiNOG30385;opiNOG54175;opiNOG32093;opiNOG54228;opiNOG72279	R	sp|P16425|Y2R2_DROME Putative 115 kDa protein in type-1 retrotransposable element R1DM OS=Drosophila melanogaster OX=7227 GN=R1A1-element\ORF2 PE=4 SV=1	XP_037877477.1 uncharacterized protein LOC119631031 [Bombyx mori]	-	-	-	-
LOC119631029	NW_023638038.1	3782	5689	-	1908	LOC119631029	-	-	opiNOG30385;opiNOG54175;opiNOG32093;opiNOG54228;opiNOG72279	R	sp|P16425|Y2R2_DROME Putative 115 kDa protein in type-1 retrotransposable element R1DM OS=Drosophila melanogaster OX=7227 GN=R1A1-element\ORF2 PE=4 SV=1	XP_037877477.1 uncharacterized protein LOC119631031 [Bombyx mori]	-	-	-	-
LOC119631026	NW_023638038.1	2864	3020	-	157	LOC119631026	-	-	opiNOG30385;opiNOG54175;opiNOG32093;opiNOG54228;opiNOG72279	R	sp|P16425|Y2R2_DROME Putative 115 kDa protein in type-1 retrotransposable element R1DM OS=Drosophila melanogaster OX=7227 GN=R1A1-element\ORF2 PE=4 SV=1	XP_037877477.1 uncharacterized protein LOC119631031 [Bombyx mori]	-	-	-	-
LOC119631025	NW_023638037.1	19088	20717	-	1485	LOC119631025	-	-	NOG211456;opiNOG72279;lepNOG11627	SR	sp|Q03272|PO14_NASVI Retrovirus-related Pol polyprotein from type-1 retrotransposable element R1 4 (Fragment) OS=Nasonia vitripennis OX=7425 PE=4 SV=1	XP_037877476.1 uncharacterized protein LOC119631025 [Bombyx mori]	-	-	-	-
LOC119631022	NW_023638036.1	20535	22301	-	434	LOC119631022	GO:0003674;GO:0003824;GO:0004096;GO:0004601;GO:0008150;GO:0008152;GO:0009636;GO:0009987;GO:0016209;GO:0016491;GO:0016684;GO:0042221;GO:0050896;GO:0051716;GO:0055114;GO:0070887;GO:0097237;GO:0098754;GO:0098869;GO:1990748	-	KOG2408;meNOG10487;NOG227976	RS	sp|P82600|PERC_AEDAE Chorion peroxidase OS=Aedes aegypti OX=7159 GN=pxt PE=1 SV=3	XP_037877473.1 chorion peroxidase-like, partial [Bombyx mori]	GO:0008150//biological_process;GO:0008152//metabolic process;GO:0009636//response to toxic substance;GO:0009987//cellular process;GO:0042221//response to chemical;GO:0050896//response to stimulus;GO:0051716//cellular response to stimulus;GO:0055114//obsolete oxidation-reduction process;GO:0070887//cellular response to chemical stimulus;GO:0097237//cellular response to toxic substance;GO:0098754//…	-	GO:0003674//molecular_function;GO:0003824//catalytic activity;GO:0004096//catalase activity;GO:0004601//peroxidase activity;GO:0016209//antioxidant activity;GO:0016491//oxidoreductase activity;GO:0016684//oxidoreductase activity, acting on peroxide as acceptor;	-
LOC119631024	NW_023638036.1	10437	18796	-	425	LOC119631024	GO:0003674;GO:0003824;GO:0004096;GO:0004601;GO:0008150;GO:0008152;GO:0009636;GO:0009987;GO:0016209;GO:0016491;GO:0016684;GO:0042221;GO:0050896;GO:0051716;GO:0055114;GO:0070887;GO:0097237;GO:0098754;GO:0098869;GO:1990748	-	KOG2408;meNOG10487;NOG227976	RS	sp|Q92626|PXDN_HUMAN Peroxidasin homolog OS=Homo sapiens OX=9606 GN=PXDN PE=1 SV=2	XP_004925928.2 peroxidase [Bombyx mori]	GO:0008150//biological_process;GO:0008152//metabolic process;GO:0009636//response to toxic substance;GO:0009987//cellular process;GO:0042221//response to chemical;GO:0050896//response to stimulus;GO:0051716//cellular response to stimulus;GO:0055114//obsolete oxidation-reduction process;GO:0070887//cellular response to chemical stimulus;GO:0097237//cellular response to toxic substance;GO:0098754//…	-	GO:0003674//molecular_function;GO:0003824//catalytic activity;GO:0004096//catalase activity;GO:0004601//peroxidase activity;GO:0016209//antioxidant activity;GO:0016491//oxidoreductase activity;GO:0016684//oxidoreductase activity, acting on peroxide as acceptor;	-
LOC119631023	NW_023638036.1	878	7665	-	1043	LOC119631023	GO:0003674;GO:0003824;GO:0004096;GO:0004601;GO:0008150;GO:0008152;GO:0009636;GO:0009987;GO:0016209;GO:0016491;GO:0016684;GO:0042221;GO:0050896;GO:0051716;GO:0055114;GO:0070887;GO:0097237;GO:0098754;GO:0098869;GO:1990748	-	KOG2408;meNOG10487	R	sp|P82600|PERC_AEDAE Chorion peroxidase OS=Aedes aegypti OX=7159 GN=pxt PE=1 SV=3	XP_037877474.1 peroxidase-like [Bombyx mori]	GO:0008150//biological_process;GO:0008152//metabolic process;GO:0009636//response to toxic substance;GO:0009987//cellular process;GO:0042221//response to chemical;GO:0050896//response to stimulus;GO:0051716//cellular response to stimulus;GO:0055114//obsolete oxidation-reduction process;GO:0070887//cellular response to chemical stimulus;GO:0097237//cellular response to toxic substance;GO:0098754//…	-	GO:0003674//molecular_function;GO:0003824//catalytic activity;GO:0004096//catalase activity;GO:0004601//peroxidase activity;GO:0016209//antioxidant activity;GO:0016491//oxidoreductase activity;GO:0016684//oxidoreductase activity, acting on peroxide as acceptor;	-
LOC119631021	NW_023638035.1	1500	19367	-	3110	LOC119631021	-	K00889	meNOG41129;opiNOG06308	TR	sp|O60331|PI51C_HUMAN Phosphatidylinositol 4-phosphate 5-kinase type-1 gamma OS=Homo sapiens OX=9606 GN=PIP5K1C PE=1 SV=2	XP_037871113.1 phosphatidylinositol 4-phosphate 5-kinase type-1 gamma isoform X1 [Bombyx mori]	-	-	-	ko04144(Endocytosis);ko04070(Phosphatidylinositol signaling system);ko00562(Inositol phosphate metabolism)
LOC119631020	NW_023638034.1	1930	16920	-	1362	LOC119631020	GO:0003674;GO:0005488;GO:0008270;GO:0043167;GO:0043169;GO:0046872;GO:0046914	-	opiNOG01522	A	sp|Q32L65|MARH2_BOVIN E3 ubiquitin-protein ligase MARCHF2 OS=Bos taurus OX=9913 GN=MARCHF2 PE=2 SV=1	XP_037877468.1 uncharacterized protein LOC119631020 [Bombyx mori]	-	-	GO:0003674//molecular_function;GO:0005488//binding;GO:0008270//zinc ion binding;GO:0043167//ion binding;GO:0043169//cation binding;GO:0046872//metal ion binding;GO:0046914//transition metal ion binding;	-
LOC119631018	NW_023638032.1	18896	21530	-	1464	LOC119631018	GO:0003674;GO:0004888;GO:0004930;GO:0005575;GO:0007154;GO:0007165;GO:0007186;GO:0008150;GO:0009987;GO:0016020;GO:0016021;GO:0023052;GO:0031224;GO:0038023;GO:0044425;GO:0050789;GO:0050794;GO:0050896;GO:0051716;GO:0060089;GO:0065007	K08451	opiNOG22978;opiNOG33395;veNOG03206	T	sp|Q8CJ11|AGRG2_RAT Adhesion G-protein coupled receptor G2 OS=Rattus norvegicus OX=10116 GN=Adgrg2 PE=1 SV=1	XP_037877466.1 adhesion G-protein coupled receptor G2-like [Bombyx mori]	GO:0007154//cell communication;GO:0007165//signal transduction;GO:0007186//G protein-coupled receptor signaling pathway;GO:0008150//biological_process;GO:0009987//cellular process;GO:0023052//signaling;GO:0050789//regulation of biological process;GO:0050794//regulation of cellular process;GO:0050896//response to stimulus;GO:0051716//cellular response to stimulus;GO:0065007//biological regulation;	GO:0005575//cellular_component;GO:0016020//membrane;GO:0016021//integral component of membrane;GO:0031224//intrinsic component of membrane;GO:0044425//obsolete membrane part;	GO:0003674//molecular_function;GO:0004888//transmembrane signaling receptor activity;GO:0004930//G protein-coupled receptor activity;GO:0038023//signaling receptor activity;GO:0060089//molecular transducer activity;	-
LOC119631019	NW_023638032.1	5395	9313	-	1793	LOC119631019	GO:0000226;GO:0001578;GO:0003341;GO:0006928;GO:0006996;GO:0007010;GO:0007017;GO:0007018;GO:0007275;GO:0007368;GO:0007389;GO:0007507;GO:0008150;GO:0009799;GO:0009855;GO:0009987;GO:0016043;GO:0022607;GO:0030030;GO:0030031;GO:0032501;GO:0032502;GO:0034622;GO:0035082;GO:0043933;GO:0044085;GO:0044458;GO:0044782;GO:0048513;GO:0048731;GO:0048856;GO:0060271;GO:0065003;GO:0070286;GO:0070925;GO:0071840;GO:…	K19752	opiNOG02134	S	sp|A1ZB91|DAAF3_DROME Dynein axonemal assembly factor 3 homolog OS=Drosophila melanogaster OX=7227 GN=CG17669 PE=2 SV=1	XP_037869472.1 dynein assembly factor 3, axonemal [Bombyx mori]	GO:0000226//microtubule cytoskeleton organization;GO:0001578//microtubule bundle formation;GO:0003341//cilium movement;GO:0006928//movement of cell or subcellular component;GO:0006996//organelle organization;GO:0007010//cytoskeleton organization;GO:0007017//microtubule-based process;GO:0007018//microtubule-based movement;GO:0007275//multicellular organism development;GO:0007368//determination of …	-	-	-
LOC119631017	NW_023638031.1	18665	23498	-	908	LOC119631017	-	K08471	meNOG34813;meNOG45061	TR	sp|Q9VT90|OR67C_DROME Odorant receptor 67c OS=Drosophila melanogaster OX=7227 GN=Or67c PE=2 SV=2	XP_037877465.1 odorant receptor 13a-like [Bombyx mori]	-	-	-	-
LOC119628342	NW_023638031.1	15903	18427	+	454	LOC119628342	-	-	opiNOG30481	S	sp|A6NNL5|CO061_HUMAN Uncharacterized protein C15orf61 OS=Homo sapiens OX=9606 GN=C15orf61 PE=2 SV=2	XP_037877464.1 LOW QUALITY PROTEIN: uncharacterized protein C15orf61-like [Bombyx mori]	-	-	-	-
LOC101738420	NW_023638031.1	2376	9963	+	1845	LOC101738420	-	K09255	KOG0504;opiNOG12613	KR	-	XP_004933875.3 uncharacterized protein LOC101738420 [Bombyx mori]	-	-	-	-
LOC119631013	NW_023638029.1	5807	19115	+	3848	LOC119631013	GO:0000166;GO:0000774;GO:0003674;GO:0005488;GO:0005515;GO:0005575;GO:0005622;GO:0005623;GO:0005634;GO:0005730;GO:0005737;GO:0005829;GO:0006457;GO:0006807;GO:0007275;GO:0007517;GO:0008092;GO:0008150;GO:0008152;GO:0009892;GO:0009893;GO:0009894;GO:0009896;GO:0009987;GO:0010468;GO:0010604;GO:0010605;GO:0010628;GO:0010954;GO:0016203;GO:0017076;GO:0019222;GO:0019538;GO:0019899;GO:0030016;GO:0030017;GO:…	K09556	opiNOG03762;opiNOG15825	SO	sp|Q91YN9|BAG2_MOUSE BAG family molecular chaperone regulator 2 OS=Mus musculus OX=10090 GN=Bag2 PE=1 SV=1	XP_037873504.1 BAG family molecular chaperone regulator 2-like isoform X2 [Bombyx mori]	GO:0006457//protein folding;GO:0006807//nitrogen compound metabolic process;GO:0007275//multicellular organism development;GO:0007517//muscle organ development;GO:0008150//biological_process;GO:0008152//metabolic process;GO:0009892//negative regulation of metabolic process;GO:0009893//positive regulation of metabolic process;GO:0009894//regulation of catabolic process;GO:0009896//positive regulat…	GO:0005575//cellular_component;GO:0005622//intracellular anatomical structure;GO:0005623//obsolete cell;GO:0005634//nucleus;GO:0005730//nucleolus;GO:0005737//cytoplasm;GO:0005829//cytosol;GO:0030016//myofibril;GO:0030017//sarcomere;GO:0030424//axon;GO:0030425//dendrite;GO:0031430//M band;GO:0031672//A band;GO:0031974//membrane-enclosed lumen;GO:0031981//nuclear lumen;GO:0032991//protein-containin…	GO:0000166//nucleotide binding;GO:0000774//adenyl-nucleotide exchange factor activity;GO:0003674//molecular_function;GO:0005488//binding;GO:0005515//protein binding;GO:0008092//cytoskeletal protein binding;GO:0017076//purine nucleotide binding;GO:0019899//enzyme binding;GO:0030234//enzyme regulator activity;GO:0030554//adenyl nucleotide binding;GO:0031072//heat shock protein binding;GO:0031625//u…	ko04141(Protein processing in endoplasmic reticulum)
LOC105842652	NW_023638029.1	3216	4640	+	484	LOC105842652	GO:0000165;GO:0003674;GO:0005085;GO:0005088;GO:0005089;GO:0005096;GO:0005488;GO:0005515;GO:0005575;GO:0005622;GO:0005623;GO:0005737;GO:0005794;GO:0005802;GO:0005829;GO:0006464;GO:0006468;GO:0006793;GO:0006796;GO:0006807;GO:0006915;GO:0006950;GO:0007154;GO:0007165;GO:0007186;GO:0007254;GO:0008047;GO:0008150;GO:0008152;GO:0008219;GO:0009966;GO:0009987;GO:0010646;GO:0010941;GO:0010942;GO:0012501;GO:…	-	opiNOG03762;KOG3707	S	-	XP_037877461.1 uncharacterized protein LOC105842652 [Bombyx mori]	GO:0000165//MAPK cascade;GO:0006464//cellular protein modification process;GO:0006468//protein phosphorylation;GO:0006793//phosphorus metabolic process;GO:0006796//phosphate-containing compound metabolic process;GO:0006807//nitrogen compound metabolic process;GO:0006915//apoptotic process;GO:0006950//response to stress;GO:0007154//cell communication;GO:0007165//signal transduction;GO:0007186//G p…	GO:0005575//cellular_component;GO:0005622//intracellular anatomical structure;GO:0005623//obsolete cell;GO:0005737//cytoplasm;GO:0005794//Golgi apparatus;GO:0005802//trans-Golgi network;GO:0005829//cytosol;GO:0012505//endomembrane system;GO:0030027//lamellipodium;GO:0031252//cell leading edge;GO:0031984//organelle subcompartment;GO:0042995//cell projection;GO:0043226//organelle;GO:0043227//membra…	GO:0003674//molecular_function;GO:0005085//guanyl-nucleotide exchange factor activity;GO:0005096//GTPase activator activity;GO:0005488//binding;GO:0005515//protein binding;GO:0008047//enzyme activator activity;GO:0019899//enzyme binding;GO:0030234//enzyme regulator activity;GO:0030695//GTPase regulator activity;GO:0031267//small GTPase binding;GO:0051020//GTPase binding;GO:0060589//nucleoside-tri…	-
LOC119631012	NW_023638029.1	1717	2603	+	648	LOC119631012	GO:0005575;GO:0005622;GO:0005623;GO:0005737;GO:0005794;GO:0005802;GO:0012505;GO:0031984;GO:0043226;GO:0043227;GO:0043229;GO:0043231;GO:0044422;GO:0044424;GO:0044431;GO:0044444;GO:0044446;GO:0044464;GO:0098791	-	opiNOG03762;KOG3707	S	-	XP_037877455.1 uncharacterized protein LOC119631012 [Bombyx mori]	-	GO:0005575//cellular_component;GO:0005622//intracellular anatomical structure;GO:0005623//obsolete cell;GO:0005737//cytoplasm;GO:0005794//Golgi apparatus;GO:0005802//trans-Golgi network;GO:0012505//endomembrane system;GO:0031984//organelle subcompartment;GO:0043226//organelle;GO:0043227//membrane-bounded organelle;GO:0043229//intracellular organelle;GO:0043231//intracellular membrane-bounded orga…	-	-
LOC119631015	NW_023638029.1	344	1370	+	492	LOC119631015	GO:0005575;GO:0005622;GO:0005623;GO:0005737;GO:0005794;GO:0005802;GO:0012505;GO:0031984;GO:0043226;GO:0043227;GO:0043229;GO:0043231;GO:0044422;GO:0044424;GO:0044431;GO:0044444;GO:0044446;GO:0044464;GO:0098791	-	KOG3707;opiNOG03762	S	-	XP_037877462.1 uncharacterized protein LOC119631015, partial [Bombyx mori]	-	GO:0005575//cellular_component;GO:0005622//intracellular anatomical structure;GO:0005623//obsolete cell;GO:0005737//cytoplasm;GO:0005794//Golgi apparatus;GO:0005802//trans-Golgi network;GO:0012505//endomembrane system;GO:0031984//organelle subcompartment;GO:0043226//organelle;GO:0043227//membrane-bounded organelle;GO:0043229//intracellular organelle;GO:0043231//intracellular membrane-bounded orga…	-	-
LOC119631010	NW_023638022.1	13043	20017	-	2673	LOC119631010	GO:0000166;GO:0000774;GO:0003674;GO:0005488;GO:0005515;GO:0005575;GO:0005622;GO:0005623;GO:0005634;GO:0005730;GO:0005737;GO:0005829;GO:0006457;GO:0006807;GO:0007275;GO:0007517;GO:0008092;GO:0008150;GO:0008152;GO:0009892;GO:0009893;GO:0009894;GO:0009896;GO:0009987;GO:0010468;GO:0010604;GO:0010605;GO:0010628;GO:0010954;GO:0016203;GO:0017076;GO:0019222;GO:0019538;GO:0019899;GO:0030016;GO:0030017;GO:…	K09556	opiNOG03762;opiNOG15825	OS	sp|Q91YN9|BAG2_MOUSE BAG family molecular chaperone regulator 2 OS=Mus musculus OX=10090 GN=Bag2 PE=1 SV=1	XP_037873504.1 BAG family molecular chaperone regulator 2-like isoform X2 [Bombyx mori]	GO:0006457//protein folding;GO:0006807//nitrogen compound metabolic process;GO:0007275//multicellular organism development;GO:0007517//muscle organ development;GO:0008150//biological_process;GO:0008152//metabolic process;GO:0009892//negative regulation of metabolic process;GO:0009893//positive regulation of metabolic process;GO:0009894//regulation of catabolic process;GO:0009896//positive regulat…	GO:0005575//cellular_component;GO:0005622//intracellular anatomical structure;GO:0005623//obsolete cell;GO:0005634//nucleus;GO:0005730//nucleolus;GO:0005737//cytoplasm;GO:0005829//cytosol;GO:0030016//myofibril;GO:0030017//sarcomere;GO:0030424//axon;GO:0030425//dendrite;GO:0031430//M band;GO:0031672//A band;GO:0031974//membrane-enclosed lumen;GO:0031981//nuclear lumen;GO:0032991//protein-containin…	GO:0000166//nucleotide binding;GO:0000774//adenyl-nucleotide exchange factor activity;GO:0003674//molecular_function;GO:0005488//binding;GO:0005515//protein binding;GO:0008092//cytoskeletal protein binding;GO:0017076//purine nucleotide binding;GO:0019899//enzyme binding;GO:0030234//enzyme regulator activity;GO:0030554//adenyl nucleotide binding;GO:0031072//heat shock protein binding;GO:0031625//u…	ko04141(Protein processing in endoplasmic reticulum)
LOC119631011	NW_023638022.1	4098	10944	+	1630	LOC119631011	GO:0000045;GO:0001501;GO:0001738;GO:0001838;GO:0001841;GO:0001843;GO:0002009;GO:0003002;GO:0003674;GO:0003824;GO:0003924;GO:0005575;GO:0005622;GO:0005623;GO:0005737;GO:0005768;GO:0005773;GO:0005776;GO:0005813;GO:0005815;GO:0005829;GO:0005856;GO:0005886;GO:0006139;GO:0006163;GO:0006725;GO:0006753;GO:0006793;GO:0006796;GO:0006807;GO:0006810;GO:0006914;GO:0006950;GO:0006952;GO:0006968;GO:0006996;GO:…	K06234	opiNOG10434	U	sp|Q9ULC3|RAB23_HUMAN Ras-related protein Rab-23 OS=Homo sapiens OX=9606 GN=RAB23 PE=1 SV=1	XP_037877454.1 ras-related protein Rab-23-like [Bombyx mori]	GO:0000045//autophagosome assembly;GO:0001501//skeletal system development;GO:0001738//morphogenesis of a polarized epithelium;GO:0001838//embryonic epithelial tube formation;GO:0001841//neural tube formation;GO:0001843//neural tube closure;GO:0002009//morphogenesis of an epithelium;GO:0003002//regionalization;GO:0006139//nucleobase-containing compound metabolic process;GO:0006163//purine nucleot…	GO:0005575//cellular_component;GO:0005622//intracellular anatomical structure;GO:0005623//obsolete cell;GO:0005737//cytoplasm;GO:0005768//endosome;GO:0005773//vacuole;GO:0005776//autophagosome;GO:0005813//centrosome;GO:0005815//microtubule organizing center;GO:0005829//cytosol;GO:0005856//cytoskeleton;GO:0005886//plasma membrane;GO:0010008//endosome membrane;GO:0012505//endomembrane system;GO:001…	GO:0003674//molecular_function;GO:0003824//catalytic activity;GO:0003924//GTPase activity;GO:0016462//pyrophosphatase activity;GO:0016787//hydrolase activity;GO:0016817//hydrolase activity, acting on acid anhydrides;GO:0016818//hydrolase activity, acting on acid anhydrides, in phosphorus-containing anhydrides;GO:0017111//nucleoside-triphosphatase activity;	-
LOC101737253	NW_023638022.1	2253	3832	+	1580	LOC101737253	GO:0000045;GO:0001501;GO:0001738;GO:0001838;GO:0001841;GO:0001843;GO:0002009;GO:0003002;GO:0003674;GO:0003824;GO:0003924;GO:0005575;GO:0005622;GO:0005623;GO:0005737;GO:0005768;GO:0005773;GO:0005776;GO:0005813;GO:0005815;GO:0005829;GO:0005856;GO:0005886;GO:0006139;GO:0006163;GO:0006725;GO:0006753;GO:0006793;GO:0006796;GO:0006807;GO:0006810;GO:0006914;GO:0006950;GO:0006952;GO:0006968;GO:0006996;GO:…	K06234	opiNOG10434	U	sp|Q9ULC3|RAB23_HUMAN Ras-related protein Rab-23 OS=Homo sapiens OX=9606 GN=RAB23 PE=1 SV=1	XP_037877454.1 ras-related protein Rab-23-like [Bombyx mori]	GO:0000045//autophagosome assembly;GO:0001501//skeletal system development;GO:0001738//morphogenesis of a polarized epithelium;GO:0001838//embryonic epithelial tube formation;GO:0001841//neural tube formation;GO:0001843//neural tube closure;GO:0002009//morphogenesis of an epithelium;GO:0003002//regionalization;GO:0006139//nucleobase-containing compound metabolic process;GO:0006163//purine nucleot…	GO:0005575//cellular_component;GO:0005622//intracellular anatomical structure;GO:0005623//obsolete cell;GO:0005737//cytoplasm;GO:0005768//endosome;GO:0005773//vacuole;GO:0005776//autophagosome;GO:0005813//centrosome;GO:0005815//microtubule organizing center;GO:0005829//cytosol;GO:0005856//cytoskeleton;GO:0005886//plasma membrane;GO:0010008//endosome membrane;GO:0012505//endomembrane system;GO:001…	GO:0003674//molecular_function;GO:0003824//catalytic activity;GO:0003924//GTPase activity;GO:0016462//pyrophosphatase activity;GO:0016787//hydrolase activity;GO:0016817//hydrolase activity, acting on acid anhydrides;GO:0016818//hydrolase activity, acting on acid anhydrides, in phosphorus-containing anhydrides;GO:0017111//nucleoside-triphosphatase activity;	-
LOC692357	NW_023638021.1	17917	19601	+	908	LOC692357	GO:0003674;GO:0003824;GO:0004175;GO:0004252;GO:0006508;GO:0006807;GO:0008150;GO:0008152;GO:0008233;GO:0008236;GO:0016787;GO:0017171;GO:0019538;GO:0043170;GO:0044238;GO:0070011;GO:0071704;GO:0140096;GO:1901564	-	opiNOG12524;NOG104137;COG5640	OE	sp|P08897|COGS_HYPLI Collagenase OS=Hypoderma lineatum OX=7389 PE=1 SV=3	NP_001036826.1 serine protease precursor [Bombyx mori]	GO:0006508//proteolysis;GO:0006807//nitrogen compound metabolic process;GO:0008150//biological_process;GO:0008152//metabolic process;GO:0019538//protein metabolic process;GO:0043170//macromolecule metabolic process;GO:0044238//primary metabolic process;GO:0071704//organic substance metabolic process;GO:1901564//organonitrogen compound metabolic process;	-	GO:0003674//molecular_function;GO:0003824//catalytic activity;GO:0004175//endopeptidase activity;GO:0004252//serine-type endopeptidase activity;GO:0008233//peptidase activity;GO:0008236//serine-type peptidase activity;GO:0016787//hydrolase activity;GO:0017171//serine hydrolase activity;GO:0140096//catalytic activity, acting on a protein;	-
LOC101740345	NW_023638018.1	11096	12560	-	1465	LOC101740345	GO:0003674;GO:0003824;GO:0004175;GO:0004252;GO:0006508;GO:0006807;GO:0008150;GO:0008152;GO:0008233;GO:0008236;GO:0016787;GO:0017171;GO:0019538;GO:0043170;GO:0044238;GO:0070011;GO:0071704;GO:0140096;GO:1901564	-	opiNOG12524;NOG104137;COG5640	OE	sp|P08897|COGS_HYPLI Collagenase OS=Hypoderma lineatum OX=7389 PE=1 SV=3	NP_001036826.1 serine protease precursor [Bombyx mori]	GO:0006508//proteolysis;GO:0006807//nitrogen compound metabolic process;GO:0008150//biological_process;GO:0008152//metabolic process;GO:0019538//protein metabolic process;GO:0043170//macromolecule metabolic process;GO:0044238//primary metabolic process;GO:0071704//organic substance metabolic process;GO:1901564//organonitrogen compound metabolic process;	-	GO:0003674//molecular_function;GO:0003824//catalytic activity;GO:0004175//endopeptidase activity;GO:0004252//serine-type endopeptidase activity;GO:0008233//peptidase activity;GO:0008236//serine-type peptidase activity;GO:0016787//hydrolase activity;GO:0017171//serine hydrolase activity;GO:0140096//catalytic activity, acting on a protein;	-
LOC119631004	NW_023638016.1	1113	16107	-	2198	LOC119631004	GO:0001654;GO:0001750;GO:0001754;GO:0003008;GO:0005575;GO:0005622;GO:0005623;GO:0005737;GO:0005794;GO:0005813;GO:0005815;GO:0005856;GO:0005929;GO:0006810;GO:0006886;GO:0006928;GO:0006996;GO:0007017;GO:0007018;GO:0007275;GO:0007399;GO:0007423;GO:0007600;GO:0007601;GO:0008104;GO:0008150;GO:0009314;GO:0009416;GO:0009628;GO:0009653;GO:0009887;GO:0009987;GO:0010970;GO:0012505;GO:0015031;GO:0015630;GO:…	K19607	opiNOG05249	S	sp|Q9R0X5|RPGR_MOUSE X-linked retinitis pigmentosa GTPase regulator OS=Mus musculus OX=10090 GN=Rpgr PE=1 SV=2	XP_037877449.1 X-linked retinitis pigmentosa GTPase regulator-like [Bombyx mori]	GO:0001654//eye development;GO:0001754//eye photoreceptor cell differentiation;GO:0003008//system process;GO:0006810//transport;GO:0006886//intracellular protein transport;GO:0006928//movement of cell or subcellular component;GO:0006996//organelle organization;GO:0007017//microtubule-based process;GO:0007018//microtubule-based movement;GO:0007275//multicellular organism development;GO:0007399//ne…	GO:0001750//photoreceptor outer segment;GO:0005575//cellular_component;GO:0005622//intracellular anatomical structure;GO:0005623//obsolete cell;GO:0005737//cytoplasm;GO:0005794//Golgi apparatus;GO:0005813//centrosome;GO:0005815//microtubule organizing center;GO:0005856//cytoskeleton;GO:0005929//cilium;GO:0012505//endomembrane system;GO:0015630//microtubule cytoskeleton;GO:0031514//motile cilium;G…	-	-
LOC101738700	NW_023638011.1	11126	12530	-	714	LOC101738700	-	-	meNOG44310	R	-	XP_004924984.1 uncharacterized protein LOC101738700 [Bombyx mori]	-	-	-	-
LOC119631002	NW_023638011.1	190	7953	-	286	LOC119631002	-	-	opiNOG31909	S	sp|C0HKU1|ITGL_AGRIP ITG-like peptide OS=Agrotis ipsilon OX=56364 PE=1 SV=1	XP_037877448.1 ITG-like peptide [Bombyx mori]	-	-	-	-
LOC119631000	NW_023638008.1	24778	25847	+	1070	LOC119631000	-	-	-	-	sp|P03852|YPB1_ECOLX Uncharacterized 15.3 kDa protein OS=Escherichia coli OX=562 PE=4 SV=1	XP_037877443.1 uncharacterized 15.3 kDa protein-like [Bombyx mori]	-	-	-	-
LOC119630995	NW_023638008.1	23370	24032	+	663	LOC119630995	-	-	opiNOG67205	R	sp|P62593|BLAT_ECOLX Beta-lactamase TEM OS=Escherichia coli OX=562 GN=bla PE=1 SV=1	XP_037877441.1 beta-lactamase TEM-like [Bombyx mori]	-	-	-	-
LOC119630994	NW_023638008.1	21568	22428	-	861	LOC119630994	-	-	opiNOG67205	R	sp|P62593|BLAT_ECOLX Beta-lactamase TEM OS=Escherichia coli OX=562 GN=bla PE=1 SV=1	XP_037877434.1 beta-lactamase TEM-like [Bombyx mori]	-	-	-	-
LOC119631001	NW_023638008.1	19740	20465	-	726	LOC119631001	-	-	-	-	sp|P03852|YPB1_ECOLX Uncharacterized 15.3 kDa protein OS=Escherichia coli OX=562 PE=4 SV=1	XP_037877443.1 uncharacterized 15.3 kDa protein-like [Bombyx mori]	-	-	-	-
LOC119630993	NW_023638008.1	18535	19551	+	1017	LOC119630993	-	-	veNOG09249	R	sp|P02981|TCR3_ECOLX Tetracycline resistance protein, class C OS=Escherichia coli OX=562 GN=tetA PE=1 SV=1	XP_037877439.1 tetracycline resistance protein, class C-like [Bombyx mori]	-	-	-	-
LOC119630992	NW_023638008.1	17376	18026	-	651	LOC119630992	-	-	veNOG09249	R	sp|P02981|TCR3_ECOLX Tetracycline resistance protein, class C OS=Escherichia coli OX=562 GN=tetA PE=1 SV=1	XP_037877439.1 tetracycline resistance protein, class C-like [Bombyx mori]	-	-	-	-
LOC119630999	NW_023638008.1	16778	17187	+	410	LOC119630999	-	-	-	-	sp|P03852|YPB1_ECOLX Uncharacterized 15.3 kDa protein OS=Escherichia coli OX=562 PE=4 SV=1	XP_037877443.1 uncharacterized 15.3 kDa protein-like [Bombyx mori]	-	-	-	-
LOC119630991	NW_023638008.1	14501	15361	+	861	LOC119630991	-	-	opiNOG67205	R	sp|P62593|BLAT_ECOLX Beta-lactamase TEM OS=Escherichia coli OX=562 GN=bla PE=1 SV=1	XP_037877434.1 beta-lactamase TEM-like [Bombyx mori]	-	-	-	-
LOC119630998	NW_023638008.1	10997	11406	-	410	LOC119630998	-	-	-	-	sp|P03852|YPB1_ECOLX Uncharacterized 15.3 kDa protein OS=Escherichia coli OX=562 PE=4 SV=1	XP_037877443.1 uncharacterized 15.3 kDa protein-like [Bombyx mori]	-	-	-	-
LOC119630990	NW_023638008.1	10242	10808	+	567	LOC119630990	-	-	veNOG09249	R	sp|P02981|TCR3_ECOLX Tetracycline resistance protein, class C OS=Escherichia coli OX=562 GN=tetA PE=1 SV=1	XP_037877439.1 tetracycline resistance protein, class C-like [Bombyx mori]	-	-	-	-
LOC119630989	NW_023638008.1	8625	9639	-	780	LOC119630989	-	-	veNOG09249	R	sp|P02981|TCR3_ECOLX Tetracycline resistance protein, class C OS=Escherichia coli OX=562 GN=tetA PE=1 SV=1	XP_037877435.1 tetracycline resistance protein, class C-like [Bombyx mori]	-	-	-	-
LOC119630997	NW_023638008.1	8027	8436	+	410	LOC119630997	-	-	-	-	sp|P03852|YPB1_ECOLX Uncharacterized 15.3 kDa protein OS=Escherichia coli OX=562 PE=4 SV=1	XP_037877443.1 uncharacterized 15.3 kDa protein-like [Bombyx mori]	-	-	-	-
LOC119630988	NW_023638008.1	5753	7931	+	918	LOC119630988	-	-	opiNOG67205	R	sp|P62593|BLAT_ECOLX Beta-lactamase TEM OS=Escherichia coli OX=562 GN=bla PE=1 SV=1	XP_037877434.1 beta-lactamase TEM-like [Bombyx mori]	-	-	-	-
LOC119630987	NW_023638008.1	4920	5459	-	540	LOC119630987	-	-	NOG217146;opiNOG08650;veNOG09227	RS	sp|P02981|TCR3_ECOLX Tetracycline resistance protein, class C OS=Escherichia coli OX=562 GN=tetA PE=1 SV=1	XP_037877429.1 tetracycline resistance protein, class C-like [Bombyx mori]	-	-	-	-
LOC119630986	NW_023638008.1	4270	4920	-	651	LOC119630986	-	-	veNOG09249	R	sp|P02981|TCR3_ECOLX Tetracycline resistance protein, class C OS=Escherichia coli OX=562 GN=tetA PE=1 SV=1	XP_037877439.1 tetracycline resistance protein, class C-like [Bombyx mori]	-	-	-	-
LOC119630996	NW_023638008.1	3356	4081	+	726	LOC119630996	-	-	-	-	sp|P03852|YPB1_ECOLX Uncharacterized 15.3 kDa protein OS=Escherichia coli OX=562 PE=4 SV=1	XP_037877443.1 uncharacterized 15.3 kDa protein-like [Bombyx mori]	-	-	-	-
LOC119630985	NW_023638008.1	1393	2253	+	861	LOC119630985	-	-	opiNOG67205	R	sp|P62593|BLAT_ECOLX Beta-lactamase TEM OS=Escherichia coli OX=562 GN=bla PE=1 SV=1	XP_037877434.1 beta-lactamase TEM-like [Bombyx mori]	-	-	-	-
LOC119630984	NW_023638008.1	560	1099	-	540	LOC119630984	-	-	opiNOG08650;NOG217146;veNOG09227	RS	sp|P02981|TCR3_ECOLX Tetracycline resistance protein, class C OS=Escherichia coli OX=562 GN=tetA PE=1 SV=1	XP_037877429.1 tetracycline resistance protein, class C-like [Bombyx mori]	-	-	-	-
LOC119630983	NW_023638008.1	15	560	-	546	LOC119630983	-	-	veNOG09249	R	sp|P02981|TCR3_ECOLX Tetracycline resistance protein, class C OS=Escherichia coli OX=562 GN=tetA PE=1 SV=1	XP_037877428.1 tetracycline resistance protein, class C-like, partial [Bombyx mori]	-	-	-	-
LOC101741110	NW_023638007.1	13773	25445	-	3998	LOC101741110	GO:0006950;GO:0008150;GO:0009266;GO:0009409;GO:0009628;GO:0009631;GO:0050896	K19363	opiNOG43383;NOG87373	S	sp|Q8QGW7|LITAF_CHICK Lipopolysaccharide-induced tumor necrosis factor-alpha factor homolog OS=Gallus gallus OX=9031 GN=LITAF PE=2 SV=1	XP_037870910.1 lipopolysaccharide-induced tumor necrosis factor-alpha factor homolog isoform X3 [Bombyx mori]	GO:0006950//response to stress;GO:0008150//biological_process;GO:0009266//response to temperature stimulus;GO:0009409//response to cold;GO:0009628//response to abiotic stimulus;GO:0009631//cold acclimation;GO:0050896//response to stimulus;	-	-	ko04142(Lysosome)
LOC692619	NW_023638006.1	3538	8333	+	561	LOC692619	-	-	meNOG44079;meNOG29885;opiNOG40205	R	sp|Q9W1C9|PEB3_DROME Ejaculatory bulb-specific protein 3 OS=Drosophila melanogaster OX=7227 GN=EbpIII PE=2 SV=2	XP_012549269.1 chemosensory protein isoform X1 [Bombyx mori]	-	-	-	-
LOC119630981	NW_023638003.1	15920	17635	-	1716	LOC119630981	GO:0003674;GO:0005215;GO:0005319;GO:0005548;GO:0005575;GO:0006810;GO:0006811;GO:0006820;GO:0006869;GO:0007009;GO:0007154;GO:0007267;GO:0007268;GO:0008150;GO:0009987;GO:0010256;GO:0010876;GO:0015711;GO:0015748;GO:0015914;GO:0016020;GO:0016043;GO:0017121;GO:0017128;GO:0023052;GO:0033036;GO:0051179;GO:0051234;GO:0061024;GO:0065007;GO:0065008;GO:0071702;GO:0071840;GO:0097035;GO:0098916;GO:0099536;GO:…	-	opiNOG06000	M	-	XP_037877425.1 phospholipid scramblase 2-like [Bombyx mori]	GO:0006810//transport;GO:0006811//ion transport;GO:0006820//anion transport;GO:0006869//lipid transport;GO:0007009//plasma membrane organization;GO:0007154//cell communication;GO:0007267//cell-cell signaling;GO:0007268//chemical synaptic transmission;GO:0008150//biological_process;GO:0009987//cellular process;GO:0010256//endomembrane system organization;GO:0010876//lipid localization;GO:0015711//…	GO:0005575//cellular_component;GO:0016020//membrane;	GO:0003674//molecular_function;GO:0005215//transporter activity;GO:0005319//lipid transporter activity;GO:0005548//phospholipid transporter activity;GO:0017128//phospholipid scramblase activity;	-
LOC119630980	NW_023638003.1	11039	14729	-	3124	LOC119630980	-	-	meNOG47108;opiNOG03942;opiNOG28369	RO	-	XP_037870739.1 uncharacterized protein LOC119629344 [Bombyx mori]	-	-	-	-
LOC101743710	NW_023638003.1	10882	15432	+	837	LOC101743710	-	K09542	opiNOG19069;opiNOG34870	O	sp|P82147|L2EFL_DROME Protein lethal(2)essential for life OS=Drosophila melanogaster OX=7227 GN=l(2)efl PE=1 SV=1	XP_004933665.1 protein lethal(2)essential for life [Bombyx mori]	-	-	-	ko04213(Longevity regulating pathway - multiple species);ko04141(Protein processing in endoplasmic reticulum)
LOC119630979	NW_023638003.1	6	301	-	296	LOC119630979	GO:0000003;GO:0000086;GO:0000166;GO:0000226;GO:0000278;GO:0000323;GO:0000578;GO:0000723;GO:0000902;GO:0000904;GO:0001505;GO:0001568;GO:0001654;GO:0001726;GO:0001745;GO:0001751;GO:0001752;GO:0001754;GO:0001764;GO:0001775;GO:0001817;GO:0001818;GO:0001882;GO:0001883;GO:0001884;GO:0001890;GO:0001932;GO:0001934;GO:0001944;GO:0001959;GO:0002134;GO:0002135;GO:0002252;GO:0002253;GO:0002263;GO:0002274;GO:…	K04079	opiNOG01126;veNOG09551	O	sp|Q9BLC5|HSP83_BOMMO Heat shock protein 83 OS=Bombyx mori OX=7091 GN=Hsp83 PE=1 SV=1	XP_037877423.1 heat shock protein 83-like, partial [Bombyx mori]	GO:0000003//reproduction;GO:0000086//G2/M transition of mitotic cell cycle;GO:0000226//microtubule cytoskeleton organization;GO:0000278//mitotic cell cycle;GO:0000578//embryonic axis specification;GO:0000723//telomere maintenance;GO:0000902//cell morphogenesis;GO:0000904//cell morphogenesis involved in differentiation;GO:0001505//regulation of neurotransmitter levels;GO:0001568//blood vessel deve…	GO:0000323//lytic vacuole;GO:0001726//ruffle;GO:0005575//cellular_component;GO:0005576//extracellular region;GO:0005622//intracellular anatomical structure;GO:0005623//obsolete cell;GO:0005634//nucleus;GO:0005654//nucleoplasm;GO:0005667//transcription regulator complex;GO:0005694//chromosome;GO:0005700//polytene chromosome;GO:0005705//polytene chromosome interband;GO:0005737//cytoplasm;GO:0005739…	GO:0000166//nucleotide binding;GO:0001882//nucleoside binding;GO:0001883//purine nucleoside binding;GO:0001884//pyrimidine nucleoside binding;GO:0002134//UTP binding;GO:0002135//CTP binding;GO:0003674//molecular_function;GO:0003676//nucleic acid binding;GO:0003723//RNA binding;GO:0003725//double-stranded RNA binding;GO:0003729//mRNA binding;GO:0003824//catalytic activity;GO:0004672//protein kinas…	ko04141(Protein processing in endoplasmic reticulum)
LOC119630978	NW_023638002.1	17140	23386	-	2918	LOC119630978	GO:0005575;GO:0005622;GO:0005623;GO:0005737;GO:0005794;GO:0005802;GO:0012505;GO:0031984;GO:0043226;GO:0043227;GO:0043229;GO:0043231;GO:0044422;GO:0044424;GO:0044431;GO:0044444;GO:0044446;GO:0044464;GO:0098791	-	KOG3707;opiNOG03762	S	-	XP_037877422.1 uncharacterized protein LOC119630978 [Bombyx mori]	-	GO:0005575//cellular_component;GO:0005622//intracellular anatomical structure;GO:0005623//obsolete cell;GO:0005737//cytoplasm;GO:0005794//Golgi apparatus;GO:0005802//trans-Golgi network;GO:0012505//endomembrane system;GO:0031984//organelle subcompartment;GO:0043226//organelle;GO:0043227//membrane-bounded organelle;GO:0043229//intracellular organelle;GO:0043231//intracellular membrane-bounded orga…	-	-
LOC101739594	NW_023638002.1	6947	13783	-	2829	LOC101739594	GO:0000166;GO:0000774;GO:0003674;GO:0005488;GO:0005515;GO:0005575;GO:0005622;GO:0005623;GO:0005634;GO:0005730;GO:0005737;GO:0005829;GO:0006457;GO:0006807;GO:0007275;GO:0007517;GO:0008092;GO:0008150;GO:0008152;GO:0009892;GO:0009893;GO:0009894;GO:0009896;GO:0009987;GO:0010468;GO:0010604;GO:0010605;GO:0010628;GO:0010954;GO:0016203;GO:0017076;GO:0019222;GO:0019538;GO:0019899;GO:0030016;GO:0030017;GO:…	K09556	opiNOG03762;opiNOG15825	SO	sp|Q91YN9|BAG2_MOUSE BAG family molecular chaperone regulator 2 OS=Mus musculus OX=10090 GN=Bag2 PE=1 SV=1	XP_037873504.1 BAG family molecular chaperone regulator 2-like isoform X2 [Bombyx mori]	GO:0006457//protein folding;GO:0006807//nitrogen compound metabolic process;GO:0007275//multicellular organism development;GO:0007517//muscle organ development;GO:0008150//biological_process;GO:0008152//metabolic process;GO:0009892//negative regulation of metabolic process;GO:0009893//positive regulation of metabolic process;GO:0009894//regulation of catabolic process;GO:0009896//positive regulat…	GO:0005575//cellular_component;GO:0005622//intracellular anatomical structure;GO:0005623//obsolete cell;GO:0005634//nucleus;GO:0005730//nucleolus;GO:0005737//cytoplasm;GO:0005829//cytosol;GO:0030016//myofibril;GO:0030017//sarcomere;GO:0030424//axon;GO:0030425//dendrite;GO:0031430//M band;GO:0031672//A band;GO:0031974//membrane-enclosed lumen;GO:0031981//nuclear lumen;GO:0032991//protein-containin…	GO:0000166//nucleotide binding;GO:0000774//adenyl-nucleotide exchange factor activity;GO:0003674//molecular_function;GO:0005488//binding;GO:0005515//protein binding;GO:0008092//cytoskeletal protein binding;GO:0017076//purine nucleotide binding;GO:0019899//enzyme binding;GO:0030234//enzyme regulator activity;GO:0030554//adenyl nucleotide binding;GO:0031072//heat shock protein binding;GO:0031625//u…	ko04141(Protein processing in endoplasmic reticulum)
LOC119630977	NW_023637997.1	21124	25161	+	1302	LOC119630977	-	-	opiNOG72279;opiNOG75357;opiNOG54175;opiNOG30385	R	sp|Q03272|PO14_NASVI Retrovirus-related Pol polyprotein from type-1 retrotransposable element R1 4 (Fragment) OS=Nasonia vitripennis OX=7425 PE=4 SV=1	XP_037877419.1 uncharacterized protein LOC119630977 [Bombyx mori]	-	-	-	-
LOC119630976	NW_023637996.1	17017	19317	+	948	LOC119630976	-	K11319	COG5034;meNOG35772;opiNOG12136;opiNOG43138	B	sp|Q5ZKY4|ING4_CHICK Inhibitor of growth protein 4 OS=Gallus gallus OX=9031 GN=ING4 PE=2 SV=1	XP_037877418.1 chromatin modification-related protein YNG2-like [Bombyx mori]	-	-	-	-
LOC119630975	NW_023637989.1	14757	20335	+	1017	LOC119630975	GO:0005575;GO:0005622;GO:0005623;GO:0005737;GO:0005794;GO:0005802;GO:0012505;GO:0031984;GO:0043226;GO:0043227;GO:0043229;GO:0043231;GO:0044422;GO:0044424;GO:0044431;GO:0044444;GO:0044446;GO:0044464;GO:0098791	-	opiNOG03762;KOG3707	S	-	XP_037877417.1 uncharacterized protein LOC119630975 [Bombyx mori]	-	GO:0005575//cellular_component;GO:0005622//intracellular anatomical structure;GO:0005623//obsolete cell;GO:0005737//cytoplasm;GO:0005794//Golgi apparatus;GO:0005802//trans-Golgi network;GO:0012505//endomembrane system;GO:0031984//organelle subcompartment;GO:0043226//organelle;GO:0043227//membrane-bounded organelle;GO:0043229//intracellular organelle;GO:0043231//intracellular membrane-bounded orga…	-	-
LOC105841737	NW_023637989.1	2820	10921	+	1571	LOC105841737	GO:0005575;GO:0005622;GO:0005623;GO:0005737;GO:0005794;GO:0005802;GO:0012505;GO:0031984;GO:0043226;GO:0043227;GO:0043229;GO:0043231;GO:0044422;GO:0044424;GO:0044431;GO:0044444;GO:0044446;GO:0044464;GO:0098791	-	KOG3707;opiNOG03762	S	sp|Q658Y4|F91A1_HUMAN Protein FAM91A1 OS=Homo sapiens OX=9606 GN=FAM91A1 PE=1 SV=3	XP_037877416.1 protein FAM91A1 [Bombyx mori]	-	GO:0005575//cellular_component;GO:0005622//intracellular anatomical structure;GO:0005623//obsolete cell;GO:0005737//cytoplasm;GO:0005794//Golgi apparatus;GO:0005802//trans-Golgi network;GO:0012505//endomembrane system;GO:0031984//organelle subcompartment;GO:0043226//organelle;GO:0043227//membrane-bounded organelle;GO:0043229//intracellular organelle;GO:0043231//intracellular membrane-bounded orga…	-	-
TRNAY-GUA-13	NW_023637988.1	20394	20482	-	73	TRNAY-GUA-13	GO:0005575;GO:0005622;GO:0005623;GO:0005737;GO:0005794;GO:0005802;GO:0012505;GO:0031984;GO:0043226;GO:0043227;GO:0043229;GO:0043231;GO:0044422;GO:0044424;GO:0044431;GO:0044444;GO:0044446;GO:0044464;GO:0098791	-	KOG3707;opiNOG03762	S	sp|Q658Y4|F91A1_HUMAN Protein FAM91A1 OS=Homo sapiens OX=9606 GN=FAM91A1 PE=1 SV=3	XP_037877416.1 protein FAM91A1 [Bombyx mori]	-	GO:0005575//cellular_component;GO:0005622//intracellular anatomical structure;GO:0005623//obsolete cell;GO:0005737//cytoplasm;GO:0005794//Golgi apparatus;GO:0005802//trans-Golgi network;GO:0012505//endomembrane system;GO:0031984//organelle subcompartment;GO:0043226//organelle;GO:0043227//membrane-bounded organelle;GO:0043229//intracellular organelle;GO:0043231//intracellular membrane-bounded orga…	-	-
LOC119630967	NW_023637987.1	26332	26488	+	157	LOC119630967	GO:0005575;GO:0005622;GO:0005623;GO:0005737;GO:0005794;GO:0005802;GO:0012505;GO:0031984;GO:0043226;GO:0043227;GO:0043229;GO:0043231;GO:0044422;GO:0044424;GO:0044431;GO:0044444;GO:0044446;GO:0044464;GO:0098791	-	KOG3707;opiNOG03762	S	sp|Q658Y4|F91A1_HUMAN Protein FAM91A1 OS=Homo sapiens OX=9606 GN=FAM91A1 PE=1 SV=3	XP_037877416.1 protein FAM91A1 [Bombyx mori]	-	GO:0005575//cellular_component;GO:0005622//intracellular anatomical structure;GO:0005623//obsolete cell;GO:0005737//cytoplasm;GO:0005794//Golgi apparatus;GO:0005802//trans-Golgi network;GO:0012505//endomembrane system;GO:0031984//organelle subcompartment;GO:0043226//organelle;GO:0043227//membrane-bounded organelle;GO:0043229//intracellular organelle;GO:0043231//intracellular membrane-bounded orga…	-	-
LOC119630969	NW_023637987.1	23662	25569	+	1908	LOC119630969	GO:0005575;GO:0005622;GO:0005623;GO:0005737;GO:0005794;GO:0005802;GO:0012505;GO:0031984;GO:0043226;GO:0043227;GO:0043229;GO:0043231;GO:0044422;GO:0044424;GO:0044431;GO:0044444;GO:0044446;GO:0044464;GO:0098791	-	KOG3707;opiNOG03762	S	sp|Q658Y4|F91A1_HUMAN Protein FAM91A1 OS=Homo sapiens OX=9606 GN=FAM91A1 PE=1 SV=3	XP_037877416.1 protein FAM91A1 [Bombyx mori]	-	GO:0005575//cellular_component;GO:0005622//intracellular anatomical structure;GO:0005623//obsolete cell;GO:0005737//cytoplasm;GO:0005794//Golgi apparatus;GO:0005802//trans-Golgi network;GO:0012505//endomembrane system;GO:0031984//organelle subcompartment;GO:0043226//organelle;GO:0043227//membrane-bounded organelle;GO:0043229//intracellular organelle;GO:0043231//intracellular membrane-bounded orga…	-	-
LOC119630966	NW_023637987.1	11335	11491	+	157	LOC119630966	GO:0005575;GO:0005622;GO:0005623;GO:0005737;GO:0005794;GO:0005802;GO:0012505;GO:0031984;GO:0043226;GO:0043227;GO:0043229;GO:0043231;GO:0044422;GO:0044424;GO:0044431;GO:0044444;GO:0044446;GO:0044464;GO:0098791	-	KOG3707;opiNOG03762	S	sp|Q658Y4|F91A1_HUMAN Protein FAM91A1 OS=Homo sapiens OX=9606 GN=FAM91A1 PE=1 SV=3	XP_037877416.1 protein FAM91A1 [Bombyx mori]	-	GO:0005575//cellular_component;GO:0005622//intracellular anatomical structure;GO:0005623//obsolete cell;GO:0005737//cytoplasm;GO:0005794//Golgi apparatus;GO:0005802//trans-Golgi network;GO:0012505//endomembrane system;GO:0031984//organelle subcompartment;GO:0043226//organelle;GO:0043227//membrane-bounded organelle;GO:0043229//intracellular organelle;GO:0043231//intracellular membrane-bounded orga…	-	-
LOC119630968	NW_023637987.1	8666	10573	+	1908	LOC119630968	GO:0005575;GO:0005622;GO:0005623;GO:0005737;GO:0005794;GO:0005802;GO:0012505;GO:0031984;GO:0043226;GO:0043227;GO:0043229;GO:0043231;GO:0044422;GO:0044424;GO:0044431;GO:0044444;GO:0044446;GO:0044464;GO:0098791	-	KOG3707;opiNOG03762	S	sp|Q658Y4|F91A1_HUMAN Protein FAM91A1 OS=Homo sapiens OX=9606 GN=FAM91A1 PE=1 SV=3	XP_037877416.1 protein FAM91A1 [Bombyx mori]	-	GO:0005575//cellular_component;GO:0005622//intracellular anatomical structure;GO:0005623//obsolete cell;GO:0005737//cytoplasm;GO:0005794//Golgi apparatus;GO:0005802//trans-Golgi network;GO:0012505//endomembrane system;GO:0031984//organelle subcompartment;GO:0043226//organelle;GO:0043227//membrane-bounded organelle;GO:0043229//intracellular organelle;GO:0043231//intracellular membrane-bounded orga…	-	-
LOC119630965	NW_023637986.1	16380	20497	-	4118	LOC119630965	GO:0005575;GO:0005622;GO:0005623;GO:0005737;GO:0005794;GO:0005802;GO:0012505;GO:0031984;GO:0043226;GO:0043227;GO:0043229;GO:0043231;GO:0044422;GO:0044424;GO:0044431;GO:0044444;GO:0044446;GO:0044464;GO:0098791	-	KOG3707;opiNOG03762	S	sp|Q658Y4|F91A1_HUMAN Protein FAM91A1 OS=Homo sapiens OX=9606 GN=FAM91A1 PE=1 SV=3	XP_037877416.1 protein FAM91A1 [Bombyx mori]	-	GO:0005575//cellular_component;GO:0005622//intracellular anatomical structure;GO:0005623//obsolete cell;GO:0005737//cytoplasm;GO:0005794//Golgi apparatus;GO:0005802//trans-Golgi network;GO:0012505//endomembrane system;GO:0031984//organelle subcompartment;GO:0043226//organelle;GO:0043227//membrane-bounded organelle;GO:0043229//intracellular organelle;GO:0043231//intracellular membrane-bounded orga…	-	-
LOC101741146	NW_023637986.1	7312	9995	+	2684	LOC101741146	-	-	meNOG48984;opiNOG30385;opiNOG51850	RS	-	XP_037877415.1 uncharacterized protein LOC101741146 [Bombyx mori]	-	-	-	-
LOC119630963	NW_023637986.1	3368	3524	+	157	LOC119630963	-	-	meNOG48984;opiNOG30385;opiNOG51850	RS	-	XP_037877415.1 uncharacterized protein LOC101741146 [Bombyx mori]	-	-	-	-
LOC119630964	NW_023637986.1	701	2607	+	1907	LOC119630964	-	-	meNOG48984;opiNOG30385;opiNOG51850	RS	-	XP_037877415.1 uncharacterized protein LOC101741146 [Bombyx mori]	-	-	-	-
LOC119630960	NW_023637985.1	28425	28581	+	157	LOC119630960	-	-	meNOG48984;opiNOG30385;opiNOG51850	RS	-	XP_037877415.1 uncharacterized protein LOC101741146 [Bombyx mori]	-	-	-	-
LOC119630961	NW_023637985.1	25756	27662	+	1907	LOC119630961	-	-	meNOG48984;opiNOG30385;opiNOG51850	RS	-	XP_037877415.1 uncharacterized protein LOC101741146 [Bombyx mori]	-	-	-	-
LOC119630958	NW_023637985.1	18623	22740	+	4118	LOC119630958	-	-	meNOG48984;opiNOG30385;opiNOG51850	RS	-	XP_037877415.1 uncharacterized protein LOC101741146 [Bombyx mori]	-	-	-	-
LOC119630959	NW_023637985.1	17617	17773	+	157	LOC119630959	-	-	meNOG48984;opiNOG30385;opiNOG51850	RS	-	XP_037877415.1 uncharacterized protein LOC101741146 [Bombyx mori]	-	-	-	-
LOC119630962	NW_023637985.1	14948	16855	+	1908	LOC119630962	-	-	meNOG48984;opiNOG30385;opiNOG51850	RS	-	XP_037877415.1 uncharacterized protein LOC101741146 [Bombyx mori]	-	-	-	-
LOC119630957	NW_023637985.1	7810	11927	+	4118	LOC119630957	-	-	meNOG48984;opiNOG30385;opiNOG51850	RS	-	XP_037877415.1 uncharacterized protein LOC101741146 [Bombyx mori]	-	-	-	-
LOC119630955	NW_023637985.1	6804	6960	+	157	LOC119630955	-	-	meNOG48984;opiNOG30385;opiNOG51850	RS	-	XP_037877415.1 uncharacterized protein LOC101741146 [Bombyx mori]	-	-	-	-
LOC119630956	NW_023637985.1	4137	6043	+	1907	LOC119630956	-	-	meNOG48984;opiNOG30385;opiNOG51850	RS	-	XP_037877415.1 uncharacterized protein LOC101741146 [Bombyx mori]	-	-	-	-
LOC119630952	NW_023637983.1	6198	28306	-	846	LOC119630952	GO:0003674;GO:0003824;GO:0005488;GO:0005515;GO:0005516;GO:0005575;GO:0005623;GO:0005886;GO:0005902;GO:0006629;GO:0006644;GO:0006650;GO:0006793;GO:0006796;GO:0007088;GO:0007154;GO:0007165;GO:0007346;GO:0007602;GO:0007603;GO:0008104;GO:0008150;GO:0008152;GO:0008582;GO:0009314;GO:0009416;GO:0009581;GO:0009582;GO:0009583;GO:0009584;GO:0009605;GO:0009628;GO:0009889;GO:0009891;GO:0009893;GO:0009987;GO:…	K00889	opiNOG06308	T	sp|Q99755|PI51A_HUMAN Phosphatidylinositol 4-phosphate 5-kinase type-1 alpha OS=Homo sapiens OX=9606 GN=PIP5K1A PE=1 SV=1	XP_037877413.1 phosphatidylinositol 4-phosphate 5-kinase type-1 beta-like [Bombyx mori]	GO:0006629//lipid metabolic process;GO:0006644//phospholipid metabolic process;GO:0006650//glycerophospholipid metabolic process;GO:0006793//phosphorus metabolic process;GO:0006796//phosphate-containing compound metabolic process;GO:0007088//regulation of mitotic nuclear division;GO:0007154//cell communication;GO:0007165//signal transduction;GO:0007346//regulation of mitotic cell cycle;GO:0007602…	GO:0005575//cellular_component;GO:0005623//obsolete cell;GO:0005886//plasma membrane;GO:0005902//microvillus;GO:0016020//membrane;GO:0016028//rhabdomere;GO:0031253//cell projection membrane;GO:0031528//microvillus membrane;GO:0033583//rhabdomere membrane;GO:0035996//rhabdomere microvillus;GO:0035997//rhabdomere microvillus membrane;GO:0042995//cell projection;GO:0044425//obsolete membrane part;GO…	GO:0003674//molecular_function;GO:0003824//catalytic activity;GO:0005488//binding;GO:0005515//protein binding;GO:0005516//calmodulin binding;GO:0016301//kinase activity;GO:0016307//phosphatidylinositol phosphate kinase activity;GO:0016308//1-phosphatidylinositol-4-phosphate 5-kinase activity;GO:0016740//transferase activity;GO:0016772//transferase activity, transferring phosphorus-containing grou…	ko04144(Endocytosis);ko04070(Phosphatidylinositol signaling system);ko00562(Inositol phosphate metabolism)
LOC119630950	NW_023637982.1	20394	22924	-	1863	LOC119630950	-	-	opiNOG54228;opiNOG30385;opiNOG74895;opiNOG58298	RS	sp|Q03277|PO11_BRACO Retrovirus-related Pol polyprotein from type-1 retrotransposable element R1 (Fragment) OS=Bradysia coprophila OX=38358 PE=4 SV=1	XP_037877411.1 uncharacterized protein LOC119630950 [Bombyx mori]	-	-	-	-
LOC119630951	NW_023637982.1	743	8363	+	2439	LOC119630951	-	-	opiNOG58489;euNOG42539;opiNOG72799	S	-	XP_037877412.1 uncharacterized protein LOC119630951 [Bombyx mori]	-	-	-	-
Pp-bp	NW_023637980.1	16405	18005	+	1381	Pp-bp	-	-	NOG164843	S	sp|Q00802|LP3_BOMMO Low molecular mass lipoprotein 3 OS=Bombyx mori OX=7091 GN=LP3 PE=1 SV=2	NP_001037394.1 paralytic peptide binding protein 1 [Bombyx mori]	-	-	-	-
LOC101738142	NW_023637980.1	13960	15425	-	1466	LOC101738142	-	-	NOG164843	S	sp|Q00802|LP3_BOMMO Low molecular mass lipoprotein 3 OS=Bombyx mori OX=7091 GN=LP3 PE=1 SV=2	XP_021207042.2 LOW QUALITY PROTEIN: microvitellogenin [Bombyx mori]	-	-	-	-
LOC119630946	NW_023637979.1	11484	13219	+	959	LOC119630946	GO:0003674;GO:0003824;GO:0004175;GO:0004252;GO:0006508;GO:0006807;GO:0008150;GO:0008152;GO:0008233;GO:0008236;GO:0016787;GO:0017171;GO:0019538;GO:0043170;GO:0044238;GO:0070011;GO:0071704;GO:0140096;GO:1901564	-	opiNOG12524;COG5640;NOG104137	OE	sp|P08897|COGS_HYPLI Collagenase OS=Hypoderma lineatum OX=7389 PE=1 SV=3	NP_001036826.1 serine protease precursor [Bombyx mori]	GO:0006508//proteolysis;GO:0006807//nitrogen compound metabolic process;GO:0008150//biological_process;GO:0008152//metabolic process;GO:0019538//protein metabolic process;GO:0043170//macromolecule metabolic process;GO:0044238//primary metabolic process;GO:0071704//organic substance metabolic process;GO:1901564//organonitrogen compound metabolic process;	-	GO:0003674//molecular_function;GO:0003824//catalytic activity;GO:0004175//endopeptidase activity;GO:0004252//serine-type endopeptidase activity;GO:0008233//peptidase activity;GO:0008236//serine-type peptidase activity;GO:0016787//hydrolase activity;GO:0017171//serine hydrolase activity;GO:0140096//catalytic activity, acting on a protein;	-
LOC119628366	NW_023637978.1	8992	23859	-	2146	LOC119628366	GO:0000045;GO:0001501;GO:0001738;GO:0001838;GO:0001841;GO:0001843;GO:0002009;GO:0003002;GO:0003674;GO:0003824;GO:0003924;GO:0005575;GO:0005622;GO:0005623;GO:0005737;GO:0005768;GO:0005773;GO:0005776;GO:0005813;GO:0005815;GO:0005829;GO:0005856;GO:0005886;GO:0006139;GO:0006163;GO:0006725;GO:0006753;GO:0006793;GO:0006796;GO:0006807;GO:0006810;GO:0006914;GO:0006950;GO:0006952;GO:0006968;GO:0006996;GO:…	K06234	opiNOG10434	U	sp|Q9ULC3|RAB23_HUMAN Ras-related protein Rab-23 OS=Homo sapiens OX=9606 GN=RAB23 PE=1 SV=1	XP_028025292.1 ras-related protein Rab-23 [Bombyx mandarina]	GO:0000045//autophagosome assembly;GO:0001501//skeletal system development;GO:0001738//morphogenesis of a polarized epithelium;GO:0001838//embryonic epithelial tube formation;GO:0001841//neural tube formation;GO:0001843//neural tube closure;GO:0002009//morphogenesis of an epithelium;GO:0003002//regionalization;GO:0006139//nucleobase-containing compound metabolic process;GO:0006163//purine nucleot…	GO:0005575//cellular_component;GO:0005622//intracellular anatomical structure;GO:0005623//obsolete cell;GO:0005737//cytoplasm;GO:0005768//endosome;GO:0005773//vacuole;GO:0005776//autophagosome;GO:0005813//centrosome;GO:0005815//microtubule organizing center;GO:0005829//cytosol;GO:0005856//cytoskeleton;GO:0005886//plasma membrane;GO:0010008//endosome membrane;GO:0012505//endomembrane system;GO:001…	GO:0003674//molecular_function;GO:0003824//catalytic activity;GO:0003924//GTPase activity;GO:0016462//pyrophosphatase activity;GO:0016787//hydrolase activity;GO:0016817//hydrolase activity, acting on acid anhydrides;GO:0016818//hydrolase activity, acting on acid anhydrides, in phosphorus-containing anhydrides;GO:0017111//nucleoside-triphosphatase activity;	-
LOC119630945	NW_023637978.1	281	6893	+	2382	LOC119630945	GO:0000166;GO:0000774;GO:0003674;GO:0005488;GO:0005515;GO:0005575;GO:0005622;GO:0005623;GO:0005634;GO:0005730;GO:0005737;GO:0005829;GO:0006457;GO:0006807;GO:0007275;GO:0007517;GO:0008092;GO:0008150;GO:0008152;GO:0009892;GO:0009893;GO:0009894;GO:0009896;GO:0009987;GO:0010468;GO:0010604;GO:0010605;GO:0010628;GO:0010954;GO:0016203;GO:0017076;GO:0019222;GO:0019538;GO:0019899;GO:0030016;GO:0030017;GO:…	K09556	opiNOG03762;opiNOG15825	OS	sp|Q91YN9|BAG2_MOUSE BAG family molecular chaperone regulator 2 OS=Mus musculus OX=10090 GN=Bag2 PE=1 SV=1	XP_037877407.1 BAG family molecular chaperone regulator 2-like, partial [Bombyx mori]	GO:0006457//protein folding;GO:0006807//nitrogen compound metabolic process;GO:0007275//multicellular organism development;GO:0007517//muscle organ development;GO:0008150//biological_process;GO:0008152//metabolic process;GO:0009892//negative regulation of metabolic process;GO:0009893//positive regulation of metabolic process;GO:0009894//regulation of catabolic process;GO:0009896//positive regulat…	GO:0005575//cellular_component;GO:0005622//intracellular anatomical structure;GO:0005623//obsolete cell;GO:0005634//nucleus;GO:0005730//nucleolus;GO:0005737//cytoplasm;GO:0005829//cytosol;GO:0030016//myofibril;GO:0030017//sarcomere;GO:0030424//axon;GO:0030425//dendrite;GO:0031430//M band;GO:0031672//A band;GO:0031974//membrane-enclosed lumen;GO:0031981//nuclear lumen;GO:0032991//protein-containin…	GO:0000166//nucleotide binding;GO:0000774//adenyl-nucleotide exchange factor activity;GO:0003674//molecular_function;GO:0005488//binding;GO:0005515//protein binding;GO:0008092//cytoskeletal protein binding;GO:0017076//purine nucleotide binding;GO:0019899//enzyme binding;GO:0030234//enzyme regulator activity;GO:0030554//adenyl nucleotide binding;GO:0031072//heat shock protein binding;GO:0031625//u…	ko04141(Protein processing in endoplasmic reticulum)
LOC101746233	NW_023637977.1	10080	28462	+	2375	LOC101746233	GO:0003674;GO:0004888;GO:0004930;GO:0005575;GO:0007154;GO:0007165;GO:0007186;GO:0008150;GO:0009987;GO:0016020;GO:0016021;GO:0023052;GO:0031224;GO:0038023;GO:0044425;GO:0050789;GO:0050794;GO:0050896;GO:0051716;GO:0060089;GO:0065007	-	lepNOG12727;meNOG59589;opiNOG27991	RS	-	XP_037877404.1 uncharacterized protein LOC101746233 isoform X1 [Bombyx mori]	GO:0007154//cell communication;GO:0007165//signal transduction;GO:0007186//G protein-coupled receptor signaling pathway;GO:0008150//biological_process;GO:0009987//cellular process;GO:0023052//signaling;GO:0050789//regulation of biological process;GO:0050794//regulation of cellular process;GO:0050896//response to stimulus;GO:0051716//cellular response to stimulus;GO:0065007//biological regulation;	GO:0005575//cellular_component;GO:0016020//membrane;GO:0016021//integral component of membrane;GO:0031224//intrinsic component of membrane;GO:0044425//obsolete membrane part;	GO:0003674//molecular_function;GO:0004888//transmembrane signaling receptor activity;GO:0004930//G protein-coupled receptor activity;GO:0038023//signaling receptor activity;GO:0060089//molecular transducer activity;	-
LOC119630943	NW_023637976.1	27515	29419	+	1905	LOC119630943	GO:0003674;GO:0004888;GO:0004930;GO:0005575;GO:0007154;GO:0007165;GO:0007186;GO:0008150;GO:0009987;GO:0016020;GO:0016021;GO:0023052;GO:0031224;GO:0038023;GO:0044425;GO:0050789;GO:0050794;GO:0050896;GO:0051716;GO:0060089;GO:0065007	-	lepNOG12727;meNOG59589;opiNOG27991	RS	-	XP_037877404.1 uncharacterized protein LOC101746233 isoform X1 [Bombyx mori]	GO:0007154//cell communication;GO:0007165//signal transduction;GO:0007186//G protein-coupled receptor signaling pathway;GO:0008150//biological_process;GO:0009987//cellular process;GO:0023052//signaling;GO:0050789//regulation of biological process;GO:0050794//regulation of cellular process;GO:0050896//response to stimulus;GO:0051716//cellular response to stimulus;GO:0065007//biological regulation;	GO:0005575//cellular_component;GO:0016020//membrane;GO:0016021//integral component of membrane;GO:0031224//intrinsic component of membrane;GO:0044425//obsolete membrane part;	GO:0003674//molecular_function;GO:0004888//transmembrane signaling receptor activity;GO:0004930//G protein-coupled receptor activity;GO:0038023//signaling receptor activity;GO:0060089//molecular transducer activity;	-
LOC119630938	NW_023637976.1	20380	24497	+	4118	LOC119630938	GO:0003674;GO:0004888;GO:0004930;GO:0005575;GO:0007154;GO:0007165;GO:0007186;GO:0008150;GO:0009987;GO:0016020;GO:0016021;GO:0023052;GO:0031224;GO:0038023;GO:0044425;GO:0050789;GO:0050794;GO:0050896;GO:0051716;GO:0060089;GO:0065007	-	lepNOG12727;meNOG59589;opiNOG27991	RS	-	XP_037877404.1 uncharacterized protein LOC101746233 isoform X1 [Bombyx mori]	GO:0007154//cell communication;GO:0007165//signal transduction;GO:0007186//G protein-coupled receptor signaling pathway;GO:0008150//biological_process;GO:0009987//cellular process;GO:0023052//signaling;GO:0050789//regulation of biological process;GO:0050794//regulation of cellular process;GO:0050896//response to stimulus;GO:0051716//cellular response to stimulus;GO:0065007//biological regulation;	GO:0005575//cellular_component;GO:0016020//membrane;GO:0016021//integral component of membrane;GO:0031224//intrinsic component of membrane;GO:0044425//obsolete membrane part;	GO:0003674//molecular_function;GO:0004888//transmembrane signaling receptor activity;GO:0004930//G protein-coupled receptor activity;GO:0038023//signaling receptor activity;GO:0060089//molecular transducer activity;	-
LOC119630940	NW_023637976.1	19374	19530	+	157	LOC119630940	GO:0003674;GO:0004888;GO:0004930;GO:0005575;GO:0007154;GO:0007165;GO:0007186;GO:0008150;GO:0009987;GO:0016020;GO:0016021;GO:0023052;GO:0031224;GO:0038023;GO:0044425;GO:0050789;GO:0050794;GO:0050896;GO:0051716;GO:0060089;GO:0065007	-	lepNOG12727;meNOG59589;opiNOG27991	RS	-	XP_037877404.1 uncharacterized protein LOC101746233 isoform X1 [Bombyx mori]	GO:0007154//cell communication;GO:0007165//signal transduction;GO:0007186//G protein-coupled receptor signaling pathway;GO:0008150//biological_process;GO:0009987//cellular process;GO:0023052//signaling;GO:0050789//regulation of biological process;GO:0050794//regulation of cellular process;GO:0050896//response to stimulus;GO:0051716//cellular response to stimulus;GO:0065007//biological regulation;	GO:0005575//cellular_component;GO:0016020//membrane;GO:0016021//integral component of membrane;GO:0031224//intrinsic component of membrane;GO:0044425//obsolete membrane part;	GO:0003674//molecular_function;GO:0004888//transmembrane signaling receptor activity;GO:0004930//G protein-coupled receptor activity;GO:0038023//signaling receptor activity;GO:0060089//molecular transducer activity;	-
LOC119630942	NW_023637976.1	16706	18613	+	1908	LOC119630942	GO:0003674;GO:0004888;GO:0004930;GO:0005575;GO:0007154;GO:0007165;GO:0007186;GO:0008150;GO:0009987;GO:0016020;GO:0016021;GO:0023052;GO:0031224;GO:0038023;GO:0044425;GO:0050789;GO:0050794;GO:0050896;GO:0051716;GO:0060089;GO:0065007	-	lepNOG12727;meNOG59589;opiNOG27991	RS	-	XP_037877404.1 uncharacterized protein LOC101746233 isoform X1 [Bombyx mori]	GO:0007154//cell communication;GO:0007165//signal transduction;GO:0007186//G protein-coupled receptor signaling pathway;GO:0008150//biological_process;GO:0009987//cellular process;GO:0023052//signaling;GO:0050789//regulation of biological process;GO:0050794//regulation of cellular process;GO:0050896//response to stimulus;GO:0051716//cellular response to stimulus;GO:0065007//biological regulation;	GO:0005575//cellular_component;GO:0016020//membrane;GO:0016021//integral component of membrane;GO:0031224//intrinsic component of membrane;GO:0044425//obsolete membrane part;	GO:0003674//molecular_function;GO:0004888//transmembrane signaling receptor activity;GO:0004930//G protein-coupled receptor activity;GO:0038023//signaling receptor activity;GO:0060089//molecular transducer activity;	-
LOC119630937	NW_023637976.1	9557	13674	+	4118	LOC119630937	GO:0003674;GO:0004888;GO:0004930;GO:0005575;GO:0007154;GO:0007165;GO:0007186;GO:0008150;GO:0009987;GO:0016020;GO:0016021;GO:0023052;GO:0031224;GO:0038023;GO:0044425;GO:0050789;GO:0050794;GO:0050896;GO:0051716;GO:0060089;GO:0065007	-	lepNOG12727;meNOG59589;opiNOG27991	RS	-	XP_037877404.1 uncharacterized protein LOC101746233 isoform X1 [Bombyx mori]	GO:0007154//cell communication;GO:0007165//signal transduction;GO:0007186//G protein-coupled receptor signaling pathway;GO:0008150//biological_process;GO:0009987//cellular process;GO:0023052//signaling;GO:0050789//regulation of biological process;GO:0050794//regulation of cellular process;GO:0050896//response to stimulus;GO:0051716//cellular response to stimulus;GO:0065007//biological regulation;	GO:0005575//cellular_component;GO:0016020//membrane;GO:0016021//integral component of membrane;GO:0031224//intrinsic component of membrane;GO:0044425//obsolete membrane part;	GO:0003674//molecular_function;GO:0004888//transmembrane signaling receptor activity;GO:0004930//G protein-coupled receptor activity;GO:0038023//signaling receptor activity;GO:0060089//molecular transducer activity;	-
LOC119630936	NW_023637976.1	8551	8707	+	157	LOC119630936	GO:0003674;GO:0004888;GO:0004930;GO:0005575;GO:0007154;GO:0007165;GO:0007186;GO:0008150;GO:0009987;GO:0016020;GO:0016021;GO:0023052;GO:0031224;GO:0038023;GO:0044425;GO:0050789;GO:0050794;GO:0050896;GO:0051716;GO:0060089;GO:0065007	-	lepNOG12727;meNOG59589;opiNOG27991	RS	-	XP_037877404.1 uncharacterized protein LOC101746233 isoform X1 [Bombyx mori]	GO:0007154//cell communication;GO:0007165//signal transduction;GO:0007186//G protein-coupled receptor signaling pathway;GO:0008150//biological_process;GO:0009987//cellular process;GO:0023052//signaling;GO:0050789//regulation of biological process;GO:0050794//regulation of cellular process;GO:0050896//response to stimulus;GO:0051716//cellular response to stimulus;GO:0065007//biological regulation;	GO:0005575//cellular_component;GO:0016020//membrane;GO:0016021//integral component of membrane;GO:0031224//intrinsic component of membrane;GO:0044425//obsolete membrane part;	GO:0003674//molecular_function;GO:0004888//transmembrane signaling receptor activity;GO:0004930//G protein-coupled receptor activity;GO:0038023//signaling receptor activity;GO:0060089//molecular transducer activity;	-
LOC119630941	NW_023637976.1	5882	7789	+	1908	LOC119630941	GO:0003674;GO:0004888;GO:0004930;GO:0005575;GO:0007154;GO:0007165;GO:0007186;GO:0008150;GO:0009987;GO:0016020;GO:0016021;GO:0023052;GO:0031224;GO:0038023;GO:0044425;GO:0050789;GO:0050794;GO:0050896;GO:0051716;GO:0060089;GO:0065007	-	lepNOG12727;meNOG59589;opiNOG27991	RS	-	XP_037877404.1 uncharacterized protein LOC101746233 isoform X1 [Bombyx mori]	GO:0007154//cell communication;GO:0007165//signal transduction;GO:0007186//G protein-coupled receptor signaling pathway;GO:0008150//biological_process;GO:0009987//cellular process;GO:0023052//signaling;GO:0050789//regulation of biological process;GO:0050794//regulation of cellular process;GO:0050896//response to stimulus;GO:0051716//cellular response to stimulus;GO:0065007//biological regulation;	GO:0005575//cellular_component;GO:0016020//membrane;GO:0016021//integral component of membrane;GO:0031224//intrinsic component of membrane;GO:0044425//obsolete membrane part;	GO:0003674//molecular_function;GO:0004888//transmembrane signaling receptor activity;GO:0004930//G protein-coupled receptor activity;GO:0038023//signaling receptor activity;GO:0060089//molecular transducer activity;	-
Or-65	NW_023637974.1	15612	23107	-	1788	Or-65	-	K08471	opiNOG69009;meNOG45061	SR	sp|Q9V589|OR45B_DROME Odorant receptor 45b OS=Drosophila melanogaster OX=7227 GN=Or45b PE=3 SV=1	NP_001166622.1 olfactory receptor 65 [Bombyx mori]	-	-	-	-
Bmp-005136	NW_023637974.1	13189	15691	+	990	Bmp-005136	-	-	opiNOG30481	S	sp|Q0VG49|CO061_MOUSE Uncharacterized protein C15orf61 homolog OS=Mus musculus OX=10090 PE=2 SV=2	XP_012550092.1 uncharacterized protein LOC100101190 isoform X6 [Bombyx mori]	-	-	-	-
LOC119630931	NW_023637973.1	13888	19221	-	3749	LOC119630931	-	-	meNOG55163;opiNOG52993	S	sp|Q7M3K2|PELET_DROME Transposable element P transposase OS=Drosophila melanogaster OX=7227 GN=T PE=1 SV=2	XP_037867082.1 uncharacterized protein LOC119628546 isoform X1 [Bombyx mori]	-	-	-	-
LOC119630929	NW_023637972.1	13245	14508	+	1264	LOC119630929	GO:0000228;GO:0000785;GO:0000790;GO:0003674;GO:0004857;GO:0004864;GO:0005488;GO:0005515;GO:0005575;GO:0005622;GO:0005623;GO:0005634;GO:0005654;GO:0005694;GO:0006606;GO:0006810;GO:0006886;GO:0006913;GO:0007346;GO:0008104;GO:0008150;GO:0008152;GO:0008157;GO:0008287;GO:0009892;GO:0009893;GO:0010467;GO:0010563;GO:0010564;GO:0010604;GO:0010605;GO:0010638;GO:0010656;GO:0010660;GO:0010662;GO:0010664;GO:…	K17552	opiNOG14047	R	sp|Q6GLQ4|PP1RA_XENLA Serine/threonine-protein phosphatase 1 regulatory subunit 10 OS=Xenopus laevis OX=8355 GN=ppp1r10 PE=2 SV=1	XP_037877391.1 serine/threonine-protein phosphatase 1 regulatory subunit 10-like, partial [Bombyx mori]	GO:0006606//protein import into nucleus;GO:0006810//transport;GO:0006886//intracellular protein transport;GO:0006913//nucleocytoplasmic transport;GO:0007346//regulation of mitotic cell cycle;GO:0008104//protein localization;GO:0008150//biological_process;GO:0008152//metabolic process;GO:0009892//negative regulation of metabolic process;GO:0009893//positive regulation of metabolic process;GO:00104…	GO:0000228//nuclear chromosome;GO:0000785//chromatin;GO:0005575//cellular_component;GO:0005622//intracellular anatomical structure;GO:0005623//obsolete cell;GO:0005634//nucleus;GO:0005654//nucleoplasm;GO:0005694//chromosome;GO:0008287//protein serine/threonine phosphatase complex;GO:0016604//nuclear body;GO:0031974//membrane-enclosed lumen;GO:0031981//nuclear lumen;GO:0032991//protein-containing …	GO:0003674//molecular_function;GO:0004857//enzyme inhibitor activity;GO:0004864//protein phosphatase inhibitor activity;GO:0005488//binding;GO:0005515//protein binding;GO:0008157//protein phosphatase 1 binding;GO:0019208//phosphatase regulator activity;GO:0019212//phosphatase inhibitor activity;GO:0019888//protein phosphatase regulator activity;GO:0019899//enzyme binding;GO:0019902//phosphatase b…	-
LOC119630930	NW_023637972.1	5066	13357	+	2182	LOC119630930	GO:0003674;GO:0003824;GO:0005488;GO:0005515;GO:0005575;GO:0005622;GO:0005623;GO:0005737;GO:0005829;GO:0006629;GO:0006644;GO:0006650;GO:0006793;GO:0006796;GO:0006873;GO:0007275;GO:0007517;GO:0007519;GO:0008081;GO:0008092;GO:0008150;GO:0008152;GO:0008889;GO:0009056;GO:0009395;GO:0009888;GO:0009987;GO:0014706;GO:0016042;GO:0016787;GO:0016788;GO:0017022;GO:0019637;GO:0019725;GO:0030002;GO:0030320;GO:…	K18695	opiNOG02825	R	sp|Q9NPB8|GPCP1_HUMAN Glycerophosphocholine phosphodiesterase GPCPD1 OS=Homo sapiens OX=9606 GN=GPCPD1 PE=1 SV=2	XP_037877397.1 glycerophosphocholine phosphodiesterase GPCPD1-like isoform X6 [Bombyx mori]	GO:0006629//lipid metabolic process;GO:0006644//phospholipid metabolic process;GO:0006650//glycerophospholipid metabolic process;GO:0006793//phosphorus metabolic process;GO:0006796//phosphate-containing compound metabolic process;GO:0006873//cellular ion homeostasis;GO:0007275//multicellular organism development;GO:0007517//muscle organ development;GO:0007519//skeletal muscle tissue development;G…	GO:0005575//cellular_component;GO:0005622//intracellular anatomical structure;GO:0005623//obsolete cell;GO:0005737//cytoplasm;GO:0005829//cytosol;GO:0044424//obsolete intracellular part;GO:0044444//obsolete cytoplasmic part;GO:0044464//obsolete cell part;	GO:0003674//molecular_function;GO:0003824//catalytic activity;GO:0005488//binding;GO:0005515//protein binding;GO:0008081//phosphoric diester hydrolase activity;GO:0008092//cytoskeletal protein binding;GO:0008889//glycerophosphodiester phosphodiesterase activity;GO:0016787//hydrolase activity;GO:0016788//hydrolase activity, acting on ester bonds;GO:0017022//myosin binding;GO:0042578//phosphoric es…	ko00564(Glycerophospholipid metabolism)
LOC110386546	NW_023637970.1	1886	18053	+	3212	LOC110386546	GO:0000045;GO:0001501;GO:0001738;GO:0001838;GO:0001841;GO:0001843;GO:0002009;GO:0003002;GO:0003674;GO:0003824;GO:0003924;GO:0005575;GO:0005622;GO:0005623;GO:0005737;GO:0005768;GO:0005773;GO:0005776;GO:0005813;GO:0005815;GO:0005829;GO:0005856;GO:0005886;GO:0006139;GO:0006163;GO:0006725;GO:0006753;GO:0006793;GO:0006796;GO:0006807;GO:0006810;GO:0006914;GO:0006950;GO:0006952;GO:0006968;GO:0006996;GO:…	K06234	opiNOG10434	U	sp|Q9ULC3|RAB23_HUMAN Ras-related protein Rab-23 OS=Homo sapiens OX=9606 GN=RAB23 PE=1 SV=1	XP_028025292.1 ras-related protein Rab-23 [Bombyx mandarina]	GO:0000045//autophagosome assembly;GO:0001501//skeletal system development;GO:0001738//morphogenesis of a polarized epithelium;GO:0001838//embryonic epithelial tube formation;GO:0001841//neural tube formation;GO:0001843//neural tube closure;GO:0002009//morphogenesis of an epithelium;GO:0003002//regionalization;GO:0006139//nucleobase-containing compound metabolic process;GO:0006163//purine nucleot…	GO:0005575//cellular_component;GO:0005622//intracellular anatomical structure;GO:0005623//obsolete cell;GO:0005737//cytoplasm;GO:0005768//endosome;GO:0005773//vacuole;GO:0005776//autophagosome;GO:0005813//centrosome;GO:0005815//microtubule organizing center;GO:0005829//cytosol;GO:0005856//cytoskeleton;GO:0005886//plasma membrane;GO:0010008//endosome membrane;GO:0012505//endomembrane system;GO:001…	GO:0003674//molecular_function;GO:0003824//catalytic activity;GO:0003924//GTPase activity;GO:0016462//pyrophosphatase activity;GO:0016787//hydrolase activity;GO:0016817//hydrolase activity, acting on acid anhydrides;GO:0016818//hydrolase activity, acting on acid anhydrides, in phosphorus-containing anhydrides;GO:0017111//nucleoside-triphosphatase activity;	-
LOC119630927	NW_023637969.1	28452	30121	+	710	LOC119630927	-	-	opiNOG30481	S	sp|A6NNL5|CO061_HUMAN Uncharacterized protein C15orf61 OS=Homo sapiens OX=9606 GN=C15orf61 PE=2 SV=2	XP_037877389.1 uncharacterized protein C15orf61-like isoform X2 [Bombyx mori]	-	-	-	-
LOC119628360	NW_023637969.1	14879	22515	+	1817	LOC119628360	-	K09255	opiNOG12613;KOG0504	KR	-	XP_004933875.3 uncharacterized protein LOC101738420 [Bombyx mori]	-	-	-	-
LOC105841852	NW_023637967.1	2841	11521	-	940	LOC105841852	GO:0001654;GO:0001745;GO:0003674;GO:0003676;GO:0003677;GO:0005488;GO:0006355;GO:0006629;GO:0006950;GO:0006996;GO:0007033;GO:0007040;GO:0007154;GO:0007275;GO:0007423;GO:0008150;GO:0008152;GO:0009056;GO:0009267;GO:0009605;GO:0009653;GO:0009887;GO:0009889;GO:0009891;GO:0009893;GO:0009894;GO:0009896;GO:0009987;GO:0009991;GO:0010468;GO:0010506;GO:0010508;GO:0010556;GO:0010557;GO:0010604;GO:0010628;GO:…	-	meNOG62917;opiNOG06595;opiNOG46979	RK	sp|Q64092|TFE3_MOUSE Transcription factor E3 OS=Mus musculus OX=10090 GN=Tfe3 PE=1 SV=2	XP_037877386.1 microphthalmia-associated transcription factor [Bombyx mori]	GO:0001654//eye development;GO:0001745//compound eye morphogenesis;GO:0006355//regulation of transcription, DNA-templated;GO:0006629//lipid metabolic process;GO:0006950//response to stress;GO:0006996//organelle organization;GO:0007033//vacuole organization;GO:0007040//lysosome organization;GO:0007154//cell communication;GO:0007275//multicellular organism development;GO:0007423//sensory organ deve…	-	GO:0003674//molecular_function;GO:0003676//nucleic acid binding;GO:0003677//DNA binding;GO:0005488//binding;GO:0043565//sequence-specific DNA binding;GO:0097159//organic cyclic compound binding;GO:1901363//heterocyclic compound binding;	-
LOC119630925	NW_023637965.1	19847	28052	-	1655	LOC119630925	GO:0003674;GO:0005488;GO:0008270;GO:0043167;GO:0043169;GO:0046872;GO:0046914	-	opiNOG01522	A	sp|Q32L65|MARH2_BOVIN E3 ubiquitin-protein ligase MARCHF2 OS=Bos taurus OX=9913 GN=MARCHF2 PE=2 SV=1	XP_037877382.1 uncharacterized protein LOC119630925 isoform X1 [Bombyx mori]	-	-	GO:0003674//molecular_function;GO:0005488//binding;GO:0008270//zinc ion binding;GO:0043167//ion binding;GO:0043169//cation binding;GO:0046872//metal ion binding;GO:0046914//transition metal ion binding;	-
LOC119630924	NW_023637965.1	9122	16712	-	1365	LOC119630924	GO:0003674;GO:0005488;GO:0008270;GO:0043167;GO:0043169;GO:0046872;GO:0046914	-	opiNOG01522	A	sp|Q32L65|MARH2_BOVIN E3 ubiquitin-protein ligase MARCHF2 OS=Bos taurus OX=9913 GN=MARCHF2 PE=2 SV=1	XP_037877381.1 E3 ubiquitin-protein ligase MARCHF4-like [Bombyx mori]	-	-	GO:0003674//molecular_function;GO:0005488//binding;GO:0008270//zinc ion binding;GO:0043167//ion binding;GO:0043169//cation binding;GO:0046872//metal ion binding;GO:0046914//transition metal ion binding;	-
LOC101744112	NW_023637963.1	8844	21333	-	2011	LOC101744112	-	-	opiNOG66507;opiNOG09516;KOG1721	RK	-	XP_004923502.2 zinc finger protein 484 [Bombyx mori]	-	-	-	-
LOC119630922	NW_023637962.1	20974	31806	-	8046	LOC119630922	-	-	-	-	-	XP_037877379.1 uncharacterized PE-PGRS family protein PE_PGRS54-like, partial [Bombyx mori]	-	-	-	-
LOC119630923	NW_023637962.1	10935	15008	+	384	LOC119630923	-	-	-	-	-	XP_037877380.1 WAS/WASL-interacting protein family member 3-like, partial [Bombyx mori]	-	-	-	-
LOC119630920	NW_023637961.1	29612	29908	-	297	LOC119630920	-	-	opiNOG20385;opiNOG60752	R	-	XP_037867939.1 uncharacterized protein LOC119628718, partial [Bombyx mori]	-	-	-	-
LOC119630919	NW_023637961.1	22543	23475	-	933	LOC119630919	-	-	opiNOG60752;opiNOG20385;opiNOG32470	R	sp|P16425|Y2R2_DROME Putative 115 kDa protein in type-1 retrotransposable element R1DM OS=Drosophila melanogaster OX=7227 GN=R1A1-element\ORF2 PE=4 SV=1	XP_037877376.1 uncharacterized protein LOC119630919, partial [Bombyx mori]	-	-	-	-
LOC119630918	NW_023637961.1	20421	21365	+	945	LOC119630918	-	-	opiNOG32470;opiNOG60752;opiNOG20385	R	sp|P16425|Y2R2_DROME Putative 115 kDa protein in type-1 retrotransposable element R1DM OS=Drosophila melanogaster OX=7227 GN=R1A1-element\ORF2 PE=4 SV=1	XP_037877375.1 uncharacterized protein LOC119630918, partial [Bombyx mori]	-	-	-	-
LOC119630921	NW_023637961.1	18572	19024	-	453	LOC119630921	-	-	opiNOG68198;meNOG46516;opiNOG72668;opiNOG72450	RS	-	XP_037877378.1 uncharacterized protein LOC119630921 [Bombyx mori]	-	-	-	-
LOC119628321	NW_023637960.1	19463	26625	+	3419	LOC119628321	GO:0000003;GO:0001932;GO:0001934;GO:0002064;GO:0002065;GO:0002066;GO:0003006;GO:0003674;GO:0005488;GO:0005515;GO:0005575;GO:0005622;GO:0005623;GO:0005634;GO:0005730;GO:0005737;GO:0005813;GO:0005815;GO:0005829;GO:0005856;GO:0005886;GO:0006915;GO:0007059;GO:0007154;GO:0007165;GO:0007275;GO:0007276;GO:0007281;GO:0007292;GO:0008047;GO:0008150;GO:0008219;GO:0008283;GO:0009888;GO:0009893;GO:0009987;GO:…	K06685	opiNOG07643	D	sp|Q95RA8|MOB1_DROME MOB kinase activator-like 1 OS=Drosophila melanogaster OX=7227 GN=mats PE=1 SV=1	XP_004926597.1 MOB kinase activator-like 1 [Bombyx mori]	GO:0000003//reproduction;GO:0001932//regulation of protein phosphorylation;GO:0001934//positive regulation of protein phosphorylation;GO:0002064//epithelial cell development;GO:0002065//columnar/cuboidal epithelial cell differentiation;GO:0002066//columnar/cuboidal epithelial cell development;GO:0003006//developmental process involved in reproduction;GO:0006915//apoptotic process;GO:0007059//chro…	GO:0005575//cellular_component;GO:0005622//intracellular anatomical structure;GO:0005623//obsolete cell;GO:0005634//nucleus;GO:0005730//nucleolus;GO:0005737//cytoplasm;GO:0005813//centrosome;GO:0005815//microtubule organizing center;GO:0005829//cytosol;GO:0005856//cytoskeleton;GO:0005886//plasma membrane;GO:0015630//microtubule cytoskeleton;GO:0016020//membrane;GO:0031974//membrane-enclosed lumen…	GO:0003674//molecular_function;GO:0005488//binding;GO:0005515//protein binding;GO:0008047//enzyme activator activity;GO:0019207//kinase regulator activity;GO:0019209//kinase activator activity;GO:0019887//protein kinase regulator activity;GO:0019899//enzyme binding;GO:0019900//kinase binding;GO:0019901//protein kinase binding;GO:0030234//enzyme regulator activity;GO:0030295//protein kinase activa…	ko04392(Hippo signaling pathway - multiple species);ko04391(Hippo signaling pathway - fly)
LOC119630916	NW_023637960.1	10526	12903	-	407	LOC119630916	-	K03948	opiNOG37850;opiNOG39139	C	sp|Q62425|NDUA4_MOUSE Cytochrome c oxidase subunit NDUFA4 OS=Mus musculus OX=10090 GN=Ndufa4 PE=1 SV=2	XP_028035175.1 cytochrome c oxidase subunit NDUFA4 [Bombyx mandarina]	-	-	-	ko00190(Oxidative phosphorylation)
LOC119630917	NW_023637960.1	3485	10108	+	3063	LOC119630917	GO:0000003;GO:0000278;GO:0000281;GO:0000910;GO:0000912;GO:0000915;GO:0000920;GO:0001664;GO:0001772;GO:0001932;GO:0001934;GO:0003006;GO:0003674;GO:0005102;GO:0005112;GO:0005488;GO:0005515;GO:0005575;GO:0005576;GO:0005615;GO:0005622;GO:0005623;GO:0005737;GO:0005768;GO:0005770;GO:0005771;GO:0005783;GO:0005813;GO:0005815;GO:0005829;GO:0005856;GO:0005886;GO:0006508;GO:0006511;GO:0006807;GO:0006810;GO:…	K12200	meNOG05793	R	-	XP_037877374.1 atherin-like, partial [Bombyx mori]	GO:0000003//reproduction;GO:0000278//mitotic cell cycle;GO:0000281//mitotic cytokinesis;GO:0000910//cytokinesis;GO:0000912//assembly of actomyosin apparatus involved in cytokinesis;GO:0000915//actomyosin contractile ring assembly;GO:0000920//septum digestion after cytokinesis;GO:0001932//regulation of protein phosphorylation;GO:0001934//positive regulation of protein phosphorylation;GO:0003006//d…	GO:0001772//immunological synapse;GO:0005575//cellular_component;GO:0005576//extracellular region;GO:0005615//extracellular space;GO:0005622//intracellular anatomical structure;GO:0005623//obsolete cell;GO:0005737//cytoplasm;GO:0005768//endosome;GO:0005770//late endosome;GO:0005771//multivesicular body;GO:0005783//endoplasmic reticulum;GO:0005813//centrosome;GO:0005815//microtubule organizing cen…	GO:0001664//G protein-coupled receptor binding;GO:0003674//molecular_function;GO:0005102//signaling receptor binding;GO:0005112//Notch binding;GO:0005488//binding;GO:0005515//protein binding;GO:0008022//protein C-terminus binding;GO:0017124//SH3 domain binding;GO:0019904//protein domain specific binding;GO:0031871//proteinase activated receptor binding;GO:0042802//identical protein binding;GO:004…	ko04144(Endocytosis)
LOC119630913	NW_023637959.1	24311	24467	+	157	LOC119630913	GO:0000003;GO:0000278;GO:0000281;GO:0000910;GO:0000912;GO:0000915;GO:0000920;GO:0001664;GO:0001772;GO:0001932;GO:0001934;GO:0003006;GO:0003674;GO:0005102;GO:0005112;GO:0005488;GO:0005515;GO:0005575;GO:0005576;GO:0005615;GO:0005622;GO:0005623;GO:0005737;GO:0005768;GO:0005770;GO:0005771;GO:0005783;GO:0005813;GO:0005815;GO:0005829;GO:0005856;GO:0005886;GO:0006508;GO:0006511;GO:0006807;GO:0006810;GO:…	K12200	meNOG05793	R	-	XP_037877374.1 atherin-like, partial [Bombyx mori]	GO:0000003//reproduction;GO:0000278//mitotic cell cycle;GO:0000281//mitotic cytokinesis;GO:0000910//cytokinesis;GO:0000912//assembly of actomyosin apparatus involved in cytokinesis;GO:0000915//actomyosin contractile ring assembly;GO:0000920//septum digestion after cytokinesis;GO:0001932//regulation of protein phosphorylation;GO:0001934//positive regulation of protein phosphorylation;GO:0003006//d…	GO:0001772//immunological synapse;GO:0005575//cellular_component;GO:0005576//extracellular region;GO:0005615//extracellular space;GO:0005622//intracellular anatomical structure;GO:0005623//obsolete cell;GO:0005737//cytoplasm;GO:0005768//endosome;GO:0005770//late endosome;GO:0005771//multivesicular body;GO:0005783//endoplasmic reticulum;GO:0005813//centrosome;GO:0005815//microtubule organizing cen…	GO:0001664//G protein-coupled receptor binding;GO:0003674//molecular_function;GO:0005102//signaling receptor binding;GO:0005112//Notch binding;GO:0005488//binding;GO:0005515//protein binding;GO:0008022//protein C-terminus binding;GO:0017124//SH3 domain binding;GO:0019904//protein domain specific binding;GO:0031871//proteinase activated receptor binding;GO:0042802//identical protein binding;GO:004…	ko04144(Endocytosis)
LOC119630914	NW_023637959.1	21643	23550	+	1908	LOC119630914	GO:0000003;GO:0000278;GO:0000281;GO:0000910;GO:0000912;GO:0000915;GO:0000920;GO:0001664;GO:0001772;GO:0001932;GO:0001934;GO:0003006;GO:0003674;GO:0005102;GO:0005112;GO:0005488;GO:0005515;GO:0005575;GO:0005576;GO:0005615;GO:0005622;GO:0005623;GO:0005737;GO:0005768;GO:0005770;GO:0005771;GO:0005783;GO:0005813;GO:0005815;GO:0005829;GO:0005856;GO:0005886;GO:0006508;GO:0006511;GO:0006807;GO:0006810;GO:…	K12200	meNOG05793	R	-	XP_037877374.1 atherin-like, partial [Bombyx mori]	GO:0000003//reproduction;GO:0000278//mitotic cell cycle;GO:0000281//mitotic cytokinesis;GO:0000910//cytokinesis;GO:0000912//assembly of actomyosin apparatus involved in cytokinesis;GO:0000915//actomyosin contractile ring assembly;GO:0000920//septum digestion after cytokinesis;GO:0001932//regulation of protein phosphorylation;GO:0001934//positive regulation of protein phosphorylation;GO:0003006//d…	GO:0001772//immunological synapse;GO:0005575//cellular_component;GO:0005576//extracellular region;GO:0005615//extracellular space;GO:0005622//intracellular anatomical structure;GO:0005623//obsolete cell;GO:0005737//cytoplasm;GO:0005768//endosome;GO:0005770//late endosome;GO:0005771//multivesicular body;GO:0005783//endoplasmic reticulum;GO:0005813//centrosome;GO:0005815//microtubule organizing cen…	GO:0001664//G protein-coupled receptor binding;GO:0003674//molecular_function;GO:0005102//signaling receptor binding;GO:0005112//Notch binding;GO:0005488//binding;GO:0005515//protein binding;GO:0008022//protein C-terminus binding;GO:0017124//SH3 domain binding;GO:0019904//protein domain specific binding;GO:0031871//proteinase activated receptor binding;GO:0042802//identical protein binding;GO:004…	ko04144(Endocytosis)
LOC119630912	NW_023637959.1	10742	11395	+	654	LOC119630912	GO:0000323;GO:0001101;GO:0003333;GO:0003674;GO:0005215;GO:0005342;GO:0005575;GO:0005622;GO:0005623;GO:0005634;GO:0005654;GO:0005737;GO:0005764;GO:0005765;GO:0005768;GO:0005770;GO:0005773;GO:0005774;GO:0006810;GO:0006811;GO:0006820;GO:0006865;GO:0007049;GO:0007050;GO:0008150;GO:0008509;GO:0008514;GO:0009719;GO:0009894;GO:0009966;GO:0009967;GO:0009987;GO:0010033;GO:0010243;GO:0010506;GO:0010646;GO:…	-	opiNOG07770;opiNOG41928	SE	-	XP_037877372.1 uncharacterized protein LOC119630912 [Bombyx mori]	GO:0001101//response to acid chemical;GO:0003333//amino acid transmembrane transport;GO:0006810//transport;GO:0006811//ion transport;GO:0006820//anion transport;GO:0006865//amino acid transport;GO:0007049//cell cycle;GO:0008150//biological_process;GO:0009719//response to endogenous stimulus;GO:0009894//regulation of catabolic process;GO:0009966//regulation of signal transduction;GO:0009967//posit…	GO:0000323//lytic vacuole;GO:0005575//cellular_component;GO:0005622//intracellular anatomical structure;GO:0005623//obsolete cell;GO:0005634//nucleus;GO:0005654//nucleoplasm;GO:0005737//cytoplasm;GO:0005764//lysosome;GO:0005765//lysosomal membrane;GO:0005768//endosome;GO:0005770//late endosome;GO:0005773//vacuole;GO:0005774//vacuolar membrane;GO:0012505//endomembrane system;GO:0016020//membrane;G…	GO:0003674//molecular_function;GO:0005215//transporter activity;GO:0005342//organic acid transmembrane transporter activity;GO:0008509//anion transmembrane transporter activity;GO:0008514//organic anion transmembrane transporter activity;GO:0015075//ion transmembrane transporter activity;GO:0015171//amino acid transmembrane transporter activity;GO:0015318//inorganic molecular entity transmembrane…	-
Mir2778d	NW_023637956.1	24331	24406	-	76	Mir2778d	GO:0000323;GO:0001101;GO:0003333;GO:0003674;GO:0005215;GO:0005342;GO:0005575;GO:0005622;GO:0005623;GO:0005634;GO:0005654;GO:0005737;GO:0005764;GO:0005765;GO:0005768;GO:0005770;GO:0005773;GO:0005774;GO:0006810;GO:0006811;GO:0006820;GO:0006865;GO:0007049;GO:0007050;GO:0008150;GO:0008509;GO:0008514;GO:0009719;GO:0009894;GO:0009966;GO:0009967;GO:0009987;GO:0010033;GO:0010243;GO:0010506;GO:0010646;GO:…	-	opiNOG07770;opiNOG41928	SE	-	XP_037877372.1 uncharacterized protein LOC119630912 [Bombyx mori]	GO:0001101//response to acid chemical;GO:0003333//amino acid transmembrane transport;GO:0006810//transport;GO:0006811//ion transport;GO:0006820//anion transport;GO:0006865//amino acid transport;GO:0007049//cell cycle;GO:0008150//biological_process;GO:0009719//response to endogenous stimulus;GO:0009894//regulation of catabolic process;GO:0009966//regulation of signal transduction;GO:0009967//posit…	GO:0000323//lytic vacuole;GO:0005575//cellular_component;GO:0005622//intracellular anatomical structure;GO:0005623//obsolete cell;GO:0005634//nucleus;GO:0005654//nucleoplasm;GO:0005737//cytoplasm;GO:0005764//lysosome;GO:0005765//lysosomal membrane;GO:0005768//endosome;GO:0005770//late endosome;GO:0005773//vacuole;GO:0005774//vacuolar membrane;GO:0012505//endomembrane system;GO:0016020//membrane;G…	GO:0003674//molecular_function;GO:0005215//transporter activity;GO:0005342//organic acid transmembrane transporter activity;GO:0008509//anion transmembrane transporter activity;GO:0008514//organic anion transmembrane transporter activity;GO:0015075//ion transmembrane transporter activity;GO:0015171//amino acid transmembrane transporter activity;GO:0015318//inorganic molecular entity transmembrane…	-
LOC119630908	NW_023637955.1	27756	28648	-	565	LOC119630908	-	-	-	-	-	XP_037877367.1 uncharacterized protein LOC119630908 [Bombyx mori]	-	-	-	-
LOC119630911	NW_023637955.1	25662	26582	-	921	LOC119630911	-	-	veNOG18849	R	sp|Q96DM1|PGBD4_HUMAN PiggyBac transposable element-derived protein 4 OS=Homo sapiens OX=9606 GN=PGBD4 PE=2 SV=3	XP_037877371.1 piggyBac transposable element-derived protein 4-like [Bombyx mori]	-	-	-	-
LOC119630909	NW_023637955.1	17858	32907	+	510	LOC119630909	-	-	-	-	-	XP_037877368.1 uncharacterized protein LOC119630909, partial [Bombyx mori]	-	-	-	-
LOC119630910	NW_023637955.1	12236	17577	+	3757	LOC119630910	-	-	meNOG55163;opiNOG52993	S	sp|Q7M3K2|PELET_DROME Transposable element P transposase OS=Drosophila melanogaster OX=7227 GN=T PE=1 SV=2	XP_037867083.1 uncharacterized protein LOC119628546 isoform X2 [Bombyx mori]	-	-	-	-
LOC119630905	NW_023637954.1	30128	30284	+	157	LOC119630905	-	-	meNOG55163;opiNOG52993	S	sp|Q7M3K2|PELET_DROME Transposable element P transposase OS=Drosophila melanogaster OX=7227 GN=T PE=1 SV=2	XP_037867083.1 uncharacterized protein LOC119628546 isoform X2 [Bombyx mori]	-	-	-	-
LOC119630900	NW_023637954.1	27461	29367	+	1907	LOC119630900	-	-	meNOG55163;opiNOG52993	S	sp|Q7M3K2|PELET_DROME Transposable element P transposase OS=Drosophila melanogaster OX=7227 GN=T PE=1 SV=2	XP_037867083.1 uncharacterized protein LOC119628546 isoform X2 [Bombyx mori]	-	-	-	-
LOC119630902	NW_023637954.1	20327	24444	+	4118	LOC119630902	-	-	meNOG55163;opiNOG52993	S	sp|Q7M3K2|PELET_DROME Transposable element P transposase OS=Drosophila melanogaster OX=7227 GN=T PE=1 SV=2	XP_037867083.1 uncharacterized protein LOC119628546 isoform X2 [Bombyx mori]	-	-	-	-
LOC119630904	NW_023637954.1	19321	19477	+	157	LOC119630904	-	-	meNOG55163;opiNOG52993	S	sp|Q7M3K2|PELET_DROME Transposable element P transposase OS=Drosophila melanogaster OX=7227 GN=T PE=1 SV=2	XP_037867083.1 uncharacterized protein LOC119628546 isoform X2 [Bombyx mori]	-	-	-	-
LOC119630906	NW_023637954.1	16652	18559	+	1908	LOC119630906	-	-	meNOG55163;opiNOG52993	S	sp|Q7M3K2|PELET_DROME Transposable element P transposase OS=Drosophila melanogaster OX=7227 GN=T PE=1 SV=2	XP_037867083.1 uncharacterized protein LOC119628546 isoform X2 [Bombyx mori]	-	-	-	-
LOC119630901	NW_023637954.1	9510	13627	+	4118	LOC119630901	-	-	meNOG55163;opiNOG52993	S	sp|Q7M3K2|PELET_DROME Transposable element P transposase OS=Drosophila melanogaster OX=7227 GN=T PE=1 SV=2	XP_037867083.1 uncharacterized protein LOC119628546 isoform X2 [Bombyx mori]	-	-	-	-
LOC119630899	NW_023637954.1	8504	8660	+	157	LOC119630899	-	-	meNOG55163;opiNOG52993	S	sp|Q7M3K2|PELET_DROME Transposable element P transposase OS=Drosophila melanogaster OX=7227 GN=T PE=1 SV=2	XP_037867083.1 uncharacterized protein LOC119628546 isoform X2 [Bombyx mori]	-	-	-	-
LOC119630907	NW_023637954.1	5836	7742	+	1907	LOC119630907	-	-	meNOG55163;opiNOG52993	S	sp|Q7M3K2|PELET_DROME Transposable element P transposase OS=Drosophila melanogaster OX=7227 GN=T PE=1 SV=2	XP_037867083.1 uncharacterized protein LOC119628546 isoform X2 [Bombyx mori]	-	-	-	-
LOC119630898	NW_023637953.1	3754	11191	+	4813	LOC119630898	-	-	lepNOG11627;opiNOG59983;opiNOG30385;opiNOG54228	R	sp|P16425|Y2R2_DROME Putative 115 kDa protein in type-1 retrotransposable element R1DM OS=Drosophila melanogaster OX=7227 GN=R1A1-element\ORF2 PE=4 SV=1	XP_037877366.1 uncharacterized protein LOC119630898, partial [Bombyx mori]	-	-	-	-
LOC119630896	NW_023637952.1	21783	24107	-	802	LOC119630896	GO:0000245;GO:0000375;GO:0000377;GO:0000387;GO:0000398;GO:0003674;GO:0003676;GO:0003723;GO:0005488;GO:0005575;GO:0005622;GO:0005623;GO:0005634;GO:0005654;GO:0005681;GO:0005682;GO:0005683;GO:0005684;GO:0005685;GO:0005686;GO:0005687;GO:0005689;GO:0005737;GO:0005829;GO:0006139;GO:0006351;GO:0006353;GO:0006366;GO:0006369;GO:0006396;GO:0006397;GO:0006725;GO:0006807;GO:0006810;GO:0006913;GO:0008150;GO:…	K11099	opiNOG41960	A	sp|Q9VXE0|RUXG_DROME Probable small nuclear ribonucleoprotein G OS=Drosophila melanogaster OX=7227 GN=SNRPG PE=1 SV=1	XP_028044231.1 probable small nuclear ribonucleoprotein G [Bombyx mandarina]	GO:0000245//spliceosomal complex assembly;GO:0000375//RNA splicing, via transesterification reactions;GO:0000377//RNA splicing, via transesterification reactions with bulged adenosine as nucleophile;GO:0000387//spliceosomal snRNP assembly;GO:0000398//mRNA splicing, via spliceosome;GO:0006139//nucleobase-containing compound metabolic process;GO:0006351//transcription, DNA-templated;GO:0006353//DNA…	GO:0005575//cellular_component;GO:0005622//intracellular anatomical structure;GO:0005623//obsolete cell;GO:0005634//nucleus;GO:0005654//nucleoplasm;GO:0005681//spliceosomal complex;GO:0005682//U5 snRNP;GO:0005683//U7 snRNP;GO:0005684//U2-type spliceosomal complex;GO:0005685//U1 snRNP;GO:0005686//U2 snRNP;GO:0005687//U4 snRNP;GO:0005689//U12-type spliceosomal complex;GO:0005737//cytoplasm;GO:00058…	GO:0003674//molecular_function;GO:0003676//nucleic acid binding;GO:0003723//RNA binding;GO:0005488//binding;GO:0043021//ribonucleoprotein complex binding;GO:0044877//protein-containing complex binding;GO:0070990//snRNP binding;GO:0097159//organic cyclic compound binding;GO:1901363//heterocyclic compound binding;GO:1990446//U1 snRNP binding;	ko03040(Spliceosome)
LOC119630892	NW_023637951.1	23605	24401	+	797	LOC119630892	GO:0000003;GO:0000165;GO:0000226;GO:0000302;GO:0000502;GO:0001101;GO:0001540;GO:0001558;GO:0001654;GO:0001666;GO:0001817;GO:0001819;GO:0001932;GO:0001933;GO:0002088;GO:0002931;GO:0003008;GO:0003012;GO:0003674;GO:0003779;GO:0004857;GO:0004860;GO:0005080;GO:0005198;GO:0005212;GO:0005488;GO:0005515;GO:0005575;GO:0005622;GO:0005623;GO:0005634;GO:0005654;GO:0005737;GO:0005739;GO:0005759;GO:0005794;GO:…	K09542	opiNOG34870	O	sp|P82147|L2EFL_DROME Protein lethal(2)essential for life OS=Drosophila melanogaster OX=7227 GN=l(2)efl PE=1 SV=1	NP_001037038.1 heat shock protein 20.4 [Bombyx mori]	GO:0000003//reproduction;GO:0000165//MAPK cascade;GO:0000226//microtubule cytoskeleton organization;GO:0000302//response to reactive oxygen species;GO:0001101//response to acid chemical;GO:0001558//regulation of cell growth;GO:0001654//eye development;GO:0001666//response to hypoxia;GO:0001817//regulation of cytokine production;GO:0001819//positive regulation of cytokine production;GO:0001932//re…	GO:0000502//proteasome complex;GO:0005575//cellular_component;GO:0005622//intracellular anatomical structure;GO:0005623//obsolete cell;GO:0005634//nucleus;GO:0005654//nucleoplasm;GO:0005737//cytoplasm;GO:0005739//mitochondrion;GO:0005759//mitochondrial matrix;GO:0005794//Golgi apparatus;GO:0005829//cytosol;GO:0005856//cytoskeleton;GO:0005886//plasma membrane;GO:0009986//cell surface;GO:0012505//e…	GO:0001540//amyloid-beta binding;GO:0003674//molecular_function;GO:0003779//actin binding;GO:0004857//enzyme inhibitor activity;GO:0004860//protein kinase inhibitor activity;GO:0005080//protein kinase C binding;GO:0005198//structural molecule activity;GO:0005212//structural constituent of eye lens;GO:0005488//binding;GO:0005515//protein binding;GO:0008017//microtubule binding;GO:0008047//enzyme a…	ko04213(Longevity regulating pathway - multiple species);ko04141(Protein processing in endoplasmic reticulum)
LOC119630891	NW_023637951.1	18369	19150	-	782	LOC119630891	GO:0000003;GO:0000165;GO:0000226;GO:0000302;GO:0000502;GO:0001101;GO:0001540;GO:0001558;GO:0001654;GO:0001666;GO:0001817;GO:0001819;GO:0001932;GO:0001933;GO:0002088;GO:0002931;GO:0003008;GO:0003012;GO:0003674;GO:0003779;GO:0004857;GO:0004860;GO:0005080;GO:0005198;GO:0005212;GO:0005488;GO:0005515;GO:0005575;GO:0005622;GO:0005623;GO:0005634;GO:0005654;GO:0005737;GO:0005739;GO:0005759;GO:0005794;GO:…	K09542	opiNOG34870	O	sp|P82147|L2EFL_DROME Protein lethal(2)essential for life OS=Drosophila melanogaster OX=7227 GN=l(2)efl PE=1 SV=1	NP_001091794.1 heat shock protein hsp20.8 [Bombyx mori]	GO:0000003//reproduction;GO:0000165//MAPK cascade;GO:0000226//microtubule cytoskeleton organization;GO:0000302//response to reactive oxygen species;GO:0001101//response to acid chemical;GO:0001558//regulation of cell growth;GO:0001654//eye development;GO:0001666//response to hypoxia;GO:0001817//regulation of cytokine production;GO:0001819//positive regulation of cytokine production;GO:0001932//re…	GO:0000502//proteasome complex;GO:0005575//cellular_component;GO:0005622//intracellular anatomical structure;GO:0005623//obsolete cell;GO:0005634//nucleus;GO:0005654//nucleoplasm;GO:0005737//cytoplasm;GO:0005739//mitochondrion;GO:0005759//mitochondrial matrix;GO:0005794//Golgi apparatus;GO:0005829//cytosol;GO:0005856//cytoskeleton;GO:0005886//plasma membrane;GO:0009986//cell surface;GO:0012505//e…	GO:0001540//amyloid-beta binding;GO:0003674//molecular_function;GO:0003779//actin binding;GO:0004857//enzyme inhibitor activity;GO:0004860//protein kinase inhibitor activity;GO:0005080//protein kinase C binding;GO:0005198//structural molecule activity;GO:0005212//structural constituent of eye lens;GO:0005488//binding;GO:0005515//protein binding;GO:0008017//microtubule binding;GO:0008047//enzyme a…	ko04213(Longevity regulating pathway - multiple species);ko04141(Protein processing in endoplasmic reticulum)
LOC119630893	NW_023637951.1	14019	15972	-	788	LOC119630893	-	K09542	opiNOG34870;opiNOG19069;KOG3591	O	sp|P04792|HSPB1_HUMAN Heat shock protein beta-1 OS=Homo sapiens OX=9606 GN=HSPB1 PE=1 SV=2	XP_004923509.1 heat shock protein beta-1 [Bombyx mori]	-	-	-	ko04213(Longevity regulating pathway - multiple species);ko04141(Protein processing in endoplasmic reticulum)
LOC101735402	NW_023637948.1	6966	20620	+	1530	LOC101735402	GO:0003674;GO:0005488;GO:0008270;GO:0043167;GO:0043169;GO:0046872;GO:0046914	K03871	opiNOG01522	A	sp|Q32L65|MARH2_BOVIN E3 ubiquitin-protein ligase MARCHF2 OS=Bos taurus OX=9913 GN=MARCHF2 PE=2 SV=1	XP_037877359.1 uncharacterized protein LOC101735402 [Bombyx mori]	-	-	GO:0003674//molecular_function;GO:0005488//binding;GO:0008270//zinc ion binding;GO:0043167//ion binding;GO:0043169//cation binding;GO:0046872//metal ion binding;GO:0046914//transition metal ion binding;	ko04120(Ubiquitin mediated proteolysis)
LOC119628365	NW_023637947.1	15563	19581	+	2064	LOC119628365	GO:0006950;GO:0008150;GO:0009266;GO:0009409;GO:0009628;GO:0009631;GO:0050896	K19363	opiNOG76402;opiNOG43383;NOG87373	RS	sp|Q8QGW7|LITAF_CHICK Lipopolysaccharide-induced tumor necrosis factor-alpha factor homolog OS=Gallus gallus OX=9031 GN=LITAF PE=2 SV=1	XP_037870913.1 lipopolysaccharide-induced tumor necrosis factor-alpha factor homolog isoform X1 [Bombyx mori]	GO:0006950//response to stress;GO:0008150//biological_process;GO:0009266//response to temperature stimulus;GO:0009409//response to cold;GO:0009628//response to abiotic stimulus;GO:0009631//cold acclimation;GO:0050896//response to stimulus;	-	-	ko04142(Lysosome)
LOC119630888	NW_023637947.1	6302	10143	+	541	LOC119630888	GO:0006950;GO:0008150;GO:0009266;GO:0009409;GO:0009628;GO:0009631;GO:0050896	K19363	NOG87373;opiNOG43383	S	-	XP_037877358.1 uncharacterized protein LOC119630888 [Bombyx mori]	GO:0006950//response to stress;GO:0008150//biological_process;GO:0009266//response to temperature stimulus;GO:0009409//response to cold;GO:0009628//response to abiotic stimulus;GO:0009631//cold acclimation;GO:0050896//response to stimulus;	-	-	ko04142(Lysosome)
LOC119630887	NW_023637942.1	15	2799	-	1823	LOC119630887	GO:0000122;GO:0001655;GO:0002009;GO:0002165;GO:0003002;GO:0003674;GO:0003676;GO:0003677;GO:0003700;GO:0005488;GO:0005575;GO:0005622;GO:0005623;GO:0005634;GO:0006355;GO:0006357;GO:0007275;GO:0007350;GO:0007365;GO:0007366;GO:0007389;GO:0007442;GO:0007443;GO:0007444;GO:0007478;GO:0007480;GO:0007552;GO:0007560;GO:0008150;GO:0009653;GO:0009790;GO:0009791;GO:0009880;GO:0009886;GO:0009887;GO:0009888;GO:…	K09215	opiNOG49409	K	sp|Q9VQU9|BOWEL_DROME Protein bowel OS=Drosophila melanogaster OX=7227 GN=bowl PE=1 SV=1	XP_004927300.3 protein odd-skipped [Bombyx mori]	GO:0000122//negative regulation of transcription by RNA polymerase II;GO:0001655//urogenital system development;GO:0002009//morphogenesis of an epithelium;GO:0002165//instar larval or pupal development;GO:0003002//regionalization;GO:0006355//regulation of transcription, DNA-templated;GO:0006357//regulation of transcription by RNA polymerase II;GO:0007275//multicellular organism development;GO:000…	GO:0005575//cellular_component;GO:0005622//intracellular anatomical structure;GO:0005623//obsolete cell;GO:0005634//nucleus;GO:0043226//organelle;GO:0043227//membrane-bounded organelle;GO:0043229//intracellular organelle;GO:0043231//intracellular membrane-bounded organelle;GO:0044424//obsolete intracellular part;GO:0044464//obsolete cell part;	GO:0003674//molecular_function;GO:0003676//nucleic acid binding;GO:0003677//DNA binding;GO:0003700//DNA-binding transcription factor activity;GO:0005488//binding;GO:0097159//organic cyclic compound binding;GO:0140110//transcription regulator activity;GO:1901363//heterocyclic compound binding;	-
LOC101746563	NW_023637941.1	32208	35425	+	1039	LOC101746563	-	-	opiNOG43194	S	-	XP_037877354.1 uncharacterized protein LOC101746563 [Bombyx mori]	-	-	-	-
LOC119630886	NW_023637941.1	15924	19201	+	3278	LOC119630886	-	-	opiNOG29688	S	-	XP_004926406.2 uncharacterized protein LOC119628362 [Bombyx mori]	-	-	-	-
LOC119630885	NW_023637939.1	9691	17268	-	1754	LOC119630885	-	K09255	KOG0504;opiNOG12613	KR	-	XP_004933875.3 uncharacterized protein LOC101738420 [Bombyx mori]	-	-	-	-
LOC119630884	NW_023637939.1	249	955	+	261	LOC119630884	-	K08471	meNOG45061;meNOG24336	SR	-	XP_037877351.1 odorant receptor Or2-like, partial [Bombyx mori]	-	-	-	-
LOC119630882	NW_023637937.1	2866	28745	+	1260	LOC119630882	-	-	opiNOG64514	R	-	XP_037877349.1 uncharacterized protein LOC119630882 isoform X1 [Bombyx mori]	-	-	-	-
LOC119630877	NW_023637936.1	34565	38666	+	4102	LOC119630877	-	-	opiNOG64514	R	-	XP_037877349.1 uncharacterized protein LOC119630882 isoform X1 [Bombyx mori]	-	-	-	-
LOC119630879	NW_023637936.1	33560	33716	+	157	LOC119630879	-	-	opiNOG64514	R	-	XP_037877349.1 uncharacterized protein LOC119630882 isoform X1 [Bombyx mori]	-	-	-	-
LOC119630875	NW_023637936.1	30893	32799	+	1907	LOC119630875	-	-	opiNOG64514	R	-	XP_037877349.1 uncharacterized protein LOC119630882 isoform X1 [Bombyx mori]	-	-	-	-
LOC119630878	NW_023637936.1	17659	17815	+	157	LOC119630878	-	-	opiNOG64514	R	-	XP_037877349.1 uncharacterized protein LOC119630882 isoform X1 [Bombyx mori]	-	-	-	-
LOC119630881	NW_023637936.1	14990	16897	+	1908	LOC119630881	-	-	opiNOG64514	R	-	XP_037877349.1 uncharacterized protein LOC119630882 isoform X1 [Bombyx mori]	-	-	-	-
LOC119630876	NW_023637936.1	7852	11969	+	4118	LOC119630876	-	-	opiNOG64514	R	-	XP_037877349.1 uncharacterized protein LOC119630882 isoform X1 [Bombyx mori]	-	-	-	-
LOC119630874	NW_023637936.1	6846	7002	+	157	LOC119630874	-	-	opiNOG64514	R	-	XP_037877349.1 uncharacterized protein LOC119630882 isoform X1 [Bombyx mori]	-	-	-	-
LOC119630880	NW_023637936.1	4177	6084	+	1908	LOC119630880	-	-	opiNOG64514	R	-	XP_037877349.1 uncharacterized protein LOC119630882 isoform X1 [Bombyx mori]	-	-	-	-
LOC119630873	NW_023637935.1	36495	39241	-	591	LOC119630873	-	K17277	opiNOG00168;meNOG51314	T	-	XP_037877346.1 uncharacterized protein LOC119630873 [Bombyx mori]	-	-	-	-
LOC101744254	NW_023637935.1	13645	33675	+	5953	LOC101744254	GO:0000166;GO:0000271;GO:0000287;GO:0001678;GO:0001817;GO:0001819;GO:0002682;GO:0002684;GO:0002697;GO:0002699;GO:0002700;GO:0002702;GO:0002718;GO:0002720;GO:0002739;GO:0002741;GO:0002791;GO:0002793;GO:0002931;GO:0003674;GO:0003824;GO:0004340;GO:0004396;GO:0004672;GO:0005488;GO:0005515;GO:0005524;GO:0005536;GO:0005539;GO:0005575;GO:0005622;GO:0005623;GO:0005634;GO:0005654;GO:0005737;GO:0005739;GO:…	K00844	opiNOG01612	G	sp|P17710|HXK1_MOUSE Hexokinase-1 OS=Mus musculus OX=10090 GN=Hk1 PE=1 SV=3	XP_037877347.1 hexokinase HKDC1 [Bombyx mori]	GO:0000271//polysaccharide biosynthetic process;GO:0001678//cellular glucose homeostasis;GO:0001817//regulation of cytokine production;GO:0001819//positive regulation of cytokine production;GO:0002682//regulation of immune system process;GO:0002684//positive regulation of immune system process;GO:0002697//regulation of immune effector process;GO:0002699//positive regulation of immune effector pro…	GO:0005575//cellular_component;GO:0005622//intracellular anatomical structure;GO:0005623//obsolete cell;GO:0005634//nucleus;GO:0005654//nucleoplasm;GO:0005737//cytoplasm;GO:0005739//mitochondrion;GO:0005740//mitochondrial envelope;GO:0005741//mitochondrial outer membrane;GO:0005829//cytosol;GO:0005886//plasma membrane;GO:0005901//caveola;GO:0005929//cilium;GO:0005938//cell cortex;GO:0012505//endo…	GO:0000166//nucleotide binding;GO:0000287//magnesium ion binding;GO:0003674//molecular_function;GO:0003824//catalytic activity;GO:0004340//glucokinase activity;GO:0004396//hexokinase activity;GO:0004672//protein kinase activity;GO:0005488//binding;GO:0005515//protein binding;GO:0005524//ATP binding;GO:0005536//glucose binding;GO:0005539//glycosaminoglycan binding;GO:0008144//obsolete drug binding…	ko00520(Amino sugar and nucleotide sugar metabolism);ko00500(Starch and sucrose metabolism);ko00052(Galactose metabolism);ko00051(Fructose and mannose metabolism);ko00010(Glycolysis / Gluconeogenesis)
LOC101746249	NW_023637934.1	10573	24980	+	1931	LOC101746249	GO:0000045;GO:0001501;GO:0001738;GO:0001838;GO:0001841;GO:0001843;GO:0002009;GO:0003002;GO:0003674;GO:0003824;GO:0003924;GO:0005575;GO:0005622;GO:0005623;GO:0005737;GO:0005768;GO:0005773;GO:0005776;GO:0005813;GO:0005815;GO:0005829;GO:0005856;GO:0005886;GO:0006139;GO:0006163;GO:0006725;GO:0006753;GO:0006793;GO:0006796;GO:0006807;GO:0006810;GO:0006914;GO:0006950;GO:0006952;GO:0006968;GO:0006996;GO:…	K06234	opiNOG10434	U	sp|Q9ULC3|RAB23_HUMAN Ras-related protein Rab-23 OS=Homo sapiens OX=9606 GN=RAB23 PE=1 SV=1	XP_028025292.1 ras-related protein Rab-23 [Bombyx mandarina]	GO:0000045//autophagosome assembly;GO:0001501//skeletal system development;GO:0001738//morphogenesis of a polarized epithelium;GO:0001838//embryonic epithelial tube formation;GO:0001841//neural tube formation;GO:0001843//neural tube closure;GO:0002009//morphogenesis of an epithelium;GO:0003002//regionalization;GO:0006139//nucleobase-containing compound metabolic process;GO:0006163//purine nucleot…	GO:0005575//cellular_component;GO:0005622//intracellular anatomical structure;GO:0005623//obsolete cell;GO:0005737//cytoplasm;GO:0005768//endosome;GO:0005773//vacuole;GO:0005776//autophagosome;GO:0005813//centrosome;GO:0005815//microtubule organizing center;GO:0005829//cytosol;GO:0005856//cytoskeleton;GO:0005886//plasma membrane;GO:0010008//endosome membrane;GO:0012505//endomembrane system;GO:001…	GO:0003674//molecular_function;GO:0003824//catalytic activity;GO:0003924//GTPase activity;GO:0016462//pyrophosphatase activity;GO:0016787//hydrolase activity;GO:0016817//hydrolase activity, acting on acid anhydrides;GO:0016818//hydrolase activity, acting on acid anhydrides, in phosphorus-containing anhydrides;GO:0017111//nucleoside-triphosphatase activity;	-
LOC119630872	NW_023637932.1	21718	28762	-	783	LOC119630872	-	-	-	-	-	XP_037877344.1 vegetative cell wall protein gp1-like [Bombyx mori]	-	-	-	-
LOC732935	NW_023637932.1	9921	11000	-	1080	LOC732935	GO:0000122;GO:0000183;GO:0000228;GO:0000785;GO:0000786;GO:0000788;GO:0000790;GO:0002682;GO:0003674;GO:0003676;GO:0003677;GO:0003682;GO:0005488;GO:0005575;GO:0005576;GO:0005622;GO:0005623;GO:0005634;GO:0005654;GO:0005694;GO:0005700;GO:0006323;GO:0006325;GO:0006333;GO:0006334;GO:0006335;GO:0006342;GO:0006355;GO:0006357;GO:0006807;GO:0006950;GO:0006996;GO:0007154;GO:0007165;GO:0007166;GO:0007596;GO:…	K11253	COG2036	B	sp|P84227|H32_BOVIN Histone H3.2 OS=Bos taurus OX=9913 PE=1 SV=2	XP_027717609.1 histone H3-like [Vombatus ursinus]	GO:0000122//negative regulation of transcription by RNA polymerase II;GO:0000183//rDNA heterochromatin assembly;GO:0002682//regulation of immune system process;GO:0006323//DNA packaging;GO:0006325//chromatin organization;GO:0006333//chromatin assembly or disassembly;GO:0006334//nucleosome assembly;GO:0006335//DNA replication-dependent chromatin assembly;GO:0006355//regulation of transcription, DN…	GO:0000228//nuclear chromosome;GO:0000785//chromatin;GO:0000786//nucleosome;GO:0005575//cellular_component;GO:0005576//extracellular region;GO:0005622//intracellular anatomical structure;GO:0005623//obsolete cell;GO:0005634//nucleus;GO:0005654//nucleoplasm;GO:0005694//chromosome;GO:0005700//polytene chromosome;GO:0031974//membrane-enclosed lumen;GO:0031981//nuclear lumen;GO:0032991//protein-conta…	GO:0003674//molecular_function;GO:0003676//nucleic acid binding;GO:0003677//DNA binding;GO:0003682//chromatin binding;GO:0005488//binding;GO:0031490//chromatin DNA binding;GO:0031491//nucleosome binding;GO:0031492//nucleosomal DNA binding;GO:0044877//protein-containing complex binding;GO:0097159//organic cyclic compound binding;GO:1901363//heterocyclic compound binding;	-
LOC119630869	NW_023637931.1	33198	40849	+	1147	LOC119630869	GO:0000003;GO:0000139;GO:0000902;GO:0000904;GO:0001654;GO:0001675;GO:0002064;GO:0002088;GO:0002089;GO:0003006;GO:0003674;GO:0005096;GO:0005488;GO:0005515;GO:0005575;GO:0005622;GO:0005623;GO:0005634;GO:0005635;GO:0005737;GO:0005783;GO:0005789;GO:0005793;GO:0005794;GO:0006810;GO:0006888;GO:0006900;GO:0006901;GO:0006903;GO:0006996;GO:0007030;GO:0007275;GO:0007276;GO:0007281;GO:0007283;GO:0007286;GO:…	K20372	opiNOG77849;opiNOG00833	T	sp|Q96BZ9|TBC20_HUMAN TBC1 domain family member 20 OS=Homo sapiens OX=9606 GN=TBC1D20 PE=1 SV=1	XP_037877341.1 LOW QUALITY PROTEIN: TBC1 domain family member 20-like, partial [Bombyx mori]	GO:0000003//reproduction;GO:0000902//cell morphogenesis;GO:0000904//cell morphogenesis involved in differentiation;GO:0001654//eye development;GO:0001675//acrosome assembly;GO:0002064//epithelial cell development;GO:0002088//lens development in camera-type eye;GO:0002089//lens morphogenesis in camera-type eye;GO:0003006//developmental process involved in reproduction;GO:0006810//transport;GO:0006…	GO:0000139//Golgi membrane;GO:0005575//cellular_component;GO:0005622//intracellular anatomical structure;GO:0005623//obsolete cell;GO:0005634//nucleus;GO:0005635//nuclear envelope;GO:0005737//cytoplasm;GO:0005783//endoplasmic reticulum;GO:0005789//endoplasmic reticulum membrane;GO:0005793//endoplasmic reticulum-Golgi intermediate compartment;GO:0005794//Golgi apparatus;GO:0012505//endomembrane sy…	GO:0003674//molecular_function;GO:0005096//GTPase activator activity;GO:0005488//binding;GO:0005515//protein binding;GO:0008047//enzyme activator activity;GO:0019899//enzyme binding;GO:0030234//enzyme regulator activity;GO:0030695//GTPase regulator activity;GO:0031267//small GTPase binding;GO:0051020//GTPase binding;GO:0060589//nucleoside-triphosphatase regulator activity;GO:0098772//molecular fu…	-
LOC119630870	NW_023637931.1	26267	27226	-	960	LOC119630870	-	-	meNOG29373	R	-	XP_037877342.1 uncharacterized protein LOC119630870 [Bombyx mori]	-	-	-	-
LOC119630871	NW_023637931.1	8693	10819	+	1481	LOC119630871	-	-	-	-	-	XP_037877343.1 uncharacterized protein LOC119630871 [Bombyx mori]	-	-	-	-
LOC119630866	NW_023637929.1	21476	22297	+	822	LOC119630866	-	-	meNOG43955;opiNOG75739	SR	-	XP_004929572.1 uncharacterized protein LOC101743231 [Bombyx mori]	-	-	-	-
LOC119630865	NW_023637927.1	8646	12531	+	3501	LOC119630865	-	K16803	opiNOG01931	R	sp|P0CT41|TF212_SCHPO Transposon Tf2-12 polyprotein OS=Schizosaccharomyces pombe (strain 972 / ATCC 24843) OX=284812 GN=Tf2-12 PE=3 SV=1	XP_037877338.1 uncharacterized protein K02A2.6-like [Bombyx mori]	-	-	-	-
LOC119630860	NW_023637925.1	39518	41210	+	1693	LOC119630860	GO:0000302;GO:0001666;GO:0003674;GO:0003824;GO:0003954;GO:0005575;GO:0005622;GO:0005623;GO:0005737;GO:0005739;GO:0005740;GO:0005743;GO:0005746;GO:0005747;GO:0006091;GO:0006119;GO:0006120;GO:0006139;GO:0006163;GO:0006725;GO:0006753;GO:0006793;GO:0006796;GO:0006807;GO:0006950;GO:0006979;GO:0006996;GO:0007005;GO:0008137;GO:0008150;GO:0008152;GO:0009117;GO:0009123;GO:0009126;GO:0009141;GO:0009144;GO:…	K03883	opiNOG05595;veNOG15058	C	sp|P07706|NU5M_DROYA NADH-ubiquinone oxidoreductase chain 5 OS=Drosophila yakuba OX=7245 GN=mt:ND5 PE=3 SV=1	XP_037877334.1 LOW QUALITY PROTEIN: NADH-ubiquinone oxidoreductase chain 5-like [Bombyx mori]	GO:0000302//response to reactive oxygen species;GO:0001666//response to hypoxia;GO:0006091//generation of precursor metabolites and energy;GO:0006119//oxidative phosphorylation;GO:0006120//mitochondrial electron transport, NADH to ubiquinone;GO:0006139//nucleobase-containing compound metabolic process;GO:0006163//purine nucleotide metabolic process;GO:0006725//cellular aromatic compound metabolic…	GO:0005575//cellular_component;GO:0005622//intracellular anatomical structure;GO:0005623//obsolete cell;GO:0005737//cytoplasm;GO:0005739//mitochondrion;GO:0005740//mitochondrial envelope;GO:0005743//mitochondrial inner membrane;GO:0005746//mitochondrial respirasome;GO:0005747//mitochondrial respiratory chain complex I;GO:0016020//membrane;GO:0019866//organelle inner membrane;GO:0030964//NADH dehy…	GO:0003674//molecular_function;GO:0003824//catalytic activity;GO:0003954//NADH dehydrogenase activity;GO:0008137//NADH dehydrogenase (ubiquinone) activity;GO:0016491//oxidoreductase activity;GO:0016651//oxidoreductase activity, acting on NAD(P)H;GO:0016655//oxidoreductase activity, acting on NAD(P)H, quinone or similar compound as acceptor;GO:0050136//NADH dehydrogenase (quinone) activity;	ko00190(Oxidative phosphorylation)
LOC119630859	NW_023637925.1	23881	25562	+	1682	LOC119630859	GO:0000302;GO:0001666;GO:0003674;GO:0003824;GO:0003954;GO:0005575;GO:0005622;GO:0005623;GO:0005737;GO:0005739;GO:0005740;GO:0005743;GO:0005746;GO:0005747;GO:0006091;GO:0006119;GO:0006120;GO:0006139;GO:0006163;GO:0006725;GO:0006753;GO:0006793;GO:0006796;GO:0006807;GO:0006950;GO:0006979;GO:0006996;GO:0007005;GO:0008137;GO:0008150;GO:0008152;GO:0009117;GO:0009123;GO:0009126;GO:0009141;GO:0009144;GO:…	K03883	opiNOG05595;veNOG15058	C	sp|P07706|NU5M_DROYA NADH-ubiquinone oxidoreductase chain 5 OS=Drosophila yakuba OX=7245 GN=mt:ND5 PE=3 SV=1	XP_037877334.1 LOW QUALITY PROTEIN: NADH-ubiquinone oxidoreductase chain 5-like [Bombyx mori]	GO:0000302//response to reactive oxygen species;GO:0001666//response to hypoxia;GO:0006091//generation of precursor metabolites and energy;GO:0006119//oxidative phosphorylation;GO:0006120//mitochondrial electron transport, NADH to ubiquinone;GO:0006139//nucleobase-containing compound metabolic process;GO:0006163//purine nucleotide metabolic process;GO:0006725//cellular aromatic compound metabolic…	GO:0005575//cellular_component;GO:0005622//intracellular anatomical structure;GO:0005623//obsolete cell;GO:0005737//cytoplasm;GO:0005739//mitochondrion;GO:0005740//mitochondrial envelope;GO:0005743//mitochondrial inner membrane;GO:0005746//mitochondrial respirasome;GO:0005747//mitochondrial respiratory chain complex I;GO:0016020//membrane;GO:0019866//organelle inner membrane;GO:0030964//NADH dehy…	GO:0003674//molecular_function;GO:0003824//catalytic activity;GO:0003954//NADH dehydrogenase activity;GO:0008137//NADH dehydrogenase (ubiquinone) activity;GO:0016491//oxidoreductase activity;GO:0016651//oxidoreductase activity, acting on NAD(P)H;GO:0016655//oxidoreductase activity, acting on NAD(P)H, quinone or similar compound as acceptor;GO:0050136//NADH dehydrogenase (quinone) activity;	ko00190(Oxidative phosphorylation)
LOC119630861	NW_023637925.1	19317	21358	-	2042	LOC119630861	GO:0000003;GO:0001666;GO:0003674;GO:0003824;GO:0005488;GO:0005575;GO:0005622;GO:0005623;GO:0005737;GO:0005739;GO:0005740;GO:0005743;GO:0005746;GO:0005750;GO:0006091;GO:0006119;GO:0006122;GO:0006139;GO:0006163;GO:0006725;GO:0006753;GO:0006793;GO:0006796;GO:0006807;GO:0006810;GO:0006811;GO:0006812;GO:0006950;GO:0006970;GO:0006972;GO:0006979;GO:0007275;GO:0007276;GO:0007283;GO:0007584;GO:0008121;GO:…	K00412	veNOG11779;opiNOG11832	C	sp|Q8WBV2|CYB_OSTNU Cytochrome b OS=Ostrinia nubilalis OX=29057 GN=MT-CYB PE=3 SV=1	XP_037877336.1 LOW QUALITY PROTEIN: cytochrome b-like [Bombyx mori]	GO:0000003//reproduction;GO:0001666//response to hypoxia;GO:0006091//generation of precursor metabolites and energy;GO:0006119//oxidative phosphorylation;GO:0006122//mitochondrial electron transport, ubiquinol to cytochrome c;GO:0006139//nucleobase-containing compound metabolic process;GO:0006163//purine nucleotide metabolic process;GO:0006725//cellular aromatic compound metabolic process;GO:0006…	GO:0005575//cellular_component;GO:0005622//intracellular anatomical structure;GO:0005623//obsolete cell;GO:0005737//cytoplasm;GO:0005739//mitochondrion;GO:0005740//mitochondrial envelope;GO:0005743//mitochondrial inner membrane;GO:0005746//mitochondrial respirasome;GO:0005750//mitochondrial respiratory chain complex III;GO:0016020//membrane;GO:0016021//integral component of membrane;GO:0019866//o…	GO:0003674//molecular_function;GO:0003824//catalytic activity;GO:0005488//binding;GO:0008121//ubiquinol-cytochrome-c reductase activity;GO:0009055//electron transfer activity;GO:0016491//oxidoreductase activity;GO:0016679//oxidoreductase activity, acting on diphenols and related substances as donors;GO:0016681//obsolete oxidoreductase activity, acting on diphenols and related substances as donors…	ko00190(Oxidative phosphorylation)
LOC119630863	NW_023637925.1	4517	5683	-	1167	LOC119630863	GO:0000003;GO:0001666;GO:0003674;GO:0003824;GO:0005488;GO:0005575;GO:0005622;GO:0005623;GO:0005737;GO:0005739;GO:0005740;GO:0005743;GO:0005746;GO:0005750;GO:0006091;GO:0006119;GO:0006122;GO:0006139;GO:0006163;GO:0006725;GO:0006753;GO:0006793;GO:0006796;GO:0006807;GO:0006810;GO:0006811;GO:0006812;GO:0006950;GO:0006970;GO:0006972;GO:0006979;GO:0007275;GO:0007276;GO:0007283;GO:0007584;GO:0008121;GO:…	K00412	veNOG11779;opiNOG11832	C	sp|Q8WBV2|CYB_OSTNU Cytochrome b OS=Ostrinia nubilalis OX=29057 GN=MT-CYB PE=3 SV=1	XP_037877336.1 LOW QUALITY PROTEIN: cytochrome b-like [Bombyx mori]	GO:0000003//reproduction;GO:0001666//response to hypoxia;GO:0006091//generation of precursor metabolites and energy;GO:0006119//oxidative phosphorylation;GO:0006122//mitochondrial electron transport, ubiquinol to cytochrome c;GO:0006139//nucleobase-containing compound metabolic process;GO:0006163//purine nucleotide metabolic process;GO:0006725//cellular aromatic compound metabolic process;GO:0006…	GO:0005575//cellular_component;GO:0005622//intracellular anatomical structure;GO:0005623//obsolete cell;GO:0005737//cytoplasm;GO:0005739//mitochondrion;GO:0005740//mitochondrial envelope;GO:0005743//mitochondrial inner membrane;GO:0005746//mitochondrial respirasome;GO:0005750//mitochondrial respiratory chain complex III;GO:0016020//membrane;GO:0016021//integral component of membrane;GO:0019866//o…	GO:0003674//molecular_function;GO:0003824//catalytic activity;GO:0005488//binding;GO:0008121//ubiquinol-cytochrome-c reductase activity;GO:0009055//electron transfer activity;GO:0016491//oxidoreductase activity;GO:0016679//oxidoreductase activity, acting on diphenols and related substances as donors;GO:0016681//obsolete oxidoreductase activity, acting on diphenols and related substances as donors…	ko00190(Oxidative phosphorylation)
LOC119630855	NW_023637924.1	34191	41681	+	819	LOC119630855	-	K16672	euNOG05912;opiNOG47351;opiNOG44935	SR	-	XP_037877332.1 uncharacterized protein LOC119630855 [Bombyx mori]	-	-	-	ko04391(Hippo signaling pathway - fly)
LOC101744197	NW_023637923.1	37777	49525	+	2116	LOC101744197	GO:0000166;GO:0000774;GO:0003674;GO:0005488;GO:0005515;GO:0005575;GO:0005622;GO:0005623;GO:0005634;GO:0005730;GO:0005737;GO:0005829;GO:0006457;GO:0006807;GO:0007275;GO:0007517;GO:0008092;GO:0008150;GO:0008152;GO:0009892;GO:0009893;GO:0009894;GO:0009896;GO:0009987;GO:0010468;GO:0010604;GO:0010605;GO:0010628;GO:0010954;GO:0016203;GO:0017076;GO:0019222;GO:0019538;GO:0019899;GO:0030016;GO:0030017;GO:…	K09556	opiNOG03762;opiNOG15825	OS	sp|Q91YN9|BAG2_MOUSE BAG family molecular chaperone regulator 2 OS=Mus musculus OX=10090 GN=Bag2 PE=1 SV=1	XP_037873504.1 BAG family molecular chaperone regulator 2-like isoform X2 [Bombyx mori]	GO:0006457//protein folding;GO:0006807//nitrogen compound metabolic process;GO:0007275//multicellular organism development;GO:0007517//muscle organ development;GO:0008150//biological_process;GO:0008152//metabolic process;GO:0009892//negative regulation of metabolic process;GO:0009893//positive regulation of metabolic process;GO:0009894//regulation of catabolic process;GO:0009896//positive regulat…	GO:0005575//cellular_component;GO:0005622//intracellular anatomical structure;GO:0005623//obsolete cell;GO:0005634//nucleus;GO:0005730//nucleolus;GO:0005737//cytoplasm;GO:0005829//cytosol;GO:0030016//myofibril;GO:0030017//sarcomere;GO:0030424//axon;GO:0030425//dendrite;GO:0031430//M band;GO:0031672//A band;GO:0031974//membrane-enclosed lumen;GO:0031981//nuclear lumen;GO:0032991//protein-containin…	GO:0000166//nucleotide binding;GO:0000774//adenyl-nucleotide exchange factor activity;GO:0003674//molecular_function;GO:0005488//binding;GO:0005515//protein binding;GO:0008092//cytoskeletal protein binding;GO:0017076//purine nucleotide binding;GO:0019899//enzyme binding;GO:0030234//enzyme regulator activity;GO:0030554//adenyl nucleotide binding;GO:0031072//heat shock protein binding;GO:0031625//u…	ko04141(Protein processing in endoplasmic reticulum)
LOC119628421	NW_023637923.1	21075	36611	+	2511	LOC119628421	GO:0005575;GO:0005622;GO:0005623;GO:0005737;GO:0005794;GO:0005802;GO:0012505;GO:0031984;GO:0043226;GO:0043227;GO:0043229;GO:0043231;GO:0044422;GO:0044424;GO:0044431;GO:0044444;GO:0044446;GO:0044464;GO:0098791	-	KOG3707;opiNOG03762	S	sp|Q3UVG3|F91A1_MOUSE Protein FAM91A1 OS=Mus musculus OX=10090 GN=Fam91a1 PE=1 SV=1	XP_037877331.1 protein FAM91A1-like [Bombyx mori]	-	GO:0005575//cellular_component;GO:0005622//intracellular anatomical structure;GO:0005623//obsolete cell;GO:0005737//cytoplasm;GO:0005794//Golgi apparatus;GO:0005802//trans-Golgi network;GO:0012505//endomembrane system;GO:0031984//organelle subcompartment;GO:0043226//organelle;GO:0043227//membrane-bounded organelle;GO:0043229//intracellular organelle;GO:0043231//intracellular membrane-bounded orga…	-	-
LOC119630853	NW_023637923.1	16315	20309	+	3273	LOC119630853	-	-	opiNOG63215	S	-	XP_037877325.1 uncharacterized protein LOC119630853 [Bombyx mori]	-	-	-	-
LOC119630851	NW_023637921.1	33192	36208	+	3017	LOC119630851	GO:0003674;GO:0005096;GO:0005488;GO:0005515;GO:0005575;GO:0005622;GO:0005623;GO:0005737;GO:0005829;GO:0005911;GO:0005921;GO:0006810;GO:0006886;GO:0007154;GO:0007165;GO:0007264;GO:0007265;GO:0008047;GO:0008104;GO:0008150;GO:0009893;GO:0009894;GO:0009896;GO:0009966;GO:0009987;GO:0010604;GO:0010646;GO:0012505;GO:0015031;GO:0015833;GO:0016192;GO:0017016;GO:0017137;GO:0019222;GO:0019899;GO:0023051;GO:…	K20176	opiNOG11613	T	sp|A6H8I2|SGSM3_XENLA Small G protein signaling modulator 3 homolog OS=Xenopus laevis OX=8355 GN=sgsm3 PE=2 SV=1	XP_028037671.1 small G protein signaling modulator 3 homolog [Bombyx mandarina]	GO:0006810//transport;GO:0006886//intracellular protein transport;GO:0007154//cell communication;GO:0007165//signal transduction;GO:0007264//small GTPase mediated signal transduction;GO:0007265//Ras protein signal transduction;GO:0008104//protein localization;GO:0008150//biological_process;GO:0009893//positive regulation of metabolic process;GO:0009894//regulation of catabolic process;GO:0009896/…	GO:0005575//cellular_component;GO:0005622//intracellular anatomical structure;GO:0005623//obsolete cell;GO:0005737//cytoplasm;GO:0005829//cytosol;GO:0005911//cell-cell junction;GO:0005921//gap junction;GO:0012505//endomembrane system;GO:0030054//cell junction;GO:0044424//obsolete intracellular part;GO:0044444//obsolete cytoplasmic part;GO:0044464//obsolete cell part;	GO:0003674//molecular_function;GO:0005096//GTPase activator activity;GO:0005488//binding;GO:0005515//protein binding;GO:0008047//enzyme activator activity;GO:0019899//enzyme binding;GO:0030234//enzyme regulator activity;GO:0030695//GTPase regulator activity;GO:0031267//small GTPase binding;GO:0051020//GTPase binding;GO:0060589//nucleoside-triphosphatase regulator activity;GO:0098772//molecular fu…	-
LOC119630852	NW_023637921.1	29865	30860	-	815	LOC119630852	-	-	opiNOG14839;NOG88513;opiNOG61972;opiNOG69962;opiNOG48079	SR	-	XP_037877324.1 uncharacterized protein LOC119630852 [Bombyx mori]	-	-	-	-
LOC101746361	NW_023637921.1	26091	29076	-	1829	LOC101746361	GO:0003674;GO:0003824;GO:0005575;GO:0005623;GO:0005886;GO:0006066;GO:0006629;GO:0006694;GO:0006695;GO:0006793;GO:0006796;GO:0008150;GO:0008152;GO:0008202;GO:0008203;GO:0008610;GO:0009058;GO:0009987;GO:0016020;GO:0016125;GO:0016126;GO:0016311;GO:0016787;GO:0016788;GO:0016791;GO:0030258;GO:0042577;GO:0042578;GO:0044237;GO:0044238;GO:0044255;GO:0044281;GO:0044283;GO:0044464;GO:0046165;GO:0046839;GO:…	-	opiNOG29284;opiNOG06241	I	sp|Q66H88|PLPP6_RAT Phospholipid phosphatase 6 OS=Rattus norvegicus OX=10116 GN=Plpp6 PE=2 SV=1	XP_028037686.1 phospholipid phosphatase 6 isoform X2 [Bombyx mandarina]	GO:0006066//alcohol metabolic process;GO:0006629//lipid metabolic process;GO:0006694//steroid biosynthetic process;GO:0006695//cholesterol biosynthetic process;GO:0006793//phosphorus metabolic process;GO:0006796//phosphate-containing compound metabolic process;GO:0008150//biological_process;GO:0008152//metabolic process;GO:0008202//steroid metabolic process;GO:0008203//cholesterol metabolic proce…	GO:0005575//cellular_component;GO:0005623//obsolete cell;GO:0005886//plasma membrane;GO:0016020//membrane;GO:0044464//obsolete cell part;GO:0071944//cell periphery;	GO:0003674//molecular_function;GO:0003824//catalytic activity;GO:0016787//hydrolase activity;GO:0016788//hydrolase activity, acting on ester bonds;GO:0016791//phosphatase activity;GO:0042577//lipid phosphatase activity;GO:0042578//phosphoric ester hydrolase activity;	-
LOC101737753	NW_023637921.1	21831	22648	-	647	LOC101737753	-	-	opiNOG46426;opiNOG75037	S	sp|Q7PH91|SMCO4_ANOGA Single-pass membrane and coiled-coil domain-containing protein 4 homolog OS=Anopheles gambiae OX=7165 GN=AGAP003534 PE=3 SV=3	XP_028037672.1 single-pass membrane and coiled-coil domain-containing protein 4 [Bombyx mandarina]	-	-	-	-
LOC101737889	NW_023637921.1	14052	20103	+	2794	LOC101737889	GO:0003674;GO:0005215;GO:0005310;GO:0005342;GO:0005575;GO:0005623;GO:0005886;GO:0006725;GO:0006766;GO:0006767;GO:0006790;GO:0006807;GO:0006810;GO:0006811;GO:0006820;GO:0006835;GO:0006855;GO:0008150;GO:0008152;GO:0008509;GO:0008514;GO:0008517;GO:0009987;GO:0015075;GO:0015234;GO:0015238;GO:0015318;GO:0015711;GO:0015849;GO:0015884;GO:0015888;GO:0015893;GO:0016020;GO:0016021;GO:0017144;GO:0022857;GO:…	K14610	inNOG01633;opiNOG07246	H	sp|Q4R877|S19A3_MACFA Thiamine transporter 2 OS=Macaca fascicularis OX=9541 GN=SLC19A3 PE=2 SV=1	XP_037877315.1 thiamine transporter 2-like isoform X1 [Bombyx mori]	GO:0006725//cellular aromatic compound metabolic process;GO:0006766//vitamin metabolic process;GO:0006767//water-soluble vitamin metabolic process;GO:0006790//sulfur compound metabolic process;GO:0006807//nitrogen compound metabolic process;GO:0006810//transport;GO:0006811//ion transport;GO:0006820//anion transport;GO:0006835//dicarboxylic acid transport;GO:0006855//xenobiotic transmembrane trans…	GO:0005575//cellular_component;GO:0005623//obsolete cell;GO:0005886//plasma membrane;GO:0016020//membrane;GO:0016021//integral component of membrane;GO:0031224//intrinsic component of membrane;GO:0044425//obsolete membrane part;GO:0044464//obsolete cell part;GO:0071944//cell periphery;	GO:0003674//molecular_function;GO:0005215//transporter activity;GO:0005310//dicarboxylic acid transmembrane transporter activity;GO:0005342//organic acid transmembrane transporter activity;GO:0008509//anion transmembrane transporter activity;GO:0008514//organic anion transmembrane transporter activity;GO:0008517//folic acid transmembrane transporter activity;GO:0015075//ion transmembrane transpor…	-
LOC119630849	NW_023637921.1	4907	10760	-	1806	LOC119630849	-	-	meNOG25238	R	-	XP_004923018.1 zinc finger protein 16 isoform X1 [Bombyx mori]	-	-	-	-
LOC119630848	NW_023637921.1	2109	3680	+	1572	LOC119630848	GO:0003674;GO:0003824;GO:0004175;GO:0004252;GO:0006508;GO:0006807;GO:0008150;GO:0008152;GO:0008233;GO:0008236;GO:0016787;GO:0017171;GO:0019538;GO:0043170;GO:0044238;GO:0070011;GO:0071704;GO:0140096;GO:1901564	-	opiNOG74118	S	-	XP_037877311.1 lisH domain-containing protein C1711.05-like [Bombyx mori]	GO:0006508//proteolysis;GO:0006807//nitrogen compound metabolic process;GO:0008150//biological_process;GO:0008152//metabolic process;GO:0019538//protein metabolic process;GO:0043170//macromolecule metabolic process;GO:0044238//primary metabolic process;GO:0071704//organic substance metabolic process;GO:1901564//organonitrogen compound metabolic process;	-	GO:0003674//molecular_function;GO:0003824//catalytic activity;GO:0004175//endopeptidase activity;GO:0004252//serine-type endopeptidase activity;GO:0008233//peptidase activity;GO:0008236//serine-type peptidase activity;GO:0016787//hydrolase activity;GO:0017171//serine hydrolase activity;GO:0140096//catalytic activity, acting on a protein;	-
LOC119630850	NW_023637921.1	2	1376	+	1019	LOC119630850	GO:0003674;GO:0003824;GO:0004175;GO:0004252;GO:0006508;GO:0006807;GO:0008150;GO:0008152;GO:0008233;GO:0008236;GO:0016787;GO:0017171;GO:0019538;GO:0043170;GO:0044238;GO:0070011;GO:0071704;GO:0140096;GO:1901564	-	-	-	-	-	GO:0006508//proteolysis;GO:0006807//nitrogen compound metabolic process;GO:0008150//biological_process;GO:0008152//metabolic process;GO:0019538//protein metabolic process;GO:0043170//macromolecule metabolic process;GO:0044238//primary metabolic process;GO:0071704//organic substance metabolic process;GO:1901564//organonitrogen compound metabolic process;	-	GO:0003674//molecular_function;GO:0003824//catalytic activity;GO:0004175//endopeptidase activity;GO:0004252//serine-type endopeptidase activity;GO:0008233//peptidase activity;GO:0008236//serine-type peptidase activity;GO:0016787//hydrolase activity;GO:0017171//serine hydrolase activity;GO:0140096//catalytic activity, acting on a protein;	-
LOC101735676	NW_023637920.1	8904	56956	-	14524	LOC101735676	GO:0003008;GO:0003012;GO:0003674;GO:0003779;GO:0003824;GO:0004672;GO:0004674;GO:0005198;GO:0005488;GO:0005515;GO:0005575;GO:0005622;GO:0005623;GO:0005737;GO:0005856;GO:0005859;GO:0006464;GO:0006468;GO:0006793;GO:0006796;GO:0006807;GO:0006936;GO:0006937;GO:0006941;GO:0006942;GO:0006996;GO:0007010;GO:0007015;GO:0007498;GO:0007610;GO:0007626;GO:0008092;GO:0008150;GO:0008152;GO:0008307;GO:0008344;GO:…	-	opiNOG00963	T	sp|Q23551|UNC22_CAEEL Twitchin OS=Caenorhabditis elegans OX=6239 GN=unc-22 PE=1 SV=3	XP_037877310.1 LOW QUALITY PROTEIN: twitchin-like [Bombyx mori]	GO:0003008//system process;GO:0003012//muscle system process;GO:0006464//cellular protein modification process;GO:0006468//protein phosphorylation;GO:0006793//phosphorus metabolic process;GO:0006796//phosphate-containing compound metabolic process;GO:0006807//nitrogen compound metabolic process;GO:0006936//muscle contraction;GO:0006937//regulation of muscle contraction;GO:0006941//striated muscle…	GO:0005575//cellular_component;GO:0005622//intracellular anatomical structure;GO:0005623//obsolete cell;GO:0005737//cytoplasm;GO:0005856//cytoskeleton;GO:0005859//muscle myosin complex;GO:0015629//actin cytoskeleton;GO:0016459//myosin complex;GO:0016460//myosin II complex;GO:0030016//myofibril;GO:0030017//sarcomere;GO:0030018//Z disc;GO:0031430//M band;GO:0031672//A band;GO:0031674//I band;GO:003…	GO:0003674//molecular_function;GO:0003779//actin binding;GO:0003824//catalytic activity;GO:0004672//protein kinase activity;GO:0004674//protein serine/threonine kinase activity;GO:0005198//structural molecule activity;GO:0005488//binding;GO:0005515//protein binding;GO:0008092//cytoskeletal protein binding;GO:0008307//structural constituent of muscle;GO:0016301//kinase activity;GO:0016740//transfe…	-
LOC119630847	NW_023637918.1	54145	56076	-	437	LOC119630847	-	K17601	opiNOG18527;opiNOG41832	KT	sp|A9CPT4|TDRD1_ORYLA Tudor domain-containing protein 1 OS=Oryzias latipes OX=8090 GN=tdrd1 PE=2 SV=1	XP_037877309.1 tudor domain-containing protein 1-like [Bombyx mori]	-	-	-	-
LOC119630845	NW_023637918.1	49185	53718	-	1102	LOC119630845	-	-	-	-	-	XP_037877305.1 uncharacterized protein LOC119630845 [Bombyx mori]	-	-	-	-
LOC119630846	NW_023637918.1	11772	40016	+	3264	LOC119630846	GO:0001558;GO:0001932;GO:0001933;GO:0003674;GO:0004857;GO:0004860;GO:0005070;GO:0005102;GO:0005126;GO:0005131;GO:0005159;GO:0005488;GO:0005515;GO:0005575;GO:0005622;GO:0005623;GO:0005737;GO:0005829;GO:0006464;GO:0006469;GO:0006807;GO:0006810;GO:0007154;GO:0007165;GO:0007166;GO:0007167;GO:0007169;GO:0007259;GO:0007275;GO:0007399;GO:0007568;GO:0007589;GO:0007595;GO:0008150;GO:0008152;GO:0008269;GO:…	K04695	opiNOG01313	T	sp|O35717|SOCS2_MOUSE Suppressor of cytokine signaling 2 OS=Mus musculus OX=10090 GN=Socs2 PE=1 SV=1	XP_037877307.1 suppressor of cytokine signaling 2-like isoform X1 [Bombyx mori]	GO:0001558//regulation of cell growth;GO:0001932//regulation of protein phosphorylation;GO:0001933//negative regulation of protein phosphorylation;GO:0006464//cellular protein modification process;GO:0006469//negative regulation of protein kinase activity;GO:0006807//nitrogen compound metabolic process;GO:0006810//transport;GO:0007154//cell communication;GO:0007165//signal transduction;GO:0007166…	GO:0005575//cellular_component;GO:0005622//intracellular anatomical structure;GO:0005623//obsolete cell;GO:0005737//cytoplasm;GO:0005829//cytosol;GO:0044424//obsolete intracellular part;GO:0044444//obsolete cytoplasmic part;GO:0044464//obsolete cell part;	GO:0003674//molecular_function;GO:0004857//enzyme inhibitor activity;GO:0004860//protein kinase inhibitor activity;GO:0005070//obsolete SH3/SH2 adaptor activity;GO:0005102//signaling receptor binding;GO:0005126//cytokine receptor binding;GO:0005131//growth hormone receptor binding;GO:0005159//insulin-like growth factor receptor binding;GO:0005488//binding;GO:0005515//protein binding;GO:0008269//J…	-
LOC119630841	NW_023637916.1	11090	33674	-	4096	LOC119630841	GO:0000003;GO:0000132;GO:0000137;GO:0000139;GO:0000149;GO:0000226;GO:0000278;GO:0000578;GO:0000902;GO:0000904;GO:0001505;GO:0001568;GO:0001700;GO:0001701;GO:0001709;GO:0001738;GO:0001763;GO:0001890;GO:0001892;GO:0001932;GO:0001933;GO:0001944;GO:0002009;GO:0002164;GO:0002165;GO:0002168;GO:0002791;GO:0003002;GO:0003006;GO:0003674;GO:0004857;GO:0004860;GO:0005096;GO:0005198;GO:0005488;GO:0005515;GO:…	K06094	opiNOG07400	U	sp|P08111|L2GL_DROME Lethal(2) giant larvae protein OS=Drosophila melanogaster OX=7227 GN=l(2)gl PE=1 SV=2	XP_037877303.1 lethal(2) giant larvae protein homolog 1-like [Bombyx mori]	GO:0000003//reproduction;GO:0000132//establishment of mitotic spindle orientation;GO:0000226//microtubule cytoskeleton organization;GO:0000278//mitotic cell cycle;GO:0000578//embryonic axis specification;GO:0000902//cell morphogenesis;GO:0000904//cell morphogenesis involved in differentiation;GO:0001505//regulation of neurotransmitter levels;GO:0001568//blood vessel development;GO:0001700//embryo…	GO:0000137//Golgi cis cisterna;GO:0000139//Golgi membrane;GO:0005575//cellular_component;GO:0005576//extracellular region;GO:0005622//intracellular anatomical structure;GO:0005623//obsolete cell;GO:0005737//cytoplasm;GO:0005768//endosome;GO:0005769//early endosome;GO:0005794//Golgi apparatus;GO:0005795//Golgi stack;GO:0005802//trans-Golgi network;GO:0005829//cytosol;GO:0005856//cytoskeleton;GO:00…	GO:0000149//SNARE binding;GO:0003674//molecular_function;GO:0004857//enzyme inhibitor activity;GO:0004860//protein kinase inhibitor activity;GO:0005096//GTPase activator activity;GO:0005198//structural molecule activity;GO:0005488//binding;GO:0005515//protein binding;GO:0008047//enzyme activator activity;GO:0008092//cytoskeletal protein binding;GO:0017022//myosin binding;GO:0019207//kinase regula…	ko04391(Hippo signaling pathway - fly)
LOC119630842	NW_023637916.1	567	5715	-	1590	LOC119630842	-	-	veNOG00032;meNOG35468;meNOG38047	R	sp|A7Y7X5|ZN711_DANRE Zinc finger protein 711 OS=Danio rerio OX=7955 GN=znf711 PE=1 SV=1	XP_037877304.1 zinc finger protein 540-like [Bombyx mori]	-	-	-	-
LOC101737614	NW_023637914.1	48407	58480	-	993	LOC101737614	-	K01312	COG5640;opiNOG06850;meNOG41841	EO	sp|P29786|TRY3_AEDAE Trypsin 3A1 OS=Aedes aegypti OX=7159 GN=AAEL007818 PE=2 SV=2	XP_037877302.1 trypsin 3A1-like [Bombyx mori]	-	-	-	ko04080(Neuroactive ligand-receptor interaction)
LOC119630838	NW_023637913.1	31201	62276	-	2620	LOC119630838	-	-	meNOG06925;opiNOG56931	R	-	XP_012545822.1 zinc finger protein 484 isoform X2 [Bombyx mori]	-	-	-	-
LOC119630836	NW_023637913.1	20302	26564	+	1775	LOC119630836	GO:0000122;GO:0000785;GO:0000792;GO:0000981;GO:0003674;GO:0003700;GO:0005575;GO:0005622;GO:0005623;GO:0005634;GO:0005694;GO:0006355;GO:0006357;GO:0008150;GO:0009889;GO:0009890;GO:0009892;GO:0010468;GO:0010556;GO:0010558;GO:0010605;GO:0010629;GO:0019219;GO:0019222;GO:0031323;GO:0031324;GO:0031326;GO:0031327;GO:0031935;GO:0033043;GO:0033044;GO:0043226;GO:0043227;GO:0043228;GO:0043229;GO:0043231;GO:…	-	opiNOG06425	R	-	XP_021203616.1 zinc finger protein 551 [Bombyx mori]	GO:0000122//negative regulation of transcription by RNA polymerase II;GO:0006355//regulation of transcription, DNA-templated;GO:0006357//regulation of transcription by RNA polymerase II;GO:0008150//biological_process;GO:0009889//regulation of biosynthetic process;GO:0009890//negative regulation of biosynthetic process;GO:0009892//negative regulation of metabolic process;GO:0010468//regulation of …	GO:0000785//chromatin;GO:0000792//heterochromatin;GO:0005575//cellular_component;GO:0005622//intracellular anatomical structure;GO:0005623//obsolete cell;GO:0005634//nucleus;GO:0005694//chromosome;GO:0043226//organelle;GO:0043227//membrane-bounded organelle;GO:0043228//non-membrane-bounded organelle;GO:0043229//intracellular organelle;GO:0043231//intracellular membrane-bounded organelle;GO:004323…	GO:0000981//DNA-binding transcription factor activity, RNA polymerase II-specific;GO:0003674//molecular_function;GO:0003700//DNA-binding transcription factor activity;GO:0140110//transcription regulator activity;	-
LOC119628369	NW_023637913.1	12	10843	+	3012	LOC119628369	-	-	opiNOG06425;opiNOG04712	R	-	XP_037877301.1 zinc finger protein 232-like [Bombyx mori]	-	-	-	-
LOC119630835	NW_023637912.1	25721	27276	+	1556	LOC119630835	GO:0000122;GO:0000578;GO:0000981;GO:0002009;GO:0002165;GO:0003002;GO:0003674;GO:0003700;GO:0005575;GO:0005622;GO:0005623;GO:0005634;GO:0006355;GO:0006357;GO:0007275;GO:0007350;GO:0007351;GO:0007354;GO:0007362;GO:0007389;GO:0007440;GO:0007442;GO:0007444;GO:0007478;GO:0007480;GO:0007552;GO:0007560;GO:0008150;GO:0008595;GO:0009653;GO:0009790;GO:0009791;GO:0009798;GO:0009880;GO:0009886;GO:0009887;GO:…	K09215	KOG1721;meNOG42241	RK	-	XP_037877295.1 protein bowel-like, partial [Bombyx mori]	GO:0000122//negative regulation of transcription by RNA polymerase II;GO:0000578//embryonic axis specification;GO:0002009//morphogenesis of an epithelium;GO:0002165//instar larval or pupal development;GO:0003002//regionalization;GO:0006355//regulation of transcription, DNA-templated;GO:0006357//regulation of transcription by RNA polymerase II;GO:0007275//multicellular organism development;GO:0007…	GO:0005575//cellular_component;GO:0005622//intracellular anatomical structure;GO:0005623//obsolete cell;GO:0005634//nucleus;GO:0043226//organelle;GO:0043227//membrane-bounded organelle;GO:0043229//intracellular organelle;GO:0043231//intracellular membrane-bounded organelle;GO:0044424//obsolete intracellular part;GO:0044464//obsolete cell part;	GO:0000981//DNA-binding transcription factor activity, RNA polymerase II-specific;GO:0003674//molecular_function;GO:0003700//DNA-binding transcription factor activity;GO:0140110//transcription regulator activity;	-
LOC101745750	NW_023637909.1	19155	40349	-	1701	LOC101745750	GO:0000003;GO:0000375;GO:0000377;GO:0000381;GO:0000398;GO:0003006;GO:0003674;GO:0003676;GO:0003723;GO:0003724;GO:0003824;GO:0004004;GO:0004386;GO:0005488;GO:0005515;GO:0005575;GO:0005622;GO:0005623;GO:0005634;GO:0005654;GO:0005681;GO:0005737;GO:0006139;GO:0006396;GO:0006397;GO:0006403;GO:0006405;GO:0006406;GO:0006611;GO:0006725;GO:0006807;GO:0006810;GO:0006886;GO:0006913;GO:0007275;GO:0007530;GO:…	K12815	opiNOG00499	A	sp|Q92620|PRP16_HUMAN Pre-mRNA-splicing factor ATP-dependent RNA helicase PRP16 OS=Homo sapiens OX=9606 GN=DHX38 PE=1 SV=2	XP_028030582.1 pre-mRNA-splicing factor ATP-dependent RNA helicase PRP16 isoform X1 [Bombyx mandarina]	GO:0000003//reproduction;GO:0000375//RNA splicing, via transesterification reactions;GO:0000377//RNA splicing, via transesterification reactions with bulged adenosine as nucleophile;GO:0000381//regulation of alternative mRNA splicing, via spliceosome;GO:0000398//mRNA splicing, via spliceosome;GO:0003006//developmental process involved in reproduction;GO:0006139//nucleobase-containing compound met…	GO:0005575//cellular_component;GO:0005622//intracellular anatomical structure;GO:0005623//obsolete cell;GO:0005634//nucleus;GO:0005654//nucleoplasm;GO:0005681//spliceosomal complex;GO:0005737//cytoplasm;GO:0031974//membrane-enclosed lumen;GO:0031981//nuclear lumen;GO:0032991//protein-containing complex;GO:0043226//organelle;GO:0043227//membrane-bounded organelle;GO:0043229//intracellular organell…	GO:0003674//molecular_function;GO:0003676//nucleic acid binding;GO:0003723//RNA binding;GO:0003724//RNA helicase activity;GO:0003824//catalytic activity;GO:0004386//helicase activity;GO:0005488//binding;GO:0005515//protein binding;GO:0008186//ATP-dependent activity, acting on RNA;GO:0016462//pyrophosphatase activity;GO:0016787//hydrolase activity;GO:0016817//hydrolase activity, acting on acid anh…	ko03040(Spliceosome)
LOC119630832	NW_023637909.1	5376	16510	+	2272	LOC119630832	GO:0000151;GO:0000153;GO:0000835;GO:0000836;GO:0000839;GO:0003674;GO:0005488;GO:0005515;GO:0005575;GO:0005622;GO:0005623;GO:0005737;GO:0005783;GO:0005789;GO:0006508;GO:0006511;GO:0006807;GO:0006810;GO:0006886;GO:0006950;GO:0008104;GO:0008150;GO:0008152;GO:0009056;GO:0009057;GO:0009987;GO:0010033;GO:0010243;GO:0010498;GO:0012505;GO:0015031;GO:0015833;GO:0016020;GO:0016021;GO:0019538;GO:0019941;GO:…	K19716	NOG202761;opiNOG11689;veNOG09150	IS	sp|P70295|AUP1_MOUSE Lipid droplet-regulating VLDL assembly factor AUP1 OS=Mus musculus OX=10090 GN=Aup1 PE=1 SV=1	XP_037877294.1 lipid droplet-regulating VLDL assembly factor AUP1-like [Bombyx mori]	GO:0006508//proteolysis;GO:0006511//ubiquitin-dependent protein catabolic process;GO:0006807//nitrogen compound metabolic process;GO:0006810//transport;GO:0006886//intracellular protein transport;GO:0006950//response to stress;GO:0008104//protein localization;GO:0008150//biological_process;GO:0008152//metabolic process;GO:0009056//catabolic process;GO:0009057//macromolecule catabolic process;GO:0…	GO:0000151//ubiquitin ligase complex;GO:0000153//cytoplasmic ubiquitin ligase complex;GO:0000835//ER ubiquitin ligase complex;GO:0000836//Hrd1p ubiquitin ligase complex;GO:0000839//Hrd1p ubiquitin ligase ERAD-L complex;GO:0005575//cellular_component;GO:0005622//intracellular anatomical structure;GO:0005623//obsolete cell;GO:0005737//cytoplasm;GO:0005783//endoplasmic reticulum;GO:0005789//endoplas…	GO:0003674//molecular_function;GO:0005488//binding;GO:0005515//protein binding;GO:0030234//enzyme regulator activity;GO:0032182//ubiquitin-like protein binding;GO:0043130//ubiquitin binding;GO:0055106//ubiquitin-protein transferase regulator activity;GO:0097027//ubiquitin-protein transferase activator activity;GO:0098772//molecular function regulator;	-
LOC101741211	NW_023637908.1	84337	89822	+	2176	LOC101741211	GO:0006950;GO:0008150;GO:0009266;GO:0009409;GO:0009628;GO:0009631;GO:0050896	K19363	opiNOG43383;opiNOG43363;NOG87373	S	sp|P0C0T0|LITAF_RAT Lipopolysaccharide-induced tumor necrosis factor-alpha factor homolog OS=Rattus norvegicus OX=10116 GN=Litaf PE=2 SV=1	XP_028028595.1 lipopolysaccharide-induced tumor necrosis factor-alpha factor homolog [Bombyx mandarina]	GO:0006950//response to stress;GO:0008150//biological_process;GO:0009266//response to temperature stimulus;GO:0009409//response to cold;GO:0009628//response to abiotic stimulus;GO:0009631//cold acclimation;GO:0050896//response to stimulus;	-	-	ko04142(Lysosome)
Mir3319	NW_023637908.1	47367	47491	+	125	Mir3319	GO:0006950;GO:0008150;GO:0009266;GO:0009409;GO:0009628;GO:0009631;GO:0050896	K19363	opiNOG43383;opiNOG43363;NOG87373	S	sp|P0C0T0|LITAF_RAT Lipopolysaccharide-induced tumor necrosis factor-alpha factor homolog OS=Rattus norvegicus OX=10116 GN=Litaf PE=2 SV=1	XP_028028595.1 lipopolysaccharide-induced tumor necrosis factor-alpha factor homolog [Bombyx mandarina]	GO:0006950//response to stress;GO:0008150//biological_process;GO:0009266//response to temperature stimulus;GO:0009409//response to cold;GO:0009628//response to abiotic stimulus;GO:0009631//cold acclimation;GO:0050896//response to stimulus;	-	-	ko04142(Lysosome)
LOC105841762	NW_023637908.1	45876	48234	+	2359	LOC105841762	-	-	opiNOG72450;meNOG46516;opiNOG68198;opiNOG72668	RS	-	XP_037877292.1 uncharacterized protein LOC105841762 [Bombyx mori]	-	-	-	-
LOC119628382	NW_023637908.1	22841	28376	+	1032	LOC119628382	GO:0006950;GO:0008150;GO:0009266;GO:0009409;GO:0009628;GO:0009631;GO:0050896	K19363	opiNOG43383;opiNOG43363;NOG87373	S	sp|Q8QGW7|LITAF_CHICK Lipopolysaccharide-induced tumor necrosis factor-alpha factor homolog OS=Gallus gallus OX=9031 GN=LITAF PE=2 SV=1	XP_037877290.1 lipopolysaccharide-induced tumor necrosis factor-alpha factor homolog [Bombyx mori]	GO:0006950//response to stress;GO:0008150//biological_process;GO:0009266//response to temperature stimulus;GO:0009409//response to cold;GO:0009628//response to abiotic stimulus;GO:0009631//cold acclimation;GO:0050896//response to stimulus;	-	-	ko04142(Lysosome)
LOC101740416	NW_023637908.1	14135	18070	+	825	LOC101740416	GO:0006950;GO:0008150;GO:0009266;GO:0009409;GO:0009628;GO:0009631;GO:0050896	K19363	opiNOG43383;NOG87373;opiNOG63956	S	sp|Q9JLJ0|LITAF_MOUSE Lipopolysaccharide-induced tumor necrosis factor-alpha factor homolog OS=Mus musculus OX=10090 GN=Litaf PE=1 SV=1	XP_004927940.4 lipopolysaccharide-induced tumor necrosis factor-alpha factor homolog [Bombyx mori]	GO:0006950//response to stress;GO:0008150//biological_process;GO:0009266//response to temperature stimulus;GO:0009409//response to cold;GO:0009628//response to abiotic stimulus;GO:0009631//cold acclimation;GO:0050896//response to stimulus;	-	-	ko04142(Lysosome)
LOC101745218	NW_023637906.1	23902	96912	+	4363	LOC101745218	GO:0000003;GO:0000139;GO:0001503;GO:0001649;GO:0001653;GO:0001655;GO:0001656;GO:0001667;GO:0001817;GO:0001818;GO:0001822;GO:0001837;GO:0001942;GO:0002009;GO:0002064;GO:0002065;GO:0002066;GO:0002682;GO:0002683;GO:0002791;GO:0002792;GO:0003006;GO:0003338;GO:0003674;GO:0004888;GO:0004930;GO:0005488;GO:0005515;GO:0005575;GO:0005622;GO:0005623;GO:0005737;GO:0005794;GO:0005802;GO:0005886;GO:0005887;GO:…	K08399	opiNOG04847	T	sp|P22888|LSHR_HUMAN Lutropin-choriogonadotropic hormone receptor OS=Homo sapiens OX=9606 GN=LHCGR PE=1 SV=4	XP_037877289.1 follicle-stimulating hormone receptor isoform X4 [Bombyx mori]	GO:0000003//reproduction;GO:0001503//ossification;GO:0001649//osteoblast differentiation;GO:0001655//urogenital system development;GO:0001656//metanephros development;GO:0001667//ameboidal-type cell migration;GO:0001817//regulation of cytokine production;GO:0001818//negative regulation of cytokine production;GO:0001822//kidney development;GO:0001837//epithelial to mesenchymal transition;GO:000194…	GO:0000139//Golgi membrane;GO:0005575//cellular_component;GO:0005622//intracellular anatomical structure;GO:0005623//obsolete cell;GO:0005737//cytoplasm;GO:0005794//Golgi apparatus;GO:0005802//trans-Golgi network;GO:0005886//plasma membrane;GO:0005887//integral component of plasma membrane;GO:0012505//endomembrane system;GO:0016020//membrane;GO:0016021//integral component of membrane;GO:0031090//…	GO:0001653//peptide receptor activity;GO:0003674//molecular_function;GO:0004888//transmembrane signaling receptor activity;GO:0004930//G protein-coupled receptor activity;GO:0005488//binding;GO:0005515//protein binding;GO:0008188//neuropeptide receptor activity;GO:0008528//G protein-coupled peptide receptor activity;GO:0016500//protein-hormone receptor activity;GO:0038023//signaling receptor acti…	ko04310(Wnt signaling pathway)
LOC119630829	NW_023637904.1	52407	113648	+	2358	LOC119630829	GO:0000278;GO:0000280;GO:0001726;GO:0002009;GO:0002119;GO:0002164;GO:0002376;GO:0003008;GO:0003674;GO:0003779;GO:0005070;GO:0005488;GO:0005515;GO:0005575;GO:0005622;GO:0005623;GO:0005737;GO:0005829;GO:0005886;GO:0005887;GO:0005903;GO:0005938;GO:0006928;GO:0006996;GO:0007010;GO:0007015;GO:0007049;GO:0007154;GO:0007165;GO:0007166;GO:0007167;GO:0007169;GO:0007173;GO:0007264;GO:0007265;GO:0007266;GO:…	K17277	opiNOG00168	T	sp|Q08509|EPS8_MOUSE Epidermal growth factor receptor kinase substrate 8 OS=Mus musculus OX=10090 GN=Eps8 PE=1 SV=2	XP_037877284.1 epidermal growth factor receptor kinase substrate 8-like [Bombyx mori]	GO:0000278//mitotic cell cycle;GO:0000280//nuclear division;GO:0002009//morphogenesis of an epithelium;GO:0002119//nematode larval development;GO:0002164//larval development;GO:0002376//immune system process;GO:0003008//system process;GO:0006928//movement of cell or subcellular component;GO:0006996//organelle organization;GO:0007010//cytoskeleton organization;GO:0007015//actin filament organizati…	GO:0001726//ruffle;GO:0005575//cellular_component;GO:0005622//intracellular anatomical structure;GO:0005623//obsolete cell;GO:0005737//cytoplasm;GO:0005829//cytosol;GO:0005886//plasma membrane;GO:0005887//integral component of plasma membrane;GO:0005903//brush border;GO:0005938//cell cortex;GO:0008328//ionotropic glutamate receptor complex;GO:0014069//postsynaptic density;GO:0016020//membrane;GO:…	GO:0003674//molecular_function;GO:0003779//actin binding;GO:0005070//obsolete SH3/SH2 adaptor activity;GO:0005488//binding;GO:0005515//protein binding;GO:0008092//cytoskeletal protein binding;GO:0019899//enzyme binding;GO:0030674//protein-macromolecule adaptor activity;GO:0031267//small GTPase binding;GO:0035591//signaling adaptor activity;GO:0044877//protein-containing complex binding;GO:0051015…	-
LOC119628420	NW_023637904.1	51239	52327	-	1087	LOC119628420	GO:0003008;GO:0003674;GO:0005102;GO:0005198;GO:0005488;GO:0005515;GO:0005575;GO:0005622;GO:0005623;GO:0005634;GO:0005737;GO:0005886;GO:0006996;GO:0007010;GO:0007275;GO:0007423;GO:0007600;GO:0007605;GO:0008013;GO:0008022;GO:0008150;GO:0009966;GO:0009968;GO:0009987;GO:0010646;GO:0010648;GO:0012505;GO:0014066;GO:0014067;GO:0016020;GO:0016043;GO:0016247;GO:0016324;GO:0019899;GO:0019902;GO:0019904;GO:…	K13358	opiNOG35899;opiNOG02155	S	sp|Q15599|NHRF2_HUMAN Na(+)/H(+) exchange regulatory cofactor NHE-RF2 OS=Homo sapiens OX=9606 GN=SLC9A3R2 PE=1 SV=2	XP_037877285.1 LOW QUALITY PROTEIN: Na(+)/H(+) exchange regulatory cofactor NHE-RF1-like [Bombyx mori]	GO:0003008//system process;GO:0006996//organelle organization;GO:0007010//cytoskeleton organization;GO:0007275//multicellular organism development;GO:0007423//sensory organ development;GO:0007600//sensory perception;GO:0007605//sensory perception of sound;GO:0008150//biological_process;GO:0009966//regulation of signal transduction;GO:0009968//negative regulation of signal transduction;GO:0009987/…	GO:0005575//cellular_component;GO:0005622//intracellular anatomical structure;GO:0005623//obsolete cell;GO:0005634//nucleus;GO:0005737//cytoplasm;GO:0005886//plasma membrane;GO:0012505//endomembrane system;GO:0016020//membrane;GO:0016324//apical plasma membrane;GO:0032420//stereocilium;GO:0032421//stereocilium bundle;GO:0032991//protein-containing complex;GO:0042995//cell projection;GO:0043005//n…	GO:0003674//molecular_function;GO:0005102//signaling receptor binding;GO:0005198//structural molecule activity;GO:0005488//binding;GO:0005515//protein binding;GO:0008013//beta-catenin binding;GO:0008022//protein C-terminus binding;GO:0016247//channel regulator activity;GO:0019899//enzyme binding;GO:0019902//phosphatase binding;GO:0019904//protein domain specific binding;GO:0030165//PDZ domain bin…	-
LOC119630828	NW_023637903.1	85739	86695	-	957	LOC119630828	-	-	opiNOG72279;meNOG46062	R	-	XP_037877283.1 uncharacterized protein LOC119630828 [Bombyx mori]	-	-	-	-
LOC119630827	NW_023637903.1	5959	7663	+	1488	LOC119630827	-	-	NOG164843	S	sp|Q00802|LP3_BOMMO Low molecular mass lipoprotein 3 OS=Bombyx mori OX=7091 GN=LP3 PE=1 SV=2	XP_037877282.1 low molecular mass 30 kDa lipoprotein 19G1-like [Bombyx mori]	-	-	-	-
LOC119630825	NW_023637902.1	28801	30097	-	1297	LOC119630825	-	-	opiNOG11355;COG1028;opiNOG09592;opiNOG22653	IQ	sp|Q9X248|FABG_THEMA 3-oxoacyl-[acyl-carrier-protein] reductase FabG OS=Thermotoga maritima (strain ATCC 43589 / DSM 3109 / JCM 10099 / NBRC 100826 / MSB8) OX=243274 GN=fabG PE=3 SV=1	XP_037877280.1 3-oxoacyl-[acyl-carrier-protein] reductase FabG-like [Bombyx mori]	-	-	-	-
LOC119630826	NW_023637902.1	9993	10891	+	899	LOC119630826	-	-	opiNOG25209;opiNOG11355;opiNOG22653;COG1028	QI	sp|Q9X248|FABG_THEMA 3-oxoacyl-[acyl-carrier-protein] reductase FabG OS=Thermotoga maritima (strain ATCC 43589 / DSM 3109 / JCM 10099 / NBRC 100826 / MSB8) OX=243274 GN=fabG PE=3 SV=1	XP_037877281.1 3-oxoacyl-[acyl-carrier-protein] reductase FabG-like, partial [Bombyx mori]	-	-	-	-
Boule	NW_023637901.1	51053	84274	+	3590	Boule	GO:0000003;GO:0003674;GO:0003676;GO:0003723;GO:0003729;GO:0003730;GO:0005488;GO:0005575;GO:0005622;GO:0005623;GO:0005634;GO:0005737;GO:0006417;GO:0006446;GO:0007049;GO:0007276;GO:0007283;GO:0007610;GO:0007617;GO:0007618;GO:0008150;GO:0008315;GO:0008494;GO:0009889;GO:0009891;GO:0009892;GO:0009893;GO:0009894;GO:0009895;GO:0009987;GO:0010468;GO:0010556;GO:0010557;GO:0010604;GO:0010605;GO:0010608;GO:…	-	inNOG07366;meNOG58314	R	sp|Q8N9W6|BOLL_HUMAN Protein boule-like OS=Homo sapiens OX=9606 GN=BOLL PE=1 SV=2	NP_001106740.1 boule protein [Bombyx mori]	GO:0000003//reproduction;GO:0006417//regulation of translation;GO:0006446//regulation of translational initiation;GO:0007049//cell cycle;GO:0007276//gamete generation;GO:0007283//spermatogenesis;GO:0007610//behavior;GO:0007617//mating behavior;GO:0007618//mating;GO:0008150//biological_process;GO:0008315//G2/MI transition of meiotic cell cycle;GO:0009889//regulation of biosynthetic process;GO:0009…	GO:0005575//cellular_component;GO:0005622//intracellular anatomical structure;GO:0005623//obsolete cell;GO:0005634//nucleus;GO:0005737//cytoplasm;GO:0036477//somatodendritic compartment;GO:0043025//neuronal cell body;GO:0043204//perikaryon;GO:0043226//organelle;GO:0043227//membrane-bounded organelle;GO:0043229//intracellular organelle;GO:0043231//intracellular membrane-bounded organelle;GO:004429…	GO:0003674//molecular_function;GO:0003676//nucleic acid binding;GO:0003723//RNA binding;GO:0003729//mRNA binding;GO:0003730//mRNA 3'-UTR binding;GO:0005488//binding;GO:0008494//translation activator activity;GO:0045182//translation regulator activity;GO:0090079//translation regulator activity, nucleic acid binding;GO:0097159//organic cyclic compound binding;GO:1901363//heterocyclic compound bindi…	-
LOC101739629	NW_023637901.1	9443	47304	-	3819	LOC101739629	GO:0001932;GO:0001934;GO:0003674;GO:0003824;GO:0004672;GO:0004674;GO:0005575;GO:0005622;GO:0005623;GO:0005737;GO:0005829;GO:0005886;GO:0006464;GO:0006468;GO:0006793;GO:0006796;GO:0006807;GO:0007154;GO:0007165;GO:0007275;GO:0008150;GO:0008152;GO:0009719;GO:0009790;GO:0009893;GO:0009966;GO:0009967;GO:0009987;GO:0010033;GO:0010562;GO:0010604;GO:0010646;GO:0010647;GO:0010941;GO:0016020;GO:0016301;GO:…	K16288	opiNOG13507;lepNOG09573;veNOG06153	T	sp|Q1L6Q1|DUSTY_APIME Dual serine/threonine and tyrosine protein kinase OS=Apis mellifera OX=7460 GN=DSTYK PE=2 SV=1	XP_037877279.1 dual serine/threonine and tyrosine protein kinase [Bombyx mori]	GO:0001932//regulation of protein phosphorylation;GO:0001934//positive regulation of protein phosphorylation;GO:0006464//cellular protein modification process;GO:0006468//protein phosphorylation;GO:0006793//phosphorus metabolic process;GO:0006796//phosphate-containing compound metabolic process;GO:0006807//nitrogen compound metabolic process;GO:0007154//cell communication;GO:0007165//signal trans…	GO:0005575//cellular_component;GO:0005622//intracellular anatomical structure;GO:0005623//obsolete cell;GO:0005737//cytoplasm;GO:0005829//cytosol;GO:0005886//plasma membrane;GO:0016020//membrane;GO:0016323//basolateral plasma membrane;GO:0016324//apical plasma membrane;GO:0044424//obsolete intracellular part;GO:0044425//obsolete membrane part;GO:0044444//obsolete cytoplasmic part;GO:0044459//obso…	GO:0003674//molecular_function;GO:0003824//catalytic activity;GO:0004672//protein kinase activity;GO:0004674//protein serine/threonine kinase activity;GO:0016301//kinase activity;GO:0016740//transferase activity;GO:0016772//transferase activity, transferring phosphorus-containing groups;GO:0016773//phosphotransferase activity, alcohol group as acceptor;GO:0140096//catalytic activity, acting on a …	-
LOC119630824	NW_023637899.1	41503	135173	+	1712	LOC119630824	GO:0000981;GO:0001654;GO:0001709;GO:0001754;GO:0003407;GO:0003674;GO:0003676;GO:0003677;GO:0003700;GO:0005488;GO:0005575;GO:0005622;GO:0005623;GO:0005634;GO:0005654;GO:0005737;GO:0005829;GO:0006139;GO:0006351;GO:0006355;GO:0006357;GO:0006725;GO:0006807;GO:0007275;GO:0007399;GO:0007402;GO:0007417;GO:0007419;GO:0007420;GO:0007423;GO:0008150;GO:0008152;GO:0009058;GO:0009059;GO:0009653;GO:0009791;GO:…	-	opiNOG09995	R	-	XP_037877277.1 uncharacterized protein LOC119630824 [Bombyx mori]	GO:0001654//eye development;GO:0001709//cell fate determination;GO:0001754//eye photoreceptor cell differentiation;GO:0003407//neural retina development;GO:0006139//nucleobase-containing compound metabolic process;GO:0006351//transcription, DNA-templated;GO:0006355//regulation of transcription, DNA-templated;GO:0006357//regulation of transcription by RNA polymerase II;GO:0006725//cellular aromati…	GO:0005575//cellular_component;GO:0005622//intracellular anatomical structure;GO:0005623//obsolete cell;GO:0005634//nucleus;GO:0005654//nucleoplasm;GO:0005737//cytoplasm;GO:0005829//cytosol;GO:0031974//membrane-enclosed lumen;GO:0031981//nuclear lumen;GO:0043226//organelle;GO:0043227//membrane-bounded organelle;GO:0043229//intracellular organelle;GO:0043231//intracellular membrane-bounded organel…	GO:0000981//DNA-binding transcription factor activity, RNA polymerase II-specific;GO:0003674//molecular_function;GO:0003676//nucleic acid binding;GO:0003677//DNA binding;GO:0003700//DNA-binding transcription factor activity;GO:0005488//binding;GO:0097159//organic cyclic compound binding;GO:0140110//transcription regulator activity;GO:1901363//heterocyclic compound binding;	-
LOC101742044	NW_023637898.1	113913	118064	+	4152	LOC101742044	GO:0000003;GO:0001654;GO:0001667;GO:0001745;GO:0002064;GO:0002065;GO:0002066;GO:0002376;GO:0003002;GO:0003006;GO:0003008;GO:0003674;GO:0003779;GO:0004888;GO:0004896;GO:0005488;GO:0005515;GO:0005575;GO:0005622;GO:0005623;GO:0005737;GO:0005886;GO:0006928;GO:0006955;GO:0007154;GO:0007165;GO:0007166;GO:0007259;GO:0007275;GO:0007276;GO:0007281;GO:0007292;GO:0007297;GO:0007298;GO:0007350;GO:0007389;GO:…	K19599	opiNOG23455	R	sp|Q9VWE0|DOME_DROME Cytokine receptor OS=Drosophila melanogaster OX=7227 GN=dome PE=1 SV=1	XP_012546276.2 cytokine receptor [Bombyx mori]	GO:0000003//reproduction;GO:0001654//eye development;GO:0001667//ameboidal-type cell migration;GO:0001745//compound eye morphogenesis;GO:0002064//epithelial cell development;GO:0002065//columnar/cuboidal epithelial cell differentiation;GO:0002066//columnar/cuboidal epithelial cell development;GO:0002376//immune system process;GO:0003002//regionalization;GO:0003006//developmental process involved …	GO:0005575//cellular_component;GO:0005622//intracellular anatomical structure;GO:0005623//obsolete cell;GO:0005737//cytoplasm;GO:0005886//plasma membrane;GO:0016020//membrane;GO:0016324//apical plasma membrane;GO:0030016//myofibril;GO:0030017//sarcomere;GO:0030018//Z disc;GO:0031674//I band;GO:0043226//organelle;GO:0043228//non-membrane-bounded organelle;GO:0043229//intracellular organelle;GO:004…	GO:0003674//molecular_function;GO:0003779//actin binding;GO:0004888//transmembrane signaling receptor activity;GO:0004896//cytokine receptor activity;GO:0005488//binding;GO:0005515//protein binding;GO:0008092//cytoskeletal protein binding;GO:0019899//enzyme binding;GO:0019900//kinase binding;GO:0019901//protein kinase binding;GO:0038023//signaling receptor activity;GO:0044877//protein-containing …	-
LOC119630815	NW_023637898.1	113850	121170	+	2984	LOC119630815	GO:0000003;GO:0000212;GO:0000226;GO:0000280;GO:0000910;GO:0001556;GO:0001578;GO:0001775;GO:0002165;GO:0002376;GO:0002468;GO:0002682;GO:0003006;GO:0003674;GO:0005102;GO:0005488;GO:0005515;GO:0005575;GO:0005622;GO:0005623;GO:0005634;GO:0005737;GO:0005768;GO:0005769;GO:0005773;GO:0005776;GO:0005813;GO:0005815;GO:0005856;GO:0006810;GO:0006873;GO:0006885;GO:0006886;GO:0006887;GO:0006996;GO:0007010;GO:…	K18461	opiNOG08418	S	sp|B2RYF7|WASH1_RAT WASH complex subunit 1 OS=Rattus norvegicus OX=10116 GN=Washc1 PE=2 SV=1	XP_004922044.1 WASH complex subunit 1 [Bombyx mori]	GO:0000003//reproduction;GO:0000212//meiotic spindle organization;GO:0000226//microtubule cytoskeleton organization;GO:0000280//nuclear division;GO:0000910//cytokinesis;GO:0001556//oocyte maturation;GO:0001578//microtubule bundle formation;GO:0001775//cell activation;GO:0002165//instar larval or pupal development;GO:0002376//immune system process;GO:0002468//dendritic cell antigen processing and …	GO:0005575//cellular_component;GO:0005622//intracellular anatomical structure;GO:0005623//obsolete cell;GO:0005634//nucleus;GO:0005737//cytoplasm;GO:0005768//endosome;GO:0005769//early endosome;GO:0005773//vacuole;GO:0005776//autophagosome;GO:0005813//centrosome;GO:0005815//microtubule organizing center;GO:0005856//cytoskeleton;GO:0012505//endomembrane system;GO:0015630//microtubule cytoskeleton;…	GO:0003674//molecular_function;GO:0005102//signaling receptor binding;GO:0005488//binding;GO:0005515//protein binding;GO:0008092//cytoskeletal protein binding;GO:0015631//tubulin binding;GO:0019899//enzyme binding;GO:0031625//ubiquitin protein ligase binding;GO:0043014//alpha-tubulin binding;GO:0043015//gamma-tubulin binding;GO:0044389//ubiquitin-like protein ligase binding;GO:0050750//low-densit…	ko04144(Endocytosis)
LOC119630812	NW_023637898.1	72085	112075	-	4462	LOC119630812	-	-	opiNOG08549	S	sp|Q12767|TMM94_HUMAN Transmembrane protein 94 OS=Homo sapiens OX=9606 GN=TMEM94 PE=1 SV=1	XP_037877265.1 transmembrane protein 94-like isoform X1 [Bombyx mori]	-	-	-	-
LOC119630817	NW_023637898.1	67586	70737	+	2172	LOC119630817	GO:0000003;GO:0000165;GO:0000187;GO:0000302;GO:0000303;GO:0000305;GO:0000578;GO:0001817;GO:0001932;GO:0001934;GO:0002218;GO:0002221;GO:0002225;GO:0002251;GO:0002253;GO:0002376;GO:0002385;GO:0002682;GO:0002684;GO:0002697;GO:0002699;GO:0002700;GO:0002702;GO:0002753;GO:0002757;GO:0002758;GO:0002759;GO:0002760;GO:0002764;GO:0002784;GO:0002831;GO:0002833;GO:0002920;GO:0002922;GO:0003002;GO:0003006;GO:…	K04432	opiNOG05957	T	sp|Q5E9X2|MP2K6_BOVIN Dual specificity mitogen-activated protein kinase kinase 6 OS=Bos taurus OX=9913 GN=MAP2K6 PE=2 SV=1	XP_037877272.1 dual specificity mitogen-activated protein kinase kinase 6-like [Bombyx mori]	GO:0000003//reproduction;GO:0000165//MAPK cascade;GO:0000187//obsolete activation of MAPK activity;GO:0000302//response to reactive oxygen species;GO:0000303//response to superoxide;GO:0000305//response to oxygen radical;GO:0000578//embryonic axis specification;GO:0001817//regulation of cytokine production;GO:0001932//regulation of protein phosphorylation;GO:0001934//positive regulation of protei…	GO:0005575//cellular_component;GO:0005622//intracellular anatomical structure;GO:0005623//obsolete cell;GO:0005634//nucleus;GO:0005654//nucleoplasm;GO:0005737//cytoplasm;GO:0005829//cytosol;GO:0031974//membrane-enclosed lumen;GO:0031981//nuclear lumen;GO:0043226//organelle;GO:0043227//membrane-bounded organelle;GO:0043229//intracellular organelle;GO:0043231//intracellular membrane-bounded organel…	GO:0003674//molecular_function;GO:0003824//catalytic activity;GO:0004672//protein kinase activity;GO:0004674//protein serine/threonine kinase activity;GO:0004708//MAP kinase kinase activity;GO:0004712//protein serine/threonine/tyrosine kinase activity;GO:0005488//binding;GO:0005515//protein binding;GO:0016301//kinase activity;GO:0016740//transferase activity;GO:0016772//transferase activity, tran…	ko04624(Toll and Imd signaling pathway);ko04013(MAPK signaling pathway - fly)
LOC119630813	NW_023637898.1	62269	65394	+	3126	LOC119630813	GO:0000166;GO:0001932;GO:0001934;GO:0003674;GO:0003676;GO:0003677;GO:0003682;GO:0003824;GO:0005488;GO:0005515;GO:0005524;GO:0005575;GO:0005622;GO:0005623;GO:0005634;GO:0005654;GO:0005730;GO:0006139;GO:0006259;GO:0006281;GO:0006283;GO:0006284;GO:0006289;GO:0006351;GO:0006355;GO:0006366;GO:0006725;GO:0006807;GO:0006950;GO:0006974;GO:0006979;GO:0008022;GO:0008023;GO:0008047;GO:0008094;GO:0008144;GO:…	K10841	opiNOG02753;meNOG57252;NOG00961;opiNOG77385	L	sp|Q03468|ERCC6_HUMAN DNA excision repair protein ERCC-6 OS=Homo sapiens OX=9606 GN=ERCC6 PE=1 SV=1	XP_037877267.1 DNA excision repair protein ERCC-6-like [Bombyx mori]	GO:0001932//regulation of protein phosphorylation;GO:0001934//positive regulation of protein phosphorylation;GO:0006139//nucleobase-containing compound metabolic process;GO:0006259//DNA metabolic process;GO:0006281//DNA repair;GO:0006283//transcription-coupled nucleotide-excision repair;GO:0006284//base-excision repair;GO:0006289//nucleotide-excision repair;GO:0006351//transcription, DNA-template…	GO:0005575//cellular_component;GO:0005622//intracellular anatomical structure;GO:0005623//obsolete cell;GO:0005634//nucleus;GO:0005654//nucleoplasm;GO:0005730//nucleolus;GO:0008023//transcription elongation factor complex;GO:0031974//membrane-enclosed lumen;GO:0031981//nuclear lumen;GO:0032991//protein-containing complex;GO:0043226//organelle;GO:0043227//membrane-bounded organelle;GO:0043228//non…	GO:0000166//nucleotide binding;GO:0003674//molecular_function;GO:0003676//nucleic acid binding;GO:0003677//DNA binding;GO:0003682//chromatin binding;GO:0003824//catalytic activity;GO:0005488//binding;GO:0005515//protein binding;GO:0005524//ATP binding;GO:0008022//protein C-terminus binding;GO:0008047//enzyme activator activity;GO:0008094//ATP-dependent activity, acting on DNA;GO:0008144//obsolete…	ko03420(Nucleotide excision repair)
LOC119630814	NW_023637898.1	58968	61118	-	1288	LOC119630814	GO:0000027;GO:0000054;GO:0000055;GO:0000070;GO:0000228;GO:0000278;GO:0000280;GO:0000447;GO:0000460;GO:0000462;GO:0000466;GO:0000469;GO:0000478;GO:0000479;GO:0000793;GO:0000794;GO:0000819;GO:0001650;GO:0002244;GO:0002376;GO:0002520;GO:0003674;GO:0003676;GO:0003723;GO:0005488;GO:0005575;GO:0005622;GO:0005623;GO:0005634;GO:0005694;GO:0005730;GO:0005737;GO:0005783;GO:0006139;GO:0006364;GO:0006396;GO:…	K14852	opiNOG13127	J	sp|Q2KIH4|RRS1_BOVIN Ribosome biogenesis regulatory protein homolog OS=Bos taurus OX=9913 GN=RRS1 PE=2 SV=1	XP_028043878.1 ribosome biogenesis regulatory protein homolog [Bombyx mandarina]	GO:0000027//ribosomal large subunit assembly;GO:0000054//ribosomal subunit export from nucleus;GO:0000055//ribosomal large subunit export from nucleus;GO:0000070//mitotic sister chromatid segregation;GO:0000278//mitotic cell cycle;GO:0000280//nuclear division;GO:0000447//endonucleolytic cleavage in ITS1 to separate SSU-rRNA from 5.8S rRNA and LSU-rRNA from tricistronic rRNA transcript (SSU-rRNA, …	GO:0000228//nuclear chromosome;GO:0000793//condensed chromosome;GO:0000794//condensed nuclear chromosome;GO:0001650//fibrillar center;GO:0005575//cellular_component;GO:0005622//intracellular anatomical structure;GO:0005623//obsolete cell;GO:0005634//nucleus;GO:0005694//chromosome;GO:0005730//nucleolus;GO:0005737//cytoplasm;GO:0005783//endoplasmic reticulum;GO:0012505//endomembrane system;GO:00306…	GO:0003674//molecular_function;GO:0003676//nucleic acid binding;GO:0003723//RNA binding;GO:0005488//binding;GO:0008097//5S rRNA binding;GO:0019843//rRNA binding;GO:0097159//organic cyclic compound binding;GO:1901363//heterocyclic compound binding;	-
LOC119630819	NW_023637898.1	49368	53729	+	1997	LOC119630819	GO:0000228;GO:0000737;GO:0000785;GO:0000790;GO:0003674;GO:0003676;GO:0003677;GO:0003824;GO:0004518;GO:0004536;GO:0005488;GO:0005515;GO:0005575;GO:0005622;GO:0005623;GO:0005634;GO:0005654;GO:0005694;GO:0005730;GO:0005737;GO:0005829;GO:0006139;GO:0006259;GO:0006308;GO:0006309;GO:0006323;GO:0006725;GO:0006807;GO:0006915;GO:0006921;GO:0006996;GO:0007275;GO:0007399;GO:0007417;GO:0007420;GO:0008150;GO:…	K02311	opiNOG07313;lepNOG11636	LS	sp|Q99N34|DFFB_RAT DNA fragmentation factor subunit beta OS=Rattus norvegicus OX=10116 GN=Dffb PE=1 SV=1	XP_037877274.1 DNA fragmentation factor subunit beta-like [Bombyx mori]	GO:0000737//DNA catabolic process, endonucleolytic;GO:0006139//nucleobase-containing compound metabolic process;GO:0006259//DNA metabolic process;GO:0006308//DNA catabolic process;GO:0006309//apoptotic DNA fragmentation;GO:0006323//DNA packaging;GO:0006725//cellular aromatic compound metabolic process;GO:0006807//nitrogen compound metabolic process;GO:0006915//apoptotic process;GO:0006921//cellul…	GO:0000228//nuclear chromosome;GO:0000785//chromatin;GO:0005575//cellular_component;GO:0005622//intracellular anatomical structure;GO:0005623//obsolete cell;GO:0005634//nucleus;GO:0005654//nucleoplasm;GO:0005694//chromosome;GO:0005730//nucleolus;GO:0005737//cytoplasm;GO:0005829//cytosol;GO:0031974//membrane-enclosed lumen;GO:0031981//nuclear lumen;GO:0043226//organelle;GO:0043227//membrane-bounde…	GO:0003674//molecular_function;GO:0003676//nucleic acid binding;GO:0003677//DNA binding;GO:0003824//catalytic activity;GO:0004518//nuclease activity;GO:0004536//deoxyribonuclease activity;GO:0005488//binding;GO:0005515//protein binding;GO:0016787//hydrolase activity;GO:0016788//hydrolase activity, acting on ester bonds;GO:0019899//enzyme binding;GO:0019904//protein domain specific binding;GO:0042…	-
LOC101743578	NW_023637898.1	43627	48264	-	1597	LOC101743578	GO:0003674;GO:0003824;GO:0004798;GO:0005575;GO:0005622;GO:0005623;GO:0005634;GO:0005737;GO:0005739;GO:0005740;GO:0005758;GO:0005759;GO:0005829;GO:0006139;GO:0006220;GO:0006221;GO:0006227;GO:0006233;GO:0006235;GO:0006725;GO:0006753;GO:0006793;GO:0006796;GO:0006807;GO:0008150;GO:0008152;GO:0008283;GO:0009041;GO:0009058;GO:0009117;GO:0009123;GO:0009132;GO:0009133;GO:0009138;GO:0009139;GO:0009141;GO:…	K00943	opiNOG29545	F	sp|Q0WW55|ZEUS1_ARATH Thymidylate kinase OS=Arabidopsis thaliana OX=3702 GN=ZEU1 PE=2 SV=1	XP_004921972.2 thymidylate kinase [Bombyx mori]	GO:0006139//nucleobase-containing compound metabolic process;GO:0006220//pyrimidine nucleotide metabolic process;GO:0006221//pyrimidine nucleotide biosynthetic process;GO:0006227//dUDP biosynthetic process;GO:0006233//dTDP biosynthetic process;GO:0006235//dTTP biosynthetic process;GO:0006725//cellular aromatic compound metabolic process;GO:0006753//nucleoside phosphate metabolic process;GO:000679…	GO:0005575//cellular_component;GO:0005622//intracellular anatomical structure;GO:0005623//obsolete cell;GO:0005634//nucleus;GO:0005737//cytoplasm;GO:0005739//mitochondrion;GO:0005740//mitochondrial envelope;GO:0005758//mitochondrial intermembrane space;GO:0005759//mitochondrial matrix;GO:0005829//cytosol;GO:0031967//organelle envelope;GO:0031970//organelle envelope lumen;GO:0031974//membrane-encl…	GO:0003674//molecular_function;GO:0003824//catalytic activity;GO:0004798//thymidylate kinase activity;GO:0009041//uridylate kinase activity;GO:0016301//kinase activity;GO:0016740//transferase activity;GO:0016772//transferase activity, transferring phosphorus-containing groups;GO:0016776//phosphotransferase activity, phosphate group as acceptor;GO:0019205//nucleobase-containing compound kinase act…	ko00240(Pyrimidine metabolism)
LOC119630811	NW_023637898.1	34192	42981	+	2093	LOC119630811	GO:0000003;GO:0002009;GO:0002165;GO:0003674;GO:0003676;GO:0003723;GO:0003729;GO:0005488;GO:0005575;GO:0005622;GO:0005623;GO:0005634;GO:0005654;GO:0005694;GO:0005730;GO:0005737;GO:0005783;GO:0006417;GO:0006928;GO:0007275;GO:0007276;GO:0007444;GO:0007472;GO:0007475;GO:0007476;GO:0007552;GO:0007560;GO:0008150;GO:0008354;GO:0008587;GO:0009653;GO:0009791;GO:0009886;GO:0009887;GO:0009888;GO:0009889;GO:…	K14844	lepNOG10097;opiNOG03711	J	sp|Q15397|PUM3_HUMAN Pumilio homolog 3 OS=Homo sapiens OX=9606 GN=PUM3 PE=1 SV=3	XP_037877264.1 protein penguin-like [Bombyx mori]	GO:0000003//reproduction;GO:0002009//morphogenesis of an epithelium;GO:0002165//instar larval or pupal development;GO:0006417//regulation of translation;GO:0006928//movement of cell or subcellular component;GO:0007275//multicellular organism development;GO:0007276//gamete generation;GO:0007444//imaginal disc development;GO:0007472//wing disc morphogenesis;GO:0007475//apposition of dorsal and vent…	GO:0005575//cellular_component;GO:0005622//intracellular anatomical structure;GO:0005623//obsolete cell;GO:0005634//nucleus;GO:0005654//nucleoplasm;GO:0005694//chromosome;GO:0005730//nucleolus;GO:0005737//cytoplasm;GO:0005783//endoplasmic reticulum;GO:0012505//endomembrane system;GO:0031974//membrane-enclosed lumen;GO:0031981//nuclear lumen;GO:0043226//organelle;GO:0043227//membrane-bounded organ…	GO:0003674//molecular_function;GO:0003676//nucleic acid binding;GO:0003723//RNA binding;GO:0003729//mRNA binding;GO:0005488//binding;GO:0097159//organic cyclic compound binding;GO:1901363//heterocyclic compound binding;	-
LOC119630818	NW_023637898.1	24903	25575	-	469	LOC119630818	GO:0000228;GO:0000785;GO:0000790;GO:0001650;GO:0005575;GO:0005622;GO:0005623;GO:0005634;GO:0005654;GO:0005694;GO:0005730;GO:0006325;GO:0006338;GO:0006464;GO:0006508;GO:0006807;GO:0006996;GO:0008150;GO:0008152;GO:0009987;GO:0016043;GO:0016579;GO:0019538;GO:0031011;GO:0031974;GO:0031981;GO:0032991;GO:0033202;GO:0034708;GO:0035097;GO:0036211;GO:0043170;GO:0043226;GO:0043227;GO:0043228;GO:0043229;GO:…	K11667	opiNOG22849;lepNOG12717	S	sp|Q8BHA0|IN80C_MOUSE INO80 complex subunit C OS=Mus musculus OX=10090 GN=Ino80c PE=1 SV=1	XP_004921970.1 INO80 complex subunit C [Bombyx mori]	GO:0006325//chromatin organization;GO:0006338//chromatin remodeling;GO:0006464//cellular protein modification process;GO:0006508//proteolysis;GO:0006807//nitrogen compound metabolic process;GO:0006996//organelle organization;GO:0008150//biological_process;GO:0008152//metabolic process;GO:0009987//cellular process;GO:0016043//cellular component organization;GO:0016579//protein deubiquitination;GO:…	GO:0000228//nuclear chromosome;GO:0000785//chromatin;GO:0001650//fibrillar center;GO:0005575//cellular_component;GO:0005622//intracellular anatomical structure;GO:0005623//obsolete cell;GO:0005634//nucleus;GO:0005654//nucleoplasm;GO:0005694//chromosome;GO:0005730//nucleolus;GO:0031011//Ino80 complex;GO:0031974//membrane-enclosed lumen;GO:0031981//nuclear lumen;GO:0032991//protein-containing compl…	-	-
LOC101743156	NW_023637898.1	22501	23960	+	1460	LOC101743156	GO:0003674;GO:0003676;GO:0003723;GO:0005488;GO:0005575;GO:0005622;GO:0005623;GO:0005634;GO:0005654;GO:0005730;GO:0005732;GO:0006139;GO:0006364;GO:0006396;GO:0006725;GO:0006807;GO:0008150;GO:0008152;GO:0009987;GO:0010467;GO:0016070;GO:0016072;GO:0022613;GO:0030515;GO:0030684;GO:0031428;GO:0031974;GO:0031981;GO:0032040;GO:0032991;GO:0034470;GO:0034511;GO:0034641;GO:0034660;GO:0042254;GO:0043170;GO:…	K14793	opiNOG02893;veNOG05783	A	sp|Q91WM3|U3IP2_MOUSE U3 small nucleolar RNA-interacting protein 2 OS=Mus musculus OX=10090 GN=Rrp9 PE=1 SV=1	XP_004921969.2 U3 small nucleolar RNA-interacting protein 2 [Bombyx mori]	GO:0006139//nucleobase-containing compound metabolic process;GO:0006364//rRNA processing;GO:0006396//RNA processing;GO:0006725//cellular aromatic compound metabolic process;GO:0006807//nitrogen compound metabolic process;GO:0008150//biological_process;GO:0008152//metabolic process;GO:0009987//cellular process;GO:0010467//gene expression;GO:0016070//RNA metabolic process;GO:0016072//rRNA metabolic…	GO:0005575//cellular_component;GO:0005622//intracellular anatomical structure;GO:0005623//obsolete cell;GO:0005634//nucleus;GO:0005654//nucleoplasm;GO:0005730//nucleolus;GO:0005732//sno(s)RNA-containing ribonucleoprotein complex;GO:0030684//preribosome;GO:0031428//box C/D RNP complex;GO:0031974//membrane-enclosed lumen;GO:0031981//nuclear lumen;GO:0032040//small-subunit processome;GO:0032991//pro…	GO:0003674//molecular_function;GO:0003676//nucleic acid binding;GO:0003723//RNA binding;GO:0005488//binding;GO:0030515//snoRNA binding;GO:0034511//U3 snoRNA binding;GO:0097159//organic cyclic compound binding;GO:1901363//heterocyclic compound binding;	-
LOC119630816	NW_023637898.1	16844	20488	+	1968	LOC119630816	GO:0000278;GO:0000375;GO:0000377;GO:0000381;GO:0000398;GO:0000785;GO:0001178;GO:0003674;GO:0003676;GO:0003712;GO:0003714;GO:0003723;GO:0003729;GO:0005080;GO:0005488;GO:0005515;GO:0005575;GO:0005622;GO:0005623;GO:0005634;GO:0005654;GO:0005681;GO:0005694;GO:0005737;GO:0005829;GO:0006139;GO:0006355;GO:0006357;GO:0006396;GO:0006397;GO:0006403;GO:0006405;GO:0006406;GO:0006611;GO:0006725;GO:0006807;GO:…	K12891	opiNOG33754	A	sp|P30352|SRSF2_CHICK Serine/arginine-rich splicing factor 2 OS=Gallus gallus OX=9031 GN=SRSF2 PE=2 SV=1	NP_001040152.1 Sr protein [Bombyx mori]	GO:0000278//mitotic cell cycle;GO:0000375//RNA splicing, via transesterification reactions;GO:0000377//RNA splicing, via transesterification reactions with bulged adenosine as nucleophile;GO:0000381//regulation of alternative mRNA splicing, via spliceosome;GO:0000398//mRNA splicing, via spliceosome;GO:0001178//regulation of transcriptional start site selection at RNA polymerase II promoter;GO:000…	GO:0000785//chromatin;GO:0005575//cellular_component;GO:0005622//intracellular anatomical structure;GO:0005623//obsolete cell;GO:0005634//nucleus;GO:0005654//nucleoplasm;GO:0005681//spliceosomal complex;GO:0005694//chromosome;GO:0005737//cytoplasm;GO:0005829//cytosol;GO:0016604//nuclear body;GO:0016607//nuclear speck;GO:0031974//membrane-enclosed lumen;GO:0031981//nuclear lumen;GO:0032991//protei…	GO:0003674//molecular_function;GO:0003676//nucleic acid binding;GO:0003712//transcription coregulator activity;GO:0003714//transcription corepressor activity;GO:0003723//RNA binding;GO:0003729//mRNA binding;GO:0005080//protein kinase C binding;GO:0005488//binding;GO:0005515//protein binding;GO:0019899//enzyme binding;GO:0019900//kinase binding;GO:0019901//protein kinase binding;GO:0036002//pre-mR…	ko03040(Spliceosome)
LOC119630822	NW_023637898.1	10109	14253	-	863	LOC119630822	-	-	meNOG34480;opiNOG44142	S	sp|Q5T5A4|CA194_HUMAN Protein C1orf194 OS=Homo sapiens OX=9606 GN=C1orf194 PE=1 SV=1	XP_004921968.1 protein C1orf194 homolog isoform X1 [Bombyx mori]	-	-	-	-
LOC119630821	NW_023637898.1	6850	9151	-	1180	LOC119630821	-	-	meNOG47354	R	-	XP_037872744.1 uncharacterized protein LOC101742870 [Bombyx mori]	-	-	-	-
LOC119630809	NW_023637897.1	110695	130740	+	1990	LOC119630809	-	-	opiNOG76485;opiNOG46434	R	-	XP_028030769.1 zinc finger protein 26-like [Bombyx mandarina]	-	-	-	-
LOC101742836	NW_023637897.1	85145	110592	-	2685	LOC101742836	-	-	lepNOG05000;opiNOG14404	R	sp|Q8CBH5|MFSD6_MOUSE Major facilitator superfamily domain-containing protein 6 OS=Mus musculus OX=10090 GN=Mfsd6 PE=1 SV=1	XP_037877260.1 major facilitator superfamily domain-containing protein 6 isoform X4 [Bombyx mori]	-	-	-	-
LOC101742979	NW_023637897.1	63733	74547	+	1602	LOC101742979	GO:0000003;GO:0001817;GO:0001818;GO:0001837;GO:0001932;GO:0001933;GO:0002237;GO:0003006;GO:0003007;GO:0005575;GO:0005622;GO:0005623;GO:0005634;GO:0005737;GO:0005829;GO:0006355;GO:0006357;GO:0006469;GO:0006915;GO:0007154;GO:0007165;GO:0007166;GO:0007167;GO:0007178;GO:0007275;GO:0007276;GO:0007281;GO:0007292;GO:0007293;GO:0007507;GO:0007568;GO:0007569;GO:0008150;GO:0008219;GO:0008283;GO:0008285;GO:…	K16865	opiNOG02093	T	sp|Q98TX3|PDCD4_CHICK Programmed cell death protein 4 OS=Gallus gallus OX=9031 GN=PDCD4 PE=2 SV=1	XP_037877262.1 programmed cell death protein 4 [Bombyx mori]	GO:0000003//reproduction;GO:0001817//regulation of cytokine production;GO:0001818//negative regulation of cytokine production;GO:0001837//epithelial to mesenchymal transition;GO:0001932//regulation of protein phosphorylation;GO:0001933//negative regulation of protein phosphorylation;GO:0002237//response to molecule of bacterial origin;GO:0003006//developmental process involved in reproduction;GO:…	GO:0005575//cellular_component;GO:0005622//intracellular anatomical structure;GO:0005623//obsolete cell;GO:0005634//nucleus;GO:0005737//cytoplasm;GO:0005829//cytosol;GO:0043226//organelle;GO:0043227//membrane-bounded organelle;GO:0043229//intracellular organelle;GO:0043231//intracellular membrane-bounded organelle;GO:0044424//obsolete intracellular part;GO:0044444//obsolete cytoplasmic part;GO:00…	-	-
LOC101743118	NW_023637897.1	39443	53598	-	2404	LOC101743118	GO:0000070;GO:0000278;GO:0000280;GO:0000815;GO:0000819;GO:0000920;GO:0003674;GO:0005215;GO:0005575;GO:0005622;GO:0005623;GO:0005634;GO:0005635;GO:0005737;GO:0005768;GO:0005829;GO:0006810;GO:0006996;GO:0006997;GO:0006998;GO:0007032;GO:0007034;GO:0007049;GO:0007059;GO:0007080;GO:0008104;GO:0008150;GO:0008565;GO:0009987;GO:0010008;GO:0010256;GO:0010458;GO:0012505;GO:0015031;GO:0015833;GO:0016020;GO:…	K15053	meNOG59406;inNOG06278;inNOG12232;opiNOG81528	S	sp|P39929|SNF7_YEAST Vacuolar-sorting protein SNF7 OS=Saccharomyces cerevisiae (strain ATCC 204508 / S288c) OX=559292 GN=SNF7 PE=1 SV=1	XP_037877263.1 uncharacterized protein LOC101743118 [Bombyx mori]	GO:0000070//mitotic sister chromatid segregation;GO:0000278//mitotic cell cycle;GO:0000280//nuclear division;GO:0000819//sister chromatid segregation;GO:0000920//septum digestion after cytokinesis;GO:0006810//transport;GO:0006996//organelle organization;GO:0006997//nucleus organization;GO:0006998//nuclear envelope organization;GO:0007032//endosome organization;GO:0007034//vacuolar transport;GO:00…	GO:0000815//ESCRT III complex;GO:0005575//cellular_component;GO:0005622//intracellular anatomical structure;GO:0005623//obsolete cell;GO:0005634//nucleus;GO:0005635//nuclear envelope;GO:0005737//cytoplasm;GO:0005768//endosome;GO:0005829//cytosol;GO:0010008//endosome membrane;GO:0012505//endomembrane system;GO:0016020//membrane;GO:0031090//organelle membrane;GO:0031410//cytoplasmic vesicle;GO:0031…	GO:0003674//molecular_function;GO:0005215//transporter activity;GO:0008565//obsolete protein transporter activity;	ko04144(Endocytosis)
CPR51	NW_023637897.1	11168	38238	-	1019	CPR51	-	-	opiNOG40919;meNOG45585	R	sp|Q7M4F2|CUD8_SCHGR Endocuticle structural glycoprotein SgAbd-8 OS=Schistocerca gregaria OX=7010 PE=1 SV=1	NP_001166706.1 cuticular protein RR-1 motif 51 precursor [Bombyx mori]	-	-	-	-
LOC119630806	NW_023637896.1	99648	131526	-	3406	LOC119630806	GO:0000003;GO:0003006;GO:0003674;GO:0003779;GO:0005070;GO:0005215;GO:0005488;GO:0005515;GO:0005575;GO:0005622;GO:0005623;GO:0005737;GO:0005856;GO:0005912;GO:0005924;GO:0005925;GO:0005938;GO:0006810;GO:0006811;GO:0006996;GO:0007010;GO:0007015;GO:0007275;GO:0007276;GO:0007277;GO:0007279;GO:0007281;GO:0007283;GO:0007286;GO:0007291;GO:0007317;GO:0007349;GO:0008092;GO:0008150;GO:0009653;GO:0009966;GO:…	-	opiNOG15073;opiNOG01832	Z	sp|Q8I7C3|LASP1_DROME LIM and SH3 domain protein Lasp OS=Drosophila melanogaster OX=7227 GN=Lasp PE=1 SV=2	XP_037877252.1 LIM zinc-binding domain-containing Nebulette-like [Bombyx mori]	GO:0000003//reproduction;GO:0003006//developmental process involved in reproduction;GO:0006810//transport;GO:0006811//ion transport;GO:0006996//organelle organization;GO:0007010//cytoskeleton organization;GO:0007015//actin filament organization;GO:0007275//multicellular organism development;GO:0007276//gamete generation;GO:0007277//pole cell development;GO:0007279//pole cell formation;GO:0007281/…	GO:0005575//cellular_component;GO:0005622//intracellular anatomical structure;GO:0005623//obsolete cell;GO:0005737//cytoplasm;GO:0005856//cytoskeleton;GO:0005912//adherens junction;GO:0005924//obsolete cell-substrate adherens junction;GO:0005925//focal adhesion;GO:0005938//cell cortex;GO:0015629//actin cytoskeleton;GO:0030016//myofibril;GO:0030017//sarcomere;GO:0030018//Z disc;GO:0030054//cell ju…	GO:0003674//molecular_function;GO:0003779//actin binding;GO:0005070//obsolete SH3/SH2 adaptor activity;GO:0005215//transporter activity;GO:0005488//binding;GO:0005515//protein binding;GO:0008092//cytoskeletal protein binding;GO:0015075//ion transmembrane transporter activity;GO:0022857//transmembrane transporter activity;GO:0030674//protein-macromolecule adaptor activity;GO:0035591//signaling ada…	-
LOC119630803	NW_023637896.1	49633	94460	+	2982	LOC119630803	GO:0003674;GO:0003676;GO:0003677;GO:0003700;GO:0005488;GO:0005575;GO:0005622;GO:0005623;GO:0005634;GO:0006355;GO:0006357;GO:0008150;GO:0009889;GO:0010468;GO:0010556;GO:0019219;GO:0019222;GO:0031323;GO:0031326;GO:0043226;GO:0043227;GO:0043229;GO:0043231;GO:0043565;GO:0044424;GO:0044464;GO:0050789;GO:0050794;GO:0051171;GO:0051252;GO:0060255;GO:0065007;GO:0080090;GO:0097159;GO:0140110;GO:1901363;GO:…	K09275	opiNOG01608	K	sp|Q811S7|UBIP1_MOUSE Upstream-binding protein 1 OS=Mus musculus OX=10090 GN=Ubp1 PE=1 SV=1	XP_037877246.1 transcription factor CP2-like protein 1 isoform X2 [Bombyx mori]	GO:0006355//regulation of transcription, DNA-templated;GO:0006357//regulation of transcription by RNA polymerase II;GO:0008150//biological_process;GO:0009889//regulation of biosynthetic process;GO:0010468//regulation of gene expression;GO:0010556//regulation of macromolecule biosynthetic process;GO:0019219//regulation of nucleobase-containing compound metabolic process;GO:0019222//regulation of m…	GO:0005575//cellular_component;GO:0005622//intracellular anatomical structure;GO:0005623//obsolete cell;GO:0005634//nucleus;GO:0043226//organelle;GO:0043227//membrane-bounded organelle;GO:0043229//intracellular organelle;GO:0043231//intracellular membrane-bounded organelle;GO:0044424//obsolete intracellular part;GO:0044464//obsolete cell part;	GO:0003674//molecular_function;GO:0003676//nucleic acid binding;GO:0003677//DNA binding;GO:0003700//DNA-binding transcription factor activity;GO:0005488//binding;GO:0043565//sequence-specific DNA binding;GO:0097159//organic cyclic compound binding;GO:0140110//transcription regulator activity;GO:1901363//heterocyclic compound binding;	-
LOC119630805	NW_023637896.1	32606	49766	+	1217	LOC119630805	-	-	-	-	-	XP_037877250.1 uncharacterized protein LOC119630805 [Bombyx mori]	-	-	-	-
LOC119630804	NW_023637896.1	24132	26620	+	1522	LOC119630804	GO:0005575;GO:0005622;GO:0005623;GO:0005634;GO:0005654;GO:0006139;GO:0006725;GO:0006807;GO:0008150;GO:0008152;GO:0009451;GO:0009987;GO:0016070;GO:0031974;GO:0031981;GO:0034641;GO:0043170;GO:0043226;GO:0043227;GO:0043229;GO:0043231;GO:0043233;GO:0043412;GO:0044237;GO:0044238;GO:0044422;GO:0044424;GO:0044428;GO:0044446;GO:0044464;GO:0046483;GO:0070013;GO:0071704;GO:0090304;GO:1901360	K15442	COG0590;opiNOG01053;NOG52383	JFSA	sp|Q8JFW4|ADAT3_DANRE Probable inactive tRNA-specific adenosine deaminase-like protein 3 OS=Danio rerio OX=7955 GN=adat3 PE=2 SV=2	XP_037877248.1 probable inactive tRNA-specific adenosine deaminase-like protein 3 [Bombyx mori]	GO:0006139//nucleobase-containing compound metabolic process;GO:0006725//cellular aromatic compound metabolic process;GO:0006807//nitrogen compound metabolic process;GO:0008150//biological_process;GO:0008152//metabolic process;GO:0009451//RNA modification;GO:0009987//cellular process;GO:0016070//RNA metabolic process;GO:0034641//cellular nitrogen compound metabolic process;GO:0043170//macromolecu…	GO:0005575//cellular_component;GO:0005622//intracellular anatomical structure;GO:0005623//obsolete cell;GO:0005634//nucleus;GO:0005654//nucleoplasm;GO:0031974//membrane-enclosed lumen;GO:0031981//nuclear lumen;GO:0043226//organelle;GO:0043227//membrane-bounded organelle;GO:0043229//intracellular organelle;GO:0043231//intracellular membrane-bounded organelle;GO:0043233//organelle lumen;GO:0044422/…	-	-
LOC119628326	NW_023637896.1	21820	22657	+	319	LOC119628326	-	-	opiNOG46977	S	sp|C0HKV8|SIFA_AGRIP Neuropeptide SIFamide OS=Agrotis ipsilon OX=56364 PE=1 SV=1	NP_001124358.1 SIFamide precursor [Bombyx mori]	-	-	-	-
LOC119630807	NW_023637896.1	16348	17827	-	509	LOC119630807	-	-	opiNOG46977	S	sp|C0HKU0|IMFA_AGRIP Neuropeptide IMFamide OS=Agrotis ipsilon OX=56364 PE=1 SV=1	NP_001124359.1 IMFamide precursor [Bombyx mori]	-	-	-	-
LOC119630808	NW_023637896.1	1004	16183	-	988	LOC119630808	GO:0000003;GO:0000146;GO:0000149;GO:0000166;GO:0000902;GO:0000904;GO:0001101;GO:0001558;GO:0001654;GO:0001676;GO:0001726;GO:0001745;GO:0001750;GO:0001751;GO:0001754;GO:0001942;GO:0002790;GO:0003006;GO:0003008;GO:0003014;GO:0003091;GO:0003674;GO:0003774;GO:0003779;GO:0003824;GO:0005102;GO:0005488;GO:0005509;GO:0005515;GO:0005516;GO:0005524;GO:0005575;GO:0005622;GO:0005623;GO:0005737;GO:0005768;GO:…	K10357	opiNOG01431;COG5022;opiNOG77226	Z	sp|Q02440|MYO5A_CHICK Unconventional myosin-Va OS=Gallus gallus OX=9031 GN=MYO5A PE=1 SV=1	XP_037877254.1 unconventional myosin-Va-like [Bombyx mori]	GO:0000003//reproduction;GO:0000902//cell morphogenesis;GO:0000904//cell morphogenesis involved in differentiation;GO:0001101//response to acid chemical;GO:0001558//regulation of cell growth;GO:0001654//eye development;GO:0001676//long-chain fatty acid metabolic process;GO:0001745//compound eye morphogenesis;GO:0001751//compound eye photoreceptor cell differentiation;GO:0001754//eye photoreceptor…	GO:0001726//ruffle;GO:0001750//photoreceptor outer segment;GO:0005575//cellular_component;GO:0005622//intracellular anatomical structure;GO:0005623//obsolete cell;GO:0005737//cytoplasm;GO:0005768//endosome;GO:0005794//Golgi apparatus;GO:0005829//cytosol;GO:0005856//cytoskeleton;GO:0005882//intermediate filament;GO:0005884//actin filament;GO:0005903//brush border;GO:0005929//cilium;GO:0005938//cel…	GO:0000146//microfilament motor activity;GO:0000149//SNARE binding;GO:0000166//nucleotide binding;GO:0003674//molecular_function;GO:0003774//cytoskeletal motor activity;GO:0003779//actin binding;GO:0003824//catalytic activity;GO:0005102//signaling receptor binding;GO:0005488//binding;GO:0005509//calcium ion binding;GO:0005515//protein binding;GO:0005516//calmodulin binding;GO:0005524//ATP binding…	-
LOC119628387	NW_023637895.1	163535	165888	-	1422	LOC119628387	-	-	-	-	-	XP_037877230.1 uncharacterized protein LOC119628387 isoform X1 [Bombyx mori]	-	-	-	-
LOC119630799	NW_023637895.1	162135	163203	+	972	LOC119630799	-	-	opiNOG24114;opiNOG10155	LD	sp|Q96MB7|HARB1_HUMAN Putative nuclease HARBI1 OS=Homo sapiens OX=9606 GN=HARBI1 PE=1 SV=1	XP_037877229.1 putative nuclease HARBI1 [Bombyx mori]	-	-	-	-
LOC119630800	NW_023637895.1	77772	167677	-	5408	LOC119630800	GO:0000003;GO:0000122;GO:0000902;GO:0000904;GO:0000976;GO:0000977;GO:0000978;GO:0000980;GO:0000981;GO:0000982;GO:0000987;GO:0001012;GO:0001067;GO:0001077;GO:0001158;GO:0001161;GO:0001162;GO:0001205;GO:0001228;GO:0001501;GO:0001503;GO:0001568;GO:0001649;GO:0001654;GO:0001655;GO:0001656;GO:0001657;GO:0001658;GO:0001701;GO:0001708;GO:0001763;GO:0001775;GO:0001822;GO:0001823;GO:0001889;GO:0001944;GO:…	K16799	COG5048;inNOG03080;opiNOG04533	KR	sp|P19538|CI_DROME Transcriptional activator cubitus interruptus OS=Drosophila melanogaster OX=7227 GN=ci PE=1 SV=2	XP_037877233.1 transcriptional activator cubitus interruptus-like [Bombyx mori]	GO:0000003//reproduction;GO:0000122//negative regulation of transcription by RNA polymerase II;GO:0000902//cell morphogenesis;GO:0000904//cell morphogenesis involved in differentiation;GO:0001501//skeletal system development;GO:0001503//ossification;GO:0001568//blood vessel development;GO:0001649//osteoblast differentiation;GO:0001654//eye development;GO:0001655//urogenital system development;GO:…	GO:0005575//cellular_component;GO:0005622//intracellular anatomical structure;GO:0005623//obsolete cell;GO:0005634//nucleus;GO:0005654//nucleoplasm;GO:0005730//nucleolus;GO:0005737//cytoplasm;GO:0005829//cytosol;GO:0005856//cytoskeleton;GO:0005929//cilium;GO:0005930//axoneme;GO:0016020//membrane;GO:0016604//nuclear body;GO:0016607//nuclear speck;GO:0017053//transcription repressor complex;GO:0031…	GO:0000976//transcription cis-regulatory region binding;GO:0000977//RNA polymerase II transcription regulatory region sequence-specific DNA binding;GO:0000978//RNA polymerase II cis-regulatory region sequence-specific DNA binding;GO:0000981//DNA-binding transcription factor activity, RNA polymerase II-specific;GO:0000987//cis-regulatory region sequence-specific DNA binding;GO:0001067//transcripti…	ko04341(Hedgehog signaling pathway - fly)
LOC119630801	NW_023637895.1	61526	62395	+	870	LOC119630801	GO:0000003;GO:0001691;GO:0001932;GO:0003674;GO:0004857;GO:0005488;GO:0005515;GO:0005575;GO:0005622;GO:0005623;GO:0005634;GO:0005654;GO:0005737;GO:0006611;GO:0006810;GO:0006886;GO:0006913;GO:0007276;GO:0007283;GO:0008104;GO:0008150;GO:0009892;GO:0009894;GO:0009895;GO:0009966;GO:0010605;GO:0010646;GO:0015031;GO:0015833;GO:0019208;GO:0019212;GO:0019220;GO:0019222;GO:0019904;GO:0019953;GO:0022414;GO:…	K14819	KOG1716;COG2453;opiNOG04323	TV	sp|Q9VWF4|DUSK4_DROME Dual specificity protein phosphatase MPK-4 OS=Drosophila melanogaster OX=7227 GN=MKP-4 PE=1 SV=1	XP_037877234.1 dual specificity protein phosphatase 1B-like [Bombyx mori]	GO:0000003//reproduction;GO:0001932//regulation of protein phosphorylation;GO:0006611//protein export from nucleus;GO:0006810//transport;GO:0006886//intracellular protein transport;GO:0006913//nucleocytoplasmic transport;GO:0007276//gamete generation;GO:0007283//spermatogenesis;GO:0008104//protein localization;GO:0008150//biological_process;GO:0009892//negative regulation of metabolic process;GO:…	GO:0005575//cellular_component;GO:0005622//intracellular anatomical structure;GO:0005623//obsolete cell;GO:0005634//nucleus;GO:0005654//nucleoplasm;GO:0005737//cytoplasm;GO:0031974//membrane-enclosed lumen;GO:0031981//nuclear lumen;GO:0043226//organelle;GO:0043227//membrane-bounded organelle;GO:0043229//intracellular organelle;GO:0043231//intracellular membrane-bounded organelle;GO:0043233//organ…	GO:0001691//pseudophosphatase activity;GO:0003674//molecular_function;GO:0004857//enzyme inhibitor activity;GO:0005488//binding;GO:0005515//protein binding;GO:0019208//phosphatase regulator activity;GO:0019212//phosphatase inhibitor activity;GO:0019904//protein domain specific binding;GO:0030234//enzyme regulator activity;GO:0098772//molecular function regulator;GO:1990444//F-box domain binding;	-
LOC119630802	NW_023637895.1	1554	52305	-	5382	LOC119630802	-	-	opiNOG55623;opiNOG00963	T	sp|O01761|UNC89_CAEEL Muscle M-line assembly protein unc-89 OS=Caenorhabditis elegans OX=6239 GN=unc-89 PE=1 SV=3	XP_037877240.1 muscle M-line assembly protein unc-89-like isoform X5 [Bombyx mori]	-	-	-	-
LOC119630794	NW_023637894.1	178062	206135	-	2506	LOC119630794	-	-	opiNOG25165	R	sp|B4LPX5|TRET1_DROVI Facilitated trehalose transporter Tret1 OS=Drosophila virilis OX=7244 GN=Tret1 PE=3 SV=2	XP_037877223.1 facilitated trehalose transporter Tret1-like isoform X2 [Bombyx mori]	-	-	-	-
LOC119630797	NW_023637894.1	147188	157375	-	1301	LOC119630797	-	-	opiNOG28238	S	-	XP_037877226.1 uncharacterized protein LOC119630797 [Bombyx mori]	-	-	-	-
LOC119630796	NW_023637894.1	136104	141674	-	577	LOC119630796	-	K08145	COG0477;opiNOG61984;NOG152002	RG	-	XP_037877225.1 uncharacterized protein LOC119630796 [Bombyx mori]	-	-	-	-
LOC119630795	NW_023637894.1	133994	135430	-	1437	LOC119630795	-	K08145	opiNOG05024;opiNOG61984	R	sp|A9ZSY3|TRET1_BOMMO Facilitated trehalose transporter Tret1 OS=Bombyx mori OX=7091 GN=Tret1 PE=1 SV=1	XP_037877224.1 facilitated trehalose transporter Tret1-like [Bombyx mori]	-	-	-	-
LOC119630798	NW_023637894.1	122685	129913	-	2977	LOC119630798	-	K08145	opiNOG61984;opiNOG05024	R	sp|A9ZSY3|TRET1_BOMMO Facilitated trehalose transporter Tret1 OS=Bombyx mori OX=7091 GN=Tret1 PE=1 SV=1	XP_037877227.1 facilitated trehalose transporter Tret1-like [Bombyx mori]	-	-	-	-
LOC119630792	NW_023637894.1	76726	80358	-	3510	LOC119630792	-	-	opiNOG01931	R	sp|Q7LHG5|YI31B_YEAST Transposon Ty3-I Gag-Pol polyprotein OS=Saccharomyces cerevisiae (strain ATCC 204508 / S288c) OX=559292 GN=TY3B-I PE=1 SV=2	XP_037877219.1 uncharacterized protein K02A2.6-like [Bombyx mori]	-	-	-	-
Treh-2	NW_023637894.1	16163	111745	+	3161	Treh-2	GO:0003674;GO:0003824;GO:0004553;GO:0004555;GO:0005575;GO:0005623;GO:0005886;GO:0005903;GO:0005975;GO:0005984;GO:0005991;GO:0005993;GO:0007275;GO:0008150;GO:0008152;GO:0009056;GO:0009311;GO:0009313;GO:0009653;GO:0009887;GO:0009987;GO:0015927;GO:0016020;GO:0016052;GO:0016787;GO:0016798;GO:0019827;GO:0031224;GO:0031225;GO:0031226;GO:0032501;GO:0032502;GO:0044237;GO:0044238;GO:0044248;GO:0044262;GO:…	K01194	opiNOG02219	G	sp|A8J4S9|TREA_APIME Trehalase OS=Apis mellifera OX=7460 PE=1 SV=1	NP_001036910.1 trehalase-2 precursor [Bombyx mori]	GO:0005975//carbohydrate metabolic process;GO:0005984//disaccharide metabolic process;GO:0005991//trehalose metabolic process;GO:0005993//trehalose catabolic process;GO:0007275//multicellular organism development;GO:0008150//biological_process;GO:0008152//metabolic process;GO:0009056//catabolic process;GO:0009311//oligosaccharide metabolic process;GO:0009313//oligosaccharide catabolic process;GO:…	GO:0005575//cellular_component;GO:0005623//obsolete cell;GO:0005886//plasma membrane;GO:0005903//brush border;GO:0016020//membrane;GO:0031224//intrinsic component of membrane;GO:0031225//anchored component of membrane;GO:0031226//intrinsic component of plasma membrane;GO:0044425//obsolete membrane part;GO:0044459//obsolete plasma membrane part;GO:0044464//obsolete cell part;GO:0046658//anchored c…	GO:0003674//molecular_function;GO:0003824//catalytic activity;GO:0004553//hydrolase activity, hydrolyzing O-glycosyl compounds;GO:0004555//alpha,alpha-trehalase activity;GO:0015927//trehalase activity;GO:0016787//hydrolase activity;GO:0016798//hydrolase activity, acting on glycosyl bonds;	ko00500(Starch and sucrose metabolism)
VG	NW_023637894.1	3272	14421	+	5741	VG	GO:0005575;GO:0005576	-	opiNOG07968	I	sp|Q27309|VIT_BOMMO Vitellogenin OS=Bombyx mori OX=7091 GN=VG PE=1 SV=1	NP_001037309.1 vitellogenin precursor [Bombyx mori]	-	GO:0005575//cellular_component;GO:0005576//extracellular region;	-	-
LOC119630789	NW_023637893.1	222524	223304	-	436	LOC119630789	-	-	meNOG47354	R	-	XP_037877210.1 uncharacterized protein LOC119630789 [Bombyx mori]	-	-	-	-
LOC101741751	NW_023637893.1	197248	216520	+	6126	LOC101741751	GO:0000122;GO:0000976;GO:0000977;GO:0000981;GO:0000982;GO:0001012;GO:0001067;GO:0001078;GO:0001227;GO:0003674;GO:0003676;GO:0003677;GO:0003690;GO:0003700;GO:0005488;GO:0005575;GO:0005622;GO:0005623;GO:0005634;GO:0005730;GO:0005737;GO:0005829;GO:0005886;GO:0006139;GO:0006351;GO:0006355;GO:0006357;GO:0006366;GO:0006725;GO:0006807;GO:0006950;GO:0006952;GO:0006954;GO:0008150;GO:0008152;GO:0008270;GO:…	K12236	lepNOG08115;opiNOG06302	KO	sp|P40798|STC_DROME Protein shuttle craft OS=Drosophila melanogaster OX=7227 GN=stc PE=1 SV=2	XP_037877208.1 protein shuttle craft [Bombyx mori]	GO:0000122//negative regulation of transcription by RNA polymerase II;GO:0006139//nucleobase-containing compound metabolic process;GO:0006351//transcription, DNA-templated;GO:0006355//regulation of transcription, DNA-templated;GO:0006357//regulation of transcription by RNA polymerase II;GO:0006366//transcription by RNA polymerase II;GO:0006725//cellular aromatic compound metabolic process;GO:0006…	GO:0005575//cellular_component;GO:0005622//intracellular anatomical structure;GO:0005623//obsolete cell;GO:0005634//nucleus;GO:0005730//nucleolus;GO:0005737//cytoplasm;GO:0005829//cytosol;GO:0005886//plasma membrane;GO:0016020//membrane;GO:0031974//membrane-enclosed lumen;GO:0031981//nuclear lumen;GO:0043226//organelle;GO:0043227//membrane-bounded organelle;GO:0043228//non-membrane-bounded organe…	GO:0000976//transcription cis-regulatory region binding;GO:0000977//RNA polymerase II transcription regulatory region sequence-specific DNA binding;GO:0000981//DNA-binding transcription factor activity, RNA polymerase II-specific;GO:0001067//transcription regulatory region nucleic acid binding;GO:0001227//DNA-binding transcription repressor activity, RNA polymerase II-specific;GO:0003674//molecul…	-
LOC119630790	NW_023637893.1	181058	195002	-	1385	LOC119630790	-	-	meNOG27758;opiNOG46567	SR	-	XP_037877211.1 uncharacterized protein LOC119630790 [Bombyx mori]	-	-	-	-
LOC119630787	NW_023637893.1	95171	177913	+	5340	LOC119630787	GO:0005575;GO:0005623;GO:0005886;GO:0006996;GO:0007010;GO:0008150;GO:0009987;GO:0016020;GO:0016043;GO:0030029;GO:0030036;GO:0031532;GO:0042995;GO:0044464;GO:0071840;GO:0071944;GO:0098846;GO:0120025	-	opiNOG05635;veNOG02520	O	sp|Q69ZU6|THS7A_MOUSE Thrombospondin type-1 domain-containing protein 7A OS=Mus musculus OX=10090 GN=Thsd7a PE=1 SV=2	XP_037877209.1 thrombospondin type-1 domain-containing protein 7A-like [Bombyx mori]	GO:0006996//organelle organization;GO:0007010//cytoskeleton organization;GO:0008150//biological_process;GO:0009987//cellular process;GO:0016043//cellular component organization;GO:0030029//actin filament-based process;GO:0030036//actin cytoskeleton organization;GO:0031532//actin cytoskeleton reorganization;GO:0071840//cellular component organization or biogenesis;	GO:0005575//cellular_component;GO:0005623//obsolete cell;GO:0005886//plasma membrane;GO:0016020//membrane;GO:0042995//cell projection;GO:0044464//obsolete cell part;GO:0071944//cell periphery;GO:0098846//podocyte foot;GO:0120025//plasma membrane bounded cell projection;	-	-
LOC119630785	NW_023637892.1	277493	279078	+	1483	LOC119630785	-	-	-	-	-	-	-	-	-	-
GSTd2	NW_023637892.1	269552	286700	-	1196	GSTd2	GO:0003674;GO:0003824;GO:0004364;GO:0004601;GO:0004602;GO:0005575;GO:0005576;GO:0005622;GO:0005623;GO:0005737;GO:0006518;GO:0006575;GO:0006749;GO:0006790;GO:0006807;GO:0008150;GO:0008152;GO:0009636;GO:0009987;GO:0016209;GO:0016491;GO:0016684;GO:0016740;GO:0016765;GO:0016829;GO:0016848;GO:0018833;GO:0034641;GO:0042221;GO:0043603;GO:0044237;GO:0044424;GO:0044464;GO:0050896;GO:0051186;GO:0051716;GO:…	K00799	COG0625;opiNOG15729	O	sp|P42860|GSTT1_LUCCU Glutathione S-transferase 1-1 OS=Lucilia cuprina OX=7375 GN=GST1 PE=1 SV=2	NP_001036974.1 glutathione S-transferase delta 2 [Bombyx mori]	GO:0006518//peptide metabolic process;GO:0006575//cellular modified amino acid metabolic process;GO:0006749//glutathione metabolic process;GO:0006790//sulfur compound metabolic process;GO:0006807//nitrogen compound metabolic process;GO:0008150//biological_process;GO:0008152//metabolic process;GO:0009636//response to toxic substance;GO:0009987//cellular process;GO:0034641//cellular nitrogen compou…	GO:0005575//cellular_component;GO:0005576//extracellular region;GO:0005622//intracellular anatomical structure;GO:0005623//obsolete cell;GO:0005737//cytoplasm;GO:0044424//obsolete intracellular part;GO:0044464//obsolete cell part;	GO:0003674//molecular_function;GO:0003824//catalytic activity;GO:0004364//glutathione transferase activity;GO:0004601//peroxidase activity;GO:0004602//glutathione peroxidase activity;GO:0016209//antioxidant activity;GO:0016491//oxidoreductase activity;GO:0016684//oxidoreductase activity, acting on peroxide as acceptor;GO:0016740//transferase activity;GO:0016765//transferase activity, transferring…	ko00983(Drug metabolism - other enzymes);ko00982(Drug metabolism - cytochrome P450);ko00980(Metabolism of xenobiotics by cytochrome P450);ko00480(Glutathione metabolism)
GSTd3	NW_023637892.1	248274	268783	+	2789	GSTd3	GO:0003674;GO:0003824;GO:0004364;GO:0004601;GO:0004602;GO:0005575;GO:0005576;GO:0005622;GO:0005623;GO:0005737;GO:0006518;GO:0006575;GO:0006749;GO:0006790;GO:0006807;GO:0008150;GO:0008152;GO:0009636;GO:0009987;GO:0016209;GO:0016491;GO:0016684;GO:0016740;GO:0016765;GO:0016829;GO:0016848;GO:0018833;GO:0034641;GO:0042221;GO:0043603;GO:0044237;GO:0044424;GO:0044464;GO:0050896;GO:0051186;GO:0051716;GO:…	K00799	COG0625;opiNOG15729	O	sp|P20432|GSTD1_DROME Glutathione S-transferase D1 OS=Drosophila melanogaster OX=7227 GN=GstD1 PE=1 SV=1	XP_012546385.1 glutathione S-transferase delta 3 isoform X9 [Bombyx mori]	GO:0006518//peptide metabolic process;GO:0006575//cellular modified amino acid metabolic process;GO:0006749//glutathione metabolic process;GO:0006790//sulfur compound metabolic process;GO:0006807//nitrogen compound metabolic process;GO:0008150//biological_process;GO:0008152//metabolic process;GO:0009636//response to toxic substance;GO:0009987//cellular process;GO:0034641//cellular nitrogen compou…	GO:0005575//cellular_component;GO:0005576//extracellular region;GO:0005622//intracellular anatomical structure;GO:0005623//obsolete cell;GO:0005737//cytoplasm;GO:0044424//obsolete intracellular part;GO:0044464//obsolete cell part;	GO:0003674//molecular_function;GO:0003824//catalytic activity;GO:0004364//glutathione transferase activity;GO:0004601//peroxidase activity;GO:0004602//glutathione peroxidase activity;GO:0016209//antioxidant activity;GO:0016491//oxidoreductase activity;GO:0016684//oxidoreductase activity, acting on peroxide as acceptor;GO:0016740//transferase activity;GO:0016765//transferase activity, transferring…	ko00983(Drug metabolism - other enzymes);ko00982(Drug metabolism - cytochrome P450);ko00980(Metabolism of xenobiotics by cytochrome P450);ko00480(Glutathione metabolism)
Rab11	NW_023637892.1	232382	245877	+	3067	Rab11	GO:0000003;GO:0000041;GO:0000070;GO:0000149;GO:0000166;GO:0000226;GO:0000278;GO:0000280;GO:0000819;GO:0000902;GO:0000910;GO:0000916;GO:0000922;GO:0001558;GO:0001654;GO:0001667;GO:0001678;GO:0001700;GO:0001709;GO:0001745;GO:0001751;GO:0001754;GO:0001775;GO:0001881;GO:0001882;GO:0001883;GO:0002009;GO:0002064;GO:0002065;GO:0002066;GO:0002376;GO:0002790;GO:0003002;GO:0003006;GO:0003008;GO:0003014;GO:…	K07904	opiNOG03386	U	sp|P62490|RB11A_CANLF Ras-related protein Rab-11A OS=Canis lupus familiaris OX=9615 GN=RAB11A PE=2 SV=3	NP_001037618.1 ras-related GTP-binding protein Rab11 [Bombyx mori]	GO:0000003//reproduction;GO:0000041//transition metal ion transport;GO:0000070//mitotic sister chromatid segregation;GO:0000226//microtubule cytoskeleton organization;GO:0000278//mitotic cell cycle;GO:0000280//nuclear division;GO:0000819//sister chromatid segregation;GO:0000902//cell morphogenesis;GO:0000910//cytokinesis;GO:0000916//actomyosin contractile ring contraction;GO:0001558//regulation o…	GO:0000922//spindle pole;GO:0005575//cellular_component;GO:0005576//extracellular region;GO:0005615//extracellular space;GO:0005622//intracellular anatomical structure;GO:0005623//obsolete cell;GO:0005634//nucleus;GO:0005635//nuclear envelope;GO:0005737//cytoplasm;GO:0005768//endosome;GO:0005770//late endosome;GO:0005771//multivesicular body;GO:0005773//vacuole;GO:0005776//autophagosome;GO:000579…	GO:0000149//SNARE binding;GO:0000166//nucleotide binding;GO:0001882//nucleoside binding;GO:0001883//purine nucleoside binding;GO:0003674//molecular_function;GO:0003824//catalytic activity;GO:0003924//GTPase activity;GO:0005488//binding;GO:0005515//protein binding;GO:0005525//GTP binding;GO:0008017//microtubule binding;GO:0008092//cytoskeletal protein binding;GO:0015631//tubulin binding;GO:0016462…	ko04144(Endocytosis)
LOC101736359	NW_023637892.1	222372	228739	+	1287	LOC101736359	GO:0000154;GO:0000313;GO:0000315;GO:0000469;GO:0000470;GO:0001522;GO:0003674;GO:0003676;GO:0003723;GO:0003735;GO:0005198;GO:0005488;GO:0005575;GO:0005622;GO:0005623;GO:0005634;GO:0005730;GO:0005732;GO:0005737;GO:0005739;GO:0005740;GO:0005743;GO:0005759;GO:0005761;GO:0005762;GO:0005840;GO:0006139;GO:0006364;GO:0006396;GO:0006412;GO:0006414;GO:0006415;GO:0006518;GO:0006725;GO:0006807;GO:0008150;GO:…	K02863	NOG42535;opiNOG28419	J	sp|A6QPQ5|RM01_BOVIN 39S ribosomal protein L1, mitochondrial OS=Bos taurus OX=9913 GN=MRPL1 PE=1 SV=1	XP_004926849.1 50S ribosomal protein L1 [Bombyx mori]	GO:0000154//rRNA modification;GO:0000469//cleavage involved in rRNA processing;GO:0000470//maturation of LSU-rRNA;GO:0001522//pseudouridine synthesis;GO:0006139//nucleobase-containing compound metabolic process;GO:0006364//rRNA processing;GO:0006396//RNA processing;GO:0006412//translation;GO:0006414//translational elongation;GO:0006415//translational termination;GO:0006518//peptide metabolic proc…	GO:0000313//organellar ribosome;GO:0000315//organellar large ribosomal subunit;GO:0005575//cellular_component;GO:0005622//intracellular anatomical structure;GO:0005623//obsolete cell;GO:0005634//nucleus;GO:0005730//nucleolus;GO:0005732//sno(s)RNA-containing ribonucleoprotein complex;GO:0005737//cytoplasm;GO:0005739//mitochondrion;GO:0005740//mitochondrial envelope;GO:0005743//mitochondrial inner …	GO:0003674//molecular_function;GO:0003676//nucleic acid binding;GO:0003723//RNA binding;GO:0003735//structural constituent of ribosome;GO:0005198//structural molecule activity;GO:0005488//binding;GO:0030515//snoRNA binding;GO:0034513//box H/ACA snoRNA binding;GO:0097159//organic cyclic compound binding;GO:1901363//heterocyclic compound binding;	ko03010(Ribosome)
LOC101737909	NW_023637892.1	196922	220155	-	3583	LOC101737909	GO:0007154;GO:0007165;GO:0007186;GO:0008150;GO:0009987;GO:0023052;GO:0050789;GO:0050794;GO:0050896;GO:0051716;GO:0065007	-	opiNOG14152;opiNOG77757	S	sp|Q8C419|GP158_MOUSE Probable G-protein coupled receptor 158 OS=Mus musculus OX=10090 GN=Gpr158 PE=1 SV=2	XP_037877204.1 uncharacterized protein LOC101737909 [Bombyx mori]	GO:0007154//cell communication;GO:0007165//signal transduction;GO:0007186//G protein-coupled receptor signaling pathway;GO:0008150//biological_process;GO:0009987//cellular process;GO:0023052//signaling;GO:0050789//regulation of biological process;GO:0050794//regulation of cellular process;GO:0050896//response to stimulus;GO:0051716//cellular response to stimulus;GO:0065007//biological regulation;	-	-	-
LOC101738042	NW_023637892.1	175380	190454	+	2281	LOC101738042	-	-	meNOG38958;meNOG16831;meNOG23952;meNOG14931;KOG1721	KR	sp|A7Y7X5|ZN711_DANRE Zinc finger protein 711 OS=Danio rerio OX=7955 GN=znf711 PE=1 SV=1	XP_021204098.1 oocyte zinc finger protein XlCOF6 isoform X2 [Bombyx mori]	-	-	-	-
LOC101736572	NW_023637892.1	165961	172619	-	3746	LOC101736572	GO:0003674;GO:0005215;GO:0005342;GO:0005575;GO:0005622;GO:0005623;GO:0005737;GO:0005739;GO:0005740;GO:0005743;GO:0006082;GO:0006084;GO:0006085;GO:0006086;GO:0006090;GO:0006139;GO:0006163;GO:0006164;GO:0006637;GO:0006725;GO:0006732;GO:0006733;GO:0006753;GO:0006790;GO:0006793;GO:0006796;GO:0006807;GO:0006810;GO:0006811;GO:0006820;GO:0006839;GO:0006848;GO:0006850;GO:0008028;GO:0008150;GO:0008152;GO:…	-	opiNOG38570	S	sp|P63030|MPC1_MOUSE Mitochondrial pyruvate carrier 1 OS=Mus musculus OX=10090 GN=Mpc1 PE=1 SV=1	XP_004926850.1 mitochondrial pyruvate carrier 1 [Bombyx mori]	GO:0006082//organic acid metabolic process;GO:0006084//acetyl-CoA metabolic process;GO:0006085//acetyl-CoA biosynthetic process;GO:0006086//acetyl-CoA biosynthetic process from pyruvate;GO:0006090//pyruvate metabolic process;GO:0006139//nucleobase-containing compound metabolic process;GO:0006163//purine nucleotide metabolic process;GO:0006164//purine nucleotide biosynthetic process;GO:0006637//ac…	GO:0005575//cellular_component;GO:0005622//intracellular anatomical structure;GO:0005623//obsolete cell;GO:0005737//cytoplasm;GO:0005739//mitochondrion;GO:0005740//mitochondrial envelope;GO:0005743//mitochondrial inner membrane;GO:0016020//membrane;GO:0016021//integral component of membrane;GO:0019866//organelle inner membrane;GO:0031090//organelle membrane;GO:0031224//intrinsic component of memb…	GO:0003674//molecular_function;GO:0005215//transporter activity;GO:0005342//organic acid transmembrane transporter activity;GO:0008028//monocarboxylic acid transmembrane transporter activity;GO:0008509//anion transmembrane transporter activity;GO:0008514//organic anion transmembrane transporter activity;GO:0015075//ion transmembrane transporter activity;GO:0015318//inorganic molecular entity tran…	-
LOC119630782	NW_023637892.1	145934	158439	-	1347	LOC119630782	-	K08471	meNOG33899	R	-	XP_037877203.1 uncharacterized protein LOC119630782 [Bombyx mori]	-	-	-	-
Or-5	NW_023637892.1	123640	134268	-	1972	Or-5	-	K08471	meNOG33899	R	-	NP_001036927.1 olfactory receptor 5 [Bombyx mori]	-	-	-	-
LOC101736929	NW_023637892.1	70400	72294	+	1895	LOC101736929	-	-	-	-	-	XP_004926851.1 uncharacterized protein LOC101736929 [Bombyx mori]	-	-	-	-
LOC101735995	NC_051385.1	10554405	10568750	+	5247	LOC101735995	GO:0007275;GO:0007399;GO:0008037;GO:0008038;GO:0008039;GO:0008150;GO:0009987;GO:0022008;GO:0030154;GO:0030182;GO:0032501;GO:0032502;GO:0048468;GO:0048666;GO:0048699;GO:0048731;GO:0048856;GO:0048869	-	opiNOG17382;lepNOG07841	G	sp|Q9BYG0|B3GN5_HUMAN Lactosylceramide 1,3-N-acetyl-beta-D-glucosaminyltransferase OS=Homo sapiens OX=9606 GN=B3GNT5 PE=1 SV=1	XP_037877029.1 beta-1,3-galactosyltransferase 5 [Bombyx mori]	GO:0007275//multicellular organism development;GO:0007399//nervous system development;GO:0008037//cell recognition;GO:0008038//neuron recognition;GO:0008039//synaptic target recognition;GO:0008150//biological_process;GO:0009987//cellular process;GO:0022008//neurogenesis;GO:0030154//cell differentiation;GO:0030182//neuron differentiation;GO:0032501//multicellular organismal process;GO:0032502//dev…	-	-	-
LOC101735866	NC_051385.1	10532193	10543389	-	3070	LOC101735866	GO:0000003;GO:0003008;GO:0003674;GO:0005215;GO:0005326;GO:0005575;GO:0005622;GO:0005623;GO:0005737;GO:0005886;GO:0005887;GO:0006810;GO:0006811;GO:0006812;GO:0006836;GO:0006837;GO:0007610;GO:0007611;GO:0007612;GO:0007617;GO:0007618;GO:0007635;GO:0008021;GO:0008150;GO:0008306;GO:0008324;GO:0008355;GO:0008504;GO:0008519;GO:0012505;GO:0015075;GO:0015222;GO:0015318;GO:0015696;GO:0015837;GO:0015842;GO:…	K08155	meNOG10818;KOG3764;meNOG41245;opiNOG08424	RU	sp|O17444|VACHT_DROME Vesicular acetylcholine transporter OS=Drosophila melanogaster OX=7227 GN=VAChT PE=2 SV=2	XP_037877028.1 vesicular acetylcholine transporter isoform X2 [Bombyx mori]	GO:0000003//reproduction;GO:0003008//system process;GO:0006810//transport;GO:0006811//ion transport;GO:0006812//cation transport;GO:0006836//neurotransmitter transport;GO:0006837//serotonin transport;GO:0007610//behavior;GO:0007611//learning or memory;GO:0007612//learning;GO:0007617//mating behavior;GO:0007618//mating;GO:0007635//chemosensory behavior;GO:0008150//biological_process;GO:0008306//as…	GO:0005575//cellular_component;GO:0005622//intracellular anatomical structure;GO:0005623//obsolete cell;GO:0005737//cytoplasm;GO:0005886//plasma membrane;GO:0005887//integral component of plasma membrane;GO:0008021//synaptic vesicle;GO:0012505//endomembrane system;GO:0016020//membrane;GO:0016021//integral component of membrane;GO:0030133//transport vesicle;GO:0031224//intrinsic component of membr…	GO:0003674//molecular_function;GO:0005215//transporter activity;GO:0005326//neurotransmitter transmembrane transporter activity;GO:0008324//cation transmembrane transporter activity;GO:0008504//monoamine transmembrane transporter activity;GO:0008519//ammonium transmembrane transporter activity;GO:0015075//ion transmembrane transporter activity;GO:0015318//inorganic molecular entity transmembrane …	-
LOC101744831	NC_051385.1	10526566	10530973	-	1066	LOC101744831	-	-	opiNOG41420;veNOG11791	SR	sp|Q3TZ65|OD3L2_MOUSE Outer dense fiber protein 3-like protein 2 OS=Mus musculus OX=10090 GN=Odf3l2 PE=2 SV=1	XP_004924370.1 outer dense fiber protein 3-like protein 2 [Bombyx mori]	-	-	-	-
LOC100125602	NC_051385.1	10523654	10525881	+	676	LOC100125602	GO:0000313;GO:0000315;GO:0003674;GO:0003735;GO:0005198;GO:0005575;GO:0005622;GO:0005623;GO:0005737;GO:0005739;GO:0005740;GO:0005743;GO:0005759;GO:0005761;GO:0005762;GO:0005840;GO:0006412;GO:0006414;GO:0006415;GO:0006518;GO:0006807;GO:0008150;GO:0008152;GO:0009058;GO:0009059;GO:0009987;GO:0010467;GO:0015934;GO:0016020;GO:0016043;GO:0019538;GO:0019866;GO:0022411;GO:0031090;GO:0031966;GO:0031967;GO:…	K17435	NOG83336;opiNOG39881;opiNOG42891	JS	sp|Q6P161|RM54_HUMAN 39S ribosomal protein L54, mitochondrial OS=Homo sapiens OX=9606 GN=MRPL54 PE=1 SV=1	NP_001098690.1 mitochondrial ribosomal protein L54 [Bombyx mori]	GO:0006412//translation;GO:0006414//translational elongation;GO:0006415//translational termination;GO:0006518//peptide metabolic process;GO:0006807//nitrogen compound metabolic process;GO:0008150//biological_process;GO:0008152//metabolic process;GO:0009058//biosynthetic process;GO:0009059//macromolecule biosynthetic process;GO:0009987//cellular process;GO:0010467//gene expression;GO:0016043//cell…	GO:0000313//organellar ribosome;GO:0000315//organellar large ribosomal subunit;GO:0005575//cellular_component;GO:0005622//intracellular anatomical structure;GO:0005623//obsolete cell;GO:0005737//cytoplasm;GO:0005739//mitochondrion;GO:0005740//mitochondrial envelope;GO:0005743//mitochondrial inner membrane;GO:0005759//mitochondrial matrix;GO:0005761//mitochondrial ribosome;GO:0005762//mitochondria…	GO:0003674//molecular_function;GO:0003735//structural constituent of ribosome;GO:0005198//structural molecule activity;	-
LOC101744115	NC_051385.1	10516432	10522431	+	3099	LOC101744115	GO:0000313;GO:0000315;GO:0003674;GO:0003735;GO:0005198;GO:0005575;GO:0005622;GO:0005623;GO:0005737;GO:0005739;GO:0005740;GO:0005743;GO:0005759;GO:0005761;GO:0005762;GO:0005840;GO:0006412;GO:0006414;GO:0006415;GO:0006518;GO:0006807;GO:0008150;GO:0008152;GO:0009058;GO:0009059;GO:0009987;GO:0010467;GO:0015934;GO:0016020;GO:0016043;GO:0019538;GO:0019866;GO:0022411;GO:0031090;GO:0031966;GO:0031967;GO:…	-	opiNOG39881	J	-	XP_021202451.1 calpain-B isoform X2 [Bombyx mori]	GO:0006412//translation;GO:0006414//translational elongation;GO:0006415//translational termination;GO:0006518//peptide metabolic process;GO:0006807//nitrogen compound metabolic process;GO:0008150//biological_process;GO:0008152//metabolic process;GO:0009058//biosynthetic process;GO:0009059//macromolecule biosynthetic process;GO:0009987//cellular process;GO:0010467//gene expression;GO:0016043//cell…	GO:0000313//organellar ribosome;GO:0000315//organellar large ribosomal subunit;GO:0005575//cellular_component;GO:0005622//intracellular anatomical structure;GO:0005623//obsolete cell;GO:0005737//cytoplasm;GO:0005739//mitochondrion;GO:0005740//mitochondrial envelope;GO:0005743//mitochondrial inner membrane;GO:0005759//mitochondrial matrix;GO:0005761//mitochondrial ribosome;GO:0005762//mitochondria…	GO:0003674//molecular_function;GO:0003735//structural constituent of ribosome;GO:0005198//structural molecule activity;	-
LOC105841363	NC_051385.1	10506868	10517296	-	6609	LOC105841363	-	-	meNOG49596	S	-	XP_012544267.2 uncharacterized protein LOC105841363 [Bombyx mori]	-	-	-	-
LOC105841361	NC_051385.1	10494529	10505627	+	4383	LOC105841361	-	-	meNOG29688	R	-	XP_021202450.2 uncharacterized protein LOC105841361 isoform X2 [Bombyx mori]	-	-	-	-
LOC105841360	NC_051385.1	10448359	10489174	-	3804	LOC105841360	-	-	-	-	-	XP_037877047.1 uncharacterized protein LOC105841360 isoform X4 [Bombyx mori]	-	-	-	-
LOC101743672	NC_051385.1	10439084	10445322	-	1932	LOC101743672	GO:0003674;GO:0003824;GO:0005575;GO:0005622;GO:0005623;GO:0005634;GO:0005654;GO:0005737;GO:0005829;GO:0005886;GO:0006139;GO:0006725;GO:0006732;GO:0006733;GO:0006753;GO:0006793;GO:0006796;GO:0006807;GO:0008150;GO:0008152;GO:0009116;GO:0009117;GO:0009987;GO:0016020;GO:0016301;GO:0016310;GO:0016740;GO:0016772;GO:0016773;GO:0019362;GO:0019637;GO:0019674;GO:0031974;GO:0031981;GO:0034641;GO:0043226;GO:…	K10524	opiNOG03193	F	sp|Q9NPI5|NRK2_HUMAN Nicotinamide riboside kinase 2 OS=Homo sapiens OX=9606 GN=NMRK2 PE=1 SV=1	XP_004924360.1 nicotinamide riboside kinase 2 [Bombyx mori]	GO:0006139//nucleobase-containing compound metabolic process;GO:0006725//cellular aromatic compound metabolic process;GO:0006732//obsolete coenzyme metabolic process;GO:0006733//obsolete oxidoreduction coenzyme metabolic process;GO:0006753//nucleoside phosphate metabolic process;GO:0006793//phosphorus metabolic process;GO:0006796//phosphate-containing compound metabolic process;GO:0006807//nitrog…	GO:0005575//cellular_component;GO:0005622//intracellular anatomical structure;GO:0005623//obsolete cell;GO:0005634//nucleus;GO:0005654//nucleoplasm;GO:0005737//cytoplasm;GO:0005829//cytosol;GO:0005886//plasma membrane;GO:0016020//membrane;GO:0031974//membrane-enclosed lumen;GO:0031981//nuclear lumen;GO:0043226//organelle;GO:0043227//membrane-bounded organelle;GO:0043229//intracellular organelle;G…	GO:0003674//molecular_function;GO:0003824//catalytic activity;GO:0016301//kinase activity;GO:0016740//transferase activity;GO:0016772//transferase activity, transferring phosphorus-containing groups;GO:0016773//phosphotransferase activity, alcohol group as acceptor;GO:0050262//ribosylnicotinamide kinase activity;GO:0061769//ribosylnicotinate kinase activity;	ko00760(Nicotinate and nicotinamide metabolism)
LOC101743968	NC_051385.1	10421808	10448251	+	2265	LOC101743968	GO:0003674;GO:0005102;GO:0005121;GO:0005488;GO:0005515;GO:0005575;GO:0005576;GO:0007154;GO:0007165;GO:0007166;GO:0008063;GO:0008150;GO:0009987;GO:0023052;GO:0050789;GO:0050794;GO:0050896;GO:0051716;GO:0065007	-	opiNOG09119	R	-	XP_004924362.1 uncharacterized protein LOC101743968 [Bombyx mori]	GO:0007154//cell communication;GO:0007165//signal transduction;GO:0007166//cell surface receptor signaling pathway;GO:0008063//Toll signaling pathway;GO:0008150//biological_process;GO:0009987//cellular process;GO:0023052//signaling;GO:0050789//regulation of biological process;GO:0050794//regulation of cellular process;GO:0050896//response to stimulus;GO:0051716//cellular response to stimulus;GO:0…	GO:0005575//cellular_component;GO:0005576//extracellular region;	GO:0003674//molecular_function;GO:0005102//signaling receptor binding;GO:0005121//Toll binding;GO:0005488//binding;GO:0005515//protein binding;	-
ie1	NC_051385.1	10402197	10413666	-	2237	ie1	GO:0003674;GO:0003824;GO:0016787;GO:0016788;GO:0052689	-	opiNOG06838	R	sp|D6WMZ8|ESTJ_TRICA Juvenile hormone esterase OS=Tribolium castaneum OX=7070 GN=Tcjhe PE=1 SV=2	NP_001108339.1 integument esterase 1 precursor [Bombyx mori]	-	-	GO:0003674//molecular_function;GO:0003824//catalytic activity;GO:0016787//hydrolase activity;GO:0016788//hydrolase activity, acting on ester bonds;GO:0052689//carboxylic ester hydrolase activity;	-
LOC101743533	NC_051385.1	10392878	10401292	-	1896	LOC101743533	-	-	opiNOG81793;NOG115575;opiNOG36152	S	-	XP_028035379.1 uncharacterized protein LOC114246860 [Bombyx mandarina]	-	-	-	-
LOC101743253	NC_051385.1	10384532	10390625	-	3740	LOC101743253	GO:0000122;GO:0000245;GO:0000375;GO:0000377;GO:0000381;GO:0000398;GO:0003674;GO:0003676;GO:0003677;GO:0003723;GO:0003729;GO:0005488;GO:0005515;GO:0005575;GO:0005622;GO:0005623;GO:0005634;GO:0005654;GO:0005681;GO:0006139;GO:0006355;GO:0006357;GO:0006396;GO:0006397;GO:0006725;GO:0006807;GO:0008150;GO:0008152;GO:0008285;GO:0008380;GO:0009889;GO:0009890;GO:0009892;GO:0009893;GO:0009894;GO:0009895;GO:…	K13094	opiNOG12205	R	sp|A4IGK4|RBM5_XENTR RNA-binding protein 5 OS=Xenopus tropicalis OX=8364 GN=rbm5 PE=2 SV=1	XP_004924357.2 RNA-binding protein 5 [Bombyx mori]	GO:0000122//negative regulation of transcription by RNA polymerase II;GO:0000245//spliceosomal complex assembly;GO:0000375//RNA splicing, via transesterification reactions;GO:0000377//RNA splicing, via transesterification reactions with bulged adenosine as nucleophile;GO:0000381//regulation of alternative mRNA splicing, via spliceosome;GO:0000398//mRNA splicing, via spliceosome;GO:0006139//nucleo…	GO:0005575//cellular_component;GO:0005622//intracellular anatomical structure;GO:0005623//obsolete cell;GO:0005634//nucleus;GO:0005654//nucleoplasm;GO:0005681//spliceosomal complex;GO:0016604//nuclear body;GO:0016607//nuclear speck;GO:0031974//membrane-enclosed lumen;GO:0031981//nuclear lumen;GO:0032991//protein-containing complex;GO:0043226//organelle;GO:0043227//membrane-bounded organelle;GO:00…	GO:0003674//molecular_function;GO:0003676//nucleic acid binding;GO:0003677//DNA binding;GO:0003723//RNA binding;GO:0003729//mRNA binding;GO:0005488//binding;GO:0005515//protein binding;GO:0035198//miRNA binding;GO:0042802//identical protein binding;GO:0044877//protein-containing complex binding;GO:0061980//regulatory RNA binding;GO:0097159//organic cyclic compound binding;GO:1901363//heterocyclic…	-
LOC101743107	NC_051385.1	10382042	10384389	+	455	LOC101743107	GO:0003674;GO:0003824;GO:0005488;GO:0005515;GO:0005575;GO:0005622;GO:0005623;GO:0005737;GO:0005777;GO:0006139;GO:0006144;GO:0006725;GO:0006807;GO:0008150;GO:0008152;GO:0009112;GO:0009987;GO:0016787;GO:0016810;GO:0016811;GO:0016812;GO:0033971;GO:0034641;GO:0042579;GO:0042802;GO:0043226;GO:0043227;GO:0043229;GO:0043231;GO:0044237;GO:0044238;GO:0044281;GO:0044424;GO:0044444;GO:0044464;GO:0046483;GO:…	K07127	opiNOG42880;lepNOG12689	FI	sp|Q4VYA5|HIUH_SALDU 5-hydroxyisourate hydrolase OS=Salmonella dublin OX=98360 GN=hiuH PE=1 SV=1	XP_004924356.1 5-hydroxyisourate hydrolase [Bombyx mori]	GO:0006139//nucleobase-containing compound metabolic process;GO:0006144//purine nucleobase metabolic process;GO:0006725//cellular aromatic compound metabolic process;GO:0006807//nitrogen compound metabolic process;GO:0008150//biological_process;GO:0008152//metabolic process;GO:0009112//nucleobase metabolic process;GO:0009987//cellular process;GO:0034641//cellular nitrogen compound metabolic proce…	GO:0005575//cellular_component;GO:0005622//intracellular anatomical structure;GO:0005623//obsolete cell;GO:0005737//cytoplasm;GO:0005777//peroxisome;GO:0042579//microbody;GO:0043226//organelle;GO:0043227//membrane-bounded organelle;GO:0043229//intracellular organelle;GO:0043231//intracellular membrane-bounded organelle;GO:0044424//obsolete intracellular part;GO:0044444//obsolete cytoplasmic part;…	GO:0003674//molecular_function;GO:0003824//catalytic activity;GO:0005488//binding;GO:0005515//protein binding;GO:0016787//hydrolase activity;GO:0016810//hydrolase activity, acting on carbon-nitrogen (but not peptide) bonds;GO:0016811//hydrolase activity, acting on carbon-nitrogen (but not peptide) bonds, in linear amides;GO:0016812//hydrolase activity, acting on carbon-nitrogen (but not peptide) …	ko00230(Purine metabolism)
LOC101742875	NC_051385.1	10372798	10375594	+	1609	LOC101742875	-	-	meNOG27652	R	-	XP_004924355.1 uncharacterized protein LOC101742875 [Bombyx mori]	-	-	-	-
LOC101735734	NC_051385.1	10329535	10361623	-	2094	LOC101735734	-	K19491	opiNOG15773;opiNOG46412;NOG07853	K	sp|A4QNP7|DMTA2_XENTR Doublesex- and mab-3-related transcription factor A2 OS=Xenopus tropicalis OX=8364 GN=dmrta2 PE=2 SV=1	XP_004924389.2 doublesex- and mab-3-related transcription factor A2 isoform X2 [Bombyx mori]	-	-	-	-
LOC101742724	NC_051385.1	10265528	10279110	-	1879	LOC101742724	GO:0003674;GO:0003824;GO:0005575;GO:0005622;GO:0005623;GO:0005737;GO:0005739;GO:0005759;GO:0006082;GO:0006520;GO:0006553;GO:0006554;GO:0006793;GO:0006796;GO:0006807;GO:0008150;GO:0008152;GO:0009056;GO:0009063;GO:0009066;GO:0009068;GO:0009987;GO:0016054;GO:0016301;GO:0016310;GO:0016740;GO:0016772;GO:0016773;GO:0019752;GO:0031974;GO:0043226;GO:0043227;GO:0043229;GO:0043231;GO:0043233;GO:0043436;GO:…	K18201	opiNOG16498	R	sp|Q6PB06|HYKK_XENLA Hydroxylysine kinase OS=Xenopus laevis OX=8355 GN=hykk PE=2 SV=1	XP_037877146.1 hydroxylysine kinase isoform X1 [Bombyx mori]	GO:0006082//organic acid metabolic process;GO:0006520//cellular amino acid metabolic process;GO:0006553//lysine metabolic process;GO:0006554//lysine catabolic process;GO:0006793//phosphorus metabolic process;GO:0006796//phosphate-containing compound metabolic process;GO:0006807//nitrogen compound metabolic process;GO:0008150//biological_process;GO:0008152//metabolic process;GO:0009056//catabolic …	GO:0005575//cellular_component;GO:0005622//intracellular anatomical structure;GO:0005623//obsolete cell;GO:0005737//cytoplasm;GO:0005739//mitochondrion;GO:0005759//mitochondrial matrix;GO:0031974//membrane-enclosed lumen;GO:0043226//organelle;GO:0043227//membrane-bounded organelle;GO:0043229//intracellular organelle;GO:0043231//intracellular membrane-bounded organelle;GO:0043233//organelle lumen;…	GO:0003674//molecular_function;GO:0003824//catalytic activity;GO:0016301//kinase activity;GO:0016740//transferase activity;GO:0016772//transferase activity, transferring phosphorus-containing groups;GO:0016773//phosphotransferase activity, alcohol group as acceptor;GO:0047992//hydroxylysine kinase activity;	ko00310(Lysine degradation)
LOC101742585	NC_051385.1	10184368	10252740	-	4615	LOC101742585	GO:0000003;GO:0000166;GO:0000910;GO:0001525;GO:0001568;GO:0001816;GO:0001935;GO:0001944;GO:0002790;GO:0003674;GO:0003824;GO:0005215;GO:0005216;GO:0005261;GO:0005488;GO:0005575;GO:0005622;GO:0005623;GO:0005737;GO:0005783;GO:0005789;GO:0006801;GO:0006810;GO:0006811;GO:0006812;GO:0006915;GO:0006937;GO:0006940;GO:0006950;GO:0006979;GO:0007049;GO:0007275;GO:0007276;GO:0007292;GO:0008104;GO:0008150;GO:…	-	opiNOG10270	QP	sp|Q96PH1|NOX5_HUMAN NADPH oxidase 5 OS=Homo sapiens OX=9606 GN=NOX5 PE=1 SV=1	XP_021202444.2 NADPH oxidase 5 [Bombyx mori]	GO:0000003//reproduction;GO:0000910//cytokinesis;GO:0001525//angiogenesis;GO:0001568//blood vessel development;GO:0001816//cytokine production;GO:0001935//endothelial cell proliferation;GO:0001944//vasculature development;GO:0002790//peptide secretion;GO:0006801//superoxide metabolic process;GO:0006810//transport;GO:0006811//ion transport;GO:0006812//cation transport;GO:0006915//apoptotic process…	GO:0005575//cellular_component;GO:0005622//intracellular anatomical structure;GO:0005623//obsolete cell;GO:0005737//cytoplasm;GO:0005783//endoplasmic reticulum;GO:0005789//endoplasmic reticulum membrane;GO:0012505//endomembrane system;GO:0016020//membrane;GO:0031984//organelle subcompartment;GO:0042175//nuclear outer membrane-endoplasmic reticulum membrane network;GO:0043226//organelle;GO:0043227…	GO:0000166//nucleotide binding;GO:0003674//molecular_function;GO:0003824//catalytic activity;GO:0005215//transporter activity;GO:0005216//ion channel activity;GO:0005261//cation channel activity;GO:0005488//binding;GO:0008324//cation transmembrane transporter activity;GO:0015075//ion transmembrane transporter activity;GO:0015078//proton transmembrane transporter activity;GO:0015252//proton channe…	-
LOC101742334	NC_051385.1	10151905	10179491	-	5847	LOC101742334	-	-	meNOG42162;opiNOG04155;NOG164830	RS	-	XP_004924351.1 uncharacterized protein LOC101742334 isoform X1 [Bombyx mori]	-	-	-	-
LOC101742197	NC_051385.1	10130698	10149545	-	2692	LOC101742197	-	K05330	opiNOG55939;meNOG13490	P	sp|P52192|IRK1_CAEEL Inward rectifier potassium channel irk-1 OS=Caenorhabditis elegans OX=6239 GN=irk-1 PE=2 SV=2	XP_021202443.2 G protein-activated inward rectifier potassium channel 3 [Bombyx mori]	-	-	-	-
LOC101742050	NC_051385.1	10118841	10130226	-	2809	LOC101742050	GO:0003674;GO:0005215;GO:0005216;GO:0005242;GO:0005244;GO:0005249;GO:0005261;GO:0005267;GO:0005575;GO:0005623;GO:0005886;GO:0005887;GO:0006810;GO:0006811;GO:0006812;GO:0006813;GO:0007275;GO:0007444;GO:0008150;GO:0008324;GO:0009888;GO:0009987;GO:0010107;GO:0015075;GO:0015077;GO:0015079;GO:0015267;GO:0015276;GO:0015318;GO:0015672;GO:0016020;GO:0016021;GO:0022803;GO:0022832;GO:0022834;GO:0022836;GO:…	K05330	opiNOG55992;opiNOG55939	P	sp|P52192|IRK1_CAEEL Inward rectifier potassium channel irk-1 OS=Caenorhabditis elegans OX=6239 GN=irk-1 PE=2 SV=2	XP_004924349.1 ATP-sensitive inward rectifier potassium channel 1 [Bombyx mori]	GO:0006810//transport;GO:0006811//ion transport;GO:0006812//cation transport;GO:0006813//potassium ion transport;GO:0007275//multicellular organism development;GO:0007444//imaginal disc development;GO:0008150//biological_process;GO:0009888//tissue development;GO:0009987//cellular process;GO:0030001//metal ion transport;GO:0032501//multicellular organismal process;GO:0032502//developmental process…	GO:0005575//cellular_component;GO:0005623//obsolete cell;GO:0005886//plasma membrane;GO:0005887//integral component of plasma membrane;GO:0016020//membrane;GO:0016021//integral component of membrane;GO:0031224//intrinsic component of membrane;GO:0031226//intrinsic component of plasma membrane;GO:0044425//obsolete membrane part;GO:0044459//obsolete plasma membrane part;GO:0044464//obsolete cell pa…	GO:0003674//molecular_function;GO:0005215//transporter activity;GO:0005216//ion channel activity;GO:0005242//inward rectifier potassium channel activity;GO:0005244//voltage-gated ion channel activity;GO:0005249//voltage-gated potassium channel activity;GO:0005261//cation channel activity;GO:0005267//potassium channel activity;GO:0008324//cation transmembrane transporter activity;GO:0015075//ion t…	-
LOC101735594	NC_051385.1	10046117	10082963	-	2347	LOC101735594	GO:0000003;GO:0000302;GO:0000323;GO:0001501;GO:0001558;GO:0003674;GO:0003824;GO:0004415;GO:0004553;GO:0005488;GO:0005515;GO:0005575;GO:0005576;GO:0005615;GO:0005622;GO:0005623;GO:0005737;GO:0005764;GO:0005773;GO:0005775;GO:0005886;GO:0006022;GO:0006023;GO:0006024;GO:0006026;GO:0006027;GO:0006029;GO:0006082;GO:0006790;GO:0006807;GO:0006950;GO:0006952;GO:0006954;GO:0006979;GO:0007155;GO:0007275;GO:…	K01197	opiNOG04816	G	sp|Q08169|HUGA_APIME Hyaluronidase OS=Apis mellifera OX=7460 PE=1 SV=1	XP_012544258.1 hyaluronidase isoform X2 [Bombyx mori]	GO:0000003//reproduction;GO:0000302//response to reactive oxygen species;GO:0001501//skeletal system development;GO:0001558//regulation of cell growth;GO:0006022//aminoglycan metabolic process;GO:0006023//aminoglycan biosynthetic process;GO:0006024//glycosaminoglycan biosynthetic process;GO:0006026//aminoglycan catabolic process;GO:0006027//glycosaminoglycan catabolic process;GO:0006029//proteogl…	GO:0000323//lytic vacuole;GO:0005575//cellular_component;GO:0005576//extracellular region;GO:0005615//extracellular space;GO:0005622//intracellular anatomical structure;GO:0005623//obsolete cell;GO:0005737//cytoplasm;GO:0005764//lysosome;GO:0005773//vacuole;GO:0005775//vacuolar lumen;GO:0005886//plasma membrane;GO:0016020//membrane;GO:0031410//cytoplasmic vesicle;GO:0031974//membrane-enclosed lum…	GO:0003674//molecular_function;GO:0003824//catalytic activity;GO:0004415//hyalurononglucosaminidase activity;GO:0004553//hydrolase activity, hydrolyzing O-glycosyl compounds;GO:0005488//binding;GO:0005515//protein binding;GO:0008134//transcription factor binding;GO:0008194//UDP-glycosyltransferase activity;GO:0015929//hexosaminidase activity;GO:0016740//transferase activity;GO:0016757//glycosyltr…	ko04142(Lysosome);ko00531(Glycosaminoglycan degradation)
LOC101735456	NC_051385.1	10031184	10042613	+	4565	LOC101735456	-	K17656	opiNOG08845	S	-	XP_012544293.2 nuclear-pore anchor isoform X2 [Bombyx mori]	-	-	-	-
LOC101735317	NC_051385.1	10016264	10018372	-	2109	LOC101735317	GO:0000003;GO:0000381;GO:0000900;GO:0002064;GO:0003006;GO:0003674;GO:0003676;GO:0003723;GO:0003727;GO:0003729;GO:0005488;GO:0005515;GO:0005575;GO:0005622;GO:0005623;GO:0005634;GO:0005654;GO:0006417;GO:0007275;GO:0007276;GO:0007281;GO:0007292;GO:0007293;GO:0007319;GO:0007399;GO:0007417;GO:0008150;GO:0008187;GO:0008266;GO:0008283;GO:0009653;GO:0009790;GO:0009792;GO:0009888;GO:0009889;GO:0009890;GO:…	K13208	opiNOG00036	A	sp|A0A0R4IEW8|ELAV4_DANRE ELAV-like protein 4 OS=Danio rerio OX=7955 GN=elavl4 PE=1 SV=2	XP_004924386.1 ELAV-like protein 4 [Bombyx mori]	GO:0000003//reproduction;GO:0000381//regulation of alternative mRNA splicing, via spliceosome;GO:0002064//epithelial cell development;GO:0003006//developmental process involved in reproduction;GO:0006417//regulation of translation;GO:0007275//multicellular organism development;GO:0007276//gamete generation;GO:0007281//germ cell development;GO:0007292//female gamete generation;GO:0007293//germariu…	GO:0005575//cellular_component;GO:0005622//intracellular anatomical structure;GO:0005623//obsolete cell;GO:0005634//nucleus;GO:0005654//nucleoplasm;GO:0015030//Cajal body;GO:0016604//nuclear body;GO:0016607//nuclear speck;GO:0031974//membrane-enclosed lumen;GO:0031981//nuclear lumen;GO:0043226//organelle;GO:0043227//membrane-bounded organelle;GO:0043229//intracellular organelle;GO:0043231//intrac…	GO:0000900//translation repressor activity, mRNA regulatory element binding;GO:0003674//molecular_function;GO:0003676//nucleic acid binding;GO:0003723//RNA binding;GO:0003727//single-stranded RNA binding;GO:0003729//mRNA binding;GO:0005488//binding;GO:0005515//protein binding;GO:0008187//poly-pyrimidine tract binding;GO:0008266//poly(U) RNA binding;GO:0030371//translation repressor activity;GO:00…	-
LOC101741907	NC_051385.1	9999900	10007450	+	1488	LOC101741907	-	-	meNOG29407	R	-	XP_004924348.2 myoneurin [Bombyx mori]	-	-	-	-
LOC101747112	NC_051385.1	9965834	9997142	-	3075	LOC101747112	-	K13169	meNOG51906;opiNOG76242;COG2234	R	-	XP_004924385.3 titin isoform X1 [Bombyx mori]	-	-	-	-
LOC101746979	NC_051385.1	9930395	9958104	+	3268	LOC101746979	-	-	COG2234;opiNOG78517;opiNOG12092;meNOG39374	OR	sp|Q0VGW4|ERMP1_XENLA Endoplasmic reticulum metallopeptidase 1 OS=Xenopus laevis OX=8355 GN=ermp1 PE=2 SV=1	XP_021202439.1 endoplasmic reticulum metallopeptidase 1 isoform X7 [Bombyx mori]	-	-	-	-
LOC101741760	NC_051385.1	9857787	9930591	+	4205	LOC101741760	GO:0000003;GO:0000122;GO:0000578;GO:0000902;GO:0000904;GO:0000976;GO:0000977;GO:0000978;GO:0000980;GO:0000981;GO:0000982;GO:0000987;GO:0001012;GO:0001067;GO:0001077;GO:0001085;GO:0001102;GO:0001158;GO:0001228;GO:0001568;GO:0001667;GO:0001700;GO:0001708;GO:0001709;GO:0001755;GO:0001817;GO:0001819;GO:0001894;GO:0001932;GO:0001934;GO:0001944;GO:0002009;GO:0002064;GO:0002065;GO:0002066;GO:0002067;GO:…	K09370	opiNOG05536	K	sp|P61371|ISL1_HUMAN Insulin gene enhancer protein ISL-1 OS=Homo sapiens OX=9606 GN=ISL1 PE=1 SV=1	XP_028035393.1 insulin gene enhancer protein ISL-1 [Bombyx mandarina]	GO:0000003//reproduction;GO:0000122//negative regulation of transcription by RNA polymerase II;GO:0000578//embryonic axis specification;GO:0000902//cell morphogenesis;GO:0000904//cell morphogenesis involved in differentiation;GO:0001568//blood vessel development;GO:0001667//ameboidal-type cell migration;GO:0001700//embryonic development via the syncytial blastoderm;GO:0001708//cell fate specifica…	GO:0005575//cellular_component;GO:0005622//intracellular anatomical structure;GO:0005623//obsolete cell;GO:0005634//nucleus;GO:0005654//nucleoplasm;GO:0005737//cytoplasm;GO:0031974//membrane-enclosed lumen;GO:0031981//nuclear lumen;GO:0043226//organelle;GO:0043227//membrane-bounded organelle;GO:0043229//intracellular organelle;GO:0043231//intracellular membrane-bounded organelle;GO:0043233//organ…	GO:0000976//transcription cis-regulatory region binding;GO:0000977//RNA polymerase II transcription regulatory region sequence-specific DNA binding;GO:0000978//RNA polymerase II cis-regulatory region sequence-specific DNA binding;GO:0000981//DNA-binding transcription factor activity, RNA polymerase II-specific;GO:0000987//cis-regulatory region sequence-specific DNA binding;GO:0001067//transcripti…	-
LOC101746699	NC_051385.1	9698156	9787030	+	9944	LOC101746699	GO:0005575;GO:0005622;GO:0005623;GO:0005634;GO:0005737;GO:0005819;GO:0005829;GO:0005856;GO:0015630;GO:0043226;GO:0043227;GO:0043228;GO:0043229;GO:0043231;GO:0043232;GO:0044422;GO:0044424;GO:0044430;GO:0044444;GO:0044446;GO:0044464	-	meNOG59331;opiNOG10865;meNOG37309	SR	sp|Q9BY12|SCAPE_HUMAN S phase cyclin A-associated protein in the endoplasmic reticulum OS=Homo sapiens OX=9606 GN=SCAPER PE=1 SV=2	XP_004924382.3 S phase cyclin A-associated protein in the endoplasmic reticulum isoform X2 [Bombyx mori]	-	GO:0005575//cellular_component;GO:0005622//intracellular anatomical structure;GO:0005623//obsolete cell;GO:0005634//nucleus;GO:0005737//cytoplasm;GO:0005819//spindle;GO:0005829//cytosol;GO:0005856//cytoskeleton;GO:0015630//microtubule cytoskeleton;GO:0043226//organelle;GO:0043227//membrane-bounded organelle;GO:0043228//non-membrane-bounded organelle;GO:0043229//intracellular organelle;GO:0043231/…	-	-
LOC101741425	NC_051385.1	9691190	9696054	+	1621	LOC101741425	-	K10903	NOG19789;NOG229566;veNOG09969	LSD	sp|Q8BQY8|HUS1_MOUSE Checkpoint protein HUS1 OS=Mus musculus OX=10090 GN=Hus1 PE=2 SV=1	XP_004924345.1 checkpoint protein HUS1 isoform X1 [Bombyx mori]	-	-	-	-
Myb	NC_051385.1	9610953	9689678	-	7068	Myb	GO:0000003;GO:0000082;GO:0000086;GO:0000117;GO:0000122;GO:0000226;GO:0000228;GO:0000278;GO:0000280;GO:0000281;GO:0000785;GO:0000790;GO:0000791;GO:0000910;GO:0000976;GO:0000977;GO:0000978;GO:0000981;GO:0000982;GO:0000987;GO:0000988;GO:0000989;GO:0001012;GO:0001067;GO:0001076;GO:0001077;GO:0001134;GO:0001135;GO:0001228;GO:0001701;GO:0001775;GO:0002064;GO:0002065;GO:0002066;GO:0002376;GO:0002520;GO:…	K09420	opiNOG06591;opiNOG06942	K	sp|P04197|MYB_DROME Myb protein OS=Drosophila melanogaster OX=7227 GN=Myb PE=1 SV=2	NP_001244265.1 Myb transcription factor [Bombyx mori]	GO:0000003//reproduction;GO:0000082//G1/S transition of mitotic cell cycle;GO:0000086//G2/M transition of mitotic cell cycle;GO:0000117//regulation of transcription involved in G2/M transition of mitotic cell cycle;GO:0000122//negative regulation of transcription by RNA polymerase II;GO:0000226//microtubule cytoskeleton organization;GO:0000278//mitotic cell cycle;GO:0000280//nuclear division;GO:0…	GO:0000228//nuclear chromosome;GO:0000785//chromatin;GO:0000791//euchromatin;GO:0005575//cellular_component;GO:0005622//intracellular anatomical structure;GO:0005623//obsolete cell;GO:0005634//nucleus;GO:0005654//nucleoplasm;GO:0005694//chromosome;GO:0005700//polytene chromosome;GO:0005737//cytoplasm;GO:0005829//cytosol;GO:0016363//nuclear matrix;GO:0031523//Myb complex;GO:0031974//membrane-enclo…	GO:0000976//transcription cis-regulatory region binding;GO:0000977//RNA polymerase II transcription regulatory region sequence-specific DNA binding;GO:0000978//RNA polymerase II cis-regulatory region sequence-specific DNA binding;GO:0000981//DNA-binding transcription factor activity, RNA polymerase II-specific;GO:0000987//cis-regulatory region sequence-specific DNA binding;GO:0000988//obsolete tr…	-
LOC101746558	NC_051385.1	9450665	9531737	+	5298	LOC101746558	-	K06767	meNOG17754;KOG3510;meNOG38606	T	sp|Q9VS29|DSCL_DROME Down syndrome cell adhesion molecule-like protein Dscam2 OS=Drosophila melanogaster OX=7227 GN=Dscam2 PE=2 SV=3	XP_021202430.2 Down syndrome cell adhesion molecule-like protein Dscam2 [Bombyx mori]	-	-	-	-
LOC119630730	NC_051385.1	9434227	9437850	+	3624	LOC119630730	-	-	opiNOG44935	R	-	XP_037877024.1 uncharacterized protein LOC119630730 [Bombyx mori]	-	-	-	-
glv4-like	NC_051385.1	9358653	9361782	+	789	glv4-like	-	-	meNOG30682	R	sp|P81048|GLOV_HYACE Gloverin OS=Hyalophora cecropia OX=7123 PE=1 SV=2	NP_001036932.1 gloverin 4-like precursor [Bombyx mori]	-	-	-	-
LOC119630745	NC_051385.1	9344692	9348760	+	1423	LOC119630745	-	-	meNOG30682	R	sp|P81048|GLOV_HYACE Gloverin OS=Hyalophora cecropia OX=7123 PE=1 SV=2	NP_001037684.1 gloverin 4 precursor [Bombyx mori]	-	-	-	-
glv4	NC_051385.1	9335935	9339364	+	785	glv4	-	-	meNOG30682	R	sp|P81048|GLOV_HYACE Gloverin OS=Hyalophora cecropia OX=7123 PE=1 SV=2	NP_001037684.1 gloverin 4 precursor [Bombyx mori]	-	-	-	-
glv1	NC_051385.1	9319818	9324045	+	789	glv1	-	-	meNOG30682	R	sp|P81048|GLOV_HYACE Gloverin OS=Hyalophora cecropia OX=7123 PE=1 SV=2	NP_001036930.1 gloverin 1 precursor [Bombyx mori]	-	-	-	-
LOC101741289	NC_051385.1	9294057	9303888	-	1173	LOC101741289	-	-	opiNOG61453	S	-	XP_004924344.1 glycine-rich cell wall structural protein 1.8 [Bombyx mori]	-	-	-	-
UGT33D7	NC_051385.1	9281903	9291310	+	1548	UGT33D7	-	K00699	opiNOG36048;opiNOG28348;opiNOG04068;NOG122645	GSC	sp|Q88168|UDPE_NPVSL Ecdysteroid UDP-glucosyltransferase OS=Spodoptera littoralis nuclear polyhedrosis virus OX=10456 GN=EGT PE=3 SV=1	NP_001243991.1 UDP-glycosyltransferase UGT33D7 precursor [Bombyx mori]	-	-	-	ko00983(Drug metabolism - other enzymes);ko00982(Drug metabolism - cytochrome P450);ko00980(Metabolism of xenobiotics by cytochrome P450);ko00860(Porphyrin metabolism);ko00830(Retinol metabolism);ko00053(Ascorbate and aldarate metabolism);ko00040(Pentose and glucuronate interconversions)
UGT33D6	NC_051385.1	9266476	9273359	+	1548	UGT33D6	-	K00699	opiNOG36048;opiNOG28348;opiNOG04068;NOG122645	GSC	sp|Q88168|UDPE_NPVSL Ecdysteroid UDP-glucosyltransferase OS=Spodoptera littoralis nuclear polyhedrosis virus OX=10456 GN=EGT PE=3 SV=1	NP_001243957.1 UDP-glycosyltransferase UGT33D6 [Bombyx mori]	-	-	-	ko00983(Drug metabolism - other enzymes);ko00982(Drug metabolism - cytochrome P450);ko00980(Metabolism of xenobiotics by cytochrome P450);ko00860(Porphyrin metabolism);ko00830(Retinol metabolism);ko00053(Ascorbate and aldarate metabolism);ko00040(Pentose and glucuronate interconversions)
UGT33D5	NC_051385.1	9259610	9262857	+	1563	UGT33D5	-	K00699	opiNOG28348;NOG175806;opiNOG36048;opiNOG04068	GSC	sp|Q88168|UDPE_NPVSL Ecdysteroid UDP-glucosyltransferase OS=Spodoptera littoralis nuclear polyhedrosis virus OX=10456 GN=EGT PE=3 SV=1	NP_001243995.1 UDP-glycosyltransferase UGT33D5 precursor [Bombyx mori]	-	-	-	ko00983(Drug metabolism - other enzymes);ko00982(Drug metabolism - cytochrome P450);ko00980(Metabolism of xenobiotics by cytochrome P450);ko00860(Porphyrin metabolism);ko00830(Retinol metabolism);ko00053(Ascorbate and aldarate metabolism);ko00040(Pentose and glucuronate interconversions)
LOC732962	NC_051385.1	9251698	9255012	+	1614	LOC732962	-	K00699	opiNOG04068;NOG175806;opiNOG36048;opiNOG28348	CGS	sp|Q88168|UDPE_NPVSL Ecdysteroid UDP-glucosyltransferase OS=Spodoptera littoralis nuclear polyhedrosis virus OX=10456 GN=EGT PE=3 SV=1	NP_001040425.1 antennal-enriched UDP-glycosyltransferase precursor [Bombyx mori]	-	-	-	ko00983(Drug metabolism - other enzymes);ko00982(Drug metabolism - cytochrome P450);ko00980(Metabolism of xenobiotics by cytochrome P450);ko00860(Porphyrin metabolism);ko00830(Retinol metabolism);ko00053(Ascorbate and aldarate metabolism);ko00040(Pentose and glucuronate interconversions)
Ugt	NC_051385.1	9244656	9248248	-	1545	Ugt	GO:0001523;GO:0001889;GO:0001972;GO:0002237;GO:0002526;GO:0003008;GO:0003674;GO:0003824;GO:0004857;GO:0005080;GO:0005488;GO:0005496;GO:0005501;GO:0005504;GO:0005515;GO:0005575;GO:0005622;GO:0005623;GO:0005634;GO:0005635;GO:0005640;GO:0005737;GO:0005783;GO:0005789;GO:0005886;GO:0005887;GO:0005975;GO:0005996;GO:0006063;GO:0006082;GO:0006109;GO:0006629;GO:0006631;GO:0006706;GO:0006711;GO:0006720;GO:…	K00699	opiNOG28348;opiNOG36048;opiNOG09828;NOG122645;opiNOG04068	GSC	sp|Q88168|UDPE_NPVSL Ecdysteroid UDP-glucosyltransferase OS=Spodoptera littoralis nuclear polyhedrosis virus OX=10456 GN=EGT PE=3 SV=1	NP_001135960.1 uridine diphosphate glucosyltransferase [Bombyx mori]	GO:0001523//retinoid metabolic process;GO:0001889//liver development;GO:0002237//response to molecule of bacterial origin;GO:0002526//acute inflammatory response;GO:0003008//system process;GO:0005975//carbohydrate metabolic process;GO:0005996//monosaccharide metabolic process;GO:0006063//uronic acid metabolic process;GO:0006082//organic acid metabolic process;GO:0006109//regulation of carbohydrat…	GO:0005575//cellular_component;GO:0005622//intracellular anatomical structure;GO:0005623//obsolete cell;GO:0005634//nucleus;GO:0005635//nuclear envelope;GO:0005640//nuclear outer membrane;GO:0005737//cytoplasm;GO:0005783//endoplasmic reticulum;GO:0005789//endoplasmic reticulum membrane;GO:0005886//plasma membrane;GO:0005887//integral component of plasma membrane;GO:0012505//endomembrane system;GO…	GO:0001972//retinoic acid binding;GO:0003674//molecular_function;GO:0003824//catalytic activity;GO:0004857//enzyme inhibitor activity;GO:0005080//protein kinase C binding;GO:0005488//binding;GO:0005496//steroid binding;GO:0005501//retinoid binding;GO:0005504//fatty acid binding;GO:0005515//protein binding;GO:0008144//obsolete drug binding;GO:0008194//UDP-glycosyltransferase activity;GO:0008289//l…	ko00983(Drug metabolism - other enzymes);ko00982(Drug metabolism - cytochrome P450);ko00980(Metabolism of xenobiotics by cytochrome P450);ko00860(Porphyrin metabolism);ko00830(Retinol metabolism);ko00053(Ascorbate and aldarate metabolism);ko00040(Pentose and glucuronate interconversions)
UGT013830	NC_051385.1	9235884	9243147	-	2083	UGT013830	GO:0001523;GO:0001889;GO:0001972;GO:0002237;GO:0002526;GO:0003008;GO:0003674;GO:0003824;GO:0004857;GO:0005080;GO:0005488;GO:0005496;GO:0005501;GO:0005504;GO:0005515;GO:0005575;GO:0005622;GO:0005623;GO:0005634;GO:0005635;GO:0005640;GO:0005737;GO:0005783;GO:0005789;GO:0005886;GO:0005887;GO:0005975;GO:0005996;GO:0006063;GO:0006082;GO:0006109;GO:0006629;GO:0006631;GO:0006706;GO:0006711;GO:0006720;GO:…	K00699	opiNOG28348;opiNOG36048;NOG175806;NOG122645;opiNOG04068	CSG	sp|Q88168|UDPE_NPVSL Ecdysteroid UDP-glucosyltransferase OS=Spodoptera littoralis nuclear polyhedrosis virus OX=10456 GN=EGT PE=3 SV=1	NP_001243978.1 UDP-glucosyltransferase precursor [Bombyx mori]	GO:0001523//retinoid metabolic process;GO:0001889//liver development;GO:0002237//response to molecule of bacterial origin;GO:0002526//acute inflammatory response;GO:0003008//system process;GO:0005975//carbohydrate metabolic process;GO:0005996//monosaccharide metabolic process;GO:0006063//uronic acid metabolic process;GO:0006082//organic acid metabolic process;GO:0006109//regulation of carbohydrat…	GO:0005575//cellular_component;GO:0005622//intracellular anatomical structure;GO:0005623//obsolete cell;GO:0005634//nucleus;GO:0005635//nuclear envelope;GO:0005640//nuclear outer membrane;GO:0005737//cytoplasm;GO:0005783//endoplasmic reticulum;GO:0005789//endoplasmic reticulum membrane;GO:0005886//plasma membrane;GO:0005887//integral component of plasma membrane;GO:0012505//endomembrane system;GO…	GO:0001972//retinoic acid binding;GO:0003674//molecular_function;GO:0003824//catalytic activity;GO:0004857//enzyme inhibitor activity;GO:0005080//protein kinase C binding;GO:0005488//binding;GO:0005496//steroid binding;GO:0005501//retinoid binding;GO:0005504//fatty acid binding;GO:0005515//protein binding;GO:0008144//obsolete drug binding;GO:0008194//UDP-glycosyltransferase activity;GO:0008289//l…	ko00983(Drug metabolism - other enzymes);ko00982(Drug metabolism - cytochrome P450);ko00980(Metabolism of xenobiotics by cytochrome P450);ko00860(Porphyrin metabolism);ko00830(Retinol metabolism);ko00053(Ascorbate and aldarate metabolism);ko00040(Pentose and glucuronate interconversions)
UGT33D2	NC_051385.1	9217169	9219932	-	1548	UGT33D2	-	K00699	opiNOG28348;opiNOG36048;NOG122645;opiNOG04068	GSC	sp|Q88168|UDPE_NPVSL Ecdysteroid UDP-glucosyltransferase OS=Spodoptera littoralis nuclear polyhedrosis virus OX=10456 GN=EGT PE=3 SV=1	NP_001243955.1 UDP-glycosyltransferase UGT33D2 precursor [Bombyx mori]	-	-	-	ko00983(Drug metabolism - other enzymes);ko00982(Drug metabolism - cytochrome P450);ko00980(Metabolism of xenobiotics by cytochrome P450);ko00860(Porphyrin metabolism);ko00830(Retinol metabolism);ko00053(Ascorbate and aldarate metabolism);ko00040(Pentose and glucuronate interconversions)
LOC105841364	NC_051385.1	9191046	9195127	-	2564	LOC105841364	-	-	-	-	-	XP_012544268.2 uncharacterized protein LOC105841364 [Bombyx mori]	-	-	-	-
UGT33D3	NC_051385.1	9148425	9150865	-	1548	UGT33D3	GO:0001523;GO:0001889;GO:0001972;GO:0002237;GO:0002526;GO:0003008;GO:0003674;GO:0003824;GO:0004857;GO:0005080;GO:0005488;GO:0005496;GO:0005501;GO:0005504;GO:0005515;GO:0005575;GO:0005622;GO:0005623;GO:0005634;GO:0005635;GO:0005640;GO:0005737;GO:0005783;GO:0005789;GO:0005886;GO:0005887;GO:0005975;GO:0005996;GO:0006063;GO:0006082;GO:0006109;GO:0006629;GO:0006631;GO:0006706;GO:0006711;GO:0006720;GO:…	K00699	opiNOG36048;opiNOG28348;opiNOG04068;NOG122645;opiNOG09828	GSC	sp|Q88168|UDPE_NPVSL Ecdysteroid UDP-glucosyltransferase OS=Spodoptera littoralis nuclear polyhedrosis virus OX=10456 GN=EGT PE=3 SV=1	NP_001243956.1 UDP-glycosyltransferase UGT33D3 [Bombyx mori]	GO:0001523//retinoid metabolic process;GO:0001889//liver development;GO:0002237//response to molecule of bacterial origin;GO:0002526//acute inflammatory response;GO:0003008//system process;GO:0005975//carbohydrate metabolic process;GO:0005996//monosaccharide metabolic process;GO:0006063//uronic acid metabolic process;GO:0006082//organic acid metabolic process;GO:0006109//regulation of carbohydrat…	GO:0005575//cellular_component;GO:0005622//intracellular anatomical structure;GO:0005623//obsolete cell;GO:0005634//nucleus;GO:0005635//nuclear envelope;GO:0005640//nuclear outer membrane;GO:0005737//cytoplasm;GO:0005783//endoplasmic reticulum;GO:0005789//endoplasmic reticulum membrane;GO:0005886//plasma membrane;GO:0005887//integral component of plasma membrane;GO:0012505//endomembrane system;GO…	GO:0001972//retinoic acid binding;GO:0003674//molecular_function;GO:0003824//catalytic activity;GO:0004857//enzyme inhibitor activity;GO:0005080//protein kinase C binding;GO:0005488//binding;GO:0005496//steroid binding;GO:0005501//retinoid binding;GO:0005504//fatty acid binding;GO:0005515//protein binding;GO:0008144//obsolete drug binding;GO:0008194//UDP-glycosyltransferase activity;GO:0008289//l…	ko00983(Drug metabolism - other enzymes);ko00982(Drug metabolism - cytochrome P450);ko00980(Metabolism of xenobiotics by cytochrome P450);ko00860(Porphyrin metabolism);ko00830(Retinol metabolism);ko00053(Ascorbate and aldarate metabolism);ko00040(Pentose and glucuronate interconversions)
UGT340C2	NC_051385.1	9125665	9133763	-	1575	UGT340C2	-	K00699	opiNOG04068;opiNOG36048;opiNOG28348	CG	sp|Q88168|UDPE_NPVSL Ecdysteroid UDP-glucosyltransferase OS=Spodoptera littoralis nuclear polyhedrosis virus OX=10456 GN=EGT PE=3 SV=1	NP_001243963.1 UDP-glycosyltransferase UGT340C2 precursor [Bombyx mori]	-	-	-	ko00983(Drug metabolism - other enzymes);ko00982(Drug metabolism - cytochrome P450);ko00980(Metabolism of xenobiotics by cytochrome P450);ko00860(Porphyrin metabolism);ko00830(Retinol metabolism);ko00053(Ascorbate and aldarate metabolism);ko00040(Pentose and glucuronate interconversions)
UGT340C1	NC_051385.1	9118054	9122728	-	1566	UGT340C1	-	K00699	opiNOG04068;opiNOG28348;opiNOG36048	GC	sp|Q88168|UDPE_NPVSL Ecdysteroid UDP-glucosyltransferase OS=Spodoptera littoralis nuclear polyhedrosis virus OX=10456 GN=EGT PE=3 SV=1	NP_001243962.1 UDP-glycosyltransferase UGT340C1 precursor [Bombyx mori]	-	-	-	ko00983(Drug metabolism - other enzymes);ko00982(Drug metabolism - cytochrome P450);ko00980(Metabolism of xenobiotics by cytochrome P450);ko00860(Porphyrin metabolism);ko00830(Retinol metabolism);ko00053(Ascorbate and aldarate metabolism);ko00040(Pentose and glucuronate interconversions)
UGT33Q1	NC_051385.1	9079666	9112455	+	2935	UGT33Q1	-	K00699	opiNOG28348;KOG1192;opiNOG04068	CG	sp|Q88168|UDPE_NPVSL Ecdysteroid UDP-glucosyltransferase OS=Spodoptera littoralis nuclear polyhedrosis virus OX=10456 GN=EGT PE=3 SV=1	XP_037876994.1 UDP-glycosyltransferase UGT33Q1 isoform X1 [Bombyx mori]	-	-	-	ko00983(Drug metabolism - other enzymes);ko00982(Drug metabolism - cytochrome P450);ko00980(Metabolism of xenobiotics by cytochrome P450);ko00860(Porphyrin metabolism);ko00830(Retinol metabolism);ko00053(Ascorbate and aldarate metabolism);ko00040(Pentose and glucuronate interconversions)
LOC110384914	NC_051385.1	9057427	9060228	-	2245	LOC110384914	-	-	-	-	-	XP_021202469.1 uncharacterized protein LOC110384914 [Bombyx mori]	-	-	-	-
LOC110384916	NC_051385.1	9053400	9057012	+	1222	LOC110384916	-	-	NOG196762;opiNOG04495;KOG1075;opiNOG30385	TR	sp|P21328|RTJK_DROME RNA-directed DNA polymerase from mobile element jockey OS=Drosophila melanogaster OX=7227 GN=pol PE=1 SV=1	XP_037877023.1 uncharacterized protein LOC110384916 [Bombyx mori]	-	-	-	-
LOC119630729	NC_051385.1	9023104	9023766	-	663	LOC119630729	-	-	meNOG43955;opiNOG75739	RS	-	XP_037868518.1 uncharacterized protein LOC119628834 [Bombyx mori]	-	-	-	-
LOC119630728	NC_051385.1	8989449	8996021	+	2487	LOC119630728	-	-	meNOG12175;opiNOG09950	SR	-	XP_037877020.1 uncharacterized protein LOC119630728 [Bombyx mori]	-	-	-	-
LOC692746	NC_051385.1	8948757	8953464	-	867	LOC692746	-	K01312	opiNOG04068;opiNOG30705;opiNOG06850	GEC	sp|Q07943|VDP_BOMMO Vitellin-degrading protease OS=Bombyx mori OX=7091 PE=1 SV=1	NP_001037317.1 vitellin-degrading protease precursor [Bombyx mori]	-	-	-	ko04080(Neuroactive ligand-receptor interaction)
UGT33N1	NC_051385.1	8938625	8944638	-	1551	UGT33N1	-	K00699	opiNOG28348;opiNOG04068	GC	sp|Q88168|UDPE_NPVSL Ecdysteroid UDP-glucosyltransferase OS=Spodoptera littoralis nuclear polyhedrosis virus OX=10456 GN=EGT PE=3 SV=1	NP_001243959.1 UDP-glycosyltransferase UGT33N1 precursor [Bombyx mori]	-	-	-	ko00983(Drug metabolism - other enzymes);ko00982(Drug metabolism - cytochrome P450);ko00980(Metabolism of xenobiotics by cytochrome P450);ko00860(Porphyrin metabolism);ko00830(Retinol metabolism);ko00053(Ascorbate and aldarate metabolism);ko00040(Pentose and glucuronate interconversions)
UGT33K1	NC_051385.1	8928676	8934656	-	1560	UGT33K1	-	K00699	opiNOG28348;opiNOG04068	GC	sp|P41713|UDPE_NPVLD Ecdysteroid UDP-glucosyltransferase OS=Lymantria dispar multicapsid nuclear polyhedrosis virus OX=10449 GN=EGT PE=3 SV=2	NP_001243958.1 UDP-glycosyltransferase UGT33K1 precursor [Bombyx mori]	-	-	-	ko00983(Drug metabolism - other enzymes);ko00982(Drug metabolism - cytochrome P450);ko00980(Metabolism of xenobiotics by cytochrome P450);ko00860(Porphyrin metabolism);ko00830(Retinol metabolism);ko00053(Ascorbate and aldarate metabolism);ko00040(Pentose and glucuronate interconversions)
LOC101740912	NC_051385.1	8918877	8926140	+	1402	LOC101740912	-	-	meNOG29253	R	-	XP_004924342.1 uncharacterized protein LOC101740912 [Bombyx mori]	-	-	-	-
LOC101746138	NC_051385.1	8830560	8871113	+	7808	LOC101746138	GO:0003008;GO:0005575;GO:0005623;GO:0005886;GO:0005887;GO:0007600;GO:0007606;GO:0008150;GO:0009987;GO:0016020;GO:0016021;GO:0016043;GO:0031224;GO:0031226;GO:0032501;GO:0044425;GO:0044459;GO:0044464;GO:0050808;GO:0050877;GO:0071840;GO:0071944	-	meNOG19417;opiNOG26859	T	sp|A2AAJ9|OBSCN_MOUSE Obscurin OS=Mus musculus OX=10090 GN=Obscn PE=1 SV=3	XP_021202479.1 protein ver-1 [Bombyx mori]	GO:0003008//system process;GO:0007600//sensory perception;GO:0007606//sensory perception of chemical stimulus;GO:0008150//biological_process;GO:0009987//cellular process;GO:0016043//cellular component organization;GO:0032501//multicellular organismal process;GO:0050808//synapse organization;GO:0050877//nervous system process;GO:0071840//cellular component organization or biogenesis;	GO:0005575//cellular_component;GO:0005623//obsolete cell;GO:0005886//plasma membrane;GO:0005887//integral component of plasma membrane;GO:0016020//membrane;GO:0016021//integral component of membrane;GO:0031224//intrinsic component of membrane;GO:0031226//intrinsic component of plasma membrane;GO:0044425//obsolete membrane part;GO:0044459//obsolete plasma membrane part;GO:0044464//obsolete cell pa…	-	-
LOC101740773	NC_051385.1	8693911	8701173	-	3313	LOC101740773	GO:0000003;GO:0000724;GO:0000725;GO:0001501;GO:0003006;GO:0003674;GO:0003824;GO:0005488;GO:0005515;GO:0005575;GO:0005622;GO:0005623;GO:0005634;GO:0005654;GO:0006139;GO:0006259;GO:0006281;GO:0006302;GO:0006310;GO:0006464;GO:0006508;GO:0006725;GO:0006807;GO:0006950;GO:0006974;GO:0007275;GO:0007276;GO:0007283;GO:0007338;GO:0007548;GO:0008150;GO:0008152;GO:0008233;GO:0008234;GO:0008284;GO:0008406;GO:…	K15361	opiNOG02008	S	sp|Q16MY0|WDR48_AEDAE WD repeat-containing protein 48 homolog OS=Aedes aegypti OX=7159 GN=AAEL012158 PE=3 SV=1	XP_012544284.1 WD repeat-containing protein 48 homolog isoform X2 [Bombyx mori]	GO:0000003//reproduction;GO:0000724//double-strand break repair via homologous recombination;GO:0000725//recombinational repair;GO:0001501//skeletal system development;GO:0003006//developmental process involved in reproduction;GO:0006139//nucleobase-containing compound metabolic process;GO:0006259//DNA metabolic process;GO:0006281//DNA repair;GO:0006302//double-strand break repair;GO:0006310//DNA…	GO:0005575//cellular_component;GO:0005622//intracellular anatomical structure;GO:0005623//obsolete cell;GO:0005634//nucleus;GO:0005654//nucleoplasm;GO:0031974//membrane-enclosed lumen;GO:0031981//nuclear lumen;GO:0043226//organelle;GO:0043227//membrane-bounded organelle;GO:0043229//intracellular organelle;GO:0043231//intracellular membrane-bounded organelle;GO:0043233//organelle lumen;GO:0044422/…	GO:0003674//molecular_function;GO:0003824//catalytic activity;GO:0005488//binding;GO:0005515//protein binding;GO:0008233//peptidase activity;GO:0008234//cysteine-type peptidase activity;GO:0016787//hydrolase activity;GO:0019783//ubiquitin-like protein-specific protease activity;GO:0032182//ubiquitin-like protein binding;GO:0043130//ubiquitin binding;GO:0101005//deubiquitinase activity;GO:0140096/…	ko03460(Fanconi anemia pathway)
LOC101745996	NC_051385.1	8627234	8692351	+	3586	LOC101745996	GO:0000122;GO:0000902;GO:0000904;GO:0000976;GO:0000977;GO:0000978;GO:0000981;GO:0000982;GO:0000987;GO:0001012;GO:0001067;GO:0001077;GO:0001228;GO:0001558;GO:0001654;GO:0001708;GO:0001754;GO:0002009;GO:0002165;GO:0003008;GO:0003674;GO:0003676;GO:0003677;GO:0003682;GO:0003690;GO:0003700;GO:0004879;GO:0005488;GO:0005515;GO:0005575;GO:0005622;GO:0005623;GO:0005634;GO:0005654;GO:0005667;GO:0006139;GO:…	K08546	opiNOG19063	K	sp|Q9Y5X4|NR2E3_HUMAN Photoreceptor-specific nuclear receptor OS=Homo sapiens OX=9606 GN=NR2E3 PE=1 SV=1	XP_037877156.1 photoreceptor-specific nuclear receptor [Bombyx mori]	GO:0000122//negative regulation of transcription by RNA polymerase II;GO:0000902//cell morphogenesis;GO:0000904//cell morphogenesis involved in differentiation;GO:0001558//regulation of cell growth;GO:0001654//eye development;GO:0001708//cell fate specification;GO:0001754//eye photoreceptor cell differentiation;GO:0002009//morphogenesis of an epithelium;GO:0002165//instar larval or pupal developm…	GO:0005575//cellular_component;GO:0005622//intracellular anatomical structure;GO:0005623//obsolete cell;GO:0005634//nucleus;GO:0005654//nucleoplasm;GO:0005667//transcription regulator complex;GO:0031974//membrane-enclosed lumen;GO:0031981//nuclear lumen;GO:0032991//protein-containing complex;GO:0043226//organelle;GO:0043227//membrane-bounded organelle;GO:0043229//intracellular organelle;GO:004323…	GO:0000976//transcription cis-regulatory region binding;GO:0000977//RNA polymerase II transcription regulatory region sequence-specific DNA binding;GO:0000978//RNA polymerase II cis-regulatory region sequence-specific DNA binding;GO:0000981//DNA-binding transcription factor activity, RNA polymerase II-specific;GO:0000987//cis-regulatory region sequence-specific DNA binding;GO:0001067//transcripti…	-
LOC101745859	NC_051385.1	8591036	8604276	-	4610	LOC101745859	GO:0000003;GO:0000280;GO:0003006;GO:0005575;GO:0005622;GO:0005623;GO:0005634;GO:0005737;GO:0006139;GO:0006259;GO:0006281;GO:0006302;GO:0006725;GO:0006807;GO:0006950;GO:0006974;GO:0006996;GO:0007049;GO:0007059;GO:0007127;GO:0007129;GO:0007130;GO:0007140;GO:0007141;GO:0007143;GO:0007144;GO:0007276;GO:0007281;GO:0007283;GO:0007286;GO:0007292;GO:0007346;GO:0008150;GO:0008152;GO:0009892;GO:0009893;GO:…	-	opiNOG18142;veNOG15533	S	sp|A2AG06|MEIOC_MOUSE Meiosis-specific coiled-coil domain-containing protein MEIOC OS=Mus musculus OX=10090 GN=Meioc PE=1 SV=1	XP_004924377.1 uncharacterized protein LOC101745859 [Bombyx mori]	GO:0000003//reproduction;GO:0000280//nuclear division;GO:0003006//developmental process involved in reproduction;GO:0006139//nucleobase-containing compound metabolic process;GO:0006259//DNA metabolic process;GO:0006281//DNA repair;GO:0006302//double-strand break repair;GO:0006725//cellular aromatic compound metabolic process;GO:0006807//nitrogen compound metabolic process;GO:0006950//response to …	GO:0005575//cellular_component;GO:0005622//intracellular anatomical structure;GO:0005623//obsolete cell;GO:0005634//nucleus;GO:0005737//cytoplasm;GO:0043226//organelle;GO:0043227//membrane-bounded organelle;GO:0043229//intracellular organelle;GO:0043231//intracellular membrane-bounded organelle;GO:0044424//obsolete intracellular part;GO:0044464//obsolete cell part;	-	-
LOC101740634	NC_051385.1	8569119	8576904	+	1704	LOC101740634	GO:0003674;GO:0003676;GO:0003723;GO:0003746;GO:0003824;GO:0003924;GO:0005488;GO:0005575;GO:0005622;GO:0005623;GO:0005737;GO:0005739;GO:0006412;GO:0006414;GO:0006518;GO:0006807;GO:0008135;GO:0008150;GO:0008152;GO:0009058;GO:0009059;GO:0009987;GO:0010467;GO:0016462;GO:0016787;GO:0016817;GO:0016818;GO:0017111;GO:0019538;GO:0034641;GO:0034645;GO:0043043;GO:0043170;GO:0043226;GO:0043227;GO:0043229;GO:…	K02358	opiNOG03980	J	sp|P49411|EFTU_HUMAN Elongation factor Tu, mitochondrial OS=Homo sapiens OX=9606 GN=TUFM PE=1 SV=2	XP_004924340.1 elongation factor Tu [Bombyx mori]	GO:0006412//translation;GO:0006414//translational elongation;GO:0006518//peptide metabolic process;GO:0006807//nitrogen compound metabolic process;GO:0008150//biological_process;GO:0008152//metabolic process;GO:0009058//biosynthetic process;GO:0009059//macromolecule biosynthetic process;GO:0009987//cellular process;GO:0010467//gene expression;GO:0019538//protein metabolic process;GO:0034641//cell…	GO:0005575//cellular_component;GO:0005622//intracellular anatomical structure;GO:0005623//obsolete cell;GO:0005737//cytoplasm;GO:0005739//mitochondrion;GO:0043226//organelle;GO:0043227//membrane-bounded organelle;GO:0043229//intracellular organelle;GO:0043231//intracellular membrane-bounded organelle;GO:0044424//obsolete intracellular part;GO:0044444//obsolete cytoplasmic part;GO:0044464//obsolet…	GO:0003674//molecular_function;GO:0003676//nucleic acid binding;GO:0003723//RNA binding;GO:0003746//translation elongation factor activity;GO:0003824//catalytic activity;GO:0003924//GTPase activity;GO:0005488//binding;GO:0008135//translation factor activity, RNA binding;GO:0016462//pyrophosphatase activity;GO:0016787//hydrolase activity;GO:0016817//hydrolase activity, acting on acid anhydrides;GO…	-
serpin-4	NC_051385.1	8549239	8551705	+	2467	serpin-4	GO:0000003;GO:0002682;GO:0002683;GO:0003674;GO:0004857;GO:0004866;GO:0004867;GO:0005575;GO:0005576;GO:0005615;GO:0008150;GO:0009892;GO:0010466;GO:0010605;GO:0010951;GO:0019222;GO:0030162;GO:0030234;GO:0030414;GO:0031323;GO:0031324;GO:0031347;GO:0031348;GO:0032268;GO:0032269;GO:0032501;GO:0032504;GO:0035007;GO:0035009;GO:0043086;GO:0043455;GO:0044092;GO:0044421;GO:0045088;GO:0045824;GO:0045861;GO:…	-	COG4826;opiNOG31680	VO	sp|Q0E8C8|SP77B_DROME Serine protease inhibitor 77Ba OS=Drosophila melanogaster OX=7227 GN=Spn77Ba PE=2 SV=1	NP_001037090.1 serine protease inhibitor 4 precursor [Bombyx mori]	GO:0000003//reproduction;GO:0002682//regulation of immune system process;GO:0002683//negative regulation of immune system process;GO:0008150//biological_process;GO:0009892//negative regulation of metabolic process;GO:0010466//negative regulation of peptidase activity;GO:0010605//negative regulation of macromolecule metabolic process;GO:0010951//negative regulation of endopeptidase activity;GO:001…	GO:0005575//cellular_component;GO:0005576//extracellular region;GO:0005615//extracellular space;GO:0044421//obsolete extracellular region part;	GO:0003674//molecular_function;GO:0004857//enzyme inhibitor activity;GO:0004866//endopeptidase inhibitor activity;GO:0004867//serine-type endopeptidase inhibitor activity;GO:0030234//enzyme regulator activity;GO:0030414//peptidase inhibitor activity;GO:0061134//peptidase regulator activity;GO:0061135//endopeptidase regulator activity;GO:0098772//molecular function regulator;	-
LOC101745709	NC_051385.1	8516616	8544911	+	3713	LOC101745709	GO:0000027;GO:0003674;GO:0003676;GO:0003682;GO:0003723;GO:0003724;GO:0003725;GO:0003824;GO:0004004;GO:0004386;GO:0005488;GO:0005575;GO:0005622;GO:0005623;GO:0005737;GO:0005739;GO:0005759;GO:0005829;GO:0006139;GO:0006396;GO:0006725;GO:0006807;GO:0006996;GO:0008026;GO:0008150;GO:0008152;GO:0008186;GO:0009295;GO:0009987;GO:0010467;GO:0016043;GO:0016070;GO:0016462;GO:0016787;GO:0016817;GO:0016818;GO:…	K13185	opiNOG01630	A	sp|Q5ZI74|DHX30_CHICK ATP-dependent RNA helicase DHX30 OS=Gallus gallus OX=9031 GN=DHX30 PE=2 SV=1	XP_037877109.1 ATP-dependent RNA helicase DHX30 isoform X2 [Bombyx mori]	GO:0000027//ribosomal large subunit assembly;GO:0006139//nucleobase-containing compound metabolic process;GO:0006396//RNA processing;GO:0006725//cellular aromatic compound metabolic process;GO:0006807//nitrogen compound metabolic process;GO:0006996//organelle organization;GO:0008150//biological_process;GO:0008152//metabolic process;GO:0009987//cellular process;GO:0010467//gene expression;GO:00160…	GO:0005575//cellular_component;GO:0005622//intracellular anatomical structure;GO:0005623//obsolete cell;GO:0005737//cytoplasm;GO:0005739//mitochondrion;GO:0005759//mitochondrial matrix;GO:0005829//cytosol;GO:0009295//nucleoid;GO:0031974//membrane-enclosed lumen;GO:0032991//protein-containing complex;GO:0035770//ribonucleoprotein granule;GO:0042645//mitochondrial nucleoid;GO:0043226//organelle;GO:…	GO:0003674//molecular_function;GO:0003676//nucleic acid binding;GO:0003682//chromatin binding;GO:0003723//RNA binding;GO:0003724//RNA helicase activity;GO:0003725//double-stranded RNA binding;GO:0003824//catalytic activity;GO:0004386//helicase activity;GO:0005488//binding;GO:0008186//ATP-dependent activity, acting on RNA;GO:0016462//pyrophosphatase activity;GO:0016787//hydrolase activity;GO:00168…	-
serpin-5	NC_051385.1	8506522	8507878	+	1357	serpin-5	-	-	COG4826	O	sp|Q0E8C8|SP77B_DROME Serine protease inhibitor 77Ba OS=Drosophila melanogaster OX=7227 GN=Spn77Ba PE=2 SV=1	NP_001037205.1 serine protease inhibitor 5 precursor [Bombyx mori]	-	-	-	-
serpin-32	NC_051385.1	8484312	8485499	+	1188	serpin-32	-	-	opiNOG30438;opiNOG31680;COG4826	SVO	sp|Q6J201|SPI_CYACP Serine protease inhibitor OS=Cyanea capillata OX=27804 PE=1 SV=1	NP_001139723.1 serine protease inhibitor 32 precursor [Bombyx mori]	-	-	-	-
LOC101745280	NC_051385.1	8469925	8472804	-	441	LOC101745280	GO:0005575;GO:0005622;GO:0005623;GO:0005634;GO:0005654;GO:0005737;GO:0005819;GO:0005829;GO:0005856;GO:0005874;GO:0005876;GO:0007049;GO:0007059;GO:0008150;GO:0009987;GO:0015630;GO:0022402;GO:0031974;GO:0031981;GO:0043226;GO:0043227;GO:0043228;GO:0043229;GO:0043231;GO:0043232;GO:0043233;GO:0044422;GO:0044424;GO:0044428;GO:0044430;GO:0044444;GO:0044446;GO:0044464;GO:0070013;GO:0098813;GO:0099080;GO:…	-	opiNOG30766;opiNOG35136	S	sp|Q9V968|GALL1_DROME MIP18 family protein galla-1 OS=Drosophila melanogaster OX=7227 GN=galla-1 PE=1 SV=1	XP_012544259.1 MIP18 family protein galla-1 [Bombyx mori]	GO:0007049//cell cycle;GO:0007059//chromosome segregation;GO:0008150//biological_process;GO:0009987//cellular process;GO:0022402//cell cycle process;GO:0098813//nuclear chromosome segregation;	GO:0005575//cellular_component;GO:0005622//intracellular anatomical structure;GO:0005623//obsolete cell;GO:0005634//nucleus;GO:0005654//nucleoplasm;GO:0005737//cytoplasm;GO:0005819//spindle;GO:0005829//cytosol;GO:0005856//cytoskeleton;GO:0005874//microtubule;GO:0005876//spindle microtubule;GO:0015630//microtubule cytoskeleton;GO:0031974//membrane-enclosed lumen;GO:0031981//nuclear lumen;GO:004322…	-	-
[truncated: 14,384 more rows]
