# Supplementary material for: Effects of Chromium Exposure on the Gene Expression of the Midgut in Silkworms, Bombyx mori
Source: Genes (Basel). 2023 Aug 12;14(8):1616. doi: 10.3390/genes14081616 (PMC10454352; doi:10.3390/genes14081616)
Supplement: Supplementary file 1 [file genes-14-01616-s001.zip › Supplement Table S4.xlsx]

## Sheet: Sheet1
Category	GO.ID	Term	Up	Down	DEG	Total	Pvalue	FDR	Up_Gene	Down_Gene
CC	GO:0140534	endoplasmic reticulum protein-containing complex	10	29	39	97	7.35919e-09	7.52845e-06	ask1(ask1),LOC101736596(LOC101736596),LOC119629236(LOC119629236),LOC119630832(LOC119630832),LOC692683(LOC692683),UGT013830(UGT013830),UGT10289B(UGT10289B),UGT40A1(UGT40A1),UGT41A2(UGT41A2),UGT46A2(UGT46A2)	Crt(Crt),ERp57(ERp57),HSP70(HSP70),LOC100862822(LOC100862822),LOC101736101(LOC101736101),LOC101736558(LOC101736558),LOC101737095(LOC101737095),LOC101737303(LOC101737303),LOC101738119(LOC101738119),LOC101739306(LOC101739306),LOC101740210(LOC101740210),LOC101740248(LOC101740248),LOC101740455(LOC101740455),LOC101740709(LOC101740709),LOC101742931(LOC101742931),LOC101743309(LOC101743309),LOC101743498(…
CC	GO:0016021	integral component of membrane	209	86	295	1410	3.06404e-08	1.46236e-05	+nsd-2(+nsd-2),DESAT4(DESAT4),Gr9(Gr9),InR(InR),Lgr(Lgr),LOC100101210(LOC100101210),LOC100101223(LOC100101223),LOC100127126(LOC100127126),LOC100174976(LOC100174976),LOC100526764(LOC100526764),LOC100862757(LOC100862757),LOC101735421(LOC101735421),LOC101735445(LOC101735445),LOC101735553(LOC101735553),LOC101735562(LOC101735562),LOC101735630(LOC101735630),LOC101735696(LOC101735696),LOC101735703(LOC10…	abcb(abcb),Crt(Crt),CTL17(CTL17),ERp57(ERp57),Gcy(Gcy),HSP70(HSP70),LOC100862790(LOC100862790),LOC100862822(LOC100862822),LOC101735503(LOC101735503),LOC101735542(LOC101735542),LOC101735559(LOC101735559),LOC101735656(LOC101735656),LOC101735999(LOC101735999),LOC101736088(LOC101736088),LOC101736155(LOC101736155),LOC101736224(LOC101736224),LOC101736379(LOC101736379),LOC101737155(LOC101737155),LOC1017…
CC	GO:0005783	endoplasmic reticulum	91	118	209	939	4.28844e-08	1.46236e-05	ae41(ae41),Alg-2(Alg-2),ask1(ask1),Cat(Cat),Cpr(Cpr),DESAT4(DESAT4),Dohh(Dohh),Lgr(Lgr),LOC100533206(LOC100533206),LOC101735375(LOC101735375),LOC101735871(LOC101735871),LOC101736437(LOC101736437),LOC101736497(LOC101736497),LOC101736506(LOC101736506),LOC101736596(LOC101736596),LOC101736636(LOC101736636),LOC101736769(LOC101736769),LOC101736873(LOC101736873),LOC101736967(LOC101736967),LOC101737166(L…	abcb(abcb),COPA(COPA),COPB(COPB),Crt(Crt),Cyp306a1(Cyp306a1),DnaJ-19(DnaJ-19),ERD2(ERD2),ERp57(ERp57),Fkbp13(Fkbp13),Hmgc(Hmgc),HSP70(HSP70),LOC100101160(LOC100101160),LOC100862822(LOC100862822),LOC101735413(LOC101735413),LOC101735450(LOC101735450),LOC101735542(LOC101735542),LOC101735559(LOC101735559),LOC101735943(LOC101735943),LOC101735998(LOC101735998),LOC101735999(LOC101735999),LOC101736006(LO…
MF	GO:0008514	organic anion transmembrane transporter activity	51	10	61	186	6.65639e-08	0.000104987	+nsd-2(+nsd-2),EAAT-2(EAAT-2),LOC100526764(LOC100526764),LOC101735387(LOC101735387),LOC101735562(LOC101735562),LOC101735871(LOC101735871),LOC101736399(LOC101736399),LOC101736404(LOC101736404),LOC101736463(LOC101736463),LOC101737458(LOC101737458),LOC101738146(LOC101738146),LOC101738222(LOC101738222),LOC101738497(LOC101738497),LOC101738757(LOC101738757),LOC101739236(LOC101739236),LOC101739344(LOC10…	LOC101735503(LOC101735503),LOC101738720(LOC101738720),LOC101739734(LOC101739734),LOC101740028(LOC101740028),LOC101743986(LOC101743986),LOC101744036(LOC101744036),LOC101744951(LOC101744951),LOC101745518(LOC101745518),LOC101745734(LOC101745734),LOC101747227(LOC101747227)
BP	GO:0006820	anion transport	86	20	106	400	7.67981e-08	0.000700552	+nsd-2(+nsd-2),aif(aif),EAAT-2(EAAT-2),Kmo(Kmo),Lgr(Lgr),LOC100500759(LOC100500759),LOC100526764(LOC100526764),LOC101735387(LOC101735387),LOC101735553(LOC101735553),LOC101735562(LOC101735562),LOC101735871(LOC101735871),LOC101736139(LOC101736139),LOC101736151(LOC101736151),LOC101736399(LOC101736399),LOC101736404(LOC101736404),LOC101736463(LOC101736463),LOC101737438(LOC101737438),LOC101737458(LOC10…	LOC100862790(LOC100862790),LOC101735503(LOC101735503),LOC101737295(LOC101737295),LOC101737803(LOC101737803),LOC101738720(LOC101738720),LOC101738882(LOC101738882),LOC101739247(LOC101739247),LOC101739734(LOC101739734),LOC101740028(LOC101740028),LOC101743601(LOC101743601),LOC101743662(LOC101743662),LOC101743986(LOC101743986),LOC101744036(LOC101744036),LOC101744951(LOC101744951),LOC101745518(LOC10174…
MF	GO:0015144	carbohydrate transmembrane transporter activity	21	4	25	51	1.14992e-07	0.000104987	LOC100313491(LOC100313491),LOC100526764(LOC100526764),LOC101735419(LOC101735419),LOC101735692(LOC101735692),LOC101735713(LOC101735713),LOC101735847(LOC101735847),LOC101735980(LOC101735980),LOC101736365(LOC101736365),LOC101736616(LOC101736616),LOC101736735(LOC101736735),LOC101737464(LOC101737464),LOC101737798(LOC101737798),LOC101738505(LOC101738505),LOC101738964(LOC101738964),LOC101740365(LOC10174…	LOC101742380(LOC101742380),LOC101743250(LOC101743250),LOC101744838(LOC101744838),Tret1(Tret1)
CC	GO:0031224	intrinsic component of membrane	210	91	301	1464	1.3252e-07	3.38921e-05	+nsd-2(+nsd-2),DESAT4(DESAT4),Gr9(Gr9),InR(InR),Lgr(Lgr),LOC100101210(LOC100101210),LOC100101223(LOC100101223),LOC100127126(LOC100127126),LOC100174976(LOC100174976),LOC100526764(LOC100526764),LOC100862757(LOC100862757),LOC101735421(LOC101735421),LOC101735445(LOC101735445),LOC101735553(LOC101735553),LOC101735562(LOC101735562),LOC101735630(LOC101735630),LOC101735696(LOC101735696),LOC101735703(LOC10…	abcb(abcb),BGRP2(BGRP2),Crt(Crt),CTL17(CTL17),ERp57(ERp57),Gcy(Gcy),HSP70(HSP70),LOC100862790(LOC100862790),LOC100862822(LOC100862822),LOC101735503(LOC101735503),LOC101735542(LOC101735542),LOC101735559(LOC101735559),LOC101735656(LOC101735656),LOC101735999(LOC101735999),LOC101736088(LOC101736088),LOC101736155(LOC101736155),LOC101736224(LOC101736224),LOC101736379(LOC101736379),LOC101736859(LOC10173…
BP	GO:0007586	digestion	26	21	47	138	2.14239e-07	0.000734318	ae41(ae41),EcR(EcR),LOC100526764(LOC100526764),LOC101735894(LOC101735894),LOC101735952(LOC101735952),LOC101736497(LOC101736497),LOC101736636(LOC101736636),LOC101738592(LOC101738592),LOC101738689(LOC101738689),LOC101740431(LOC101740431),LOC101740494(LOC101740494),LOC101740965(LOC101740965),LOC101741105(LOC101741105),LOC101742223(LOC101742223),LOC101742423(LOC101742423),LOC101743146(LOC101743146),L…	COPA(COPA),Crt(Crt),Let-2(Let-2),LOC101736379(LOC101736379),LOC101737147(LOC101737147),LOC101737372(LOC101737372),LOC101737626(LOC101737626),LOC101737859(LOC101737859),LOC101738587(LOC101738587),LOC101740142(LOC101740142),LOC101740533(LOC101740533),LOC101741568(LOC101741568),LOC101742157(LOC101742157),LOC101742497(LOC101742497),LOC101743873(LOC101743873),LOC101746376(LOC101746376),LOC101747124(LO…
BP	GO:0019752	carboxylic acid metabolic process	100	71	171	737	2.41499e-07	0.000734318	Acade(Acade),ae41(ae41),Cpr(Cpr),DESAT4(DESAT4),EcR(EcR),Ftz-f1(Ftz-f1),Gk(Gk),GlcNAcase3(GlcNAcase3),Glob1(Glob1),Gogat(Gogat),GSTz2(GSTz2),htra2(htra2),Hyi(Hyi),Kmo(Kmo),LOC100101223(LOC100101223),LOC100526764(LOC100526764),LOC101735439(LOC101735439),LOC101735478(LOC101735478),LOC101735553(LOC101735553),LOC101735679(LOC101735679),LOC101735844(LOC101735844),LOC101735849(LOC101735849),LOC10173592…	Hmgc(Hmgc),LOC100329149(LOC100329149),LOC100862822(LOC100862822),LOC101735503(LOC101735503),LOC101735542(LOC101735542),LOC101735616(LOC101735616),LOC101735662(LOC101735662),LOC101735811(LOC101735811),LOC101736038(LOC101736038),LOC101736113(LOC101736113),LOC101736520(LOC101736520),LOC101736784(LOC101736784),LOC101736859(LOC101736859),LOC101737113(LOC101737113),LOC101737231(LOC101737231),LOC1017375…
BP	GO:0043436	oxoacid metabolic process	103	74	177	778	5.93097e-07	0.00101464	Acade(Acade),ae41(ae41),Cpr(Cpr),DESAT4(DESAT4),EcR(EcR),Ftz-f1(Ftz-f1),Gk(Gk),GlcNAcase3(GlcNAcase3),Glob1(Glob1),Gogat(Gogat),GSTz2(GSTz2),htra2(htra2),Hyi(Hyi),Kmo(Kmo),LOC100101223(LOC100101223),LOC100526764(LOC100526764),LOC101735439(LOC101735439),LOC101735478(LOC101735478),LOC101735553(LOC101735553),LOC101735679(LOC101735679),LOC101735844(LOC101735844),LOC101735849(LOC101735849),LOC10173592…	Gal(Gal),Hmgc(Hmgc),LOC100329149(LOC100329149),LOC100862822(LOC100862822),LOC101735503(LOC101735503),LOC101735542(LOC101735542),LOC101735616(LOC101735616),LOC101735662(LOC101735662),LOC101735811(LOC101735811),LOC101736038(LOC101736038),LOC101736113(LOC101736113),LOC101736520(LOC101736520),LOC101736784(LOC101736784),LOC101736859(LOC101736859),LOC101737113(LOC101737113),LOC101737231(LOC101737231),L…
BP	GO:1901605	alpha-amino acid metabolic process	26	26	52	164	6.43927e-07	0.00101464	Gogat(Gogat),GSTz2(GSTz2),Kmo(Kmo),LOC101735925(LOC101735925),LOC101736463(LOC101736463),LOC101738265(LOC101738265),LOC101739524(LOC101739524),LOC101739980(LOC101739980),LOC101739993(LOC101739993),LOC101740385(LOC101740385),LOC101740405(LOC101740405),LOC101740826(LOC101740826),LOC101742434(LOC101742434),LOC101744960(LOC101744960),LOC101745043(LOC101745043),LOC101747037(LOC101747037),LOC101747176(…	Hmgc(Hmgc),LOC101735616(LOC101735616),LOC101736784(LOC101736784),LOC101737113(LOC101737113),LOC101737231(LOC101737231),LOC101738901(LOC101738901),LOC101741137(LOC101741137),LOC101741567(LOC101741567),LOC101742526(LOC101742526),LOC101742616(LOC101742616),LOC101742744(LOC101742744),LOC101743496(LOC101743496),LOC101743988(LOC101743988),LOC101744540(LOC101744540),LOC101745191(LOC101745191),LOC1017455…
BP	GO:0015711	organic anion transport	67	17	84	310	6.67377e-07	0.00101464	+nsd-2(+nsd-2),EAAT-2(EAAT-2),Kmo(Kmo),Lgr(Lgr),LOC100500759(LOC100500759),LOC100526764(LOC100526764),LOC101735387(LOC101735387),LOC101735553(LOC101735553),LOC101735562(LOC101735562),LOC101735871(LOC101735871),LOC101736399(LOC101736399),LOC101736404(LOC101736404),LOC101736463(LOC101736463),LOC101737458(LOC101737458),LOC101738146(LOC101738146),LOC101738222(LOC101738222),LOC101738497(LOC101738497),…	LOC100862790(LOC100862790),LOC101735503(LOC101735503),LOC101738720(LOC101738720),LOC101738882(LOC101738882),LOC101739247(LOC101739247),LOC101739734(LOC101739734),LOC101740028(LOC101740028),LOC101743601(LOC101743601),LOC101743662(LOC101743662),LOC101743986(LOC101743986),LOC101744036(LOC101744036),LOC101744951(LOC101744951),LOC101745518(LOC101745518),LOC101745734(LOC101745734),LOC101746376(LOC10174…
BP	GO:0006082	organic acid metabolic process	103	74	177	782	8.49581e-07	0.00110713	Acade(Acade),ae41(ae41),Cpr(Cpr),DESAT4(DESAT4),EcR(EcR),Ftz-f1(Ftz-f1),Gk(Gk),GlcNAcase3(GlcNAcase3),Glob1(Glob1),Gogat(Gogat),GSTz2(GSTz2),htra2(htra2),Hyi(Hyi),Kmo(Kmo),LOC100101223(LOC100101223),LOC100526764(LOC100526764),LOC101735439(LOC101735439),LOC101735478(LOC101735478),LOC101735553(LOC101735553),LOC101735679(LOC101735679),LOC101735844(LOC101735844),LOC101735849(LOC101735849),LOC10173592…	Gal(Gal),Hmgc(Hmgc),LOC100329149(LOC100329149),LOC100862822(LOC100862822),LOC101735503(LOC101735503),LOC101735542(LOC101735542),LOC101735616(LOC101735616),LOC101735662(LOC101735662),LOC101735811(LOC101735811),LOC101736038(LOC101736038),LOC101736113(LOC101736113),LOC101736520(LOC101736520),LOC101736784(LOC101736784),LOC101736859(LOC101736859),LOC101737113(LOC101737113),LOC101737231(LOC101737231),L…
CC	GO:0005903	brush border	25	15	40	118	1.0849e-06	0.00022197	LOC100526764(LOC100526764),LOC101736151(LOC101736151),LOC101736497(LOC101736497),LOC101736534(LOC101736534),LOC101736636(LOC101736636),LOC101738592(LOC101738592),LOC101738689(LOC101738689),LOC101739708(LOC101739708),LOC101740965(LOC101740965),LOC101741105(LOC101741105),LOC101741447(LOC101741447),LOC101742223(LOC101742223),LOC101742423(LOC101742423),LOC101743514(LOC101743514),LOC101744117(LOC10174…	Hsp90(Hsp90),LOC101735999(LOC101735999),LOC101736113(LOC101736113),LOC101736379(LOC101736379),LOC101738938(LOC101738938),LOC101738943(LOC101738943),LOC101740142(LOC101740142),LOC101741996(LOC101741996),LOC101745193(LOC101745193),LOC101745762(LOC101745762),LOC101746376(LOC101746376),LOC119628322(LOC119628322),LOC119630829(LOC119630829),Mir9c(Mir9c),Treh-2(Treh-2)
BP	GO:0098656	anion transmembrane transport	63	12	75	271	1.11734e-06	0.00127404	+nsd-2(+nsd-2),EAAT-2(EAAT-2),LOC100500759(LOC100500759),LOC100526764(LOC100526764),LOC101735387(LOC101735387),LOC101735562(LOC101735562),LOC101735871(LOC101735871),LOC101736139(LOC101736139),LOC101736399(LOC101736399),LOC101736404(LOC101736404),LOC101736463(LOC101736463),LOC101737458(LOC101737458),LOC101738146(LOC101738146),LOC101738222(LOC101738222),LOC101738497(LOC101738497),LOC101738628(LOC10…	LOC100862790(LOC100862790),LOC101735503(LOC101735503),LOC101738720(LOC101738720),LOC101739734(LOC101739734),LOC101740028(LOC101740028),LOC101743662(LOC101743662),LOC101743986(LOC101743986),LOC101744036(LOC101744036),LOC101744951(LOC101744951),LOC101745518(LOC101745518),LOC101745734(LOC101745734),LOC101747227(LOC101747227)
BP	GO:0006520	cellular amino acid metabolic process	32	35	67	235	1.34271e-06	0.00136091	Acade(Acade),Gogat(Gogat),GSTz2(GSTz2),Kmo(Kmo),LOC101735925(LOC101735925),LOC101736463(LOC101736463),LOC101737692(LOC101737692),LOC101738265(LOC101738265),LOC101739372(LOC101739372),LOC101739524(LOC101739524),LOC101739980(LOC101739980),LOC101739993(LOC101739993),LOC101740385(LOC101740385),LOC101740405(LOC101740405),LOC101740826(LOC101740826),LOC101742434(LOC101742434),LOC101744960(LOC101744960),…	Hmgc(Hmgc),LOC100329149(LOC100329149),LOC101735503(LOC101735503),LOC101735616(LOC101735616),LOC101736784(LOC101736784),LOC101737113(LOC101737113),LOC101737231(LOC101737231),LOC101737531(LOC101737531),LOC101738901(LOC101738901),LOC101739247(LOC101739247),LOC101739633(LOC101739633),LOC101739671(LOC101739671),LOC101741137(LOC101741137),LOC101741567(LOC101741567),LOC101742209(LOC101742209),LOC1017425…
CC	GO:0031226	intrinsic component of plasma membrane	118	40	158	709	2.32632e-06	0.000396638	+nsd-2(+nsd-2),InR(InR),Lgr(Lgr),LOC100101223(LOC100101223),LOC100127126(LOC100127126),LOC100174976(LOC100174976),LOC100526764(LOC100526764),LOC100862757(LOC100862757),LOC101735445(LOC101735445),LOC101735562(LOC101735562),LOC101735703(LOC101735703),LOC101735871(LOC101735871),LOC101735894(LOC101735894),LOC101736151(LOC101736151),LOC101736399(LOC101736399),LOC101736463(LOC101736463),LOC101736497(LO…	BGRP2(BGRP2),Gcy(Gcy),LOC100862790(LOC100862790),LOC100862822(LOC100862822),LOC101735503(LOC101735503),LOC101735999(LOC101735999),LOC101736155(LOC101736155),LOC101736379(LOC101736379),LOC101737173(LOC101737173),LOC101737359(LOC101737359),LOC101737408(LOC101737408),LOC101738810(LOC101738810),LOC101739014(LOC101739014),LOC101739226(LOC101739226),LOC101739734(LOC101739734),LOC101741567(LOC101741567)…
MF	GO:0004252	serine-type endopeptidase activity	11	29	40	115	2.37312e-06	0.00124759	LOC100101175(LOC100101175),LOC100862795(LOC100862795),LOC101735418(LOC101735418),LOC101735472(LOC101735472),LOC101736190(LOC101736190),LOC101740414(LOC101740414),LOC101742482(LOC101742482),LOC101742627(LOC101742627),LOC101745874(LOC101745874),LOC692390(LOC692390),LOC692868(LOC692868)	BAEE(BAEE),LOC101735750(LOC101735750),LOC101736414(LOC101736414),LOC101736467(LOC101736467),LOC101737050(LOC101737050),LOC101737104(LOC101737104),LOC101737248(LOC101737248),LOC101737695(LOC101737695),LOC101737732(LOC101737732),LOC101737834(LOC101737834),LOC101737974(LOC101737974),LOC101738401(LOC101738401),LOC101738421(LOC101738421),LOC101738495(LOC101738495),LOC101739590(LOC101739590),LOC1017397…
BP	GO:1903825	organic acid transmembrane transport	37	7	44	136	2.54872e-06	0.00211358	+nsd-2(+nsd-2),EAAT-2(EAAT-2),LOC100500759(LOC100500759),LOC101735387(LOC101735387),LOC101735553(LOC101735553),LOC101735871(LOC101735871),LOC101736404(LOC101736404),LOC101736463(LOC101736463),LOC101738146(LOC101738146),LOC101738222(LOC101738222),LOC101738628(LOC101738628),LOC101738757(LOC101738757),LOC101739236(LOC101739236),LOC101739980(LOC101739980),LOC101743692(LOC101743692),LOC101743728(LOC10…	LOC101735503(LOC101735503),LOC101740028(LOC101740028),LOC101743662(LOC101743662),LOC101744036(LOC101744036),LOC101744951(LOC101744951),LOC101745734(LOC101745734),LOC101747227(LOC101747227)
BP	GO:1905039	carboxylic acid transmembrane transport	37	7	44	136	2.54872e-06	0.00211358	+nsd-2(+nsd-2),EAAT-2(EAAT-2),LOC100500759(LOC100500759),LOC101735387(LOC101735387),LOC101735553(LOC101735553),LOC101735871(LOC101735871),LOC101736404(LOC101736404),LOC101736463(LOC101736463),LOC101738146(LOC101738146),LOC101738222(LOC101738222),LOC101738628(LOC101738628),LOC101738757(LOC101738757),LOC101739236(LOC101739236),LOC101739980(LOC101739980),LOC101743692(LOC101743692),LOC101743728(LOC10…	LOC101735503(LOC101735503),LOC101740028(LOC101740028),LOC101743662(LOC101743662),LOC101744036(LOC101744036),LOC101744951(LOC101744951),LOC101745734(LOC101745734),LOC101747227(LOC101747227)
BP	GO:0015849	organic acid transport	49	14	63	222	3.28907e-06	0.00250024	+nsd-2(+nsd-2),EAAT-2(EAAT-2),Kmo(Kmo),Lgr(Lgr),LOC100500759(LOC100500759),LOC101735387(LOC101735387),LOC101735553(LOC101735553),LOC101735871(LOC101735871),LOC101736151(LOC101736151),LOC101736404(LOC101736404),LOC101736463(LOC101736463),LOC101737458(LOC101737458),LOC101738146(LOC101738146),LOC101738222(LOC101738222),LOC101738628(LOC101738628),LOC101738757(LOC101738757),LOC101739236(LOC101739236),…	LOC100862790(LOC100862790),LOC101735503(LOC101735503),LOC101737803(LOC101737803),LOC101738882(LOC101738882),LOC101739247(LOC101739247),LOC101740028(LOC101740028),LOC101743601(LOC101743601),LOC101743662(LOC101743662),LOC101744036(LOC101744036),LOC101744951(LOC101744951),LOC101745734(LOC101745734),LOC101746376(LOC101746376),LOC101747227(LOC101747227),LOC733130(LOC733130)
CC	GO:0005887	integral component of plasma membrane	115	37	152	681	3.37155e-06	0.000492728	+nsd-2(+nsd-2),InR(InR),Lgr(Lgr),LOC100127126(LOC100127126),LOC100174976(LOC100174976),LOC100526764(LOC100526764),LOC100862757(LOC100862757),LOC101735445(LOC101735445),LOC101735562(LOC101735562),LOC101735703(LOC101735703),LOC101735871(LOC101735871),LOC101735894(LOC101735894),LOC101736151(LOC101736151),LOC101736399(LOC101736399),LOC101736463(LOC101736463),LOC101736497(LOC101736497),LOC101736636(LO…	Gcy(Gcy),LOC100862790(LOC100862790),LOC100862822(LOC100862822),LOC101735503(LOC101735503),LOC101735999(LOC101735999),LOC101736155(LOC101736155),LOC101736379(LOC101736379),LOC101737173(LOC101737173),LOC101737359(LOC101737359),LOC101737408(LOC101737408),LOC101738810(LOC101738810),LOC101739014(LOC101739014),LOC101739226(LOC101739226),LOC101739734(LOC101739734),LOC101741567(LOC101741567),LOC101743222…
MF	GO:0008236	serine-type peptidase activity	12	31	43	129	3.61399e-06	0.00124759	LOC100101175(LOC100101175),LOC100862795(LOC100862795),LOC101735418(LOC101735418),LOC101735472(LOC101735472),LOC101736190(LOC101736190),LOC101740414(LOC101740414),LOC101742482(LOC101742482),LOC101742627(LOC101742627),LOC101743731(LOC101743731),LOC101745874(LOC101745874),LOC692390(LOC692390),LOC692868(LOC692868)	BAEE(BAEE),LOC101735750(LOC101735750),LOC101736414(LOC101736414),LOC101736467(LOC101736467),LOC101737050(LOC101737050),LOC101737104(LOC101737104),LOC101737248(LOC101737248),LOC101737695(LOC101737695),LOC101737732(LOC101737732),LOC101737834(LOC101737834),LOC101737872(LOC101737872),LOC101737974(LOC101737974),LOC101738401(LOC101738401),LOC101738421(LOC101738421),LOC101738495(LOC101738495),LOC1017394…
MF	GO:0017171	serine hydrolase activity	12	32	44	134	4.37518e-06	0.00124759	LOC100101175(LOC100101175),LOC100862795(LOC100862795),LOC101735418(LOC101735418),LOC101735472(LOC101735472),LOC101736190(LOC101736190),LOC101740414(LOC101740414),LOC101742482(LOC101742482),LOC101742627(LOC101742627),LOC101743731(LOC101743731),LOC101745874(LOC101745874),LOC692390(LOC692390),LOC692868(LOC692868)	BAEE(BAEE),LOC101735750(LOC101735750),LOC101736414(LOC101736414),LOC101736467(LOC101736467),LOC101737050(LOC101737050),LOC101737104(LOC101737104),LOC101737147(LOC101737147),LOC101737248(LOC101737248),LOC101737695(LOC101737695),LOC101737732(LOC101737732),LOC101737834(LOC101737834),LOC101737872(LOC101737872),LOC101737974(LOC101737974),LOC101738401(LOC101738401),LOC101738421(LOC101738421),LOC1017384…
MF	GO:0008233	peptidase activity	34	55	89	337	4.78069e-06	0.00124759	Alg-2(Alg-2),Bcp(Bcp),Casp-4(Casp-4),LOC100101175(LOC100101175),LOC100862795(LOC100862795),LOC101735418(LOC101735418),LOC101735472(LOC101735472),LOC101736190(LOC101736190),LOC101736264(LOC101736264),LOC101736547(LOC101736547),LOC101736682(LOC101736682),LOC101738613(LOC101738613),LOC101739342(LOC101739342),LOC101739618(LOC101739618),LOC101740414(LOC101740414),LOC101740853(LOC101740853),LOC10174167…	Apn1(Apn1),BAEE(BAEE),ERp57(ERp57),Hel(Hel),LOC100862776(LOC100862776),LOC101735750(LOC101735750),LOC101736414(LOC101736414),LOC101736467(LOC101736467),LOC101736552(LOC101736552),LOC101737050(LOC101737050),LOC101737104(LOC101737104),LOC101737248(LOC101737248),LOC101737695(LOC101737695),LOC101737732(LOC101737732),LOC101737803(LOC101737803),LOC101737834(LOC101737834),LOC101737872(LOC101737872),LOC1…
MF	GO:0008509	anion transmembrane transporter activity	58	11	69	244	4.78267e-06	0.00124759	+nsd-2(+nsd-2),EAAT-2(EAAT-2),LOC100526764(LOC100526764),LOC101735387(LOC101735387),LOC101735562(LOC101735562),LOC101735871(LOC101735871),LOC101736139(LOC101736139),LOC101736399(LOC101736399),LOC101736404(LOC101736404),LOC101736463(LOC101736463),LOC101737458(LOC101737458),LOC101738146(LOC101738146),LOC101738222(LOC101738222),LOC101738497(LOC101738497),LOC101738757(LOC101738757),LOC101739236(LOC10…	LOC100862790(LOC100862790),LOC101735503(LOC101735503),LOC101738720(LOC101738720),LOC101739734(LOC101739734),LOC101740028(LOC101740028),LOC101743986(LOC101743986),LOC101744036(LOC101744036),LOC101744951(LOC101744951),LOC101745518(LOC101745518),LOC101745734(LOC101745734),LOC101747227(LOC101747227)
BP	GO:0046942	carboxylic acid transport	47	13	60	212	6.17043e-06	0.00431085	+nsd-2(+nsd-2),EAAT-2(EAAT-2),Kmo(Kmo),Lgr(Lgr),LOC100500759(LOC100500759),LOC101735387(LOC101735387),LOC101735553(LOC101735553),LOC101735871(LOC101735871),LOC101736404(LOC101736404),LOC101736463(LOC101736463),LOC101737458(LOC101737458),LOC101738146(LOC101738146),LOC101738222(LOC101738222),LOC101738628(LOC101738628),LOC101738757(LOC101738757),LOC101739236(LOC101739236),LOC101739980(LOC101739980),…	LOC100862790(LOC100862790),LOC101735503(LOC101735503),LOC101738882(LOC101738882),LOC101739247(LOC101739247),LOC101740028(LOC101740028),LOC101743601(LOC101743601),LOC101743662(LOC101743662),LOC101744036(LOC101744036),LOC101744951(LOC101744951),LOC101745734(LOC101745734),LOC101746376(LOC101746376),LOC101747227(LOC101747227),LOC733130(LOC733130)
BP	GO:0009063	cellular amino acid catabolic process	18	13	31	86	6.61609e-06	0.00431085	Acade(Acade),GSTz2(GSTz2),Kmo(Kmo),LOC101738265(LOC101738265),LOC101739372(LOC101739372),LOC101739993(LOC101739993),LOC101740385(LOC101740385),LOC101740405(LOC101740405),LOC101740826(LOC101740826),LOC101742434(LOC101742434),LOC101744960(LOC101744960),LOC101745043(LOC101745043),LOC101747037(LOC101747037),LOC101747176(LOC101747176),LOC692801(LOC692801),LOC693077(LOC693077),NOS1(NOS1),NOS2(NOS2)	Hmgc(Hmgc),LOC101735616(LOC101735616),LOC101736784(LOC101736784),LOC101737231(LOC101737231),LOC101739671(LOC101739671),LOC101741137(LOC101741137),LOC101742526(LOC101742526),LOC101742616(LOC101742616),LOC101743988(LOC101743988),LOC101744540(LOC101744540),LOC101745191(LOC101745191),LOC101746892(LOC101746892),LOC692939(LOC692939)
CC	GO:0042175	nuclear outer membrane-endoplasmic reticulum membrane network	44	72	116	501	9.32654e-06	0.00119263	ask1(ask1),Cpr(Cpr),DESAT4(DESAT4),Dohh(Dohh),LOC100533206(LOC100533206),LOC101735375(LOC101735375),LOC101736506(LOC101736506),LOC101736873(LOC101736873),LOC101737166(LOC101737166),LOC101737318(LOC101737318),LOC101737451(LOC101737451),LOC101737612(LOC101737612),LOC101737678(LOC101737678),LOC101737839(LOC101737839),LOC101738678(LOC101738678),LOC101738869(LOC101738869),LOC101740002(LOC101740002),LO…	COPA(COPA),COPB(COPB),Crt(Crt),DnaJ-19(DnaJ-19),ERD2(ERD2),ERp57(ERp57),Hmgc(Hmgc),HSP70(HSP70),LOC100101160(LOC100101160),LOC100862822(LOC100862822),LOC101735542(LOC101735542),LOC101735559(LOC101735559),LOC101736006(LOC101736006),LOC101736101(LOC101736101),LOC101736117(LOC101736117),LOC101736224(LOC101736224),LOC101736558(LOC101736558),LOC101737095(LOC101737095),LOC101737155(LOC101737155),LOC101…
MF	GO:0004175	endopeptidase activity	21	40	61	212	9.39215e-06	0.00214376	Alg-2(Alg-2),Bcp(Bcp),Casp-4(Casp-4),LOC100101175(LOC100101175),LOC100862795(LOC100862795),LOC101735418(LOC101735418),LOC101735472(LOC101735472),LOC101736190(LOC101736190),LOC101736264(LOC101736264),LOC101736682(LOC101736682),LOC101739618(LOC101739618),LOC101740414(LOC101740414),LOC101741678(LOC101741678),LOC101742482(LOC101742482),LOC101742627(LOC101742627),LOC101742887(LOC101742887),LOC10174445…	BAEE(BAEE),ERp57(ERp57),Hel(Hel),LOC101735750(LOC101735750),LOC101736414(LOC101736414),LOC101736467(LOC101736467),LOC101736552(LOC101736552),LOC101737050(LOC101737050),LOC101737104(LOC101737104),LOC101737248(LOC101737248),LOC101737695(LOC101737695),LOC101737732(LOC101737732),LOC101737834(LOC101737834),LOC101737974(LOC101737974),LOC101738149(LOC101738149),LOC101738401(LOC101738401),LOC101738421(LO…
CC	GO:0005615	extracellular space	62	55	117	508	1.10754e-05	0.00125891	ae41(ae41),Bcp(Bcp),Cat(Cat),GlcNAcase3(GlcNAcase3),htra2(htra2),InR(InR),Lgr(Lgr),LOC100526764(LOC100526764),LOC100862791(LOC100862791),LOC101735590(LOC101735590),LOC101735754(LOC101735754),LOC101735895(LOC101735895),LOC101736248(LOC101736248),LOC101736547(LOC101736547),LOC101736769(LOC101736769),LOC101736967(LOC101736967),LOC101738343(LOC101738343),LOC101738553(LOC101738553),LOC101739125(LOC101…	COPA(COPA),CRF-DH(CRF-DH),Crt(Crt),ERp57(ERp57),Gal(Gal),Hel(Hel),HSP70(HSP70),LOC100862776(LOC100862776),LOC101735656(LOC101735656),LOC101735999(LOC101735999),LOC101736038(LOC101736038),LOC101736859(LOC101736859),LOC101737104(LOC101737104),LOC101737173(LOC101737173),LOC101737248(LOC101737248),LOC101737408(LOC101737408),LOC101737532(LOC101737532),LOC101737808(LOC101737808),LOC101738974(LOC1017389…
BP	GO:0034219	carbohydrate transmembrane transport	29	5	34	101	1.3407e-05	0.00815326	LOC100101223(LOC100101223),LOC100313491(LOC100313491),LOC100526764(LOC100526764),LOC101735419(LOC101735419),LOC101735692(LOC101735692),LOC101735713(LOC101735713),LOC101735847(LOC101735847),LOC101735980(LOC101735980),LOC101736365(LOC101736365),LOC101736616(LOC101736616),LOC101736735(LOC101736735),LOC101736863(LOC101736863),LOC101737464(LOC101737464),LOC101737798(LOC101737798),LOC101738505(LOC10173…	LOC101742380(LOC101742380),LOC101743250(LOC101743250),LOC101743601(LOC101743601),LOC101744838(LOC101744838),Tret1(Tret1)
BP	GO:0010817	regulation of hormone levels	71	26	97	399	1.65058e-05	0.0094104	ae41(ae41),Cbp(Cbp),cce-7(cce-7),Cpr(Cpr),Cycb(Cycb),Cyp332a1(Cyp332a1),DESAT4(DESAT4),dimm(dimm),Ftz-f1(Ftz-f1),InR(InR),Lgr(Lgr),LOC100101223(LOC100101223),LOC100526764(LOC100526764),LOC100533205(LOC100533205),LOC101735562(LOC101735562),LOC101735844(LOC101735844),LOC101736399(LOC101736399),LOC101736454(LOC101736454),LOC101736863(LOC101736863),LOC101736920(LOC101736920),LOC101737547(LOC101737547…	Cyp18a1(Cyp18a1),Cyp306a1(Cyp306a1),GSTe3(GSTe3),LOC100037428(LOC100037428),LOC100862822(LOC100862822),LOC101736113(LOC101736113),LOC101739624(LOC101739624),LOC101741114(LOC101741114),LOC101741567(LOC101741567),LOC101741568(LOC101741568),LOC101741624(LOC101741624),LOC101741760(LOC101741760),LOC101742157(LOC101742157),LOC101742497(LOC101742497),LOC101743662(LOC101743662),LOC101746272(LOC101746272)…
MF	GO:0005342	organic acid transmembrane transporter activity	33	5	38	115	1.6538e-05	0.00277411	+nsd-2(+nsd-2),EAAT-2(EAAT-2),LOC101735387(LOC101735387),LOC101735871(LOC101735871),LOC101736404(LOC101736404),LOC101736463(LOC101736463),LOC101738146(LOC101738146),LOC101738222(LOC101738222),LOC101738757(LOC101738757),LOC101739236(LOC101739236),LOC101739980(LOC101739980),LOC101743692(LOC101743692),LOC101743728(LOC101743728),LOC101744210(LOC101744210),LOC101744427(LOC101744427),LOC101744522(LOC10…	LOC101735503(LOC101735503),LOC101744036(LOC101744036),LOC101744951(LOC101744951),LOC101745734(LOC101745734),LOC101747227(LOC101747227)
MF	GO:0046943	carboxylic acid transmembrane transporter activity	33	5	38	115	1.6538e-05	0.00277411	+nsd-2(+nsd-2),EAAT-2(EAAT-2),LOC101735387(LOC101735387),LOC101735871(LOC101735871),LOC101736404(LOC101736404),LOC101736463(LOC101736463),LOC101738146(LOC101738146),LOC101738222(LOC101738222),LOC101738757(LOC101738757),LOC101739236(LOC101739236),LOC101739980(LOC101739980),LOC101743692(LOC101743692),LOC101743728(LOC101743728),LOC101744210(LOC101744210),LOC101744427(LOC101744427),LOC101744522(LOC10…	LOC101735503(LOC101735503),LOC101744036(LOC101744036),LOC101744951(LOC101744951),LOC101745734(LOC101745734),LOC101747227(LOC101747227)
MF	GO:0022857	transmembrane transporter activity	134	29	163	718	1.67115e-05	0.00277411	+nsd-2(+nsd-2),EAAT-2(EAAT-2),LOC100127126(LOC100127126),LOC100313491(LOC100313491),LOC100526764(LOC100526764),LOC101735387(LOC101735387),LOC101735419(LOC101735419),LOC101735421(LOC101735421),LOC101735553(LOC101735553),LOC101735562(LOC101735562),LOC101735692(LOC101735692),LOC101735703(LOC101735703),LOC101735713(LOC101735713),LOC101735744(LOC101735744),LOC101735847(LOC101735847),LOC101735871(LOC10…	abcb(abcb),CTL17(CTL17),LOC100862790(LOC100862790),LOC101735503(LOC101735503),LOC101737295(LOC101737295),LOC101738187(LOC101738187),LOC101738720(LOC101738720),LOC101739059(LOC101739059),LOC101739734(LOC101739734),LOC101740028(LOC101740028),LOC101740576(LOC101740576),LOC101741721(LOC101741721),LOC101742380(LOC101742380),LOC101743250(LOC101743250),LOC101743662(LOC101743662),LOC101743986(LOC10174398…
CC	GO:0005576	extracellular region	103	109	212	1033	1.80204e-05	0.00184349	ae41(ae41),Bcp(Bcp),Cat(Cat),cce-7(cce-7),CPH30(CPH30),DnaJ-21(DnaJ-21),Fib-l(Fib-l),GlcNAcase3(GlcNAcase3),GSTd2(GSTd2),htra2(htra2),InR(InR),Lgr(Lgr),LOC100101210(LOC100101210),LOC100526764(LOC100526764),LOC100862791(LOC100862791),LOC101735389(LOC101735389),LOC101735445(LOC101735445),LOC101735590(LOC101735590),LOC101735754(LOC101735754),LOC101735895(LOC101735895),LOC101735952(LOC101735952),LOC1…	Attacin1(Attacin1),BGRP1(BGRP1),BGRP2(BGRP2),COPA(COPA),CPR54(CPR54),CPT3(CPT3),CRF-DH(CRF-DH),Crt(Crt),ERp57(ERp57),Gal(Gal),GSTd1(GSTd1),GSTd3(GSTd3),Hel(Hel),HSP70(HSP70),Hsp90(Hsp90),Leb3(Leb3),Let-2(Let-2),LOC100101194(LOC100101194),LOC100862776(LOC100862776),LOC101735545(LOC101735545),LOC101735656(LOC101735656),LOC101735686(LOC101735686),LOC101735926(LOC101735926),LOC101735999(LOC101735999)…
CC	GO:0005789	endoplasmic reticulum membrane	39	72	111	484	2.29422e-05	0.00213363	ask1(ask1),Cpr(Cpr),DESAT4(DESAT4),Dohh(Dohh),LOC100533206(LOC100533206),LOC101735375(LOC101735375),LOC101736506(LOC101736506),LOC101736873(LOC101736873),LOC101737166(LOC101737166),LOC101737318(LOC101737318),LOC101737612(LOC101737612),LOC101737678(LOC101737678),LOC101737839(LOC101737839),LOC101738678(LOC101738678),LOC101738869(LOC101738869),LOC101740431(LOC101740431),LOC101740432(LOC101740432),LO…	COPA(COPA),COPB(COPB),Crt(Crt),DnaJ-19(DnaJ-19),ERD2(ERD2),ERp57(ERp57),Hmgc(Hmgc),HSP70(HSP70),LOC100101160(LOC100101160),LOC100862822(LOC100862822),LOC101735542(LOC101735542),LOC101735559(LOC101735559),LOC101736006(LOC101736006),LOC101736101(LOC101736101),LOC101736117(LOC101736117),LOC101736224(LOC101736224),LOC101736558(LOC101736558),LOC101737095(LOC101737095),LOC101737155(LOC101737155),LOC101…
MF	GO:0004553	hydrolase activity, hydrolyzing O-glycosyl compounds	24	15	39	121	2.45985e-05	0.00374307	GlcNAcase3(GlcNAcase3),LOC100500759(LOC100500759),LOC101736080(LOC101736080),LOC101736114(LOC101736114),LOC101736497(LOC101736497),LOC101736596(LOC101736596),LOC101736636(LOC101736636),LOC101738343(LOC101738343),LOC101738628(LOC101738628),LOC101738689(LOC101738689),LOC101740965(LOC101740965),LOC101741105(LOC101741105),LOC101741167(LOC101741167),LOC101741798(LOC101741798),LOC101742100(LOC101742100…	Amy(Amy),Gal(Gal),GlcNAcase1(GlcNAcase1),LOC101735545(LOC101735545),LOC101735686(LOC101735686),LOC101736379(LOC101736379),LOC101736859(LOC101736859),LOC101739350(LOC101739350),LOC101739471(LOC101739471),LOC101742535(LOC101742535),LOC101744335(LOC101744335),LOC101746747(LOC101746747),LOC110386457(LOC110386457),LOC119628322(LOC119628322),Treh-2(Treh-2)
BP	GO:0008643	carbohydrate transport	29	5	34	104	2.70015e-05	0.0144887	LOC100101223(LOC100101223),LOC100313491(LOC100313491),LOC100526764(LOC100526764),LOC101735419(LOC101735419),LOC101735692(LOC101735692),LOC101735713(LOC101735713),LOC101735847(LOC101735847),LOC101735980(LOC101735980),LOC101736365(LOC101736365),LOC101736616(LOC101736616),LOC101736735(LOC101736735),LOC101736863(LOC101736863),LOC101737464(LOC101737464),LOC101737798(LOC101737798),LOC101738505(LOC10173…	LOC101742380(LOC101742380),LOC101743250(LOC101743250),LOC101743601(LOC101743601),LOC101744838(LOC101744838),Tret1(Tret1)
MF	GO:0015926	glucosidase activity	13	3	16	33	2.70436e-05	0.00375021	LOC100500759(LOC100500759),LOC101736497(LOC101736497),LOC101736596(LOC101736596),LOC101736636(LOC101736636),LOC101738628(LOC101738628),LOC101738689(LOC101738689),LOC101740965(LOC101740965),LOC101741105(LOC101741105),LOC101742223(LOC101742223),LOC101746960(LOC101746960),LOC101747172(LOC101747172),LOC119628448(LOC119628448),LOC692627(LOC692627)	LOC101736379(LOC101736379),LOC101742535(LOC101742535),LOC101746747(LOC101746747)
CC	GO:0034663	endoplasmic reticulum chaperone complex	6	7	13	25	3.22957e-05	0.00275321	LOC119629236(LOC119629236),UGT013830(UGT013830),UGT10289B(UGT10289B),UGT40A1(UGT40A1),UGT41A2(UGT41A2),UGT46A2(UGT46A2)	HSP70(HSP70),LOC100862822(LOC100862822),LOC101743498(LOC101743498),LOC101745692(LOC101745692),LOC101746297(LOC101746297),UGT33D3(UGT33D3),UGT41A3(UGT41A3)
MF	GO:0016798	hydrolase activity, acting on glycosyl bonds	24	17	41	131	3.34791e-05	0.00375021	GlcNAcase3(GlcNAcase3),LOC100500759(LOC100500759),LOC101736080(LOC101736080),LOC101736114(LOC101736114),LOC101736497(LOC101736497),LOC101736596(LOC101736596),LOC101736636(LOC101736636),LOC101738343(LOC101738343),LOC101738628(LOC101738628),LOC101738689(LOC101738689),LOC101740965(LOC101740965),LOC101741105(LOC101741105),LOC101741167(LOC101741167),LOC101741798(LOC101741798),LOC101742100(LOC101742100…	Amy(Amy),Gal(Gal),GlcNAcase1(GlcNAcase1),LOC101735545(LOC101735545),LOC101735686(LOC101735686),LOC101736379(LOC101736379),LOC101736859(LOC101736859),LOC101739350(LOC101739350),LOC101739471(LOC101739471),LOC101742535(LOC101742535),LOC101744335(LOC101744335),LOC101746747(LOC101746747),LOC110386457(LOC110386457),LOC119628322(LOC119628322),Mir750(Mir750),Pcna(Pcna),Treh-2(Treh-2)
BP	GO:1901606	alpha-amino acid catabolic process	15	12	27	76	3.47128e-05	0.0175917	GSTz2(GSTz2),Kmo(Kmo),LOC101738265(LOC101738265),LOC101739993(LOC101739993),LOC101740385(LOC101740385),LOC101740405(LOC101740405),LOC101740826(LOC101740826),LOC101742434(LOC101742434),LOC101744960(LOC101744960),LOC101745043(LOC101745043),LOC101747037(LOC101747037),LOC101747176(LOC101747176),LOC693077(LOC693077),NOS1(NOS1),NOS2(NOS2)	Hmgc(Hmgc),LOC101735616(LOC101735616),LOC101736784(LOC101736784),LOC101737231(LOC101737231),LOC101741137(LOC101741137),LOC101742526(LOC101742526),LOC101742616(LOC101742616),LOC101743988(LOC101743988),LOC101744540(LOC101744540),LOC101745191(LOC101745191),LOC101746892(LOC101746892),LOC692939(LOC692939)
MF	GO:0005351	carbohydrate:proton symporter activity	11	2	13	24	3.49143e-05	0.00375021	LOC100526764(LOC100526764),LOC101735713(LOC101735713),LOC101735847(LOC101735847),LOC101735980(LOC101735980),LOC101736365(LOC101736365),LOC101736735(LOC101736735),LOC101737464(LOC101737464),LOC101738505(LOC101738505),LOC101738964(LOC101738964),LOC101740365(LOC101740365),LOC101744322(LOC101744322)	LOC101743250(LOC101743250),Tret1(Tret1)
MF	GO:0005355	glucose transmembrane transporter activity	11	2	13	24	3.49143e-05	0.00375021	LOC100526764(LOC100526764),LOC101735713(LOC101735713),LOC101735847(LOC101735847),LOC101735980(LOC101735980),LOC101736365(LOC101736365),LOC101736735(LOC101736735),LOC101737464(LOC101737464),LOC101738505(LOC101738505),LOC101738964(LOC101738964),LOC101740365(LOC101740365),LOC101744322(LOC101744322)	LOC101743250(LOC101743250),Tret1(Tret1)
MF	GO:0015149	hexose transmembrane transporter activity	11	2	13	24	3.49143e-05	0.00375021	LOC100526764(LOC100526764),LOC101735713(LOC101735713),LOC101735847(LOC101735847),LOC101735980(LOC101735980),LOC101736365(LOC101736365),LOC101736735(LOC101736735),LOC101737464(LOC101737464),LOC101738505(LOC101738505),LOC101738964(LOC101738964),LOC101740365(LOC101740365),LOC101744322(LOC101744322)	LOC101743250(LOC101743250),Tret1(Tret1)
MF	GO:0015295	solute:proton symporter activity	13	3	16	34	4.31152e-05	0.0043738	LOC100526764(LOC100526764),LOC101735713(LOC101735713),LOC101735847(LOC101735847),LOC101735980(LOC101735980),LOC101736151(LOC101736151),LOC101736365(LOC101736365),LOC101736735(LOC101736735),LOC101737464(LOC101737464),LOC101738505(LOC101738505),LOC101738964(LOC101738964),LOC101740365(LOC101740365),LOC101744322(LOC101744322),LOC105841453(LOC105841453)	LOC101743250(LOC101743250),LOC101745734(LOC101745734),Tret1(Tret1)
CC	GO:0098827	endoplasmic reticulum subcompartment	39	72	111	491	4.41896e-05	0.00347738	ask1(ask1),Cpr(Cpr),DESAT4(DESAT4),Dohh(Dohh),LOC100533206(LOC100533206),LOC101735375(LOC101735375),LOC101736506(LOC101736506),LOC101736873(LOC101736873),LOC101737166(LOC101737166),LOC101737318(LOC101737318),LOC101737612(LOC101737612),LOC101737678(LOC101737678),LOC101737839(LOC101737839),LOC101738678(LOC101738678),LOC101738869(LOC101738869),LOC101740431(LOC101740431),LOC101740432(LOC101740432),LO…	COPA(COPA),COPB(COPB),Crt(Crt),DnaJ-19(DnaJ-19),ERD2(ERD2),ERp57(ERp57),Hmgc(Hmgc),HSP70(HSP70),LOC100101160(LOC100101160),LOC100862822(LOC100862822),LOC101735542(LOC101735542),LOC101735559(LOC101735559),LOC101736006(LOC101736006),LOC101736101(LOC101736101),LOC101736117(LOC101736117),LOC101736224(LOC101736224),LOC101736558(LOC101736558),LOC101737095(LOC101737095),LOC101737155(LOC101737155),LOC101…
MF	GO:0051119	sugar transmembrane transporter activity	11	3	14	28	5.62378e-05	0.00540475	LOC100526764(LOC100526764),LOC101735713(LOC101735713),LOC101735847(LOC101735847),LOC101735980(LOC101735980),LOC101736365(LOC101736365),LOC101736735(LOC101736735),LOC101737464(LOC101737464),LOC101738505(LOC101738505),LOC101738964(LOC101738964),LOC101740365(LOC101740365),LOC101744322(LOC101744322)	LOC101742380(LOC101742380),LOC101743250(LOC101743250),Tret1(Tret1)
MF	GO:0004565	beta-galactosidase activity	10	2	12	22	6.43797e-05	0.00587787	LOC101736497(LOC101736497),LOC101736636(LOC101736636),LOC101738689(LOC101738689),LOC101740965(LOC101740965),LOC101741105(LOC101741105),LOC101742223(LOC101742223),LOC101746960(LOC101746960),LOC101747172(LOC101747172),LOC692627(LOC692627),Sap-r(Sap-r)	Gal(Gal),LOC101736379(LOC101736379)
BP	GO:0015766	disaccharide transport	11	2	13	26	7.0188e-05	0.0276382	LOC100313491(LOC100313491),LOC101735419(LOC101735419),LOC101735692(LOC101735692),LOC101736616(LOC101736616),LOC101737798(LOC101737798),LOC101738505(LOC101738505),LOC101744985(LOC101744985),LOC101746100(LOC101746100),LOC105841619(LOC105841619),LOC110384696(LOC110384696),ST2(ST2)	LOC101744838(LOC101744838),Tret1(Tret1)
BP	GO:0015771	trehalose transport	11	2	13	26	7.0188e-05	0.0276382	LOC100313491(LOC100313491),LOC101735419(LOC101735419),LOC101735692(LOC101735692),LOC101736616(LOC101736616),LOC101737798(LOC101737798),LOC101738505(LOC101738505),LOC101744985(LOC101744985),LOC101746100(LOC101746100),LOC105841619(LOC105841619),LOC110384696(LOC110384696),ST2(ST2)	LOC101744838(LOC101744838),Tret1(Tret1)
BP	GO:0015772	oligosaccharide transport	11	2	13	26	7.0188e-05	0.0276382	LOC100313491(LOC100313491),LOC101735419(LOC101735419),LOC101735692(LOC101735692),LOC101736616(LOC101736616),LOC101737798(LOC101737798),LOC101738505(LOC101738505),LOC101744985(LOC101744985),LOC101746100(LOC101746100),LOC105841619(LOC105841619),LOC110384696(LOC110384696),ST2(ST2)	LOC101744838(LOC101744838),Tret1(Tret1)
CC	GO:0016324	apical plasma membrane	39	16	55	209	7.21396e-05	0.00506524	LOC100526764(LOC100526764),LOC101735894(LOC101735894),LOC101736139(LOC101736139),LOC101736151(LOC101736151),LOC101736497(LOC101736497),LOC101736565(LOC101736565),LOC101736636(LOC101736636),LOC101736920(LOC101736920),LOC101738592(LOC101738592),LOC101738689(LOC101738689),LOC101738757(LOC101738757),LOC101739353(LOC101739353),LOC101739708(LOC101739708),LOC101739913(LOC101739913),LOC101740358(LOC10174…	ERp57(ERp57),Hsp90(Hsp90),LOC101735999(LOC101735999),LOC101736187(LOC101736187),LOC101736379(LOC101736379),LOC101737408(LOC101737408),LOC101738587(LOC101738587),LOC101738938(LOC101738938),LOC101738943(LOC101738943),LOC101739059(LOC101739059),LOC101739565(LOC101739565),LOC101743662(LOC101743662),LOC101744377(LOC101744377),LOC101745551(LOC101745551),LOC101745762(LOC101745762),LOC101746113(LOC101746…
BP	GO:0043434	response to peptide hormone	59	23	82	337	7.22444e-05	0.0276382	Cat(Cat),Cpr(Cpr),EcR(EcR),Ftz-f1(Ftz-f1),InR(InR),Lgr(Lgr),LOC100101210(LOC100101210),LOC100101223(LOC100101223),LOC100526764(LOC100526764),LOC101736112(LOC101736112),LOC101736547(LOC101736547),LOC101736863(LOC101736863),LOC101737267(LOC101737267),LOC101737413(LOC101737413),LOC101737427(LOC101737427),LOC101737738(LOC101737738),LOC101739615(LOC101739615),LOC101739790(LOC101739790),LOC101740254(LO…	Hsp20.1(Hsp20.1),Hsp23.7(Hsp23.7),LOC100862822(LOC100862822),LOC101736113(LOC101736113),LOC101736520(LOC101736520),LOC101737557(LOC101737557),LOC101737803(LOC101737803),LOC101738795(LOC101738795),LOC101738852(LOC101738852),LOC101739247(LOC101739247),LOC101739261(LOC101739261),LOC101739633(LOC101739633),LOC101741568(LOC101741568),LOC101741624(LOC101741624),LOC101742526(LOC101742526),LOC101743496(L…
BP	GO:0010876	lipid localization	49	27	76	307	7.24542e-05	0.0276382	ae41(ae41),aif(aif),Cbp(Cbp),EcR(EcR),GlcNAcase3(GlcNAcase3),InR(InR),Lgr(Lgr),LOC100533205(LOC100533205),LOC100862791(LOC100862791),LOC101735553(LOC101735553),LOC101735703(LOC101735703),LOC101735894(LOC101735894),LOC101736151(LOC101736151),LOC101736863(LOC101736863),LOC101736873(LOC101736873),LOC101737458(LOC101737458),LOC101738701(LOC101738701),LOC101738887(LOC101738887),LOC101739053(LOC1017390…	COPA(COPA),COPB(COPB),LOC100862790(LOC100862790),LOC101735542(LOC101735542),LOC101736038(LOC101736038),LOC101737532(LOC101737532),LOC101737557(LOC101737557),LOC101737803(LOC101737803),LOC101737808(LOC101737808),LOC101738415(LOC101738415),LOC101738882(LOC101738882),LOC101739226(LOC101739226),LOC101739247(LOC101739247),LOC101740142(LOC101740142),LOC101740576(LOC101740576),LOC101742497(LOC101742497)…
BP	GO:0009064	glutamine family amino acid metabolic process	14	6	20	51	7.27161e-05	0.0276382	Gogat(Gogat),LOC101735925(LOC101735925),LOC101736463(LOC101736463),LOC101738265(LOC101738265),LOC101739980(LOC101739980),LOC101739993(LOC101739993),LOC101740385(LOC101740385),LOC101740405(LOC101740405),LOC101740826(LOC101740826),LOC101742434(LOC101742434),NOS1(NOS1),NOS2(NOS2),Xdh1(Xdh1),Xdh2(Xdh2)	LOC101737231(LOC101737231),LOC101743496(LOC101743496),LOC101746787(LOC101746787),LOC692939(LOC692939),LOC733130(LOC733130),Sps1(Sps1)
CC	GO:0098862	cluster of actin-based cell projections	28	15	43	152	7.42704e-05	0.00506524	LOC100526764(LOC100526764),LOC101736151(LOC101736151),LOC101736497(LOC101736497),LOC101736534(LOC101736534),LOC101736636(LOC101736636),LOC101736766(LOC101736766),LOC101738592(LOC101738592),LOC101738689(LOC101738689),LOC101739475(LOC101739475),LOC101739708(LOC101739708),LOC101740965(LOC101740965),LOC101741105(LOC101741105),LOC101741447(LOC101741447),LOC101742223(LOC101742223),LOC101742423(LOC10174…	Hsp90(Hsp90),LOC101735999(LOC101735999),LOC101736113(LOC101736113),LOC101736379(LOC101736379),LOC101738938(LOC101738938),LOC101738943(LOC101738943),LOC101740142(LOC101740142),LOC101741996(LOC101741996),LOC101745193(LOC101745193),LOC101745762(LOC101745762),LOC101746376(LOC101746376),LOC119628322(LOC119628322),LOC119630829(LOC119630829),Mir9c(Mir9c),Treh-2(Treh-2)
BP	GO:0016053	organic acid biosynthetic process	42	21	63	244	8.18314e-05	0.0287102	DESAT4(DESAT4),EcR(EcR),Gogat(Gogat),LOC100101223(LOC100101223),LOC101735478(LOC101735478),LOC101735679(LOC101735679),LOC101735849(LOC101735849),LOC101735925(LOC101735925),LOC101736543(LOC101736543),LOC101736565(LOC101736565),LOC101737692(LOC101737692),LOC101738265(LOC101738265),LOC101740405(LOC101740405),LOC101740518(LOC101740518),LOC101740569(LOC101740569),LOC101741176(LOC101741176),LOC10174161…	LOC100329149(LOC100329149),LOC101736113(LOC101736113),LOC101736784(LOC101736784),LOC101737803(LOC101737803),LOC101738852(LOC101738852),LOC101738882(LOC101738882),LOC101738901(LOC101738901),LOC101739565(LOC101739565),LOC101739671(LOC101739671),LOC101740028(LOC101740028),LOC101740272(LOC101740272),LOC101742616(LOC101742616),LOC101743550(LOC101743550),LOC101743601(LOC101743601),LOC101746787(LOC10174…
BP	GO:0046394	carboxylic acid biosynthetic process	42	21	63	244	8.18314e-05	0.0287102	DESAT4(DESAT4),EcR(EcR),Gogat(Gogat),LOC100101223(LOC100101223),LOC101735478(LOC101735478),LOC101735679(LOC101735679),LOC101735849(LOC101735849),LOC101735925(LOC101735925),LOC101736543(LOC101736543),LOC101736565(LOC101736565),LOC101737692(LOC101737692),LOC101738265(LOC101738265),LOC101740405(LOC101740405),LOC101740518(LOC101740518),LOC101740569(LOC101740569),LOC101741176(LOC101741176),LOC10174161…	LOC100329149(LOC100329149),LOC101736113(LOC101736113),LOC101736784(LOC101736784),LOC101737803(LOC101737803),LOC101738852(LOC101738852),LOC101738882(LOC101738882),LOC101738901(LOC101738901),LOC101739565(LOC101739565),LOC101739671(LOC101739671),LOC101740028(LOC101740028),LOC101740272(LOC101740272),LOC101742616(LOC101742616),LOC101743550(LOC101743550),LOC101743601(LOC101743601),LOC101746787(LOC10174…
BP	GO:0055085	transmembrane transport	158	38	196	946	8.95457e-05	0.0302532	+nsd-2(+nsd-2),dimm(dimm),EAAT-2(EAAT-2),Lgr(Lgr),LOC100101210(LOC100101210),LOC100101223(LOC100101223),LOC100127126(LOC100127126),LOC100313491(LOC100313491),LOC100500759(LOC100500759),LOC100526764(LOC100526764),LOC101735387(LOC101735387),LOC101735419(LOC101735419),LOC101735421(LOC101735421),LOC101735553(LOC101735553),LOC101735562(LOC101735562),LOC101735692(LOC101735692),LOC101735703(LOC101735703…	abcb(abcb),CTL17(CTL17),Hsp90(Hsp90),LOC100862790(LOC100862790),LOC101735503(LOC101735503),LOC101736113(LOC101736113),LOC101736558(LOC101736558),LOC101737295(LOC101737295),LOC101738187(LOC101738187),LOC101738720(LOC101738720),LOC101739059(LOC101739059),LOC101739734(LOC101739734),LOC101739981(LOC101739981),LOC101740028(LOC101740028),LOC101740576(LOC101740576),LOC101741721(LOC101741721),LOC10174238…
MF	GO:0015291	secondary active transmembrane transporter activity	32	5	37	119	9.33053e-05	0.00703838	+nsd-2(+nsd-2),EAAT-2(EAAT-2),LOC100526764(LOC100526764),LOC101735713(LOC101735713),LOC101735847(LOC101735847),LOC101735871(LOC101735871),LOC101735980(LOC101735980),LOC101736151(LOC101736151),LOC101736365(LOC101736365),LOC101736404(LOC101736404),LOC101736463(LOC101736463),LOC101736735(LOC101736735),LOC101736768(LOC101736768),LOC101737464(LOC101737464),LOC101737934(LOC101737934),LOC101738505(LOC10…	LOC101738720(LOC101738720),LOC101740028(LOC101740028),LOC101743250(LOC101743250),LOC101745734(LOC101745734),Tret1(Tret1)
MF	GO:0005215	transporter activity	142	38	180	830	9.63824e-05	0.00703838	+nsd-2(+nsd-2),EAAT-2(EAAT-2),LOC100127126(LOC100127126),LOC100313491(LOC100313491),LOC100526764(LOC100526764),LOC100862791(LOC100862791),LOC101735387(LOC101735387),LOC101735419(LOC101735419),LOC101735421(LOC101735421),LOC101735553(LOC101735553),LOC101735562(LOC101735562),LOC101735692(LOC101735692),LOC101735703(LOC101735703),LOC101735713(LOC101735713),LOC101735744(LOC101735744),LOC101735847(LOC10…	abcb(abcb),CTL17(CTL17),LOC100862790(LOC100862790),LOC101735413(LOC101735413),LOC101735503(LOC101735503),LOC101737295(LOC101737295),LOC101738187(LOC101738187),LOC101738720(LOC101738720),LOC101739059(LOC101739059),LOC101739226(LOC101739226),LOC101739734(LOC101739734),LOC101739981(LOC101739981),LOC101740028(LOC101740028),LOC101740576(LOC101740576),LOC101741721(LOC101741721),LOC101742380(LOC10174238…
MF	GO:0005402	carbohydrate:cation symporter activity	11	2	13	26	0.000104072	0.00703838	LOC100526764(LOC100526764),LOC101735713(LOC101735713),LOC101735847(LOC101735847),LOC101735980(LOC101735980),LOC101736365(LOC101736365),LOC101736735(LOC101736735),LOC101737464(LOC101737464),LOC101738505(LOC101738505),LOC101738964(LOC101738964),LOC101740365(LOC101740365),LOC101744322(LOC101744322)	LOC101743250(LOC101743250),Tret1(Tret1)
MF	GO:0015145	monosaccharide transmembrane transporter activity	11	2	13	26	0.000104072	0.00703838	LOC100526764(LOC100526764),LOC101735713(LOC101735713),LOC101735847(LOC101735847),LOC101735980(LOC101735980),LOC101736365(LOC101736365),LOC101736735(LOC101736735),LOC101737464(LOC101737464),LOC101738505(LOC101738505),LOC101738964(LOC101738964),LOC101740365(LOC101740365),LOC101744322(LOC101744322)	LOC101743250(LOC101743250),Tret1(Tret1)
MF	GO:0015154	disaccharide transmembrane transporter activity	11	2	13	26	0.000104072	0.00703838	LOC100313491(LOC100313491),LOC101735419(LOC101735419),LOC101735692(LOC101735692),LOC101736616(LOC101736616),LOC101737798(LOC101737798),LOC101738505(LOC101738505),LOC101744985(LOC101744985),LOC101746100(LOC101746100),LOC105841619(LOC105841619),LOC110384696(LOC110384696),ST2(ST2)	LOC101744838(LOC101744838),Tret1(Tret1)
MF	GO:0015157	oligosaccharide transmembrane transporter activity	11	2	13	26	0.000104072	0.00703838	LOC100313491(LOC100313491),LOC101735419(LOC101735419),LOC101735692(LOC101735692),LOC101736616(LOC101736616),LOC101737798(LOC101737798),LOC101738505(LOC101738505),LOC101744985(LOC101744985),LOC101746100(LOC101746100),LOC105841619(LOC105841619),LOC110384696(LOC110384696),ST2(ST2)	LOC101744838(LOC101744838),Tret1(Tret1)
MF	GO:0015574	trehalose transmembrane transporter activity	11	2	13	26	0.000104072	0.00703838	LOC100313491(LOC100313491),LOC101735419(LOC101735419),LOC101735692(LOC101735692),LOC101736616(LOC101736616),LOC101737798(LOC101737798),LOC101738505(LOC101738505),LOC101744985(LOC101744985),LOC101746100(LOC101746100),LOC105841619(LOC105841619),LOC110384696(LOC110384696),ST2(ST2)	LOC101744838(LOC101744838),Tret1(Tret1)
BP	GO:0044262	cellular carbohydrate metabolic process	34	19	53	198	0.000109354	0.0333397	Gk(Gk),htra2(htra2),Lgr(Lgr),LOC100101177(LOC100101177),LOC100101223(LOC100101223),LOC100500759(LOC100500759),LOC100526764(LOC100526764),LOC101735679(LOC101735679),LOC101736240(LOC101736240),LOC101738071(LOC101738071),LOC101738628(LOC101738628),LOC101739314(LOC101739314),LOC101740431(LOC101740431),LOC101740832(LOC101740832),LOC101741435(LOC101741435),LOC101742160(LOC101742160),LOC101744254(LOC101…	Gal(Gal),LOC100862822(LOC100862822),LOC101735542(LOC101735542),LOC101737285(LOC101737285),LOC101740028(LOC101740028),LOC101740272(LOC101740272),LOC101743496(LOC101743496),LOC101743986(LOC101743986),LOC101744621(LOC101744621),LOC101745518(LOC101745518),LOC101746422(LOC101746422),LOC101746747(LOC101746747),LOC119628322(LOC119628322),LOC732915(LOC732915),LOC733130(LOC733130),sNPF(sNPF),Treh-2(Treh-2…
BP	GO:0016054	organic acid catabolic process	33	25	58	222	0.000109646	0.0333397	Acade(Acade),ae41(ae41),GlcNAcase3(GlcNAcase3),GSTz2(GSTz2),htra2(htra2),Kmo(Kmo),LOC101735439(LOC101735439),LOC101735553(LOC101735553),LOC101736565(LOC101736565),LOC101737458(LOC101737458),LOC101738265(LOC101738265),LOC101739372(LOC101739372),LOC101739993(LOC101739993),LOC101740023(LOC101740023),LOC101740385(LOC101740385),LOC101740405(LOC101740405),LOC101740826(LOC101740826),LOC101742434(LOC1017…	Hmgc(Hmgc),LOC101735616(LOC101735616),LOC101735662(LOC101735662),LOC101736038(LOC101736038),LOC101736784(LOC101736784),LOC101736859(LOC101736859),LOC101737231(LOC101737231),LOC101737532(LOC101737532),LOC101737808(LOC101737808),LOC101738740(LOC101738740),LOC101739376(LOC101739376),LOC101739565(LOC101739565),LOC101739671(LOC101739671),LOC101741137(LOC101741137),LOC101742526(LOC101742526),LOC1017426…
BP	GO:0046395	carboxylic acid catabolic process	33	25	58	222	0.000109646	0.0333397	Acade(Acade),ae41(ae41),GlcNAcase3(GlcNAcase3),GSTz2(GSTz2),htra2(htra2),Kmo(Kmo),LOC101735439(LOC101735439),LOC101735553(LOC101735553),LOC101736565(LOC101736565),LOC101737458(LOC101737458),LOC101738265(LOC101738265),LOC101739372(LOC101739372),LOC101739993(LOC101739993),LOC101740023(LOC101740023),LOC101740385(LOC101740385),LOC101740405(LOC101740405),LOC101740826(LOC101740826),LOC101742434(LOC1017…	Hmgc(Hmgc),LOC101735616(LOC101735616),LOC101735662(LOC101735662),LOC101736038(LOC101736038),LOC101736784(LOC101736784),LOC101736859(LOC101736859),LOC101737231(LOC101737231),LOC101737532(LOC101737532),LOC101737808(LOC101737808),LOC101738740(LOC101738740),LOC101739376(LOC101739376),LOC101739565(LOC101739565),LOC101739671(LOC101739671),LOC101741137(LOC101741137),LOC101742526(LOC101742526),LOC1017426…
BP	GO:0006869	lipid transport	35	20	55	208	0.000116336	0.0342327	ae41(ae41),aif(aif),Cbp(Cbp),EcR(EcR),Lgr(Lgr),LOC100533205(LOC100533205),LOC100862791(LOC100862791),LOC101735553(LOC101735553),LOC101735894(LOC101735894),LOC101736151(LOC101736151),LOC101736863(LOC101736863),LOC101736873(LOC101736873),LOC101737458(LOC101737458),LOC101738887(LOC101738887),LOC101740250(LOC101740250),LOC101741267(LOC101741267),LOC101742149(LOC101742149),LOC101742187(LOC101742187),L…	LOC100862790(LOC100862790),LOC101736038(LOC101736038),LOC101737532(LOC101737532),LOC101737557(LOC101737557),LOC101737803(LOC101737803),LOC101737808(LOC101737808),LOC101738415(LOC101738415),LOC101738882(LOC101738882),LOC101739226(LOC101739226),LOC101739247(LOC101739247),LOC101740142(LOC101740142),LOC101740576(LOC101740576),LOC101742497(LOC101742497),LOC101743601(LOC101743601),LOC101745213(LOC10174…
CC	GO:0045177	apical part of cell	57	20	77	325	0.000141745	0.00906285	LOC100526764(LOC100526764),LOC101735576(LOC101735576),LOC101735894(LOC101735894),LOC101736139(LOC101736139),LOC101736151(LOC101736151),LOC101736497(LOC101736497),LOC101736534(LOC101736534),LOC101736565(LOC101736565),LOC101736636(LOC101736636),LOC101736920(LOC101736920),LOC101737965(LOC101737965),LOC101738592(LOC101738592),LOC101738689(LOC101738689),LOC101738757(LOC101738757),LOC101739353(LOC10173…	ERp57(ERp57),HPO(HPO),Hsp90(Hsp90),LOC101735999(LOC101735999),LOC101736113(LOC101736113),LOC101736187(LOC101736187),LOC101736379(LOC101736379),LOC101737408(LOC101737408),LOC101738587(LOC101738587),LOC101738938(LOC101738938),LOC101738943(LOC101738943),LOC101739059(LOC101739059),LOC101739565(LOC101739565),LOC101743662(LOC101743662),LOC101744377(LOC101744377),LOC101745213(LOC101745213),LOC101745551(…
BP	GO:0098754	detoxification	19	9	28	86	0.000146531	0.0417704	Cat(Cat),Cyp332a1(Cyp332a1),Glob1(Glob1),GSTd2(GSTd2),GSTz2(GSTz2),LOC101736769(LOC101736769),LOC101736920(LOC101736920),LOC101738172(LOC101738172),LOC101740111(LOC101740111),LOC101742192(LOC101742192),LOC101742423(LOC101742423),LOC101744746(LOC101744746),LOC101746437(LOC101746437),LOC101746565(LOC101746565),LOC101746584(LOC101746584),LOC101746706(LOC101746706),LOC119628323(LOC119628323),NOS1(NOS…	abcb(abcb),GSTd3(GSTd3),LOC101735518(LOC101735518),LOC101739059(LOC101739059),LOC101741567(LOC101741567),LOC101741721(LOC101741721),LOC101746521(LOC101746521),LOC119628628(LOC119628628),SOD(SOD)
BP	GO:0045765	regulation of angiogenesis	24	10	34	113	0.000174176	0.0466704	Alg-2(Alg-2),LOC101735478(LOC101735478),LOC101735590(LOC101735590),LOC101736248(LOC101736248),LOC101736967(LOC101736967),LOC101737427(LOC101737427),LOC101738933(LOC101738933),LOC101739053(LOC101739053),LOC101739524(LOC101739524),LOC101739841(LOC101739841),LOC101740746(LOC101740746),LOC101741679(LOC101741679),LOC101742423(LOC101742423),LOC101743146(LOC101743146),LOC101744239(LOC101744239),LOC10174…	Gcy(Gcy),Hsp20.1(Hsp20.1),Hsp23.7(Hsp23.7),LOC101741760(LOC101741760),LOC101741764(LOC101741764),LOC101745277(LOC101745277),LOC101745606(LOC101745606),LOC101746590(LOC101746590),Scr(Scr),SPARC(SPARC)
BP	GO:1901652	response to peptide	61	26	87	371	0.000176031	0.0466704	Cat(Cat),Cpr(Cpr),EcR(EcR),Ftz-f1(Ftz-f1),InR(InR),Lgr(Lgr),LOC100101210(LOC100101210),LOC100101223(LOC100101223),LOC100526764(LOC100526764),LOC101736112(LOC101736112),LOC101736547(LOC101736547),LOC101736863(LOC101736863),LOC101737267(LOC101737267),LOC101737413(LOC101737413),LOC101737427(LOC101737427),LOC101737738(LOC101737738),LOC101739615(LOC101739615),LOC101739790(LOC101739790),LOC101740254(LO…	Hsp20.1(Hsp20.1),Hsp23.7(Hsp23.7),LOC100862822(LOC100862822),LOC101736113(LOC101736113),LOC101736520(LOC101736520),LOC101737557(LOC101737557),LOC101737803(LOC101737803),LOC101738795(LOC101738795),LOC101738852(LOC101738852),LOC101739226(LOC101739226),LOC101739247(LOC101739247),LOC101739261(LOC101739261),LOC101739633(LOC101739633),LOC101741568(LOC101741568),LOC101741624(LOC101741624),LOC101742526(L…
BP	GO:0017001	antibiotic catabolic process	10	5	15	35	0.000180138	0.0466704	Cat(Cat),htra2(htra2),LOC101736769(LOC101736769),LOC101743965(LOC101743965),LOC119629236(LOC119629236),UGT013830(UGT013830),UGT10289B(UGT10289B),UGT40A1(UGT40A1),UGT41A2(UGT41A2),UGT46A2(UGT46A2)	LOC100862822(LOC100862822),LOC101739376(LOC101739376),LOC733130(LOC733130),UGT33D3(UGT33D3),UGT41A3(UGT41A3)
BP	GO:0015908	fatty acid transport	14	6	20	54	0.000184185	0.0466704	Lgr(Lgr),LOC101735553(LOC101735553),LOC101736151(LOC101736151),LOC101737458(LOC101737458),LOC101742423(LOC101742423),LOC101743689(LOC101743689),LOC101744514(LOC101744514),LOC101746565(LOC101746565),LOC101746706(LOC101746706),LOC101746913(LOC101746913),LOC732953(LOC732953),NOS1(NOS1),NOS2(NOS2),Pbanr(Pbanr)	LOC100862790(LOC100862790),LOC101737803(LOC101737803),LOC101738882(LOC101738882),LOC101739247(LOC101739247),LOC101743601(LOC101743601),LOC101746376(LOC101746376)
CC	GO:0008250	oligosaccharyltransferase complex	0	7	7	10	0.00019954	0.0113405	-	LOC101736101(LOC101736101),LOC101737095(LOC101737095),LOC101737303(LOC101737303),LOC101740455(LOC101740455),LOC101743309(LOC101743309),LOC101747213(LOC101747213),LOC778504(LOC778504)
CC	GO:0071682	endocytic vesicle lumen	0	7	7	10	0.00019954	0.0113405	-	Crt(Crt),Hsp90(Hsp90),LOC101743498(LOC101743498),LOC101746297(LOC101746297),PGRP-S1(PGRP-S1),PGRP-S2(PGRP-S2),SPARC(SPARC)
BP	GO:0098751	bone cell development	9	3	12	25	0.000219784	0.0518878	LOC101736863(LOC101736863),LOC101737806(LOC101737806),LOC101738553(LOC101738553),LOC101739053(LOC101739053),LOC101739835(LOC101739835),LOC101741355(LOC101741355),LOC101741915(LOC101741915),LOC101744857(LOC101744857),LOC101746416(LOC101746416)	LOC101738587(LOC101738587),LOC101743856(LOC101743856),LOC101744944(LOC101744944)
BP	GO:0071702	organic substance transport	197	109	306	1583	0.000221331	0.0518878	+nsd-2(+nsd-2),ae41(ae41),aif(aif),Alg-2(Alg-2),Cat(Cat),Cbp(Cbp),Cycb(Cycb),dimm(dimm),EAAT-2(EAAT-2),EcR(EcR),InR(InR),Kmo(Kmo),Lgr(Lgr),LOC100101210(LOC100101210),LOC100101223(LOC100101223),LOC100313491(LOC100313491),LOC100500759(LOC100500759),LOC100526764(LOC100526764),LOC100533205(LOC100533205),LOC100620062(LOC100620062),LOC100739997(LOC100739997),LOC100862757(LOC100862757),LOC100862791(LOC1…	abcb(abcb),COPA(COPA),Crt(Crt),DnaJ-19(DnaJ-19),Hmgc(Hmgc),Hsp20.1(Hsp20.1),Hsp23.7(Hsp23.7),Hsp90(Hsp90),LOC100101194(LOC100101194),LOC100862790(LOC100862790),LOC101735413(LOC101735413),LOC101735503(LOC101735503),LOC101735662(LOC101735662),LOC101736038(LOC101736038),LOC101736113(LOC101736113),LOC101736520(LOC101736520),LOC101736558(LOC101736558),LOC101736620(LOC101736620),LOC101737197(LOC1017371…
BP	GO:1901342	regulation of vasculature development	27	10	37	128	0.000227389	0.0518878	Alg-2(Alg-2),LOC101735478(LOC101735478),LOC101735590(LOC101735590),LOC101736248(LOC101736248),LOC101736967(LOC101736967),LOC101737427(LOC101737427),LOC101738933(LOC101738933),LOC101739053(LOC101739053),LOC101739524(LOC101739524),LOC101739841(LOC101739841),LOC101740746(LOC101740746),LOC101741679(LOC101741679),LOC101742423(LOC101742423),LOC101743146(LOC101743146),LOC101744239(LOC101744239),LOC10174…	Gcy(Gcy),Hsp20.1(Hsp20.1),Hsp23.7(Hsp23.7),LOC101741760(LOC101741760),LOC101741764(LOC101741764),LOC101745277(LOC101745277),LOC101745606(LOC101745606),LOC101746590(LOC101746590),Scr(Scr),SPARC(SPARC)
BP	GO:0009636	response to toxic substance	78	43	121	552	0.000227528	0.0518878	AGPAT2(AGPAT2),aif(aif),Alpm(Alpm),Alps(Alps),ask1(ask1),Cat(Cat),Cyp332a1(Cyp332a1),Gk(Gk),Glob1(Glob1),GSTd2(GSTd2),GSTz2(GSTz2),LOC100101210(LOC100101210),LOC100526764(LOC100526764),LOC101735445(LOC101735445),LOC101735703(LOC101735703),LOC101736497(LOC101736497),LOC101736547(LOC101736547),LOC101736636(LOC101736636),LOC101736769(LOC101736769),LOC101736920(LOC101736920),LOC101737199(LOC101737199…	abcb(abcb),Crt(Crt),Cyce(Cyce),ERp57(ERp57),GSTd3(GSTd3),Hsp20.1(Hsp20.1),Hsp23.7(Hsp23.7),LOC100862822(LOC100862822),LOC101735518(LOC101735518),LOC101735833(LOC101735833),LOC101735837(LOC101735837),LOC101736038(LOC101736038),LOC101736379(LOC101736379),LOC101736718(LOC101736718),LOC101737147(LOC101737147),LOC101737408(LOC101737408),LOC101737532(LOC101737532),LOC101737808(LOC101737808),LOC10173885…
BP	GO:0006641	triglyceride metabolic process	18	13	31	102	0.000272004	0.0605176	Cat(Cat),DESAT4(DESAT4),EcR(EcR),Gk(Gk),LOC101736863(LOC101736863),LOC101737166(LOC101737166),LOC101739053(LOC101739053),LOC101740254(LOC101740254),LOC101741056(LOC101741056),LOC101741176(LOC101741176),LOC101742423(LOC101742423),LOC101743027(LOC101743027),LOC101744812(LOC101744812),LOC101745721(LOC101745721),LOC101746913(LOC101746913),LOC110385370(LOC110385370),LOC692831(LOC692831),LOC732945(LOC7…	LOC101735542(LOC101735542),LOC101735559(LOC101735559),LOC101736038(LOC101736038),LOC101736558(LOC101736558),LOC101737532(LOC101737532),LOC101737808(LOC101737808),LOC101738882(LOC101738882),LOC101739690(LOC101739690),LOC101742497(LOC101742497),LOC101743601(LOC101743601),LOC101746376(LOC101746376),LOC101747180(LOC101747180),LOC733130(LOC733130)
BP	GO:0070741	response to interleukin-6	9	1	10	19	0.000288722	0.0627078	LOC101736863(LOC101736863),LOC101737547(LOC101737547),LOC101737738(LOC101737738),LOC101746155(LOC101746155),LOC101746320(LOC101746320),LOC101746565(LOC101746565),LOC101746706(LOC101746706),Myb(Myb),SGF1(SGF1)	LOC733130(LOC733130)
BP	GO:0050795	regulation of behavior	42	16	58	230	0.000304025	0.0643686	ask1(ask1),cce-7(cce-7),Cycb(Cycb),EcR(EcR),Gr9(Gr9),InR(InR),LOC100101210(LOC100101210),LOC101735562(LOC101735562),LOC101736179(LOC101736179),LOC101736399(LOC101736399),LOC101736766(LOC101736766),LOC101739045(LOC101739045),LOC101739469(LOC101739469),LOC101740180(LOC101740180),LOC101740243(LOC101740243),LOC101740637(LOC101740637),LOC101741085(LOC101741085),LOC101741238(LOC101741238),LOC101741871(…	Hsp90(Hsp90),LOC101740859(LOC101740859),LOC101741568(LOC101741568),LOC101742157(LOC101742157),LOC101742497(LOC101742497),LOC101742570(LOC101742570),LOC101743873(LOC101743873),LOC101744862(LOC101744862),LOC101745425(LOC101745425),LOC101745811(LOC101745811),LOC119629863(LOC119629863),LOC692400(LOC692400),LOC733130(LOC733130),NGR-A24(NGR-A24),PGRP-S1(PGRP-S1),PGRP-S2(PGRP-S2)
BP	GO:0009743	response to carbohydrate	35	17	52	201	0.000317052	0.0643686	Cat(Cat),DESAT4(DESAT4),Gr9(Gr9),LOC100101210(LOC100101210),LOC100526764(LOC100526764),LOC101736497(LOC101736497),LOC101736636(LOC101736636),LOC101736920(LOC101736920),LOC101738689(LOC101738689),LOC101739475(LOC101739475),LOC101739615(LOC101739615),LOC101739835(LOC101739835),LOC101740254(LOC101740254),LOC101740544(LOC101740544),LOC101740556(LOC101740556),LOC101740832(LOC101740832),LOC101740965(LO…	LOC101735833(LOC101735833),LOC101736379(LOC101736379),LOC101737557(LOC101737557),LOC101737711(LOC101737711),LOC101738852(LOC101738852),LOC101741568(LOC101741568),LOC101741624(LOC101741624),LOC101743496(LOC101743496),LOC101744352(LOC101744352),LOC101744944(LOC101744944),LOC101745551(LOC101745551),LOC101746571(LOC101746571),LOC101747043(LOC101747043),LOC692960(LOC692960),LOC733130(LOC733130),SPARC(…
BP	GO:0007588	excretion	18	11	29	94	0.000319919	0.0643686	LOC101735703(LOC101735703),LOC101735894(LOC101735894),LOC101738222(LOC101738222),LOC101738592(LOC101738592),LOC101739913(LOC101739913),LOC101742917(LOC101742917),LOC101743146(LOC101743146),LOC101744522(LOC101744522),LOC101745137(LOC101745137),LOC101746565(LOC101746565),LOC101746706(LOC101746706),LOC119629236(LOC119629236),NGR-A26(NGR-A26),UGT013830(UGT013830),UGT10289B(UGT10289B),UGT40A1(UGT40A1)…	Crt(Crt),Gcy(Gcy),LOC100862822(LOC100862822),LOC101741568(LOC101741568),LOC101741760(LOC101741760),LOC101742157(LOC101742157),LOC101743873(LOC101743873),LOC101747124(LOC101747124),NGR-A24(NGR-A24),UGT33D3(UGT33D3),UGT41A3(UGT41A3)
BP	GO:0019748	secondary metabolic process	25	15	40	144	0.000324595	0.0643686	cce-7(cce-7),Cyp332a1(Cyp332a1),DESAT4(DESAT4),Kmo(Kmo),LOC100739997(LOC100739997),LOC101740027(LOC101740027),LOC101741176(LOC101741176),LOC101741267(LOC101741267),LOC101743514(LOC101743514),LOC101744100(LOC101744100),LOC101744386(LOC101744386),LOC101744746(LOC101744746),LOC101746565(LOC101746565),LOC101746706(LOC101746706),LOC119629236(LOC119629236),LOC692801(LOC692801),serpin-4(serpin-4),UGT013…	LOC100862822(LOC100862822),LOC101736113(LOC101736113),LOC101741137(LOC101741137),LOC101742616(LOC101742616),LOC101742744(LOC101742744),LOC101742998(LOC101742998),LOC101744654(LOC101744654),LOC101746381(LOC101746381),LOC101746521(LOC101746521),LOC692675(LOC692675),Nc(Nc),PPO2(PPO2),serpin-3(serpin-3),UGT33D3(UGT33D3),UGT41A3(UGT41A3)
BP	GO:0042537	benzene-containing compound metabolic process	8	6	14	33	0.000335466	0.065109	Kmo(Kmo),LOC101745043(LOC101745043),LOC119629236(LOC119629236),UGT013830(UGT013830),UGT10289B(UGT10289B),UGT40A1(UGT40A1),UGT41A2(UGT41A2),UGT46A2(UGT46A2)	LOC100862822(LOC100862822),LOC101741137(LOC101741137),LOC101745191(LOC101745191),LOC101746521(LOC101746521),UGT33D3(UGT33D3),UGT41A3(UGT41A3)
BP	GO:0006790	sulfur compound metabolic process	33	35	68	281	0.000347789	0.0660943	Acade(Acade),DESAT4(DESAT4),GlcNAcase3(GlcNAcase3),GSTd2(GSTd2),GSTe1(GSTe1),GSTz2(GSTz2),LOC101735849(LOC101735849),LOC101736565(LOC101736565),LOC101736967(LOC101736967),LOC101738716(LOC101738716),LOC101739372(LOC101739372),LOC101740027(LOC101740027),LOC101740254(LOC101740254),LOC101740518(LOC101740518),LOC101740569(LOC101740569),LOC101740685(LOC101740685),LOC101741176(LOC101741176),LOC101742019…	Gal(Gal),GSTd1(GSTd1),GSTd3(GSTd3),GSTe3(GSTe3),GSTe5(GSTe5),GSTe6(GSTe6),Hmgc(Hmgc),LOC100862776(LOC100862776),LOC101735542(LOC101735542),LOC101736038(LOC101736038),LOC101737532(LOC101737532),LOC101737545(LOC101737545),LOC101737808(LOC101737808),LOC101738882(LOC101738882),LOC101739565(LOC101739565),LOC101739671(LOC101739671),LOC101739690(LOC101739690),LOC101740028(LOC101740028),LOC101740272(LOC1…
BP	GO:0072593	reactive oxygen species metabolic process	24	15	39	140	0.000360067	0.0670312	Cat(Cat),Cpr(Cpr),InR(InR),LOC101735478(LOC101735478),LOC101736769(LOC101736769),LOC101738678(LOC101738678),LOC101740832(LOC101740832),LOC101741679(LOC101741679),LOC101741938(LOC101741938),LOC101742423(LOC101742423),LOC101742509(LOC101742509),LOC101743731(LOC101743731),LOC101744254(LOC101744254),LOC101744960(LOC101744960),LOC101746320(LOC101746320),LOC101746518(LOC101746518),LOC101746817(LOC10174…	Hsp20.1(Hsp20.1),Hsp23.7(Hsp23.7),Hsp90(Hsp90),LOC101735503(LOC101735503),LOC101735833(LOC101735833),LOC101740932(LOC101740932),LOC101741654(LOC101741654),LOC101742616(LOC101742616),LOC101745277(LOC101745277),LOC101745551(LOC101745551),LOC101745658(LOC101745658),LOC101746590(LOC101746590),LOC101747227(LOC101747227),SOD(SOD),Sps1(Sps1)
BP	GO:0009914	hormone transport	43	12	55	217	0.000376572	0.0687018	Cycb(Cycb),dimm(dimm),InR(InR),Lgr(Lgr),LOC100101223(LOC100101223),LOC100526764(LOC100526764),LOC100533205(LOC100533205),LOC101735562(LOC101735562),LOC101736399(LOC101736399),LOC101736454(LOC101736454),LOC101736863(LOC101736863),LOC101736920(LOC101736920),LOC101738678(LOC101738678),LOC101739459(LOC101739459),LOC101739475(LOC101739475),LOC101739615(LOC101739615),LOC101739835(LOC101739835),LOC10174…	LOC101736113(LOC101736113),LOC101741568(LOC101741568),LOC101741760(LOC101741760),LOC101742157(LOC101742157),LOC101742497(LOC101742497),LOC101746272(LOC101746272),LOC101747124(LOC101747124),LOC692939(LOC692939),LOC692960(LOC692960),LOC733130(LOC733130),NGR-A1(NGR-A1),NGR-A24(NGR-A24)
MF	GO:0042834	peptidoglycan binding	2	6	8	13	0.000381189	0.024859	LOC101744254(LOC101744254),LOC119630683(LOC119630683)	BGRP2(BGRP2),LOC101735926(LOC101735926),PGRP(PGRP),PGRP-S1(PGRP-S1),PGRP-S2(PGRP-S2),PGRP-S5(PGRP-S5)
BP	GO:0009750	response to fructose	5	1	6	8	0.000388133	0.0694226	Gr9(Gr9),LOC101740254(LOC101740254),LOC101744708(LOC101744708),NOS1(NOS1),NOS2(NOS2)	LOC733130(LOC733130)
BP	GO:0043627	response to estrogen	16	3	19	53	0.000430245	0.0754749	LOC101735478(LOC101735478),LOC101736497(LOC101736497),LOC101736636(LOC101736636),LOC101738689(LOC101738689),LOC101740965(LOC101740965),LOC101741105(LOC101741105),LOC101742223(LOC101742223),LOC101742737(LOC101742737),LOC101744657(LOC101744657),LOC101746565(LOC101746565),LOC101746706(LOC101746706),LOC101746960(LOC101746960),LOC101747172(LOC101747172),LOC692627(LOC692627),NOS1(NOS1),NOS2(NOS2)	Hsp90(Hsp90),LOC101736379(LOC101736379),LOC101744944(LOC101744944)
MF	GO:0015075	ion transmembrane transporter activity	101	21	122	547	0.000452574	0.0284966	+nsd-2(+nsd-2),EAAT-2(EAAT-2),LOC100526764(LOC100526764),LOC101735387(LOC101735387),LOC101735562(LOC101735562),LOC101735713(LOC101735713),LOC101735744(LOC101735744),LOC101735847(LOC101735847),LOC101735871(LOC101735871),LOC101735980(LOC101735980),LOC101736139(LOC101736139),LOC101736151(LOC101736151),LOC101736365(LOC101736365),LOC101736399(LOC101736399),LOC101736404(LOC101736404),LOC101736463(LOC10…	abcb(abcb),LOC100862790(LOC100862790),LOC101735503(LOC101735503),LOC101738187(LOC101738187),LOC101738720(LOC101738720),LOC101739059(LOC101739059),LOC101739734(LOC101739734),LOC101740028(LOC101740028),LOC101741721(LOC101741721),LOC101743250(LOC101743250),LOC101743662(LOC101743662),LOC101743986(LOC101743986),LOC101744036(LOC101744036),LOC101744319(LOC101744319),LOC101744951(LOC101744951),LOC1017455…
BP	GO:0010035	response to inorganic substance	66	35	101	455	0.0004728	0.0789693	+nsd-2(+nsd-2),aif(aif),Alg-2(Alg-2),ask1(ask1),Casp-4(Casp-4),Cat(Cat),Cycb(Cycb),Cyp332a1(Cyp332a1),EcR(EcR),Glob1(Glob1),InR(InR),LOC101735744(LOC101735744),LOC101736497(LOC101736497),LOC101736547(LOC101736547),LOC101736636(LOC101736636),LOC101736920(LOC101736920),LOC101738172(LOC101738172),LOC101738689(LOC101738689),LOC101739045(LOC101739045),LOC101739258(LOC101739258),LOC101739314(LOC1017393…	abcb(abcb),Crt(Crt),Hsp20.1(Hsp20.1),Hsp23.7(Hsp23.7),HSP70(HSP70),Hsp90(Hsp90),LOC101735542(LOC101735542),LOC101736379(LOC101736379),LOC101737803(LOC101737803),LOC101738049(LOC101738049),LOC101738587(LOC101738587),LOC101739059(LOC101739059),LOC101739080(LOC101739080),LOC101739670(LOC101739670),LOC101741568(LOC101741568),LOC101741624(LOC101741624),LOC101741721(LOC101741721),LOC101742526(LOC101742…
BP	GO:0044283	small molecule biosynthetic process	69	41	110	503	0.000481513	0.0789693	Cbp(Cbp),Cpr(Cpr),Cyp332a1(Cyp332a1),DESAT4(DESAT4),EcR(EcR),Fps(Fps),Gogat(Gogat),Lgr(Lgr),LOC100101223(LOC100101223),LOC101735478(LOC101735478),LOC101735679(LOC101735679),LOC101735844(LOC101735844),LOC101735849(LOC101735849),LOC101735925(LOC101735925),LOC101736543(LOC101736543),LOC101736565(LOC101736565),LOC101736624(LOC101736624),LOC101737547(LOC101737547),LOC101737692(LOC101737692),LOC1017382…	Cyp306a1(Cyp306a1),GSTe3(GSTe3),Hmgc(Hmgc),LOC100037428(LOC100037428),LOC100329149(LOC100329149),LOC101735542(LOC101735542),LOC101735656(LOC101735656),LOC101736038(LOC101736038),LOC101736113(LOC101736113),LOC101736784(LOC101736784),LOC101737532(LOC101737532),LOC101737803(LOC101737803),LOC101737808(LOC101737808),LOC101738415(LOC101738415),LOC101738852(LOC101738852),LOC101738882(LOC101738882),LOC10…
BP	GO:0019432	triglyceride biosynthetic process	10	4	14	34	0.000485575	0.0789693	EcR(EcR),Gk(Gk),LOC101737166(LOC101737166),LOC101739053(LOC101739053),LOC101740254(LOC101740254),LOC101741056(LOC101741056),LOC101744812(LOC101744812),LOC101745721(LOC101745721),LOC101746913(LOC101746913),LOC110385370(LOC110385370)	LOC101735542(LOC101735542),LOC101738882(LOC101738882),LOC101742497(LOC101742497),LOC733130(LOC733130)
BP	GO:0009065	glutamine family amino acid catabolic process	8	2	10	20	0.00049345	0.0789693	LOC101738265(LOC101738265),LOC101739993(LOC101739993),LOC101740385(LOC101740385),LOC101740405(LOC101740405),LOC101740826(LOC101740826),LOC101742434(LOC101742434),NOS1(NOS1),NOS2(NOS2)	LOC101737231(LOC101737231),LOC692939(LOC692939)
BP	GO:0044245	polysaccharide digestion	9	1	10	20	0.00049345	0.0789693	LOC101736497(LOC101736497),LOC101736636(LOC101736636),LOC101738689(LOC101738689),LOC101740965(LOC101740965),LOC101741105(LOC101741105),LOC101742223(LOC101742223),LOC101746960(LOC101746960),LOC101747172(LOC101747172),LOC692627(LOC692627)	LOC101736379(LOC101736379)
MF	GO:0015925	galactosidase activity	10	2	12	26	0.00049469	0.0301102	LOC101736497(LOC101736497),LOC101736636(LOC101736636),LOC101738689(LOC101738689),LOC101740965(LOC101740965),LOC101741105(LOC101741105),LOC101742223(LOC101742223),LOC101746960(LOC101746960),LOC101747172(LOC101747172),LOC692627(LOC692627),Sap-r(Sap-r)	Gal(Gal),LOC101736379(LOC101736379)
CC	GO:0005640	nuclear outer membrane	9	4	13	31	0.000500382	0.0269416	LOC101737451(LOC101737451),LOC101740250(LOC101740250),LOC101740270(LOC101740270),LOC119629236(LOC119629236),UGT013830(UGT013830),UGT10289B(UGT10289B),UGT40A1(UGT40A1),UGT41A2(UGT41A2),UGT46A2(UGT46A2)	LOC100862822(LOC100862822),LOC101743309(LOC101743309),UGT33D3(UGT33D3),UGT41A3(UGT41A3)
BP	GO:0007584	response to nutrient	31	19	50	195	0.000512897	0.0800619	aif(aif),Cat(Cat),Cpr(Cpr),DESAT4(DESAT4),LOC101735478(LOC101735478),LOC101735894(LOC101735894),LOC101736497(LOC101736497),LOC101736636(LOC101736636),LOC101738689(LOC101738689),LOC101740832(LOC101740832),LOC101740965(LOC101740965),LOC101741105(LOC101741105),LOC101741176(LOC101741176),LOC101742223(LOC101742223),LOC101742423(LOC101742423),LOC101746960(LOC101746960),LOC101747172(LOC101747172),LOC119…	Cyce(Cyce),ERp57(ERp57),Hmgc(Hmgc),LOC100862822(LOC100862822),LOC101735542(LOC101735542),LOC101736113(LOC101736113),LOC101736379(LOC101736379),LOC101737303(LOC101737303),LOC101738882(LOC101738882),LOC101739671(LOC101739671),LOC101740142(LOC101740142),LOC101742616(LOC101742616),LOC101743498(LOC101743498),LOC101744539(LOC101744539),LOC101745620(LOC101745620),Pcna(Pcna),SPARC(SPARC),UGT33D3(UGT33D3)…
MF	GO:0008188	neuropeptide receptor activity	17	2	19	52	0.000524786	0.0309116	Lgr(Lgr),LOC101743146(LOC101743146),LOC101745218(LOC101745218),msR(msR),NGR-A10(NGR-A10),NGR-A13(NGR-A13),NGR-A14(NGR-A14),NGR-A15(NGR-A15),NGR-A16(NGR-A16),NGR-A19(NGR-A19),NGR-A20(NGR-A20),NGR-A23(NGR-A23),NGR-A26(NGR-A26),NGR-A31(NGR-A31),NGR-A4(NGR-A4),NGR-B4(NGR-B4),Pbanr(Pbanr)	NGR-A1(NGR-A1),NGR-A24(NGR-A24)
BP	GO:0006063	uronic acid metabolic process	8	4	12	27	0.000534207	0.0800619	LOC101736565(LOC101736565),LOC101740023(LOC101740023),LOC119629236(LOC119629236),UGT013830(UGT013830),UGT10289B(UGT10289B),UGT40A1(UGT40A1),UGT41A2(UGT41A2),UGT46A2(UGT46A2)	LOC100862822(LOC100862822),LOC101739565(LOC101739565),UGT33D3(UGT33D3),UGT41A3(UGT41A3)
BP	GO:0019585	glucuronate metabolic process	8	4	12	27	0.000534207	0.0800619	LOC101736565(LOC101736565),LOC101740023(LOC101740023),LOC119629236(LOC119629236),UGT013830(UGT013830),UGT10289B(UGT10289B),UGT40A1(UGT40A1),UGT41A2(UGT41A2),UGT46A2(UGT46A2)	LOC100862822(LOC100862822),LOC101739565(LOC101739565),UGT33D3(UGT33D3),UGT41A3(UGT41A3)
BP	GO:0010038	response to metal ion	41	23	64	265	0.000544161	0.0800619	+nsd-2(+nsd-2),Alg-2(Alg-2),Cat(Cat),Cyp332a1(Cyp332a1),Glob1(Glob1),LOC101735744(LOC101735744),LOC101736497(LOC101736497),LOC101736547(LOC101736547),LOC101736636(LOC101736636),LOC101736920(LOC101736920),LOC101738172(LOC101738172),LOC101738689(LOC101738689),LOC101739314(LOC101739314),LOC101740111(LOC101740111),LOC101740153(LOC101740153),LOC101740254(LOC101740254),LOC101740544(LOC101740544),LOC101…	abcb(abcb),Crt(Crt),HSP70(HSP70),Hsp90(Hsp90),LOC101736379(LOC101736379),LOC101737803(LOC101737803),LOC101738049(LOC101738049),LOC101738587(LOC101738587),LOC101739059(LOC101739059),LOC101739670(LOC101739670),LOC101741624(LOC101741624),LOC101741721(LOC101741721),LOC101742526(LOC101742526),LOC101742739(LOC101742739),LOC101743498(LOC101743498),LOC101743601(LOC101743601),LOC101744944(LOC101744944),LO…
BP	GO:0071375	cellular response to peptide hormone stimulus	48	16	64	265	0.000544161	0.0800619	Cpr(Cpr),EcR(EcR),InR(InR),Lgr(Lgr),LOC100101210(LOC100101210),LOC100101223(LOC100101223),LOC100526764(LOC100526764),LOC101736112(LOC101736112),LOC101736863(LOC101736863),LOC101737267(LOC101737267),LOC101737413(LOC101737413),LOC101737427(LOC101737427),LOC101737738(LOC101737738),LOC101739615(LOC101739615),LOC101739790(LOC101739790),LOC101740254(LOC101740254),LOC101740832(LOC101740832),LOC101741679…	LOC100862822(LOC100862822),LOC101736113(LOC101736113),LOC101736520(LOC101736520),LOC101737557(LOC101737557),LOC101738795(LOC101738795),LOC101738852(LOC101738852),LOC101739247(LOC101739247),LOC101739261(LOC101739261),LOC101739633(LOC101739633),LOC101741568(LOC101741568),LOC101743496(LOC101743496),LOC105842130(LOC105842130),LOC732915(LOC732915),LOC733130(LOC733130),UGT33D3(UGT33D3),UGT41A3(UGT41A3)
BP	GO:0034285	response to disaccharide	12	5	17	46	0.00056884	0.0823645	DESAT4(DESAT4),LOC101736497(LOC101736497),LOC101736636(LOC101736636),LOC101738689(LOC101738689),LOC101740965(LOC101740965),LOC101741105(LOC101741105),LOC101742223(LOC101742223),LOC101746960(LOC101746960),LOC101747172(LOC101747172),LOC110385370(LOC110385370),LOC692627(LOC692627),NGR-B4(NGR-B4)	LOC101736379(LOC101736379),LOC101737711(LOC101737711),LOC101741568(LOC101741568),LOC101743496(LOC101743496),LOC101747043(LOC101747043)
CC	GO:0016020	membrane	404	208	612	3500	0.000569205	0.0291148	+nsd-2(+nsd-2),ae41(ae41),aif(aif),Alg-2(Alg-2),ask1(ask1),Cat(Cat),Cbp(Cbp),Cpr(Cpr),DESAT4(DESAT4),Dohh(Dohh),EAAT-2(EAAT-2),Gk(Gk),GlcNAcase3(GlcNAcase3),Gr9(Gr9),InR(InR),Kmo(Kmo),Lgr(Lgr),LOC100101210(LOC100101210),LOC100101223(LOC100101223),LOC100127126(LOC100127126),LOC100174976(LOC100174976),LOC100313491(LOC100313491),LOC100500759(LOC100500759),LOC100526764(LOC100526764),LOC100533206(LOC1…	A3(A3),A4(A4),abcb(abcb),BGRP2(BGRP2),COPA(COPA),COPB(COPB),Crt(Crt),CTL17(CTL17),DnaJ-19(DnaJ-19),ERD2(ERD2),ERp57(ERp57),Gcy(Gcy),GlcNAcase1(GlcNAcase1),Hmgc(Hmgc),HPO(HPO),Hsp20.1(Hsp20.1),Hsp23.7(Hsp23.7),HSP70(HSP70),Hsp90(Hsp90),LOC100101160(LOC100101160),LOC100862790(LOC100862790),LOC100862822(LOC100862822),LOC101735413(LOC101735413),LOC101735454(LOC101735454),LOC101735503(LOC101735503),LO…
MF	GO:0017046	peptide hormone binding	9	2	11	23	0.000583476	0.0332946	InR(InR),Lgr(Lgr),LOC101742887(LOC101742887),LOC101743146(LOC101743146),LOC733013(LOC733013),NGR-A10(NGR-A10),NGR-A16(NGR-A16),NGR-A4(NGR-A4),NGR-B4(NGR-B4)	Gcy(Gcy),LOC101741624(LOC101741624)
BP	GO:0006041	glucosamine metabolic process	1	4	5	6	0.00059636	0.0836922	LOC101740832(LOC101740832)	LOC101743243(LOC101743243),LOC101743496(LOC101743496),LOC101746460(LOC101746460),LOC692816(LOC692816)
BP	GO:0035310	notum cell fate specification	3	2	5	6	0.00059636	0.0836922	LOC101741679(LOC101741679),LOC101741910(LOC101741910),LOC101745629(LOC101745629)	LOC101741760(LOC101741760),LOC101745000(LOC101745000)
BP	GO:0045766	positive regulation of angiogenesis	15	7	22	67	0.000641332	0.0886399	Alg-2(Alg-2),LOC101735478(LOC101735478),LOC101735590(LOC101735590),LOC101739841(LOC101739841),LOC101740746(LOC101740746),LOC101744239(LOC101744239),LOC101744254(LOC101744254),LOC101745869(LOC101745869),LOC101746155(LOC101746155),LOC101746320(LOC101746320),LOC101746348(LOC101746348),LOC101746917(LOC101746917),LOC119630683(LOC119630683),NOS1(NOS1),NOS2(NOS2)	Hsp20.1(Hsp20.1),Hsp23.7(Hsp23.7),LOC101741760(LOC101741760),LOC101741764(LOC101741764),LOC101745277(LOC101745277),LOC101745606(LOC101745606),LOC101746590(LOC101746590)
BP	GO:0060348	bone development	23	10	33	116	0.000664019	0.0898099	Cpr(Cpr),LOC101736863(LOC101736863),LOC101736967(LOC101736967),LOC101737806(LOC101737806),LOC101738553(LOC101738553),LOC101739045(LOC101739045),LOC101739053(LOC101739053),LOC101739133(LOC101739133),LOC101739236(LOC101739236),LOC101739835(LOC101739835),LOC101741355(LOC101741355),LOC101741915(LOC101741915),LOC101743636(LOC101743636),LOC101743977(LOC101743977),LOC101744857(LOC101744857),LOC101745869…	Gcy(Gcy),LOC101737886(LOC101737886),LOC101738587(LOC101738587),LOC101741568(LOC101741568),LOC101742616(LOC101742616),LOC101743856(LOC101743856),LOC101744944(LOC101744944),LOC101745689(LOC101745689),LOC101746818(LOC101746818),SPARC(SPARC)
BP	GO:0044282	small molecule catabolic process	43	31	74	318	0.000669489	0.0898099	Acade(Acade),ae41(ae41),GlcNAcase3(GlcNAcase3),GSTz2(GSTz2),htra2(htra2),Kmo(Kmo),LOC100101177(LOC100101177),LOC101735439(LOC101735439),LOC101735553(LOC101735553),LOC101735679(LOC101735679),LOC101736565(LOC101736565),LOC101737458(LOC101737458),LOC101737692(LOC101737692),LOC101738265(LOC101738265),LOC101739372(LOC101739372),LOC101739993(LOC101739993),LOC101740023(LOC101740023),LOC101740385(LOC1017…	Cyp18a1(Cyp18a1),Gal(Gal),Hmgc(Hmgc),LOC100329149(LOC100329149),LOC101735616(LOC101735616),LOC101735656(LOC101735656),LOC101735662(LOC101735662),LOC101736038(LOC101736038),LOC101736784(LOC101736784),LOC101736859(LOC101736859),LOC101737231(LOC101737231),LOC101737532(LOC101737532),LOC101737808(LOC101737808),LOC101738740(LOC101738740),LOC101739376(LOC101739376),LOC101739565(LOC101739565),LOC10173967…
MF	GO:0000016	lactase activity	9	1	10	20	0.00066958	0.0359604	LOC101736497(LOC101736497),LOC101736636(LOC101736636),LOC101738689(LOC101738689),LOC101740965(LOC101740965),LOC101741105(LOC101741105),LOC101742223(LOC101742223),LOC101746960(LOC101746960),LOC101747172(LOC101747172),LOC692627(LOC692627)	LOC101736379(LOC101736379)
MF	GO:0017042	glycosylceramidase activity	9	1	10	20	0.00066958	0.0359604	LOC101736497(LOC101736497),LOC101736636(LOC101736636),LOC101738689(LOC101738689),LOC101740965(LOC101740965),LOC101741105(LOC101741105),LOC101742223(LOC101742223),LOC101746960(LOC101746960),LOC101747172(LOC101747172),LOC692627(LOC692627)	LOC101736379(LOC101736379)
BP	GO:0046514	ceramide catabolic process	12	2	14	35	0.000689201	0.0911143	ae41(ae41),GlcNAcase3(GlcNAcase3),LOC101736497(LOC101736497),LOC101736636(LOC101736636),LOC101738689(LOC101738689),LOC101740965(LOC101740965),LOC101741105(LOC101741105),LOC101741167(LOC101741167),LOC101742223(LOC101742223),LOC101746960(LOC101746960),LOC101747172(LOC101747172),LOC692627(LOC692627)	LOC101736379(LOC101736379),LOC101744377(LOC101744377)
MF	GO:0015318	inorganic molecular entity transmembrane transporter activity	96	18	114	512	0.000745478	0.0382745	+nsd-2(+nsd-2),EAAT-2(EAAT-2),LOC100127126(LOC100127126),LOC100526764(LOC100526764),LOC101735387(LOC101735387),LOC101735562(LOC101735562),LOC101735713(LOC101735713),LOC101735744(LOC101735744),LOC101735847(LOC101735847),LOC101735871(LOC101735871),LOC101735894(LOC101735894),LOC101735980(LOC101735980),LOC101736139(LOC101736139),LOC101736151(LOC101736151),LOC101736365(LOC101736365),LOC101736399(LOC10…	abcb(abcb),LOC100862790(LOC100862790),LOC101735503(LOC101735503),LOC101738187(LOC101738187),LOC101738720(LOC101738720),LOC101739059(LOC101739059),LOC101741721(LOC101741721),LOC101743250(LOC101743250),LOC101743662(LOC101743662),LOC101744036(LOC101744036),LOC101744319(LOC101744319),LOC101744951(LOC101744951),LOC101745734(LOC101745734),LOC101747213(LOC101747213),LOC101747227(LOC101747227),LOC1058416…
BP	GO:0042594	response to starvation	43	21	64	268	0.000747119	0.0973603	ask1(ask1),Cycb(Cycb),DESAT4(DESAT4),dimm(dimm),InR(InR),LOC100526764(LOC100526764),LOC100533206(LOC100533206),LOC101736497(LOC101736497),LOC101736636(LOC101736636),LOC101737267(LOC101737267),LOC101737318(LOC101737318),LOC101738071(LOC101738071),LOC101738689(LOC101738689),LOC101740111(LOC101740111),LOC101740431(LOC101740431),LOC101740596(LOC101740596),LOC101740965(LOC101740965),LOC101741105(LOC10…	Hmgc(Hmgc),Hsp20.1(Hsp20.1),Hsp23.7(Hsp23.7),HSP70(HSP70),LOC100862822(LOC100862822),LOC101735656(LOC101735656),LOC101735951(LOC101735951),LOC101736379(LOC101736379),LOC101737711(LOC101737711),LOC101739633(LOC101739633),LOC101741337(LOC101741337),LOC101742928(LOC101742928),LOC101743734(LOC101743734),LOC101744539(LOC101744539),LOC101744825(LOC101744825),LOC101745620(LOC101745620),LOC101746590(LOC1…
MF	GO:0008374	O-acyltransferase activity	7	5	12	27	0.000754591	0.0382745	AGPAT2(AGPAT2),LOC101737612(LOC101737612),LOC101740254(LOC101740254),LOC101742645(LOC101742645),LOC101744812(LOC101744812),LOC101745715(LOC101745715),LOC101745999(LOC101745999)	LOC101735542(LOC101735542),LOC101737359(LOC101737359),LOC101740142(LOC101740142),LOC101742497(LOC101742497),LOC101744539(LOC101744539)
BP	GO:0042180	cellular ketone metabolic process	27	19	46	179	0.000802083	0.100623	Cbp(Cbp),Cyp332a1(Cyp332a1),EcR(EcR),Gk(Gk),GSTz2(GSTz2),Kmo(Kmo),LOC100101223(LOC100101223),LOC101735478(LOC101735478),LOC101735553(LOC101735553),LOC101735844(LOC101735844),LOC101736463(LOC101736463),LOC101739980(LOC101739980),LOC101742149(LOC101742149),LOC101744333(LOC101744333),LOC101744746(LOC101744746),LOC101744910(LOC101744910),LOC101745043(LOC101745043),LOC101745886(LOC101745886),LOC105842…	Cyp18a1(Cyp18a1),Cyp306a1(Cyp306a1),GSTe3(GSTe3),LOC100037428(LOC100037428),LOC100862822(LOC100862822),LOC101735542(LOC101735542),LOC101738720(LOC101738720),LOC101738882(LOC101738882),LOC101739671(LOC101739671),LOC101741114(LOC101741114),LOC101741137(LOC101741137),LOC101741654(LOC101741654),LOC101742497(LOC101742497),LOC101743601(LOC101743601),LOC101745191(LOC101745191),LOC101746521(LOC101746521)…
BP	GO:0010045	response to nickel cation	9	1	10	21	0.000805246	0.100623	LOC101736497(LOC101736497),LOC101736636(LOC101736636),LOC101738689(LOC101738689),LOC101740965(LOC101740965),LOC101741105(LOC101741105),LOC101742223(LOC101742223),LOC101746960(LOC101746960),LOC101747172(LOC101747172),LOC692627(LOC692627)	LOC101736379(LOC101736379)
BP	GO:0042693	muscle cell fate commitment	8	2	10	21	0.000805246	0.100623	abd-A(abd-A),LOC101735808(LOC101735808),LOC101736543(LOC101736543),LOC101737550(LOC101737550),LOC101741679(LOC101741679),LOC101745094(LOC101745094),LOC101746193(LOC101746193),LOC692747(LOC692747)	LOC101741760(LOC101741760),LOC101745000(LOC101745000)
MF	GO:0098809	nitrite reductase activity	3	1	4	4	0.000819249	0.040431	Glob1(Glob1),Xdh1(Xdh1),Xdh2(Xdh2)	LOC101742616(LOC101742616)
BP	GO:0006811	ion transport	148	38	186	928	0.000835305	0.102968	+nsd-2(+nsd-2),aif(aif),dimm(dimm),EAAT-2(EAAT-2),Kmo(Kmo),Lgr(Lgr),LOC100101210(LOC100101210),LOC100127126(LOC100127126),LOC100174976(LOC100174976),LOC100500759(LOC100500759),LOC100526764(LOC100526764),LOC101735387(LOC101735387),LOC101735553(LOC101735553),LOC101735562(LOC101735562),LOC101735713(LOC101735713),LOC101735744(LOC101735744),LOC101735847(LOC101735847),LOC101735871(LOC101735871),LOC1017…	abcb(abcb),LOC100862790(LOC100862790),LOC101735503(LOC101735503),LOC101736113(LOC101736113),LOC101737295(LOC101737295),LOC101737711(LOC101737711),LOC101737803(LOC101737803),LOC101738187(LOC101738187),LOC101738720(LOC101738720),LOC101738882(LOC101738882),LOC101739059(LOC101739059),LOC101739247(LOC101739247),LOC101739734(LOC101739734),LOC101740028(LOC101740028),LOC101741568(LOC101741568),LOC1017417…
BP	GO:0001525	angiogenesis	38	13	51	204	0.000848953	0.103255	Alg-2(Alg-2),Hlh54f(Hlh54f),LOC100101223(LOC100101223),LOC101735478(LOC101735478),LOC101735590(LOC101735590),LOC101736248(LOC101736248),LOC101736967(LOC101736967),LOC101737220(LOC101737220),LOC101737427(LOC101737427),LOC101737806(LOC101737806),LOC101738933(LOC101738933),LOC101739053(LOC101739053),LOC101739524(LOC101739524),LOC101739841(LOC101739841),LOC101740746(LOC101740746),LOC101741393(LOC1017…	Gcy(Gcy),Hsp20.1(Hsp20.1),Hsp23.7(Hsp23.7),LOC101736620(LOC101736620),LOC101738415(LOC101738415),LOC101741760(LOC101741760),LOC101741764(LOC101741764),LOC101745277(LOC101745277),LOC101745606(LOC101745606),LOC101746376(LOC101746376),LOC101746590(LOC101746590),Scr(Scr),SPARC(SPARC)
MF	GO:0001653	peptide receptor activity	17	4	21	62	0.00087335	0.0419668	Lgr(Lgr),LOC101743146(LOC101743146),LOC101745218(LOC101745218),msR(msR),NGR-A10(NGR-A10),NGR-A13(NGR-A13),NGR-A14(NGR-A14),NGR-A15(NGR-A15),NGR-A16(NGR-A16),NGR-A19(NGR-A19),NGR-A20(NGR-A20),NGR-A23(NGR-A23),NGR-A26(NGR-A26),NGR-A31(NGR-A31),NGR-A4(NGR-A4),NGR-B4(NGR-B4),Pbanr(Pbanr)	Gcy(Gcy),LOC101745811(LOC101745811),NGR-A1(NGR-A1),NGR-A24(NGR-A24)
BP	GO:1901653	cellular response to peptide	48	19	67	285	0.00088935	0.106524	Cpr(Cpr),EcR(EcR),InR(InR),Lgr(Lgr),LOC100101210(LOC100101210),LOC100101223(LOC100101223),LOC100526764(LOC100526764),LOC101736112(LOC101736112),LOC101736863(LOC101736863),LOC101737267(LOC101737267),LOC101737413(LOC101737413),LOC101737427(LOC101737427),LOC101737738(LOC101737738),LOC101739615(LOC101739615),LOC101739790(LOC101739790),LOC101740254(LOC101740254),LOC101740832(LOC101740832),LOC101741679…	LOC100862822(LOC100862822),LOC101736113(LOC101736113),LOC101736520(LOC101736520),LOC101737557(LOC101737557),LOC101738795(LOC101738795),LOC101738852(LOC101738852),LOC101739226(LOC101739226),LOC101739247(LOC101739247),LOC101739261(LOC101739261),LOC101739633(LOC101739633),LOC101741568(LOC101741568),LOC101743496(LOC101743496),LOC101743662(LOC101743662),LOC101745393(LOC101745393),LOC105842130(LOC10584…
BP	GO:0015718	monocarboxylic acid transport	21	5	26	86	0.000899182	0.106524	Lgr(Lgr),LOC101735553(LOC101735553),LOC101737458(LOC101737458),LOC101738146(LOC101738146),LOC101738222(LOC101738222),LOC101742423(LOC101742423),LOC101743689(LOC101743689),LOC101743692(LOC101743692),LOC101743728(LOC101743728),LOC101744427(LOC101744427),LOC101744514(LOC101744514),LOC101744522(LOC101744522),LOC101744708(LOC101744708),LOC101744989(LOC101744989),LOC101745137(LOC101745137),LOC101746565…	LOC100862790(LOC100862790),LOC101738882(LOC101738882),LOC101739247(LOC101739247),LOC101743601(LOC101743601),LOC101746376(LOC101746376)
BP	GO:0048384	retinoic acid receptor signaling pathway	7	2	9	18	0.000951956	0.109557	Achi(Achi),EcR(EcR),LOC101737053(LOC101737053),LOC101746193(LOC101746193),NOS1(NOS1),NOS2(NOS2),Ptx1(Ptx1)	Crt(Crt),LOC101736219(LOC101736219)
BP	GO:0036293	response to decreased oxygen levels	50	17	67	286	0.000981416	0.109557	aif(aif),Alpm(Alpm),Alps(Alps),Cat(Cat),Glob1(Glob1),InR(InR),LOC100101209(LOC100101209),LOC100526764(LOC100526764),LOC101735703(LOC101735703),LOC101736497(LOC101736497),LOC101736636(LOC101736636),LOC101737038(LOC101737038),LOC101737199(LOC101737199),LOC101737318(LOC101737318),LOC101737438(LOC101737438),LOC101737579(LOC101737579),LOC101738689(LOC101738689),LOC101739053(LOC101739053),LOC101739133(…	ERp57(ERp57),Hsp20.1(Hsp20.1),Hsp23.7(Hsp23.7),LOC101736379(LOC101736379),LOC101737295(LOC101737295),LOC101737711(LOC101737711),LOC101742616(LOC101742616),LOC101743498(LOC101743498),LOC101744944(LOC101744944),LOC101745277(LOC101745277),LOC101745393(LOC101745393),LOC101745551(LOC101745551),LOC101745606(LOC101745606),LOC101746297(LOC101746297),LOC101746571(LOC101746571),LOC692858(LOC692858),LOC7331…
BP	GO:0046460	neutral lipid biosynthetic process	10	5	15	40	0.000995486	0.109557	EcR(EcR),Gk(Gk),LOC101737166(LOC101737166),LOC101739053(LOC101739053),LOC101740254(LOC101740254),LOC101741056(LOC101741056),LOC101744812(LOC101744812),LOC101745721(LOC101745721),LOC101746913(LOC101746913),LOC110385370(LOC110385370)	LOC101735542(LOC101735542),LOC101738882(LOC101738882),LOC101742497(LOC101742497),LOC101745213(LOC101745213),LOC733130(LOC733130)
BP	GO:0046463	acylglycerol biosynthetic process	10	5	15	40	0.000995486	0.109557	EcR(EcR),Gk(Gk),LOC101737166(LOC101737166),LOC101739053(LOC101739053),LOC101740254(LOC101740254),LOC101741056(LOC101741056),LOC101744812(LOC101744812),LOC101745721(LOC101745721),LOC101746913(LOC101746913),LOC110385370(LOC110385370)	LOC101735542(LOC101735542),LOC101738882(LOC101738882),LOC101742497(LOC101742497),LOC101745213(LOC101745213),LOC733130(LOC733130)
BP	GO:0009744	response to sucrose	12	4	16	44	0.00100612	0.109557	DESAT4(DESAT4),LOC101736497(LOC101736497),LOC101736636(LOC101736636),LOC101738689(LOC101738689),LOC101740965(LOC101740965),LOC101741105(LOC101741105),LOC101742223(LOC101742223),LOC101746960(LOC101746960),LOC101747172(LOC101747172),LOC110385370(LOC110385370),LOC692627(LOC692627),NGR-B4(NGR-B4)	LOC101736379(LOC101736379),LOC101737711(LOC101737711),LOC101743496(LOC101743496),LOC101747043(LOC101747043)
BP	GO:0050892	intestinal absorption	5	6	11	25	0.00100964	0.109557	ae41(ae41),LOC100526764(LOC100526764),LOC101735894(LOC101735894),LOC101742423(LOC101742423),LOC101744708(LOC101744708)	LOC101738587(LOC101738587),LOC101740142(LOC101740142),LOC101742497(LOC101742497),LOC101747124(LOC101747124),LOC119629863(LOC119629863),LOC733130(LOC733130)
BP	GO:0006638	neutral lipid metabolic process	18	14	32	114	0.00102087	0.109557	Cat(Cat),DESAT4(DESAT4),EcR(EcR),Gk(Gk),LOC101736863(LOC101736863),LOC101737166(LOC101737166),LOC101739053(LOC101739053),LOC101740254(LOC101740254),LOC101741056(LOC101741056),LOC101741176(LOC101741176),LOC101742423(LOC101742423),LOC101743027(LOC101743027),LOC101744812(LOC101744812),LOC101745721(LOC101745721),LOC101746913(LOC101746913),LOC110385370(LOC110385370),LOC692831(LOC692831),LOC732945(LOC7…	LOC101735542(LOC101735542),LOC101735559(LOC101735559),LOC101736038(LOC101736038),LOC101736558(LOC101736558),LOC101737532(LOC101737532),LOC101737808(LOC101737808),LOC101738882(LOC101738882),LOC101739690(LOC101739690),LOC101742497(LOC101742497),LOC101743601(LOC101743601),LOC101745213(LOC101745213),LOC101746376(LOC101746376),LOC101747180(LOC101747180),LOC733130(LOC733130)
BP	GO:0006639	acylglycerol metabolic process	18	14	32	114	0.00102087	0.109557	Cat(Cat),DESAT4(DESAT4),EcR(EcR),Gk(Gk),LOC101736863(LOC101736863),LOC101737166(LOC101737166),LOC101739053(LOC101739053),LOC101740254(LOC101740254),LOC101741056(LOC101741056),LOC101741176(LOC101741176),LOC101742423(LOC101742423),LOC101743027(LOC101743027),LOC101744812(LOC101744812),LOC101745721(LOC101745721),LOC101746913(LOC101746913),LOC110385370(LOC110385370),LOC692831(LOC692831),LOC732945(LOC7…	LOC101735542(LOC101735542),LOC101735559(LOC101735559),LOC101736038(LOC101736038),LOC101736558(LOC101736558),LOC101737532(LOC101737532),LOC101737808(LOC101737808),LOC101738882(LOC101738882),LOC101739690(LOC101739690),LOC101742497(LOC101742497),LOC101743601(LOC101743601),LOC101745213(LOC101745213),LOC101746376(LOC101746376),LOC101747180(LOC101747180),LOC733130(LOC733130)
MF	GO:0015293	symporter activity	20	3	23	71	0.00102152	0.0466322	+nsd-2(+nsd-2),EAAT-2(EAAT-2),LOC100526764(LOC100526764),LOC101735713(LOC101735713),LOC101735847(LOC101735847),LOC101735980(LOC101735980),LOC101736151(LOC101736151),LOC101736365(LOC101736365),LOC101736735(LOC101736735),LOC101736768(LOC101736768),LOC101737464(LOC101737464),LOC101737934(LOC101737934),LOC101738505(LOC101738505),LOC101738757(LOC101738757),LOC101738964(LOC101738964),LOC101739258(LOC10…	LOC101743250(LOC101743250),LOC101745734(LOC101745734),Tret1(Tret1)
MF	GO:0015294	solute:cation symporter activity	20	3	23	71	0.00102152	0.0466322	+nsd-2(+nsd-2),EAAT-2(EAAT-2),LOC100526764(LOC100526764),LOC101735713(LOC101735713),LOC101735847(LOC101735847),LOC101735980(LOC101735980),LOC101736151(LOC101736151),LOC101736365(LOC101736365),LOC101736735(LOC101736735),LOC101736768(LOC101736768),LOC101737464(LOC101737464),LOC101737934(LOC101737934),LOC101738505(LOC101738505),LOC101738757(LOC101738757),LOC101738964(LOC101738964),LOC101739258(LOC10…	LOC101743250(LOC101743250),LOC101745734(LOC101745734),Tret1(Tret1)
BP	GO:0003333	amino acid transmembrane transport	18	6	24	78	0.00106271	0.11263	+nsd-2(+nsd-2),EAAT-2(EAAT-2),LOC100500759(LOC100500759),LOC101735387(LOC101735387),LOC101736463(LOC101736463),LOC101738628(LOC101738628),LOC101738757(LOC101738757),LOC101739236(LOC101739236),LOC101739980(LOC101739980),LOC101744593(LOC101744593),LOC101744744(LOC101744744),LOC101745674(LOC101745674),LOC101745781(LOC101745781),LOC101745823(LOC101745823),LOC101745963(LOC101745963),LOC101746014(LOC10…	LOC101735503(LOC101735503),LOC101743662(LOC101743662),LOC101744036(LOC101744036),LOC101744951(LOC101744951),LOC101745734(LOC101745734),LOC101747227(LOC101747227)
BP	GO:0036035	osteoclast development	6	2	8	15	0.00107567	0.11263	LOC101738553(LOC101738553),LOC101739053(LOC101739053),LOC101739835(LOC101739835),LOC101741915(LOC101741915),LOC101744857(LOC101744857),LOC101746416(LOC101746416)	LOC101738587(LOC101738587),LOC101743856(LOC101743856)
BP	GO:0001742	oenocyte differentiation	6	1	7	12	0.00112358	0.11263	abd-A(abd-A),LOC101736543(LOC101736543),LOC101737806(LOC101737806),LOC101741679(LOC101741679),LOC101742693(LOC101742693),LOC101745629(LOC101745629)	LOC101745606(LOC101745606)
BP	GO:0006012	galactose metabolic process	5	2	7	12	0.00112358	0.11263	LOC101735679(LOC101735679),LOC101741280(LOC101741280),LOC101741353(LOC101741353),LOC101745110(LOC101745110),LOC101745938(LOC101745938)	Gal(Gal),LOC101746316(LOC101746316)
BP	GO:0042694	muscle cell fate specification	7	0	7	12	0.00112358	0.11263	abd-A(abd-A),LOC101735808(LOC101735808),LOC101737550(LOC101737550),LOC101741679(LOC101741679),LOC101745094(LOC101745094),LOC101746193(LOC101746193),LOC692747(LOC692747)	-
BP	GO:0098856	intestinal lipid absorption	3	4	7	12	0.00112358	0.11263	ae41(ae41),LOC101735894(LOC101735894),LOC101742423(LOC101742423)	LOC101740142(LOC101740142),LOC101742497(LOC101742497),LOC101747124(LOC101747124),LOC119629863(LOC119629863)
BP	GO:0031667	response to nutrient levels	64	36	100	461	0.00114973	0.113999	aif(aif),ask1(ask1),Cat(Cat),Cpr(Cpr),Cycb(Cycb),DESAT4(DESAT4),dimm(dimm),Gogat(Gogat),Gr9(Gr9),InR(InR),LOC100526764(LOC100526764),LOC100533206(LOC100533206),LOC101735478(LOC101735478),LOC101735894(LOC101735894),LOC101736497(LOC101736497),LOC101736636(LOC101736636),LOC101737267(LOC101737267),LOC101737318(LOC101737318),LOC101738071(LOC101738071),LOC101738689(LOC101738689),LOC101739469(LOC1017394…	Cyce(Cyce),ERp57(ERp57),Hmgc(Hmgc),Hsp20.1(Hsp20.1),Hsp23.7(Hsp23.7),HSP70(HSP70),LOC100862822(LOC100862822),LOC101735542(LOC101735542),LOC101735656(LOC101735656),LOC101735951(LOC101735951),LOC101736113(LOC101736113),LOC101736379(LOC101736379),LOC101737303(LOC101737303),LOC101737711(LOC101737711),LOC101738882(LOC101738882),LOC101739633(LOC101739633),LOC101739671(LOC101739671),LOC101740142(LOC1017…
MF	GO:0050431	transforming growth factor beta binding	5	1	6	9	0.00123012	0.0547851	LOC101736248(LOC101736248),LOC101742102(LOC101742102),LOC101742423(LOC101742423),LOC101746917(LOC101746917),LOC110386924(LOC110386924)	LOC101741200(LOC101741200)
BP	GO:0009812	flavonoid metabolic process	7	3	10	22	0.00126229	0.123802	Cpr(Cpr),LOC119629236(LOC119629236),UGT013830(UGT013830),UGT10289B(UGT10289B),UGT40A1(UGT40A1),UGT41A2(UGT41A2),UGT46A2(UGT46A2)	LOC100862822(LOC100862822),UGT33D3(UGT33D3),UGT41A3(UGT41A3)
BP	GO:0097237	cellular response to toxic substance	26	17	43	168	0.00127575	0.123802	aif(aif),ask1(ask1),Cat(Cat),Glob1(Glob1),GSTd2(GSTd2),GSTz2(GSTz2),LOC101736769(LOC101736769),LOC101740832(LOC101740832),LOC101741938(LOC101741938),LOC101742192(LOC101742192),LOC101742423(LOC101742423),LOC101745262(LOC101745262),LOC101745869(LOC101745869),LOC101746437(LOC101746437),LOC101746584(LOC101746584),LOC119628323(LOC119628323),LOC119629236(LOC119629236),LOC692643(LOC692643),NOS1(NOS1),NO…	GSTd3(GSTd3),Hsp20.1(Hsp20.1),Hsp23.7(Hsp23.7),LOC100862822(LOC100862822),LOC101735518(LOC101735518),LOC101736718(LOC101736718),LOC101741567(LOC101741567),LOC101745277(LOC101745277),LOC101745606(LOC101745606),LOC101746521(LOC101746521),LOC101746590(LOC101746590),LOC119628628(LOC119628628),LOC733130(LOC733130),Pcna(Pcna),SOD(SOD),UGT33D3(UGT33D3),UGT41A3(UGT41A3)
CC	GO:0045178	basal part of cell	35	14	49	202	0.00130169	0.0634107	Lgr(Lgr),LOC100174976(LOC100174976),LOC100526764(LOC100526764),LOC100862791(LOC100862791),LOC101735744(LOC101735744),LOC101736920(LOC101736920),LOC101737427(LOC101737427),LOC101738172(LOC101738172),LOC101738592(LOC101738592),LOC101738969(LOC101738969),LOC101739258(LOC101739258),LOC101739835(LOC101739835),LOC101740111(LOC101740111),LOC101741679(LOC101741679),LOC101743371(LOC101743371),LOC101743689…	Hsp90(Hsp90),LOC100862790(LOC100862790),LOC101737408(LOC101737408),LOC101738587(LOC101738587),LOC101738943(LOC101738943),LOC101739059(LOC101739059),LOC101739226(LOC101739226),LOC101741721(LOC101741721),LOC101741996(LOC101741996),LOC101743222(LOC101743222),LOC101743662(LOC101743662),LOC101746113(LOC101746113),LOC101746376(LOC101746376),LOC119630841(LOC119630841)
BP	GO:0045912	negative regulation of carbohydrate metabolic process	10	6	16	45	0.00132847	0.12569	LOC101744254(LOC101744254),LOC101745721(LOC101745721),LOC119629236(LOC119629236),LOC119630683(LOC119630683),SGF1(SGF1),UGT013830(UGT013830),UGT10289B(UGT10289B),UGT40A1(UGT40A1),UGT41A2(UGT41A2),UGT46A2(UGT46A2)	LOC100862822(LOC100862822),LOC101743496(LOC101743496),LOC732915(LOC732915),LOC733130(LOC733130),UGT33D3(UGT33D3),UGT41A3(UGT41A3)
BP	GO:0007218	neuropeptide signaling pathway	17	4	21	66	0.00133341	0.12569	Lgr(Lgr),LOC101743146(LOC101743146),LOC101745218(LOC101745218),msR(msR),NGR-A10(NGR-A10),NGR-A13(NGR-A13),NGR-A14(NGR-A14),NGR-A15(NGR-A15),NGR-A16(NGR-A16),NGR-A19(NGR-A19),NGR-A20(NGR-A20),NGR-A23(NGR-A23),NGR-A26(NGR-A26),NGR-A31(NGR-A31),NGR-A4(NGR-A4),NGR-B4(NGR-B4),Pbanr(Pbanr)	CRF-DH(CRF-DH),NGR-A1(NGR-A1),NGR-A24(NGR-A24),sNPF(sNPF)
BP	GO:0030149	sphingolipid catabolic process	12	3	15	41	0.00133654	0.12569	ae41(ae41),GlcNAcase3(GlcNAcase3),LOC101736497(LOC101736497),LOC101736636(LOC101736636),LOC101738689(LOC101738689),LOC101740965(LOC101740965),LOC101741105(LOC101741105),LOC101741167(LOC101741167),LOC101742223(LOC101742223),LOC101746960(LOC101746960),LOC101747172(LOC101747172),LOC692627(LOC692627)	LOC101736379(LOC101736379),LOC101744377(LOC101744377),LOC101746025(LOC101746025)
BP	GO:0009991	response to extracellular stimulus	65	36	101	469	0.00139923	0.129577	aif(aif),ask1(ask1),Cat(Cat),Cpr(Cpr),Cycb(Cycb),DESAT4(DESAT4),dimm(dimm),Gogat(Gogat),Gr9(Gr9),InR(InR),LOC100526764(LOC100526764),LOC100533206(LOC100533206),LOC101735478(LOC101735478),LOC101735894(LOC101735894),LOC101736497(LOC101736497),LOC101736636(LOC101736636),LOC101737267(LOC101737267),LOC101737318(LOC101737318),LOC101738071(LOC101738071),LOC101738689(LOC101738689),LOC101738701(LOC1017387…	Cyce(Cyce),ERp57(ERp57),Hmgc(Hmgc),Hsp20.1(Hsp20.1),Hsp23.7(Hsp23.7),HSP70(HSP70),LOC100862822(LOC100862822),LOC101735542(LOC101735542),LOC101735656(LOC101735656),LOC101735951(LOC101735951),LOC101736113(LOC101736113),LOC101736379(LOC101736379),LOC101737303(LOC101737303),LOC101737711(LOC101737711),LOC101738882(LOC101738882),LOC101739633(LOC101739633),LOC101739671(LOC101739671),LOC101740142(LOC1017…
BP	GO:1904018	positive regulation of vasculature development	16	7	23	75	0.00140815	0.129577	Alg-2(Alg-2),LOC101735478(LOC101735478),LOC101735590(LOC101735590),LOC101739841(LOC101739841),LOC101740746(LOC101740746),LOC101744239(LOC101744239),LOC101744254(LOC101744254),LOC101745869(LOC101745869),LOC101746155(LOC101746155),LOC101746320(LOC101746320),LOC101746348(LOC101746348),LOC101746917(LOC101746917),LOC119630683(LOC119630683),LOC692801(LOC692801),NOS1(NOS1),NOS2(NOS2)	Hsp20.1(Hsp20.1),Hsp23.7(Hsp23.7),LOC101741760(LOC101741760),LOC101741764(LOC101741764),LOC101745277(LOC101745277),LOC101745606(LOC101745606),LOC101746590(LOC101746590)
BP	GO:0071385	cellular response to glucocorticoid stimulus	13	7	20	62	0.00142574	0.129577	LOC101742737(LOC101742737),LOC101743146(LOC101743146),LOC101744910(LOC101744910),LOC101746320(LOC101746320),LOC101746565(LOC101746565),LOC101746706(LOC101746706),LOC119629236(LOC119629236),LOC692643(LOC692643),UGT013830(UGT013830),UGT10289B(UGT10289B),UGT40A1(UGT40A1),UGT41A2(UGT41A2),UGT46A2(UGT46A2)	LOC100862822(LOC100862822),LOC101741760(LOC101741760),LOC733130(LOC733130),NGR-A1(NGR-A1),TBPH(TBPH),UGT33D3(UGT33D3),UGT41A3(UGT41A3)
BP	GO:0022409	positive regulation of cell-cell adhesion	16	9	25	84	0.00143469	0.129577	LOC100862757(LOC100862757),LOC101735754(LOC101735754),LOC101736863(LOC101736863),LOC101739428(LOC101739428),LOC101740254(LOC101740254),LOC101740685(LOC101740685),LOC101742221(LOC101742221),LOC101745874(LOC101745874),LOC101746320(LOC101746320),LOC101747111(LOC101747111),LOC119630800(LOC119630800),LOC692643(LOC692643),LOC692674(LOC692674),LOC692855(LOC692855),Myb(Myb),SGF1(SGF1)	Hsp90(Hsp90),LOC101737408(LOC101737408),LOC101739261(LOC101739261),LOC101740476(LOC101740476),LOC101743064(LOC101743064),LOC101745606(LOC101745606),LOC101746113(LOC101746113),LOC101746381(LOC101746381),LOC101746623(LOC101746623)
MF	GO:0008528	G protein-coupled peptide receptor activity	17	3	20	60	0.00143901	0.0625626	Lgr(Lgr),LOC101743146(LOC101743146),LOC101745218(LOC101745218),msR(msR),NGR-A10(NGR-A10),NGR-A13(NGR-A13),NGR-A14(NGR-A14),NGR-A15(NGR-A15),NGR-A16(NGR-A16),NGR-A19(NGR-A19),NGR-A20(NGR-A20),NGR-A23(NGR-A23),NGR-A26(NGR-A26),NGR-A31(NGR-A31),NGR-A4(NGR-A4),NGR-B4(NGR-B4),Pbanr(Pbanr)	Gcy(Gcy),NGR-A1(NGR-A1),NGR-A24(NGR-A24)
CC	GO:0005886	plasma membrane	261	110	371	2052	0.00144632	0.0672538	+nsd-2(+nsd-2),ask1(ask1),Cat(Cat),EAAT-2(EAAT-2),InR(InR),Lgr(Lgr),LOC100101210(LOC100101210),LOC100101223(LOC100101223),LOC100127126(LOC100127126),LOC100174976(LOC100174976),LOC100313491(LOC100313491),LOC100500759(LOC100500759),LOC100526764(LOC100526764),LOC100862757(LOC100862757),LOC101735375(LOC101735375),LOC101735419(LOC101735419),LOC101735445(LOC101735445),LOC101735478(LOC101735478),LOC1017…	A3(A3),A4(A4),abcb(abcb),BGRP2(BGRP2),COPB(COPB),Crt(Crt),ERp57(ERp57),Gcy(Gcy),GlcNAcase1(GlcNAcase1),Hsp20.1(Hsp20.1),Hsp23.7(Hsp23.7),HSP70(HSP70),Hsp90(Hsp90),LOC100862790(LOC100862790),LOC100862822(LOC100862822),LOC101735503(LOC101735503),LOC101735863(LOC101735863),LOC101735999(LOC101735999),LOC101736155(LOC101736155),LOC101736187(LOC101736187),LOC101736379(LOC101736379),LOC101736520(LOC1017…
BP	GO:0042178	xenobiotic catabolic process	8	3	11	26	0.00149484	0.13294	Cyp332a1(Cyp332a1),LOC101744746(LOC101744746),LOC119629236(LOC119629236),UGT013830(UGT013830),UGT10289B(UGT10289B),UGT40A1(UGT40A1),UGT41A2(UGT41A2),UGT46A2(UGT46A2)	LOC100862822(LOC100862822),UGT33D3(UGT33D3),UGT41A3(UGT41A3)
MF	GO:0042562	hormone binding	13	5	18	52	0.00150953	0.0641022	EcR(EcR),InR(InR),Lgr(Lgr),LOC100101223(LOC100101223),LOC101741679(LOC101741679),LOC101742887(LOC101742887),LOC101743146(LOC101743146),LOC101745328(LOC101745328),LOC733013(LOC733013),NGR-A10(NGR-A10),NGR-A16(NGR-A16),NGR-A4(NGR-A4),NGR-B4(NGR-B4)	Crt(Crt),Gcy(Gcy),LOC101741624(LOC101741624),LOC101743662(LOC101743662),LOC733070(LOC733070)
BP	GO:0008652	cellular amino acid biosynthetic process	10	9	19	58	0.00151565	0.13294	Gogat(Gogat),LOC101737692(LOC101737692),LOC101738265(LOC101738265),LOC101740405(LOC101740405),LOC101742434(LOC101742434),LOC101744960(LOC101744960),LOC101747037(LOC101747037),LOC692801(LOC692801),LOC692995(LOC692995),Psat1(Psat1)	LOC100329149(LOC100329149),LOC101736784(LOC101736784),LOC101738901(LOC101738901),LOC101742616(LOC101742616),LOC101746787(LOC101746787),LOC101746890(LOC101746890),LOC101747023(LOC101747023),LOC692939(LOC692939),Sps1(Sps1)
BP	GO:1903039	positive regulation of leukocyte cell-cell adhesion	13	6	19	58	0.00151565	0.13294	LOC100862757(LOC100862757),LOC101735754(LOC101735754),LOC101736863(LOC101736863),LOC101739428(LOC101739428),LOC101740254(LOC101740254),LOC101740685(LOC101740685),LOC101745874(LOC101745874),LOC101746320(LOC101746320),LOC101747111(LOC101747111),LOC119630800(LOC119630800),LOC692674(LOC692674),LOC692855(LOC692855),Myb(Myb)	Hsp90(Hsp90),LOC101737408(LOC101737408),LOC101739261(LOC101739261),LOC101740476(LOC101740476),LOC101745606(LOC101745606),LOC101746113(LOC101746113)
BP	GO:0001501	skeletal system development	42	18	60	255	0.00158086	0.137339	abd-A(abd-A),Cpr(Cpr),GlcNAcase3(GlcNAcase3),LOC101735990(LOC101735990),LOC101736682(LOC101736682),LOC101736863(LOC101736863),LOC101736967(LOC101736967),LOC101737806(LOC101737806),LOC101738553(LOC101738553),LOC101739045(LOC101739045),LOC101739053(LOC101739053),LOC101739133(LOC101739133),LOC101739236(LOC101739236),LOC101739549(LOC101739549),LOC101739835(LOC101739835),LOC101741252(LOC101741252),LOC…	Gcy(Gcy),LOC101737886(LOC101737886),LOC101738587(LOC101738587),LOC101739624(LOC101739624),LOC101740028(LOC101740028),LOC101740507(LOC101740507),LOC101741568(LOC101741568),LOC101742616(LOC101742616),LOC101743064(LOC101743064),LOC101743362(LOC101743362),LOC101743698(LOC101743698),LOC101743856(LOC101743856),LOC101744944(LOC101744944),LOC101745606(LOC101745606),LOC101745689(LOC101745689),LOC101746818…
BP	GO:0061525	hindgut development	12	9	21	67	0.00164937	0.139432	EcR(EcR),LOC101735844(LOC101735844),LOC101736914(LOC101736914),LOC101737080(LOC101737080),LOC101737427(LOC101737427),LOC101741679(LOC101741679),LOC101742693(LOC101742693),LOC101745869(LOC101745869),LOC101746320(LOC101746320),LOC119630800(LOC119630800),LOC692674(LOC692674),SGF1(SGF1)	LOC101736620(LOC101736620),LOC101742798(LOC101742798),LOC101743222(LOC101743222),LOC101743853(LOC101743853),LOC101745606(LOC101745606),LOC101745689(LOC101745689),LOC101746171(LOC101746171),LOC119630835(LOC119630835),SPARC(SPARC)
BP	GO:0071384	cellular response to corticosteroid stimulus	14	7	21	67	0.00164937	0.139432	aif(aif),LOC101742737(LOC101742737),LOC101743146(LOC101743146),LOC101744910(LOC101744910),LOC101746320(LOC101746320),LOC101746565(LOC101746565),LOC101746706(LOC101746706),LOC119629236(LOC119629236),LOC692643(LOC692643),UGT013830(UGT013830),UGT10289B(UGT10289B),UGT40A1(UGT40A1),UGT41A2(UGT41A2),UGT46A2(UGT46A2)	LOC100862822(LOC100862822),LOC101741760(LOC101741760),LOC733130(LOC733130),NGR-A1(NGR-A1),TBPH(TBPH),UGT33D3(UGT33D3),UGT41A3(UGT41A3)
BP	GO:0006677	glycosylceramide metabolic process	10	2	12	30	0.00165081	0.139432	LOC101736497(LOC101736497),LOC101736636(LOC101736636),LOC101737726(LOC101737726),LOC101738689(LOC101738689),LOC101740965(LOC101740965),LOC101741105(LOC101741105),LOC101742223(LOC101742223),LOC101746960(LOC101746960),LOC101747172(LOC101747172),LOC692627(LOC692627)	LOC101736379(LOC101736379),LOC101746025(LOC101746025)
MF	GO:0008422	beta-glucosidase activity	9	1	10	22	0.00169167	0.0702041	LOC101736497(LOC101736497),LOC101736636(LOC101736636),LOC101738689(LOC101738689),LOC101740965(LOC101740965),LOC101741105(LOC101741105),LOC101742223(LOC101742223),LOC101746960(LOC101746960),LOC101747172(LOC101747172),LOC692627(LOC692627)	LOC101736379(LOC101736379)
BP	GO:0010288	response to lead ion	12	3	15	42	0.00177045	0.146818	Cat(Cat),LOC101736497(LOC101736497),LOC101736636(LOC101736636),LOC101738689(LOC101738689),LOC101740965(LOC101740965),LOC101741105(LOC101741105),LOC101742223(LOC101742223),LOC101746960(LOC101746960),LOC101747172(LOC101747172),LOC692627(LOC692627),NOS1(NOS1),NOS2(NOS2)	LOC101736379(LOC101736379),LOC101742526(LOC101742526),SPARC(SPARC)
BP	GO:0010677	negative regulation of cellular carbohydrate metabolic process	10	5	15	42	0.00177045	0.146818	LOC101744254(LOC101744254),LOC101745721(LOC101745721),LOC119629236(LOC119629236),LOC119630683(LOC119630683),SGF1(SGF1),UGT013830(UGT013830),UGT10289B(UGT10289B),UGT40A1(UGT40A1),UGT41A2(UGT41A2),UGT46A2(UGT46A2)	LOC100862822(LOC100862822),LOC101743496(LOC101743496),LOC732915(LOC732915),UGT33D3(UGT33D3),UGT41A3(UGT41A3)
BP	GO:0002479	antigen processing and presentation of exogenous peptide antigen via MHC class I, TAP-dependent	2	3	5	7	0.00180555	0.146865	LOC101742423(LOC101742423),LOC101746917(LOC101746917)	Crt(Crt),ERp57(ERp57),LOC101739317(LOC101739317)
BP	GO:0070189	kynurenine metabolic process	2	3	5	7	0.00180555	0.146865	Kmo(Kmo),LOC101745043(LOC101745043)	LOC101741137(LOC101741137),LOC101745191(LOC101745191),LOC101746521(LOC101746521)
BP	GO:0001666	response to hypoxia	48	16	64	277	0.00181931	0.146865	Alpm(Alpm),Alps(Alps),Cat(Cat),Glob1(Glob1),LOC100101209(LOC100101209),LOC100526764(LOC100526764),LOC101735703(LOC101735703),LOC101736497(LOC101736497),LOC101736636(LOC101736636),LOC101737038(LOC101737038),LOC101737199(LOC101737199),LOC101737318(LOC101737318),LOC101737438(LOC101737438),LOC101737579(LOC101737579),LOC101738689(LOC101738689),LOC101739053(LOC101739053),LOC101739133(LOC101739133),LOC1…	ERp57(ERp57),Hsp20.1(Hsp20.1),Hsp23.7(Hsp23.7),LOC101736379(LOC101736379),LOC101737295(LOC101737295),LOC101742616(LOC101742616),LOC101743498(LOC101743498),LOC101744944(LOC101744944),LOC101745277(LOC101745277),LOC101745393(LOC101745393),LOC101745551(LOC101745551),LOC101745606(LOC101745606),LOC101746297(LOC101746297),LOC101746571(LOC101746571),LOC692858(LOC692858),LOC733130(LOC733130)
BP	GO:0015732	prostaglandin transport	6	2	8	16	0.00184558	0.147679	LOC101743689(LOC101743689),LOC101744514(LOC101744514),LOC101746565(LOC101746565),LOC101746706(LOC101746706),NOS1(NOS1),NOS2(NOS2)	LOC100862790(LOC100862790),LOC101738882(LOC101738882)
BP	GO:0022600	digestive system process	13	13	26	90	0.0018703	0.148355	ae41(ae41),EcR(EcR),LOC100526764(LOC100526764),LOC101735894(LOC101735894),LOC101738592(LOC101738592),LOC101740431(LOC101740431),LOC101740494(LOC101740494),LOC101742423(LOC101742423),LOC101743146(LOC101743146),LOC101744708(LOC101744708),LOC101745328(LOC101745328),LOC692949(LOC692949),NGR-A26(NGR-A26)	COPA(COPA),Crt(Crt),Let-2(Let-2),LOC101738587(LOC101738587),LOC101740142(LOC101740142),LOC101741568(LOC101741568),LOC101742157(LOC101742157),LOC101742497(LOC101742497),LOC101743873(LOC101743873),LOC101747124(LOC101747124),LOC119629863(LOC119629863),LOC733130(LOC733130),NGR-A24(NGR-A24)
BP	GO:1901135	carbohydrate derivative metabolic process	90	92	182	921	0.00189736	0.149204	6pgl(6pgl),Acade(Acade),aif(aif),DESAT4(DESAT4),Gk(Gk),GlcNAcase3(GlcNAcase3),GSTz2(GSTz2),htra2(htra2),LOC100526764(LOC100526764),LOC101735630(LOC101735630),LOC101735679(LOC101735679),LOC101735844(LOC101735844),LOC101735849(LOC101735849),LOC101736080(LOC101736080),LOC101736112(LOC101736112),LOC101736497(LOC101736497),LOC101736565(LOC101736565),LOC101736596(LOC101736596),LOC101736624(LOC101736624…	BGRP2(BGRP2),Gal(Gal),Gcy(Gcy),Hmgc(Hmgc),LOC100329149(LOC100329149),LOC101735542(LOC101735542),LOC101735545(LOC101735545),LOC101735613(LOC101735613),LOC101735656(LOC101735656),LOC101735686(LOC101735686),LOC101735811(LOC101735811),LOC101735837(LOC101735837),LOC101735926(LOC101735926),LOC101736038(LOC101736038),LOC101736088(LOC101736088),LOC101736101(LOC101736101),LOC101736379(LOC101736379),LOC101…
MF	GO:0033293	monocarboxylic acid binding	11	7	18	53	0.00193084	0.0783494	LOC100862791(LOC100862791),LOC101742423(LOC101742423),LOC101744100(LOC101744100),LOC101744386(LOC101744386),LOC119629236(LOC119629236),Sap-r(Sap-r),UGT013830(UGT013830),UGT10289B(UGT10289B),UGT40A1(UGT40A1),UGT41A2(UGT41A2),UGT46A2(UGT46A2)	LOC100862822(LOC100862822),LOC101735662(LOC101735662),LOC101742497(LOC101742497),LOC101743601(LOC101743601),LOC101746892(LOC101746892),UGT33D3(UGT33D3),UGT41A3(UGT41A3)
CC	GO:0009925	basal plasma membrane	29	13	42	170	0.00193122	0.0823182	Lgr(Lgr),LOC100526764(LOC100526764),LOC101735744(LOC101735744),LOC101736920(LOC101736920),LOC101737427(LOC101737427),LOC101738172(LOC101738172),LOC101738592(LOC101738592),LOC101738969(LOC101738969),LOC101739258(LOC101739258),LOC101739835(LOC101739835),LOC101740111(LOC101740111),LOC101741679(LOC101741679),LOC101743371(LOC101743371),LOC101743689(LOC101743689),LOC101743692(LOC101743692),LOC101744069…	Hsp90(Hsp90),LOC100862790(LOC100862790),LOC101737408(LOC101737408),LOC101738587(LOC101738587),LOC101739059(LOC101739059),LOC101739226(LOC101739226),LOC101741721(LOC101741721),LOC101741996(LOC101741996),LOC101743222(LOC101743222),LOC101743662(LOC101743662),LOC101746113(LOC101746113),LOC101746376(LOC101746376),LOC119630841(LOC119630841)
CC	GO:0016323	basolateral plasma membrane	29	13	42	170	0.00193122	0.0823182	Lgr(Lgr),LOC100526764(LOC100526764),LOC101735744(LOC101735744),LOC101736920(LOC101736920),LOC101737427(LOC101737427),LOC101738172(LOC101738172),LOC101738592(LOC101738592),LOC101738969(LOC101738969),LOC101739258(LOC101739258),LOC101739835(LOC101739835),LOC101740111(LOC101740111),LOC101741679(LOC101741679),LOC101743371(LOC101743371),LOC101743689(LOC101743689),LOC101743692(LOC101743692),LOC101744069…	Hsp90(Hsp90),LOC100862790(LOC100862790),LOC101737408(LOC101737408),LOC101738587(LOC101738587),LOC101739059(LOC101739059),LOC101739226(LOC101739226),LOC101741721(LOC101741721),LOC101741996(LOC101741996),LOC101743222(LOC101743222),LOC101743662(LOC101743662),LOC101746113(LOC101746113),LOC101746376(LOC101746376),LOC119630841(LOC119630841)
BP	GO:0032787	monocarboxylic acid metabolic process	67	30	97	452	0.00194035	0.151281	Acade(Acade),ae41(ae41),Cpr(Cpr),DESAT4(DESAT4),EcR(EcR),Ftz-f1(Ftz-f1),Gk(Gk),Glob1(Glob1),GSTz2(GSTz2),Hyi(Hyi),LOC100101223(LOC100101223),LOC101735439(LOC101735439),LOC101735478(LOC101735478),LOC101735553(LOC101735553),LOC101735679(LOC101735679),LOC101735844(LOC101735844),LOC101735849(LOC101735849),LOC101736543(LOC101736543),LOC101736565(LOC101736565),LOC101737458(LOC101737458),LOC101739993(LO…	LOC100862822(LOC100862822),LOC101735542(LOC101735542),LOC101735662(LOC101735662),LOC101736038(LOC101736038),LOC101736113(LOC101736113),LOC101737532(LOC101737532),LOC101737803(LOC101737803),LOC101737808(LOC101737808),LOC101738740(LOC101738740),LOC101738882(LOC101738882),LOC101739565(LOC101739565),LOC101739670(LOC101739670),LOC101739671(LOC101739671),LOC101739690(LOC101739690),LOC101742497(LOC10174…
BP	GO:0006568	tryptophan metabolic process	4	3	7	13	0.00209298	0.159101	Kmo(Kmo),LOC101745043(LOC101745043),Xdh1(Xdh1),Xdh2(Xdh2)	LOC101741137(LOC101741137),LOC101745191(LOC101745191),LOC692675(LOC692675)
BP	GO:0006586	indolalkylamine metabolic process	4	3	7	13	0.00209298	0.159101	Kmo(Kmo),LOC101745043(LOC101745043),Xdh1(Xdh1),Xdh2(Xdh2)	LOC101741137(LOC101741137),LOC101745191(LOC101745191),LOC692675(LOC692675)
BP	GO:0046689	response to mercury ion	6	1	7	13	0.00209298	0.159101	Cyp332a1(Cyp332a1),LOC101744746(LOC101744746),LOC101746565(LOC101746565),LOC101746706(LOC101746706),NOS1(NOS1),NOS2(NOS2)	LOC101742739(LOC101742739)
BP	GO:0006687	glycosphingolipid metabolic process	13	4	17	51	0.00213678	0.161089	GlcNAcase3(GlcNAcase3),LOC101736497(LOC101736497),LOC101736636(LOC101736636),LOC101737726(LOC101737726),LOC101738689(LOC101738689),LOC101740965(LOC101740965),LOC101741105(LOC101741105),LOC101742223(LOC101742223),LOC101744219(LOC101744219),LOC101746960(LOC101746960),LOC101747172(LOC101747172),LOC692627(LOC692627),Sap-r(Sap-r)	Gal(Gal),LOC101736379(LOC101736379),LOC101739471(LOC101739471),LOC101746025(LOC101746025)
BP	GO:0006706	steroid catabolic process	7	4	11	27	0.00215527	0.161151	ae41(ae41),LOC119629236(LOC119629236),UGT013830(UGT013830),UGT10289B(UGT10289B),UGT40A1(UGT40A1),UGT41A2(UGT41A2),UGT46A2(UGT46A2)	Cyp18a1(Cyp18a1),LOC100862822(LOC100862822),UGT33D3(UGT33D3),UGT41A3(UGT41A3)
BP	GO:0006672	ceramide metabolic process	14	6	20	64	0.00219332	0.162662	ae41(ae41),GlcNAcase3(GlcNAcase3),LOC101736497(LOC101736497),LOC101736636(LOC101736636),LOC101736873(LOC101736873),LOC101737726(LOC101737726),LOC101738689(LOC101738689),LOC101740965(LOC101740965),LOC101741105(LOC101741105),LOC101741167(LOC101741167),LOC101742223(LOC101742223),LOC101746960(LOC101746960),LOC101747172(LOC101747172),LOC692627(LOC692627)	LOC101735559(LOC101735559),LOC101736379(LOC101736379),LOC101739306(LOC101739306),LOC101744377(LOC101744377),LOC101745213(LOC101745213),LOC101746025(LOC101746025)
BP	GO:0046479	glycosphingolipid catabolic process	10	2	12	31	0.00229915	0.169136	GlcNAcase3(GlcNAcase3),LOC101736497(LOC101736497),LOC101736636(LOC101736636),LOC101738689(LOC101738689),LOC101740965(LOC101740965),LOC101741105(LOC101741105),LOC101742223(LOC101742223),LOC101746960(LOC101746960),LOC101747172(LOC101747172),LOC692627(LOC692627)	LOC101736379(LOC101736379),LOC101746025(LOC101746025)
BP	GO:0005984	disaccharide metabolic process	5	4	9	20	0.00241239	0.174649	LOC100500759(LOC100500759),LOC100526764(LOC100526764),LOC101738628(LOC101738628),LOC101741435(LOC101741435),LOC119628448(LOC119628448)	LOC119628322(LOC119628322),LOC732915(LOC732915),sNPF(sNPF),Treh-2(Treh-2)
BP	GO:1901571	fatty acid derivative transport	8	1	9	20	0.00241239	0.174649	Lgr(Lgr),LOC101743689(LOC101743689),LOC101744514(LOC101744514),LOC101746565(LOC101746565),LOC101746706(LOC101746706),NOS1(NOS1),NOS2(NOS2),Pbanr(Pbanr)	LOC100862790(LOC100862790)
MF	GO:0005326	neurotransmitter transmembrane transporter activity	16	2	18	54	0.00244685	0.0968292	+nsd-2(+nsd-2),EAAT-2(EAAT-2),LOC101735562(LOC101735562),LOC101736399(LOC101736399),LOC101736768(LOC101736768),LOC101737934(LOC101737934),LOC101739258(LOC101739258),LOC101740637(LOC101740637),LOC101741871(LOC101741871),LOC101742259(LOC101742259),LOC101742835(LOC101742835),LOC101742978(LOC101742978),LOC101745011(LOC101745011),LOC101745042(LOC101745042),LOC101745781(LOC101745781),LOC105841453(LOC10…	LOC101744036(LOC101744036),LOC101745734(LOC101745734)
MF	GO:0004364	glutathione transferase activity	4	6	10	23	0.00254412	0.0968292	GSTd2(GSTd2),GSTe1(GSTe1),GSTz2(GSTz2),LOC119628323(LOC119628323)	GSTd1(GSTd1),GSTd3(GSTd3),GSTe3(GSTe3),GSTe5(GSTe5),GSTe6(GSTe6),LOC119628628(LOC119628628)
MF	GO:0004497	monooxygenase activity	9	5	14	38	0.00254535	0.0968292	Dohh(Dohh),Kmo(Kmo),LOC100101177(LOC100101177),LOC101737166(LOC101737166),LOC101740617(LOC101740617),LOC101744617(LOC101744617),LOC101744641(LOC101744641),NOS1(NOS1),NOS2(NOS2)	Cyp18a1(Cyp18a1),Cyp306a1(Cyp306a1),LOC101742744(LOC101742744),P450(P450),PPO2(PPO2)
BP	GO:0044281	small molecule metabolic process	159	118	277	1471	0.00254834	0.183039	6pgl(6pgl),Acade(Acade),ae41(ae41),aif(aif),Cat(Cat),Cbp(Cbp),Cpr(Cpr),Cyp332a1(Cyp332a1),DESAT4(DESAT4),EcR(EcR),Fps(Fps),Ftz-f1(Ftz-f1),Gk(Gk),GlcNAcase3(GlcNAcase3),Glob1(Glob1),Gogat(Gogat),GSTz2(GSTz2),htra2(htra2),Hyi(Hyi),Kmo(Kmo),Lgr(Lgr),LOC100101177(LOC100101177),LOC100101223(LOC100101223),LOC100526764(LOC100526764),LOC101735439(LOC101735439),LOC101735478(LOC101735478),LOC101735553(LOC1…	Cyp18a1(Cyp18a1),Cyp306a1(Cyp306a1),Gal(Gal),Gcy(Gcy),GSTe3(GSTe3),Hmgc(Hmgc),LOC100037428(LOC100037428),LOC100329149(LOC100329149),LOC100862822(LOC100862822),LOC101735503(LOC101735503),LOC101735542(LOC101735542),LOC101735616(LOC101735616),LOC101735656(LOC101735656),LOC101735662(LOC101735662),LOC101735797(LOC101735797),LOC101735811(LOC101735811),LOC101735837(LOC101735837),LOC101736038(LOC10173603…
BP	GO:0046323	glucose import	18	2	20	65	0.00269228	0.190913	LOC100101223(LOC100101223),LOC100526764(LOC100526764),LOC101735713(LOC101735713),LOC101735847(LOC101735847),LOC101735980(LOC101735980),LOC101736365(LOC101736365),LOC101736735(LOC101736735),LOC101736863(LOC101736863),LOC101737464(LOC101737464),LOC101738505(LOC101738505),LOC101738964(LOC101738964),LOC101740365(LOC101740365),LOC101741679(LOC101741679),LOC101744254(LOC101744254),LOC101744322(LOC10174…	LOC101743250(LOC101743250),Tret1(Tret1)
BP	GO:1903037	regulation of leukocyte cell-cell adhesion	17	7	24	83	0.00271175	0.190913	LOC100862757(LOC100862757),LOC101735754(LOC101735754),LOC101736248(LOC101736248),LOC101736863(LOC101736863),LOC101739428(LOC101739428),LOC101740254(LOC101740254),LOC101740685(LOC101740685),LOC101741679(LOC101741679),LOC101745874(LOC101745874),LOC101746320(LOC101746320),LOC101747111(LOC101747111),LOC119630800(LOC119630800),LOC692674(LOC692674),LOC692855(LOC692855),Myb(Myb),NOS1(NOS1),NOS2(NOS2)	Hsp90(Hsp90),LOC101737408(LOC101737408),LOC101739261(LOC101739261),LOC101740476(LOC101740476),LOC101745606(LOC101745606),LOC101746113(LOC101746113),LOC101746590(LOC101746590)
BP	GO:0008645	hexose transmembrane transport	19	3	22	74	0.00274167	0.190913	LOC100101223(LOC100101223),LOC100526764(LOC100526764),LOC101735713(LOC101735713),LOC101735847(LOC101735847),LOC101735980(LOC101735980),LOC101736365(LOC101736365),LOC101736735(LOC101736735),LOC101736863(LOC101736863),LOC101737464(LOC101737464),LOC101738505(LOC101738505),LOC101738964(LOC101738964),LOC101740365(LOC101740365),LOC101741679(LOC101741679),LOC101744254(LOC101744254),LOC101744322(LOC10174…	LOC101743250(LOC101743250),LOC101743601(LOC101743601),Tret1(Tret1)
BP	GO:0019217	regulation of fatty acid metabolic process	14	8	22	74	0.00274167	0.190913	EcR(EcR),Gk(Gk),GSTz2(GSTz2),LOC100101223(LOC100101223),LOC101735478(LOC101735478),LOC101735553(LOC101735553),LOC101744333(LOC101744333),LOC119629236(LOC119629236),Pdk(Pdk),UGT013830(UGT013830),UGT10289B(UGT10289B),UGT40A1(UGT40A1),UGT41A2(UGT41A2),UGT46A2(UGT46A2)	LOC100862822(LOC100862822),LOC101735542(LOC101735542),LOC101738882(LOC101738882),LOC101739671(LOC101739671),LOC101742497(LOC101742497),LOC101743601(LOC101743601),UGT33D3(UGT33D3),UGT41A3(UGT41A3)
BP	GO:1903010	regulation of bone development	9	1	10	24	0.00280157	0.193606	Cpr(Cpr),LOC101738553(LOC101738553),LOC101739053(LOC101739053),LOC101739835(LOC101739835),LOC101741915(LOC101741915),LOC101744857(LOC101744857),LOC101745869(LOC101745869),LOC119630800(LOC119630800),LOC692674(LOC692674)	LOC101738587(LOC101738587)
BP	GO:2000377	regulation of reactive oxygen species metabolic process	17	11	28	102	0.00292705	0.200756	InR(InR),LOC101735478(LOC101735478),LOC101740832(LOC101740832),LOC101741679(LOC101741679),LOC101741938(LOC101741938),LOC101742423(LOC101742423),LOC101742509(LOC101742509),LOC101743731(LOC101743731),LOC101744254(LOC101744254),LOC101744960(LOC101744960),LOC101746320(LOC101746320),LOC101746817(LOC101746817),LOC119630683(LOC119630683),Pdk(Pdk),Sirt2(Sirt2),Xdh1(Xdh1),Xdh2(Xdh2)	Hsp20.1(Hsp20.1),Hsp23.7(Hsp23.7),Hsp90(Hsp90),LOC101735833(LOC101735833),LOC101740932(LOC101740932),LOC101741654(LOC101741654),LOC101745277(LOC101745277),LOC101745551(LOC101745551),LOC101746590(LOC101746590),LOC101747227(LOC101747227),Sps1(Sps1)
BP	GO:0009312	oligosaccharide biosynthetic process	4	4	8	17	0.00299186	0.202161	LOC100526764(LOC100526764),LOC101737726(LOC101737726),LOC101738869(LOC101738869),LOC101741435(LOC101741435)	LOC101735613(LOC101735613),LOC101744145(LOC101744145),LOC692905(LOC692905),LOC732915(LOC732915)
BP	GO:0071354	cellular response to interleukin-6	8	0	8	17	0.00299186	0.202161	LOC101736863(LOC101736863),LOC101737547(LOC101737547),LOC101737738(LOC101737738),LOC101746155(LOC101746155),LOC101746320(LOC101746320),LOC101746565(LOC101746565),LOC101746706(LOC101746706),Myb(Myb)	-
BP	GO:0046949	fatty-acyl-CoA biosynthetic process	9	5	14	40	0.00309724	0.204976	DESAT4(DESAT4),LOC101735849(LOC101735849),LOC101740518(LOC101740518),LOC101740569(LOC101740569),LOC101741176(LOC101741176),LOC101744210(LOC101744210),LOC101746546(LOC101746546),LOC110385370(LOC110385370),LOC692831(LOC692831)	LOC101738882(LOC101738882),LOC101739671(LOC101739671),LOC101739690(LOC101739690),LOC101747180(LOC101747180),LOC732939(LOC732939)
BP	GO:0061515	myeloid cell development	11	3	14	40	0.00309724	0.204976	LOC101736863(LOC101736863),LOC101737806(LOC101737806),LOC101738553(LOC101738553),LOC101738597(LOC101738597),LOC101739053(LOC101739053),LOC101739835(LOC101739835),LOC101741355(LOC101741355),LOC101741915(LOC101741915),LOC101744857(LOC101744857),LOC101746416(LOC101746416),LOC692769(LOC692769)	LOC101738587(LOC101738587),LOC101743856(LOC101743856),LOC101744944(LOC101744944)
BP	GO:0071378	cellular response to growth hormone stimulus	9	3	12	32	0.00314094	0.204976	LOC101746320(LOC101746320),LOC119629236(LOC119629236),LOC119630846(LOC119630846),SOCS2-12(SOCS2-12),UGT013830(UGT013830),UGT10289B(UGT10289B),UGT40A1(UGT40A1),UGT41A2(UGT41A2),UGT46A2(UGT46A2)	LOC100862822(LOC100862822),UGT33D3(UGT33D3),UGT41A3(UGT41A3)
BP	GO:0009072	aromatic amino acid family metabolic process	6	7	13	36	0.00315341	0.204976	GSTz2(GSTz2),Kmo(Kmo),LOC101745043(LOC101745043),LOC101747176(LOC101747176),Xdh1(Xdh1),Xdh2(Xdh2)	LOC101741137(LOC101741137),LOC101741567(LOC101741567),LOC101742526(LOC101742526),LOC101742744(LOC101742744),LOC101745191(LOC101745191),LOC692675(LOC692675),PPO2(PPO2)
BP	GO:0007442	hindgut morphogenesis	12	8	20	66	0.00328308	0.204976	EcR(EcR),LOC101735844(LOC101735844),LOC101736914(LOC101736914),LOC101737080(LOC101737080),LOC101737427(LOC101737427),LOC101741679(LOC101741679),LOC101742693(LOC101742693),LOC101745869(LOC101745869),LOC101746320(LOC101746320),LOC119630800(LOC119630800),LOC692674(LOC692674),SGF1(SGF1)	LOC101736620(LOC101736620),LOC101742798(LOC101742798),LOC101743222(LOC101743222),LOC101743853(LOC101743853),LOC101745606(LOC101745606),LOC101746171(LOC101746171),LOC119630835(LOC119630835),SPARC(SPARC)
MF	GO:0005504	fatty acid binding	10	6	16	47	0.00329187	0.122059	LOC100862791(LOC100862791),LOC101742423(LOC101742423),LOC101744100(LOC101744100),LOC101744386(LOC101744386),LOC119629236(LOC119629236),UGT013830(UGT013830),UGT10289B(UGT10289B),UGT40A1(UGT40A1),UGT41A2(UGT41A2),UGT46A2(UGT46A2)	LOC100862822(LOC100862822),LOC101735662(LOC101735662),LOC101742497(LOC101742497),LOC101743601(LOC101743601),UGT33D3(UGT33D3),UGT41A3(UGT41A3)
BP	GO:0006575	cellular modified amino acid metabolic process	19	9	28	103	0.00340912	0.204976	Cpr(Cpr),GSTd2(GSTd2),GSTe1(GSTe1),GSTz2(GSTz2),LOC101735925(LOC101735925),LOC101736547(LOC101736547),LOC101737612(LOC101737612),LOC101739524(LOC101739524),LOC101740685(LOC101740685),LOC101742434(LOC101742434),LOC101742645(LOC101742645),LOC101743453(LOC101743453),LOC101745715(LOC101745715),LOC101746913(LOC101746913),LOC101747054(LOC101747054),LOC110385885(LOC110385885),LOC119628323(LOC119628323),…	GSTd1(GSTd1),GSTd3(GSTd3),GSTe3(GSTe3),GSTe5(GSTe5),GSTe6(GSTe6),LOC100862776(LOC100862776),LOC101741567(LOC101741567),LOC101747227(LOC101747227),LOC119628628(LOC119628628)
MF	GO:0015171	amino acid transmembrane transporter activity	15	5	20	64	0.00341995	0.122059	+nsd-2(+nsd-2),EAAT-2(EAAT-2),LOC101735387(LOC101735387),LOC101736463(LOC101736463),LOC101738757(LOC101738757),LOC101739236(LOC101739236),LOC101739980(LOC101739980),LOC101744593(LOC101744593),LOC101744744(LOC101744744),LOC101745674(LOC101745674),LOC101745781(LOC101745781),LOC101745823(LOC101745823),LOC101745963(LOC101745963),LOC101746014(LOC101746014),LOC105841453(LOC105841453)	LOC101735503(LOC101735503),LOC101744036(LOC101744036),LOC101744951(LOC101744951),LOC101745734(LOC101745734),LOC101747227(LOC101747227)
BP	GO:0042221	response to chemical	281	181	462	2569	0.00342962	0.204976	+nsd-2(+nsd-2),AGPAT2(AGPAT2),aif(aif),Alg-2(Alg-2),Alpm(Alpm),Alps(Alps),ask1(ask1),Casp-4(Casp-4),Cat(Cat),Cpr(Cpr),Cycb(Cycb),Cyp332a1(Cyp332a1),DESAT4(DESAT4),dimm(dimm),EcR(EcR),Ftz-f1(Ftz-f1),Gk(Gk),Glob1(Glob1),Gr9(Gr9),GSTd2(GSTd2),GSTz2(GSTz2),Hlh54f(Hlh54f),InR(InR),Kmo(Kmo),Lgr(Lgr),LOC100101209(LOC100101209),LOC100101210(LOC100101210),LOC100101223(LOC100101223),LOC100526764(LOC1005267…	abcb(abcb),BGRP1(BGRP1),Br-c(Br-c),CRF-DH(CRF-DH),Crt(Crt),Cyce(Cyce),ERp57(ERp57),Fkbp13(Fkbp13),Gcy(Gcy),GSTd3(GSTd3),Hmgc(Hmgc),Hsp20.1(Hsp20.1),Hsp23.7(Hsp23.7),HSP70(HSP70),Hsp90(Hsp90),LOC100862822(LOC100862822),LOC101735450(LOC101735450),LOC101735454(LOC101735454),LOC101735503(LOC101735503),LOC101735518(LOC101735518),LOC101735542(LOC101735542),LOC101735683(LOC101735683),LOC101735833(LOC101…
MF	GO:0003958	NADPH-hemoprotein reductase activity	4	0	4	5	0.00354277	0.122059	Cpr(Cpr),LOC101738678(LOC101738678),NOS1(NOS1),NOS2(NOS2)	-
MF	GO:0016848	carbon-halide lyase activity	2	2	4	5	0.00354277	0.122059	GSTd2(GSTd2),LOC119628323(LOC119628323)	GSTd3(GSTd3),LOC119628628(LOC119628628)
MF	GO:0018833	DDT-dehydrochlorinase activity	2	2	4	5	0.00354277	0.122059	GSTd2(GSTd2),LOC119628323(LOC119628323)	GSTd3(GSTd3),LOC119628628(LOC119628628)
BP	GO:0046349	amino sugar biosynthetic process	2	5	7	14	0.00360058	0.204976	htra2(htra2),LOC101740832(LOC101740832)	LOC101743243(LOC101743243),LOC101743496(LOC101743496),LOC101743806(LOC101743806),LOC101744621(LOC101744621),LOC692816(LOC692816)
BP	GO:0006711	estrogen catabolic process	6	3	9	21	0.00361775	0.204976	LOC119629236(LOC119629236),UGT013830(UGT013830),UGT10289B(UGT10289B),UGT40A1(UGT40A1),UGT41A2(UGT41A2),UGT46A2(UGT46A2)	LOC100862822(LOC100862822),UGT33D3(UGT33D3),UGT41A3(UGT41A3)
BP	GO:0006789	bilirubin conjugation	6	3	9	21	0.00361775	0.204976	LOC119629236(LOC119629236),UGT013830(UGT013830),UGT10289B(UGT10289B),UGT40A1(UGT40A1),UGT41A2(UGT41A2),UGT46A2(UGT46A2)	LOC100862822(LOC100862822),UGT33D3(UGT33D3),UGT41A3(UGT41A3)
BP	GO:0009698	phenylpropanoid metabolic process	6	3	9	21	0.00361775	0.204976	LOC119629236(LOC119629236),UGT013830(UGT013830),UGT10289B(UGT10289B),UGT40A1(UGT40A1),UGT41A2(UGT41A2),UGT46A2(UGT46A2)	LOC100862822(LOC100862822),UGT33D3(UGT33D3),UGT41A3(UGT41A3)
BP	GO:0009804	coumarin metabolic process	6	3	9	21	0.00361775	0.204976	LOC119629236(LOC119629236),UGT013830(UGT013830),UGT10289B(UGT10289B),UGT40A1(UGT40A1),UGT41A2(UGT41A2),UGT46A2(UGT46A2)	LOC100862822(LOC100862822),UGT33D3(UGT33D3),UGT41A3(UGT41A3)
BP	GO:0018879	biphenyl metabolic process	6	3	9	21	0.00361775	0.204976	LOC119629236(LOC119629236),UGT013830(UGT013830),UGT10289B(UGT10289B),UGT40A1(UGT40A1),UGT41A2(UGT41A2),UGT46A2(UGT46A2)	LOC100862822(LOC100862822),UGT33D3(UGT33D3),UGT41A3(UGT41A3)
BP	GO:0019934	cGMP-mediated signaling	7	2	9	21	0.00361775	0.204976	LOC101740153(LOC101740153),LOC101740270(LOC101740270),LOC101742423(LOC101742423),LOC101746180(LOC101746180),LOC110386620(LOC110386620),NOS1(NOS1),NOS2(NOS2)	Gcy(Gcy),LOC101745811(LOC101745811)
BP	GO:0046226	coumarin catabolic process	6	3	9	21	0.00361775	0.204976	LOC119629236(LOC119629236),UGT013830(UGT013830),UGT10289B(UGT10289B),UGT40A1(UGT40A1),UGT41A2(UGT41A2),UGT46A2(UGT46A2)	LOC100862822(LOC100862822),UGT33D3(UGT33D3),UGT41A3(UGT41A3)
BP	GO:0046271	phenylpropanoid catabolic process	6	3	9	21	0.00361775	0.204976	LOC119629236(LOC119629236),UGT013830(UGT013830),UGT10289B(UGT10289B),UGT40A1(UGT40A1),UGT41A2(UGT41A2),UGT46A2(UGT46A2)	LOC100862822(LOC100862822),UGT33D3(UGT33D3),UGT41A3(UGT41A3)
BP	GO:0051552	flavone metabolic process	6	3	9	21	0.00361775	0.204976	LOC119629236(LOC119629236),UGT013830(UGT013830),UGT10289B(UGT10289B),UGT40A1(UGT40A1),UGT41A2(UGT41A2),UGT46A2(UGT46A2)	LOC100862822(LOC100862822),UGT33D3(UGT33D3),UGT41A3(UGT41A3)
BP	GO:0052695	cellular glucuronidation	6	3	9	21	0.00361775	0.204976	LOC119629236(LOC119629236),UGT013830(UGT013830),UGT10289B(UGT10289B),UGT40A1(UGT40A1),UGT41A2(UGT41A2),UGT46A2(UGT46A2)	LOC100862822(LOC100862822),UGT33D3(UGT33D3),UGT41A3(UGT41A3)
BP	GO:0052696	flavonoid glucuronidation	6	3	9	21	0.00361775	0.204976	LOC119629236(LOC119629236),UGT013830(UGT013830),UGT10289B(UGT10289B),UGT40A1(UGT40A1),UGT41A2(UGT41A2),UGT46A2(UGT46A2)	LOC100862822(LOC100862822),UGT33D3(UGT33D3),UGT41A3(UGT41A3)
BP	GO:0052697	xenobiotic glucuronidation	6	3	9	21	0.00361775	0.204976	LOC119629236(LOC119629236),UGT013830(UGT013830),UGT10289B(UGT10289B),UGT40A1(UGT40A1),UGT41A2(UGT41A2),UGT46A2(UGT46A2)	LOC100862822(LOC100862822),UGT33D3(UGT33D3),UGT41A3(UGT41A3)
BP	GO:0070980	biphenyl catabolic process	6	3	9	21	0.00361775	0.204976	LOC119629236(LOC119629236),UGT013830(UGT013830),UGT10289B(UGT10289B),UGT40A1(UGT40A1),UGT41A2(UGT41A2),UGT46A2(UGT46A2)	LOC100862822(LOC100862822),UGT33D3(UGT33D3),UGT41A3(UGT41A3)
BP	GO:0097254	renal tubular secretion	6	3	9	21	0.00361775	0.204976	LOC101735703(LOC101735703),LOC101738222(LOC101738222),LOC101744522(LOC101744522),LOC101745137(LOC101745137),LOC101746565(LOC101746565),LOC101746706(LOC101746706)	Gcy(Gcy),LOC101741568(LOC101741568),NGR-A24(NGR-A24)
BP	GO:1904223	regulation of glucuronosyltransferase activity	6	3	9	21	0.00361775	0.204976	LOC119629236(LOC119629236),UGT013830(UGT013830),UGT10289B(UGT10289B),UGT40A1(UGT40A1),UGT41A2(UGT41A2),UGT46A2(UGT46A2)	LOC100862822(LOC100862822),UGT33D3(UGT33D3),UGT41A3(UGT41A3)
BP	GO:1904224	negative regulation of glucuronosyltransferase activity	6	3	9	21	0.00361775	0.204976	LOC119629236(LOC119629236),UGT013830(UGT013830),UGT10289B(UGT10289B),UGT40A1(UGT40A1),UGT41A2(UGT41A2),UGT46A2(UGT46A2)	LOC100862822(LOC100862822),UGT33D3(UGT33D3),UGT41A3(UGT41A3)
BP	GO:2001029	regulation of cellular glucuronidation	6	3	9	21	0.00361775	0.204976	LOC119629236(LOC119629236),UGT013830(UGT013830),UGT10289B(UGT10289B),UGT40A1(UGT40A1),UGT41A2(UGT41A2),UGT46A2(UGT46A2)	LOC100862822(LOC100862822),UGT33D3(UGT33D3),UGT41A3(UGT41A3)
BP	GO:2001030	negative regulation of cellular glucuronidation	6	3	9	21	0.00361775	0.204976	LOC119629236(LOC119629236),UGT013830(UGT013830),UGT10289B(UGT10289B),UGT40A1(UGT40A1),UGT41A2(UGT41A2),UGT46A2(UGT46A2)	LOC100862822(LOC100862822),UGT33D3(UGT33D3),UGT41A3(UGT41A3)
BP	GO:0042445	hormone metabolic process	32	15	47	197	0.00364535	0.205265	ae41(ae41),Cbp(Cbp),cce-7(cce-7),Cpr(Cpr),Cyp332a1(Cyp332a1),DESAT4(DESAT4),Ftz-f1(Ftz-f1),Lgr(Lgr),LOC101735844(LOC101735844),LOC101736863(LOC101736863),LOC101737547(LOC101737547),LOC101741176(LOC101741176),LOC101742149(LOC101742149),LOC101742887(LOC101742887),LOC101743190(LOC101743190),LOC101743453(LOC101743453),LOC101744069(LOC101744069),LOC101744100(LOC101744100),LOC101744117(LOC101744117),LO…	Cyp18a1(Cyp18a1),Cyp306a1(Cyp306a1),GSTe3(GSTe3),LOC100037428(LOC100037428),LOC100862822(LOC100862822),LOC101739624(LOC101739624),LOC101741114(LOC101741114),LOC101741567(LOC101741567),LOC101741624(LOC101741624),LOC101743662(LOC101743662),LOC101746272(LOC101746272),P450(P450),serpin-1(serpin-1),UGT33D3(UGT33D3),UGT41A3(UGT41A3)
MF	GO:0003824	catalytic activity	337	286	623	3424	0.00377818	0.127758	6pgl(6pgl),Acade(Acade),ae25(ae25),ae41(ae41),AGPAT2(AGPAT2),aif(aif),Alg-2(Alg-2),Alpm(Alpm),Alps(Alps),ask1(ask1),Bcp(Bcp),BLOS2(BLOS2),Casp-4(Casp-4),Cat(Cat),cce-7(cce-7),Cpr(Cpr),Cyp332a1(Cyp332a1),Cyp9a19(Cyp9a19),Cyp9a20(Cyp9a20),DESAT4(DESAT4),Dohh(Dohh),Fps(Fps),Gk(Gk),GlcNAcase3(GlcNAcase3),Glob1(Glob1),Gogat(Gogat),GSTd2(GSTd2),GSTe1(GSTe1),GSTz2(GSTz2),Hop(Hop),htra2(htra2),Hyi(Hyi),i…	abcb(abcb),AK(AK),Amy(Amy),Apn1(Apn1),BAEE(BAEE),CCE-un1(CCE-un1),Cyce(Cyce),Cyp18a1(Cyp18a1),Cyp306a1(Cyp306a1),ERp57(ERp57),Fkbp13(Fkbp13),Gal(Gal),Gcy(Gcy),GlcNAcase1(GlcNAcase1),GSTd1(GSTd1),GSTd3(GSTd3),GSTe3(GSTe3),GSTe5(GSTe5),GSTe6(GSTe6),Hel(Hel),Hmgc(Hmgc),HPO(HPO),HSP70(HSP70),Hsp90(Hsp90),Jhdk(Jhdk),LOC100101194(LOC100101194),LOC100329149(LOC100329149),LOC100862776(LOC100862776),LOC10…
BP	GO:0030316	osteoclast differentiation	12	3	15	45	0.00382548	0.214086	Lgr(Lgr),LOC100862757(LOC100862757),LOC101738553(LOC101738553),LOC101739053(LOC101739053),LOC101739835(LOC101739835),LOC101741915(LOC101741915),LOC101742102(LOC101742102),LOC101742160(LOC101742160),LOC101744857(LOC101744857),LOC101746155(LOC101746155),LOC101746416(LOC101746416),NGR-B4(NGR-B4)	LOC101738587(LOC101738587),LOC101741568(LOC101741568),LOC101743856(LOC101743856)
BP	GO:0035337	fatty-acyl-CoA metabolic process	10	8	18	58	0.00388676	0.21555	DESAT4(DESAT4),LOC101735849(LOC101735849),LOC101738716(LOC101738716),LOC101740518(LOC101740518),LOC101740569(LOC101740569),LOC101741176(LOC101741176),LOC101744210(LOC101744210),LOC101746546(LOC101746546),LOC110385370(LOC110385370),LOC692831(LOC692831)	LOC101735542(LOC101735542),LOC101738882(LOC101738882),LOC101739671(LOC101739671),LOC101739690(LOC101739690),LOC101741449(LOC101741449),LOC101742497(LOC101742497),LOC101747180(LOC101747180),LOC732939(LOC732939)
BP	GO:0015749	monosaccharide transmembrane transport	19	3	22	76	0.00393948	0.21555	LOC100101223(LOC100101223),LOC100526764(LOC100526764),LOC101735713(LOC101735713),LOC101735847(LOC101735847),LOC101735980(LOC101735980),LOC101736365(LOC101736365),LOC101736735(LOC101736735),LOC101736863(LOC101736863),LOC101737464(LOC101737464),LOC101738505(LOC101738505),LOC101738964(LOC101738964),LOC101740365(LOC101740365),LOC101741679(LOC101741679),LOC101744254(LOC101744254),LOC101744322(LOC10174…	LOC101743250(LOC101743250),LOC101743601(LOC101743601),Tret1(Tret1)
BP	GO:1901137	carbohydrate derivative biosynthetic process	52	53	105	506	0.00398234	0.21555	DESAT4(DESAT4),Gk(Gk),GlcNAcase3(GlcNAcase3),GSTz2(GSTz2),htra2(htra2),LOC100526764(LOC100526764),LOC101735679(LOC101735679),LOC101735844(LOC101735844),LOC101735849(LOC101735849),LOC101736565(LOC101736565),LOC101736624(LOC101736624),LOC101736967(LOC101736967),LOC101737125(LOC101737125),LOC101737726(LOC101737726),LOC101737839(LOC101737839),LOC101738869(LOC101738869),LOC101739615(LOC101739615),LOC1…	Gcy(Gcy),LOC101735613(LOC101735613),LOC101735656(LOC101735656),LOC101735837(LOC101735837),LOC101736038(LOC101736038),LOC101736088(LOC101736088),LOC101736101(LOC101736101),LOC101736474(LOC101736474),LOC101737095(LOC101737095),LOC101737303(LOC101737303),LOC101737532(LOC101737532),LOC101737808(LOC101737808),LOC101738415(LOC101738415),LOC101738852(LOC101738852),LOC101738882(LOC101738882),LOC101739565…
BP	GO:0008210	estrogen metabolic process	7	3	10	25	0.0039962	0.21555	LOC101743190(LOC101743190),LOC119629236(LOC119629236),UGT013830(UGT013830),UGT10289B(UGT10289B),UGT40A1(UGT40A1),UGT41A2(UGT41A2),UGT46A2(UGT46A2)	LOC100862822(LOC100862822),UGT33D3(UGT33D3),UGT41A3(UGT41A3)
BP	GO:0010040	response to iron(II) ion	9	1	10	25	0.0039962	0.21555	LOC101736497(LOC101736497),LOC101736636(LOC101736636),LOC101738689(LOC101738689),LOC101740965(LOC101740965),LOC101741105(LOC101741105),LOC101742223(LOC101742223),LOC101746960(LOC101746960),LOC101747172(LOC101747172),LOC692627(LOC692627)	LOC101736379(LOC101736379)
BP	GO:0009725	response to hormone	101	51	152	767	0.00403902	0.21555	aif(aif),Cat(Cat),Cpr(Cpr),Cycb(Cycb),EcR(EcR),Ftz-f1(Ftz-f1),Hlh54f(Hlh54f),InR(InR),Lgr(Lgr),LOC100101210(LOC100101210),LOC100101223(LOC100101223),LOC100526764(LOC100526764),LOC100533205(LOC100533205),LOC101735478(LOC101735478),LOC101735780(LOC101735780),LOC101735990(LOC101735990),LOC101736112(LOC101736112),LOC101736497(LOC101736497),LOC101736547(LOC101736547),LOC101736636(LOC101736636),LOC1017…	Br-c(Br-c),CRF-DH(CRF-DH),Crt(Crt),Cyce(Cyce),ERp57(ERp57),Hsp20.1(Hsp20.1),Hsp23.7(Hsp23.7),Hsp90(Hsp90),LOC100862822(LOC100862822),LOC101735450(LOC101735450),LOC101735683(LOC101735683),LOC101736113(LOC101736113),LOC101736379(LOC101736379),LOC101736520(LOC101736520),LOC101737557(LOC101737557),LOC101737803(LOC101737803),LOC101738795(LOC101738795),LOC101738852(LOC101738852),LOC101739247(LOC1017392…
BP	GO:0009101	glycoprotein biosynthetic process	12	34	46	193	0.00407793	0.21555	LOC101736967(LOC101736967),LOC101737726(LOC101737726),LOC101738869(LOC101738869),LOC101740832(LOC101740832),LOC101741167(LOC101741167),LOC101742149(LOC101742149),LOC101743027(LOC101743027),LOC101743371(LOC101743371),LOC101744219(LOC101744219),LOC101745161(LOC101745161),LOC101746320(LOC101746320),LOC119629781(LOC119629781)	LOC101735613(LOC101735613),LOC101736038(LOC101736038),LOC101736088(LOC101736088),LOC101736101(LOC101736101),LOC101737095(LOC101737095),LOC101737303(LOC101737303),LOC101737532(LOC101737532),LOC101737808(LOC101737808),LOC101738415(LOC101738415),LOC101739670(LOC101739670),LOC101740028(LOC101740028),LOC101740142(LOC101740142),LOC101740272(LOC101740272),LOC101740455(LOC101740455),LOC101740507(LOC10174…
MF	GO:0050661	NADP binding	9	2	11	28	0.00408476	0.135614	Cat(Cat),Cpr(Cpr),LOC100101177(LOC100101177),LOC101743275(LOC101743275),LOC101744641(LOC101744641),LOC101746518(LOC101746518),LOC110385370(LOC110385370),NOS1(NOS1),NOS2(NOS2)	LOC101735837(LOC101735837),LOC101742526(LOC101742526)
BP	GO:0006048	UDP-N-acetylglucosamine biosynthetic process	2	3	5	8	0.00416791	0.21555	htra2(htra2),LOC101740832(LOC101740832)	LOC101743243(LOC101743243),LOC101743496(LOC101743496),LOC692816(LOC692816)
BP	GO:0035384	thioester biosynthetic process	12	5	17	54	0.00420431	0.21555	DESAT4(DESAT4),GSTz2(GSTz2),LOC101735849(LOC101735849),LOC101740518(LOC101740518),LOC101740569(LOC101740569),LOC101741176(LOC101741176),LOC101744210(LOC101744210),LOC101746546(LOC101746546),LOC101746722(LOC101746722),LOC110385370(LOC110385370),LOC692831(LOC692831),Pdk(Pdk)	LOC101738882(LOC101738882),LOC101739671(LOC101739671),LOC101739690(LOC101739690),LOC101747180(LOC101747180),LOC732939(LOC732939)
BP	GO:0071616	acyl-CoA biosynthetic process	12	5	17	54	0.00420431	0.21555	DESAT4(DESAT4),GSTz2(GSTz2),LOC101735849(LOC101735849),LOC101740518(LOC101740518),LOC101740569(LOC101740569),LOC101741176(LOC101741176),LOC101744210(LOC101744210),LOC101746546(LOC101746546),LOC101746722(LOC101746722),LOC110385370(LOC110385370),LOC692831(LOC692831),Pdk(Pdk)	LOC101738882(LOC101738882),LOC101739671(LOC101739671),LOC101739690(LOC101739690),LOC101747180(LOC101747180),LOC732939(LOC732939)
BP	GO:0044272	sulfur compound biosynthetic process	18	12	30	114	0.00421428	0.21555	DESAT4(DESAT4),GSTz2(GSTz2),LOC101735849(LOC101735849),LOC101736565(LOC101736565),LOC101740518(LOC101740518),LOC101740569(LOC101740569),LOC101741176(LOC101741176),LOC101744210(LOC101744210),LOC101744708(LOC101744708),LOC101745161(LOC101745161),LOC101746546(LOC101746546),LOC101746722(LOC101746722),LOC101747037(LOC101747037),LOC110385370(LOC110385370),LOC110385885(LOC110385885),LOC692801(LOC692801)…	LOC101737545(LOC101737545),LOC101738882(LOC101738882),LOC101739565(LOC101739565),LOC101739671(LOC101739671),LOC101739690(LOC101739690),LOC101740028(LOC101740028),LOC101740272(LOC101740272),LOC101740507(LOC101740507),LOC101741187(LOC101741187),LOC101742616(LOC101742616),LOC101747180(LOC101747180),LOC732939(LOC732939)
BP	GO:0003100	regulation of systemic arterial blood pressure by endothelin	3	0	3	3	0.00433694	0.21555	LOC101742887(LOC101742887),NOS1(NOS1),NOS2(NOS2)	-
BP	GO:0006530	asparagine catabolic process	3	0	3	3	0.00433694	0.21555	LOC101739993(LOC101739993),LOC101740385(LOC101740385),LOC101740826(LOC101740826)	-
BP	GO:0015790	UDP-xylose transmembrane transport	0	3	3	3	0.00433694	0.21555	-	LOC101740028(LOC101740028),LOC101743986(LOC101743986),LOC101745518(LOC101745518)
BP	GO:0019441	tryptophan catabolic process to kynurenine	1	2	3	3	0.00433694	0.21555	LOC101745043(LOC101745043)	LOC101741137(LOC101741137),LOC101745191(LOC101745191)
BP	GO:0021501	prechordal plate formation	2	1	3	3	0.00433694	0.21555	LOC101740372(LOC101740372),Ptx1(Ptx1)	LOC101738257(LOC101738257)
BP	GO:0040005	chitin-based cuticle attachment to epithelium	3	0	3	3	0.00433694	0.21555	LOC101735576(LOC101735576),LOC101742065(LOC101742065),LOC692894(LOC692894)	-
BP	GO:0071332	cellular response to fructose stimulus	2	1	3	3	0.00433694	0.21555	Gr9(Gr9),LOC101744708(LOC101744708)	LOC733130(LOC733130)
BP	GO:1904478	regulation of intestinal absorption	1	2	3	3	0.00433694	0.21555	LOC101735894(LOC101735894)	LOC101742497(LOC101742497),LOC101747124(LOC101747124)
BP	GO:1904729	regulation of intestinal lipid absorption	1	2	3	3	0.00433694	0.21555	LOC101735894(LOC101735894)	LOC101742497(LOC101742497),LOC101747124(LOC101747124)
BP	GO:1904659	glucose transmembrane transport	18	3	21	72	0.00434786	0.21555	LOC100101223(LOC100101223),LOC100526764(LOC100526764),LOC101735713(LOC101735713),LOC101735847(LOC101735847),LOC101735980(LOC101735980),LOC101736365(LOC101736365),LOC101736735(LOC101736735),LOC101736863(LOC101736863),LOC101737464(LOC101737464),LOC101738505(LOC101738505),LOC101738964(LOC101738964),LOC101740365(LOC101740365),LOC101741679(LOC101741679),LOC101744254(LOC101744254),LOC101744322(LOC10174…	LOC101743250(LOC101743250),LOC101743601(LOC101743601),Tret1(Tret1)
BP	GO:0048514	blood vessel morphogenesis	50	14	64	287	0.0044232	0.218099	Alg-2(Alg-2),Hlh54f(Hlh54f),LOC100101223(LOC100101223),LOC101735478(LOC101735478),LOC101735590(LOC101735590),LOC101735990(LOC101735990),LOC101736248(LOC101736248),LOC101736543(LOC101736543),LOC101736967(LOC101736967),LOC101737220(LOC101737220),LOC101737427(LOC101737427),LOC101737806(LOC101737806),LOC101738933(LOC101738933),LOC101739053(LOC101739053),LOC101739524(LOC101739524),LOC101739841(LOC1017…	Gcy(Gcy),Hsp20.1(Hsp20.1),Hsp23.7(Hsp23.7),LOC101736620(LOC101736620),LOC101738415(LOC101738415),LOC101739226(LOC101739226),LOC101741760(LOC101741760),LOC101741764(LOC101741764),LOC101745277(LOC101745277),LOC101745606(LOC101745606),LOC101746376(LOC101746376),LOC101746590(LOC101746590),Scr(Scr),SPARC(SPARC)
BP	GO:0006631	fatty acid metabolic process	45	22	67	303	0.00449167	0.220285	Acade(Acade),ae41(ae41),Cpr(Cpr),DESAT4(DESAT4),EcR(EcR),Gk(Gk),Glob1(Glob1),GSTz2(GSTz2),LOC100101223(LOC100101223),LOC101735439(LOC101735439),LOC101735478(LOC101735478),LOC101735553(LOC101735553),LOC101735849(LOC101735849),LOC101736543(LOC101736543),LOC101737458(LOC101737458),LOC101740254(LOC101740254),LOC101740518(LOC101740518),LOC101740569(LOC101740569),LOC101741176(LOC101741176),LOC101741615…	LOC100862822(LOC100862822),LOC101735542(LOC101735542),LOC101735662(LOC101735662),LOC101736038(LOC101736038),LOC101736113(LOC101736113),LOC101737532(LOC101737532),LOC101737803(LOC101737803),LOC101737808(LOC101737808),LOC101738740(LOC101738740),LOC101738882(LOC101738882),LOC101739671(LOC101739671),LOC101739690(LOC101739690),LOC101742497(LOC101742497),LOC101743601(LOC101743601),LOC101743734(LOC10174…
BP	GO:0051384	response to glucocorticoid	19	15	34	134	0.00454175	0.220655	LOC100526764(LOC100526764),LOC101742737(LOC101742737),LOC101742917(LOC101742917),LOC101743146(LOC101743146),LOC101744910(LOC101744910),LOC101746320(LOC101746320),LOC101746565(LOC101746565),LOC101746706(LOC101746706),LOC101747037(LOC101747037),LOC119629236(LOC119629236),LOC692643(LOC692643),NGR-B4(NGR-B4),NOS1(NOS1),NOS2(NOS2),UGT013830(UGT013830),UGT10289B(UGT10289B),UGT40A1(UGT40A1),UGT41A2(UGT4…	Cyce(Cyce),LOC100862822(LOC100862822),LOC101739671(LOC101739671),LOC101741624(LOC101741624),LOC101741760(LOC101741760),LOC101743601(LOC101743601),LOC101743734(LOC101743734),LOC101744944(LOC101744944),LOC733130(LOC733130),NGR-A1(NGR-A1),Pcna(Pcna),SPARC(SPARC),TBPH(TBPH),UGT33D3(UGT33D3),UGT41A3(UGT41A3)
BP	GO:1901136	carbohydrate derivative catabolic process	19	16	35	139	0.00458994	0.220655	GlcNAcase3(GlcNAcase3),htra2(htra2),LOC101736080(LOC101736080),LOC101736497(LOC101736497),LOC101736636(LOC101736636),LOC101737692(LOC101737692),LOC101738689(LOC101738689),LOC101740965(LOC101740965),LOC101741105(LOC101741105),LOC101741678(LOC101741678),LOC101742223(LOC101742223),LOC101742985(LOC101742985),LOC101743965(LOC101743965),LOC101745161(LOC101745161),LOC101745938(LOC101745938),LOC101746257…	BGRP2(BGRP2),Gal(Gal),LOC100329149(LOC100329149),LOC101735545(LOC101735545),LOC101735656(LOC101735656),LOC101735686(LOC101735686),LOC101735926(LOC101735926),LOC101736379(LOC101736379),LOC101736859(LOC101736859),LOC101739350(LOC101739350),LOC101739376(LOC101739376),LOC101746025(LOC101746025),LOC101746460(LOC101746460),Mir750(Mir750),PGRP(PGRP),PGRP-S5(PGRP-S5)
BP	GO:0071692	protein localization to extracellular region	37	29	66	298	0.0045958	0.220655	Cycb(Cycb),EcR(EcR),LOC100101223(LOC100101223),LOC100526764(LOC100526764),LOC100862757(LOC100862757),LOC101736863(LOC101736863),LOC101736920(LOC101736920),LOC101738553(LOC101738553),LOC101738678(LOC101738678),LOC101739475(LOC101739475),LOC101739615(LOC101739615),LOC101739835(LOC101739835),LOC101739962(LOC101739962),LOC101740180(LOC101740180),LOC101740192(LOC101740192),LOC101740254(LOC101740254),L…	LOC101736113(LOC101736113),LOC101736558(LOC101736558),LOC101736620(LOC101736620),LOC101737359(LOC101737359),LOC101738415(LOC101738415),LOC101739317(LOC101739317),LOC101739750(LOC101739750),LOC101741568(LOC101741568),LOC101741624(LOC101741624),LOC101741760(LOC101741760),LOC101742157(LOC101742157),LOC101742497(LOC101742497),LOC101744862(LOC101744862),LOC101744944(LOC101744944),LOC101745193(LOC10174…
BP	GO:0032869	cellular response to insulin stimulus	34	10	44	184	0.00459598	0.220655	EcR(EcR),InR(InR),LOC100101223(LOC100101223),LOC100526764(LOC100526764),LOC101736112(LOC101736112),LOC101736863(LOC101736863),LOC101737267(LOC101737267),LOC101737413(LOC101737413),LOC101737427(LOC101737427),LOC101737738(LOC101737738),LOC101739790(LOC101739790),LOC101740254(LOC101740254),LOC101740832(LOC101740832),LOC101741679(LOC101741679),LOC101741915(LOC101741915),LOC101741956(LOC101741956),LOC…	LOC101736113(LOC101736113),LOC101737557(LOC101737557),LOC101738795(LOC101738795),LOC101738852(LOC101738852),LOC101739247(LOC101739247),LOC101739261(LOC101739261),LOC101739633(LOC101739633),LOC101743496(LOC101743496),LOC732915(LOC732915),LOC733130(LOC733130)
BP	GO:0009226	nucleotide-sugar biosynthetic process	2	6	8	18	0.00462378	0.220657	htra2(htra2),LOC101740832(LOC101740832)	LOC101735837(LOC101735837),LOC101740028(LOC101740028),LOC101740272(LOC101740272),LOC101743243(LOC101743243),LOC101743496(LOC101743496),LOC692816(LOC692816)
BP	GO:0002790	peptide secretion	39	30	69	314	0.0046444	0.220657	Cycb(Cycb),dimm(dimm),EcR(EcR),InR(InR),LOC100101223(LOC100101223),LOC100526764(LOC100526764),LOC100862757(LOC100862757),LOC101736863(LOC101736863),LOC101736920(LOC101736920),LOC101738678(LOC101738678),LOC101739459(LOC101739459),LOC101739475(LOC101739475),LOC101739615(LOC101739615),LOC101739835(LOC101739835),LOC101739962(LOC101739962),LOC101740180(LOC101740180),LOC101740192(LOC101740192),LOC10174…	LOC101736113(LOC101736113),LOC101736558(LOC101736558),LOC101736620(LOC101736620),LOC101737359(LOC101737359),LOC101738415(LOC101738415),LOC101739317(LOC101739317),LOC101739750(LOC101739750),LOC101741568(LOC101741568),LOC101741624(LOC101741624),LOC101741760(LOC101741760),LOC101742157(LOC101742157),LOC101742497(LOC101742497),LOC101743873(LOC101743873),LOC101744862(LOC101744862),LOC101744944(LOC10174…
MF	GO:0016787	hydrolase activity	151	142	293	1526	0.00480322	0.142848	6pgl(6pgl),ae25(ae25),ae41(ae41),Alg-2(Alg-2),Alpm(Alpm),Alps(Alps),Bcp(Bcp),Casp-4(Casp-4),Cat(Cat),cce-7(cce-7),Cpr(Cpr),GlcNAcase3(GlcNAcase3),GSTz2(GSTz2),Hop(Hop),ie2(ie2),LOC100101175(LOC100101175),LOC100101209(LOC100101209),LOC100500759(LOC100500759),LOC100862795(LOC100862795),LOC101735389(LOC101735389),LOC101735418(LOC101735418),LOC101735472(LOC101735472),LOC101735553(LOC101735553),LOC101…	abcb(abcb),Amy(Amy),Apn1(Apn1),BAEE(BAEE),CCE-un1(CCE-un1),ERp57(ERp57),Gal(Gal),GlcNAcase1(GlcNAcase1),Hel(Hel),HSP70(HSP70),Hsp90(Hsp90),Jhdk(Jhdk),LOC100101194(LOC100101194),LOC100329149(LOC100329149),LOC100862776(LOC100862776),LOC100862790(LOC100862790),LOC101735545(LOC101735545),LOC101735656(LOC101735656),LOC101735686(LOC101735686),LOC101735750(LOC101735750),LOC101735926(LOC101735926),LOC101…
BP	GO:0046466	membrane lipid catabolic process	12	3	15	46	0.00483768	0.228649	ae41(ae41),GlcNAcase3(GlcNAcase3),LOC101736497(LOC101736497),LOC101736636(LOC101736636),LOC101738689(LOC101738689),LOC101740965(LOC101740965),LOC101741105(LOC101741105),LOC101741167(LOC101741167),LOC101742223(LOC101742223),LOC101746960(LOC101746960),LOC101747172(LOC101747172),LOC692627(LOC692627)	LOC101736379(LOC101736379),LOC101744377(LOC101744377),LOC101746025(LOC101746025)
MF	GO:0005131	growth hormone receptor binding	3	0	3	3	0.00484733	0.142848	LOC101746320(LOC101746320),LOC119630846(LOC119630846),SOCS2-12(SOCS2-12)	-
MF	GO:0005464	UDP-xylose transmembrane transporter activity	0	3	3	3	0.00484733	0.142848	-	LOC101740028(LOC101740028),LOC101743986(LOC101743986),LOC101745518(LOC101745518)
MF	GO:0008269	JAK pathway signal transduction adaptor activity	3	0	3	3	0.00484733	0.142848	LOC101745173(LOC101745173),LOC119630846(LOC119630846),SOCS2-12(SOCS2-12)	-
MF	GO:0016662	oxidoreductase activity, acting on other nitrogenous compounds as donors, cytochrome as acceptor	2	1	3	3	0.00484733	0.142848	Xdh1(Xdh1),Xdh2(Xdh2)	LOC101742616(LOC101742616)
MF	GO:0050421	nitrite reductase (NO-forming) activity	2	1	3	3	0.00484733	0.142848	Xdh1(Xdh1),Xdh2(Xdh2)	LOC101742616(LOC101742616)
MF	GO:0016709	oxidoreductase activity, acting on paired donors, with incorporation or reduction of molecular oxygen, NAD(P)H as one donor, and incorporation of one atom of oxygen	3	2	5	8	0.00492849	0.142848	Kmo(Kmo),NOS1(NOS1),NOS2(NOS2)	Cyp18a1(Cyp18a1),P450(P450)
MF	GO:0061783	peptidoglycan muralytic activity	2	3	5	8	0.00492849	0.142848	LOC101738343(LOC101738343),LOC105842620(LOC105842620)	LOC101735926(LOC101735926),PGRP(PGRP),PGRP-S5(PGRP-S5)
BP	GO:0050830	defense response to Gram-positive bacterium	9	14	23	82	0.00499085	0.234673	ask1(ask1),DESAT4(DESAT4),LOC101740358(LOC101740358),LOC101741176(LOC101741176),LOC101742102(LOC101742102),LOC101742423(LOC101742423),LOC101744668(LOC101744668),LOC105842620(LOC105842620),LOC692831(LOC692831)	BGRP2(BGRP2),LOC101735926(LOC101735926),LOC101737050(LOC101737050),LOC101740932(LOC101740932),LOC101741200(LOC101741200),LOC101742744(LOC101742744),LOC101744654(LOC101744654),LOC101746316(LOC101746316),PGRP(PGRP),PGRP-S1(PGRP-S1),PGRP-S2(PGRP-S2),PGRP-S5(PGRP-S5),PPAE(PPAE),PPO2(PPO2)
BP	GO:0032024	positive regulation of insulin secretion	9	5	14	42	0.00513006	0.239982	LOC100101223(LOC100101223),LOC101736920(LOC101736920),LOC101740192(LOC101740192),LOC101744254(LOC101744254),LOC101746320(LOC101746320),LOC101746462(LOC101746462),LOC101746817(LOC101746817),LOC119630683(LOC119630683),Sirt2(Sirt2)	LOC101741760(LOC101741760),LOC101742157(LOC101742157),LOC692939(LOC692939),LOC692960(LOC692960),LOC733130(LOC733130)
MF	GO:0001972	retinoic acid binding	6	4	10	25	0.00525773	0.15001	LOC119629236(LOC119629236),UGT013830(UGT013830),UGT10289B(UGT10289B),UGT40A1(UGT40A1),UGT41A2(UGT41A2),UGT46A2(UGT46A2)	LOC100862822(LOC100862822),LOC101743601(LOC101743601),UGT33D3(UGT33D3),UGT41A3(UGT41A3)
BP	GO:0008202	steroid metabolic process	33	16	49	211	0.00533165	0.248139	ae41(ae41),Cat(Cat),Cbp(Cbp),Cpr(Cpr),Cyp332a1(Cyp332a1),DESAT4(DESAT4),Fps(Fps),Ftz-f1(Ftz-f1),Lgr(Lgr),LOC101735844(LOC101735844),LOC101737547(LOC101737547),LOC101740254(LOC101740254),LOC101741176(LOC101741176),LOC101742149(LOC101742149),LOC101742509(LOC101742509),LOC101743027(LOC101743027),LOC101743190(LOC101743190),LOC101744100(LOC101744100),LOC101744333(LOC101744333),LOC101744386(LOC10174438…	Cyp18a1(Cyp18a1),Cyp306a1(Cyp306a1),GSTe3(GSTe3),LOC100037428(LOC100037428),LOC100862822(LOC100862822),LOC101735542(LOC101735542),LOC101736038(LOC101736038),LOC101737532(LOC101737532),LOC101737808(LOC101737808),LOC101739226(LOC101739226),LOC101740142(LOC101740142),LOC101741114(LOC101741114),LOC101743662(LOC101743662),LOC119629863(LOC119629863),UGT33D3(UGT33D3),UGT41A3(UGT41A3)
BP	GO:0048646	anatomical structure formation involved in morphogenesis	117	61	178	920	0.00542358	0.251136	abd-A(abd-A),Achi(Achi),Alg-2(Alg-2),Cpr(Cpr),EcR(EcR),Hlh54f(Hlh54f),InR(InR),Kettin(Kettin),LOC100101210(LOC100101210),LOC100101223(LOC100101223),LOC100529236(LOC100529236),LOC100862757(LOC100862757),LOC101735478(LOC101735478),LOC101735590(LOC101735590),LOC101735744(LOC101735744),LOC101735780(LOC101735780),LOC101735808(LOC101735808),LOC101735886(LOC101735886),LOC101735990(LOC101735990),LOC10173…	A4(A4),Cyce(Cyce),Cyp18a1(Cyp18a1),Gcy(Gcy),Hsp20.1(Hsp20.1),Hsp23.7(Hsp23.7),Hsp90(Hsp90),LOC101735454(LOC101735454),LOC101735999(LOC101735999),LOC101736113(LOC101736113),LOC101736219(LOC101736219),LOC101736485(LOC101736485),LOC101736520(LOC101736520),LOC101736620(LOC101736620),LOC101737359(LOC101737359),LOC101737408(LOC101737408),LOC101738257(LOC101738257),LOC101738415(LOC101738415),LOC10173849…
BP	GO:0009306	protein secretion	36	29	65	295	0.00553248	0.252576	Cycb(Cycb),EcR(EcR),LOC100101223(LOC100101223),LOC100526764(LOC100526764),LOC100862757(LOC100862757),LOC101736863(LOC101736863),LOC101736920(LOC101736920),LOC101738678(LOC101738678),LOC101739475(LOC101739475),LOC101739615(LOC101739615),LOC101739835(LOC101739835),LOC101739962(LOC101739962),LOC101740180(LOC101740180),LOC101740192(LOC101740192),LOC101740254(LOC101740254),LOC101741679(LOC101741679),L…	LOC101736113(LOC101736113),LOC101736558(LOC101736558),LOC101736620(LOC101736620),LOC101737359(LOC101737359),LOC101738415(LOC101738415),LOC101739317(LOC101739317),LOC101739750(LOC101739750),LOC101741568(LOC101741568),LOC101741624(LOC101741624),LOC101741760(LOC101741760),LOC101742157(LOC101742157),LOC101742497(LOC101742497),LOC101744862(LOC101744862),LOC101744944(LOC101744944),LOC101745193(LOC10174…
BP	GO:0038084	vascular endothelial growth factor signaling pathway	5	5	10	26	0.00555954	0.252576	LOC101737220(LOC101737220),LOC101745869(LOC101745869),LOC101746155(LOC101746155),Xdh1(Xdh1),Xdh2(Xdh2)	Hsp20.1(Hsp20.1),Hsp23.7(Hsp23.7),LOC101738415(LOC101738415),LOC101741764(LOC101741764),LOC101745277(LOC101745277)
BP	GO:0019377	glycolipid catabolic process	10	2	12	34	0.00556541	0.252576	GlcNAcase3(GlcNAcase3),LOC101736497(LOC101736497),LOC101736636(LOC101736636),LOC101738689(LOC101738689),LOC101740965(LOC101740965),LOC101741105(LOC101741105),LOC101742223(LOC101742223),LOC101746960(LOC101746960),LOC101747172(LOC101747172),LOC692627(LOC692627)	LOC101736379(LOC101736379),LOC101746025(LOC101746025)
BP	GO:0071392	cellular response to estradiol stimulus	8	4	12	34	0.00556541	0.252576	aif(aif),LOC101741679(LOC101741679),LOC119629236(LOC119629236),UGT013830(UGT013830),UGT10289B(UGT10289B),UGT40A1(UGT40A1),UGT41A2(UGT41A2),UGT46A2(UGT46A2)	LOC100862822(LOC100862822),NGR-A1(NGR-A1),UGT33D3(UGT33D3),UGT41A3(UGT41A3)
MF	GO:0019838	growth factor binding	10	3	13	37	0.00573931	0.16123	InR(InR),LOC101736248(LOC101736248),LOC101736769(LOC101736769),LOC101741679(LOC101741679),LOC101742102(LOC101742102),LOC101742423(LOC101742423),LOC101745869(LOC101745869),LOC101746917(LOC101746917),LOC110386924(LOC110386924),LOC733013(LOC733013)	LOC101736620(LOC101736620),LOC101741200(LOC101741200),LOC733070(LOC733070)
BP	GO:1900119	positive regulation of execution phase of apoptosis	6	1	7	15	0.00580987	0.262365	aif(aif),LOC100533206(LOC100533206),LOC101737427(LOC101737427),LOC101744992(LOC101744992),LOC101745874(LOC101745874),Sirt2(Sirt2)	LOC101746590(LOC101746590)
BP	GO:0042632	cholesterol homeostasis	8	7	15	47	0.00605661	0.270681	EcR(EcR),Ftz-f1(Ftz-f1),InR(InR),LOC101735894(LOC101735894),LOC101742149(LOC101742149),LOC101744100(LOC101744100),LOC101744333(LOC101744333),LOC101744386(LOC101744386)	GSTe3(GSTe3),LOC101735542(LOC101735542),LOC101738415(LOC101738415),LOC101740142(LOC101740142),LOC101743601(LOC101743601),LOC101746376(LOC101746376),LOC119629863(LOC119629863)
BP	GO:0055092	sterol homeostasis	8	7	15	47	0.00605661	0.270681	EcR(EcR),Ftz-f1(Ftz-f1),InR(InR),LOC101735894(LOC101735894),LOC101742149(LOC101742149),LOC101744100(LOC101744100),LOC101744333(LOC101744333),LOC101744386(LOC101744386)	GSTe3(GSTe3),LOC101735542(LOC101735542),LOC101738415(LOC101738415),LOC101740142(LOC101740142),LOC101743601(LOC101743601),LOC101746376(LOC101746376),LOC119629863(LOC119629863)
BP	GO:0070887	cellular response to chemical stimulus	191	116	307	1669	0.00608305	0.270681	aif(aif),Alg-2(Alg-2),ask1(ask1),Casp-4(Casp-4),Cat(Cat),Cpr(Cpr),Cycb(Cycb),Cyp332a1(Cyp332a1),DESAT4(DESAT4),dimm(dimm),EcR(EcR),Ftz-f1(Ftz-f1),Glob1(Glob1),Gr9(Gr9),GSTd2(GSTd2),GSTz2(GSTz2),Hlh54f(Hlh54f),InR(InR),Kmo(Kmo),Lgr(Lgr),LOC100101210(LOC100101210),LOC100101223(LOC100101223),LOC100526764(LOC100526764),LOC100533205(LOC100533205),LOC100533206(LOC100533206),LOC100862757(LOC100862757),L…	Br-c(Br-c),CRF-DH(CRF-DH),Crt(Crt),Cyce(Cyce),ERp57(ERp57),Fkbp13(Fkbp13),Gcy(Gcy),GSTd3(GSTd3),Hsp20.1(Hsp20.1),Hsp23.7(Hsp23.7),HSP70(HSP70),Hsp90(Hsp90),LOC100862822(LOC100862822),LOC101735450(LOC101735450),LOC101735454(LOC101735454),LOC101735518(LOC101735518),LOC101735542(LOC101735542),LOC101735683(LOC101735683),LOC101735833(LOC101735833),LOC101735951(LOC101735951),LOC101736038(LOC101736038),…
BP	GO:0006637	acyl-CoA metabolic process	17	13	30	117	0.00630705	0.272616	Acade(Acade),DESAT4(DESAT4),GSTz2(GSTz2),LOC101735849(LOC101735849),LOC101738716(LOC101738716),LOC101740254(LOC101740254),LOC101740518(LOC101740518),LOC101740569(LOC101740569),LOC101741176(LOC101741176),LOC101742019(LOC101742019),LOC101743027(LOC101743027),LOC101744210(LOC101744210),LOC101746546(LOC101746546),LOC101746722(LOC101746722),LOC110385370(LOC110385370),LOC692831(LOC692831),Pdk(Pdk)	Hmgc(Hmgc),LOC101735542(LOC101735542),LOC101736038(LOC101736038),LOC101737532(LOC101737532),LOC101737808(LOC101737808),LOC101738882(LOC101738882),LOC101739671(LOC101739671),LOC101739690(LOC101739690),LOC101741137(LOC101741137),LOC101741449(LOC101741449),LOC101742497(LOC101742497),LOC101747180(LOC101747180),LOC732939(LOC732939)
BP	GO:0035383	thioester metabolic process	17	13	30	117	0.00630705	0.272616	Acade(Acade),DESAT4(DESAT4),GSTz2(GSTz2),LOC101735849(LOC101735849),LOC101738716(LOC101738716),LOC101740254(LOC101740254),LOC101740518(LOC101740518),LOC101740569(LOC101740569),LOC101741176(LOC101741176),LOC101742019(LOC101742019),LOC101743027(LOC101743027),LOC101744210(LOC101744210),LOC101746546(LOC101746546),LOC101746722(LOC101746722),LOC110385370(LOC110385370),LOC692831(LOC692831),Pdk(Pdk)	Hmgc(Hmgc),LOC101735542(LOC101735542),LOC101736038(LOC101736038),LOC101737532(LOC101737532),LOC101737808(LOC101737808),LOC101738882(LOC101738882),LOC101739671(LOC101739671),LOC101739690(LOC101739690),LOC101741137(LOC101741137),LOC101741449(LOC101741449),LOC101742497(LOC101742497),LOC101747180(LOC101747180),LOC732939(LOC732939)
BP	GO:0006040	amino sugar metabolic process	7	10	17	56	0.00633378	0.272616	GlcNAcase3(GlcNAcase3),htra2(htra2),LOC101736080(LOC101736080),LOC101740832(LOC101740832),LOC101743965(LOC101743965),LOC101744219(LOC101744219),LOC101746257(LOC101746257)	LOC101735545(LOC101735545),LOC101735686(LOC101735686),LOC101739350(LOC101739350),LOC101739376(LOC101739376),LOC101743243(LOC101743243),LOC101743496(LOC101743496),LOC101743806(LOC101743806),LOC101744621(LOC101744621),LOC101746460(LOC101746460),LOC692816(LOC692816)
BP	GO:0033866	nucleoside bisphosphate biosynthetic process	13	6	19	65	0.00633575	0.272616	DESAT4(DESAT4),GSTz2(GSTz2),LOC101735849(LOC101735849),LOC101740518(LOC101740518),LOC101740569(LOC101740569),LOC101741176(LOC101741176),LOC101744210(LOC101744210),LOC101744708(LOC101744708),LOC101746546(LOC101746546),LOC101746722(LOC101746722),LOC110385370(LOC110385370),LOC692831(LOC692831),Pdk(Pdk)	LOC101736474(LOC101736474),LOC101738882(LOC101738882),LOC101739671(LOC101739671),LOC101739690(LOC101739690),LOC101747180(LOC101747180),LOC732939(LOC732939)
BP	GO:0034030	ribonucleoside bisphosphate biosynthetic process	13	6	19	65	0.00633575	0.272616	DESAT4(DESAT4),GSTz2(GSTz2),LOC101735849(LOC101735849),LOC101740518(LOC101740518),LOC101740569(LOC101740569),LOC101741176(LOC101741176),LOC101744210(LOC101744210),LOC101744708(LOC101744708),LOC101746546(LOC101746546),LOC101746722(LOC101746722),LOC110385370(LOC110385370),LOC692831(LOC692831),Pdk(Pdk)	LOC101736474(LOC101736474),LOC101738882(LOC101738882),LOC101739671(LOC101739671),LOC101739690(LOC101739690),LOC101747180(LOC101747180),LOC732939(LOC732939)
BP	GO:0034033	purine nucleoside bisphosphate biosynthetic process	13	6	19	65	0.00633575	0.272616	DESAT4(DESAT4),GSTz2(GSTz2),LOC101735849(LOC101735849),LOC101740518(LOC101740518),LOC101740569(LOC101740569),LOC101741176(LOC101741176),LOC101744210(LOC101744210),LOC101744708(LOC101744708),LOC101746546(LOC101746546),LOC101746722(LOC101746722),LOC110385370(LOC110385370),LOC692831(LOC692831),Pdk(Pdk)	LOC101736474(LOC101736474),LOC101738882(LOC101738882),LOC101739671(LOC101739671),LOC101739690(LOC101739690),LOC101747180(LOC101747180),LOC732939(LOC732939)
BP	GO:0060259	regulation of feeding behavior	13	6	19	65	0.00633575	0.272616	Gr9(Gr9),InR(InR),LOC101736766(LOC101736766),LOC101739469(LOC101739469),LOC101741238(LOC101741238),LOC101742737(LOC101742737),LOC101743146(LOC101743146),LOC101744910(LOC101744910),LOC101745328(LOC101745328),LOC101745607(LOC101745607),LOC105841689(LOC105841689),NGR-A23(NGR-A23),NGR-A26(NGR-A26)	LOC101741568(LOC101741568),LOC101742157(LOC101742157),LOC101742497(LOC101742497),LOC101743873(LOC101743873),LOC733130(LOC733130),NGR-A24(NGR-A24)
BP	GO:0035592	establishment of protein localization to extracellular region	36	29	65	297	0.00648665	0.273989	Cycb(Cycb),EcR(EcR),LOC100101223(LOC100101223),LOC100526764(LOC100526764),LOC100862757(LOC100862757),LOC101736863(LOC101736863),LOC101736920(LOC101736920),LOC101738678(LOC101738678),LOC101739475(LOC101739475),LOC101739615(LOC101739615),LOC101739835(LOC101739835),LOC101739962(LOC101739962),LOC101740180(LOC101740180),LOC101740192(LOC101740192),LOC101740254(LOC101740254),LOC101741679(LOC101741679),L…	LOC101736113(LOC101736113),LOC101736558(LOC101736558),LOC101736620(LOC101736620),LOC101737359(LOC101737359),LOC101738415(LOC101738415),LOC101739317(LOC101739317),LOC101739750(LOC101739750),LOC101741568(LOC101741568),LOC101741624(LOC101741624),LOC101741760(LOC101741760),LOC101742157(LOC101742157),LOC101742497(LOC101742497),LOC101744862(LOC101744862),LOC101744944(LOC101744944),LOC101745193(LOC10174…
BP	GO:0006749	glutathione metabolic process	6	8	14	43	0.0064887	0.273989	GSTd2(GSTd2),GSTe1(GSTe1),GSTz2(GSTz2),LOC110385885(LOC110385885),LOC119628323(LOC119628323),LOC692801(LOC692801)	GSTd1(GSTd1),GSTd3(GSTd3),GSTe3(GSTe3),GSTe5(GSTe5),GSTe6(GSTe6),LOC100862776(LOC100862776),LOC101747227(LOC101747227),LOC119628628(LOC119628628)
BP	GO:0033865	nucleoside bisphosphate metabolic process	18	15	33	132	0.00651782	0.273989	Acade(Acade),DESAT4(DESAT4),GSTz2(GSTz2),LOC101735849(LOC101735849),LOC101738716(LOC101738716),LOC101740254(LOC101740254),LOC101740518(LOC101740518),LOC101740569(LOC101740569),LOC101741176(LOC101741176),LOC101742019(LOC101742019),LOC101743027(LOC101743027),LOC101744210(LOC101744210),LOC101744708(LOC101744708),LOC101746546(LOC101746546),LOC101746722(LOC101746722),LOC110385370(LOC110385370),LOC6928…	Hmgc(Hmgc),LOC101735542(LOC101735542),LOC101736038(LOC101736038),LOC101736474(LOC101736474),LOC101737532(LOC101737532),LOC101737808(LOC101737808),LOC101738882(LOC101738882),LOC101739671(LOC101739671),LOC101739690(LOC101739690),LOC101741137(LOC101741137),LOC101741449(LOC101741449),LOC101742497(LOC101742497),LOC101744540(LOC101744540),LOC101747180(LOC101747180),LOC732939(LOC732939)
BP	GO:0033875	ribonucleoside bisphosphate metabolic process	18	15	33	132	0.00651782	0.273989	Acade(Acade),DESAT4(DESAT4),GSTz2(GSTz2),LOC101735849(LOC101735849),LOC101738716(LOC101738716),LOC101740254(LOC101740254),LOC101740518(LOC101740518),LOC101740569(LOC101740569),LOC101741176(LOC101741176),LOC101742019(LOC101742019),LOC101743027(LOC101743027),LOC101744210(LOC101744210),LOC101744708(LOC101744708),LOC101746546(LOC101746546),LOC101746722(LOC101746722),LOC110385370(LOC110385370),LOC6928…	Hmgc(Hmgc),LOC101735542(LOC101735542),LOC101736038(LOC101736038),LOC101736474(LOC101736474),LOC101737532(LOC101737532),LOC101737808(LOC101737808),LOC101738882(LOC101738882),LOC101739671(LOC101739671),LOC101739690(LOC101739690),LOC101741137(LOC101741137),LOC101741449(LOC101741449),LOC101742497(LOC101742497),LOC101744540(LOC101744540),LOC101747180(LOC101747180),LOC732939(LOC732939)
BP	GO:0034032	purine nucleoside bisphosphate metabolic process	18	15	33	132	0.00651782	0.273989	Acade(Acade),DESAT4(DESAT4),GSTz2(GSTz2),LOC101735849(LOC101735849),LOC101738716(LOC101738716),LOC101740254(LOC101740254),LOC101740518(LOC101740518),LOC101740569(LOC101740569),LOC101741176(LOC101741176),LOC101742019(LOC101742019),LOC101743027(LOC101743027),LOC101744210(LOC101744210),LOC101744708(LOC101744708),LOC101746546(LOC101746546),LOC101746722(LOC101746722),LOC110385370(LOC110385370),LOC6928…	Hmgc(Hmgc),LOC101735542(LOC101735542),LOC101736038(LOC101736038),LOC101736474(LOC101736474),LOC101737532(LOC101737532),LOC101737808(LOC101737808),LOC101738882(LOC101738882),LOC101739671(LOC101739671),LOC101739690(LOC101739690),LOC101741137(LOC101741137),LOC101741449(LOC101741449),LOC101742497(LOC101742497),LOC101744540(LOC101744540),LOC101747180(LOC101747180),LOC732939(LOC732939)
CC	GO:0031968	organelle outer membrane	22	10	32	130	0.00667935	0.273319	aif(aif),Gk(Gk),Kmo(Kmo),LOC100533206(LOC100533206),LOC101736624(LOC101736624),LOC101737451(LOC101737451),LOC101740250(LOC101740250),LOC101740254(LOC101740254),LOC101740270(LOC101740270),LOC101740520(LOC101740520),LOC101740556(LOC101740556),LOC101741938(LOC101741938),LOC101744254(LOC101744254),LOC119629236(LOC119629236),LOC119630683(LOC119630683),NOS1(NOS1),NOS2(NOS2),UGT013830(UGT013830),UGT1028…	abcb(abcb),LOC100862822(LOC100862822),LOC101736006(LOC101736006),LOC101736520(LOC101736520),LOC101738740(LOC101738740),LOC101743309(LOC101743309),LOC101745843(LOC101745843),Pabn1(Pabn1),UGT33D3(UGT33D3),UGT41A3(UGT41A3)
BP	GO:0003014	renal system process	15	5	20	70	0.00683014	0.28464	LOC100101210(LOC100101210),LOC100127126(LOC100127126),LOC101735703(LOC101735703),LOC101736139(LOC101736139),LOC101736967(LOC101736967),LOC101738222(LOC101738222),LOC101739615(LOC101739615),LOC101739913(LOC101739913),LOC101742917(LOC101742917),LOC101744522(LOC101744522),LOC101745137(LOC101745137),LOC101746565(LOC101746565),LOC101746706(LOC101746706),LOC101747210(LOC101747210),LOC119628993(LOC11962…	Gcy(Gcy),LOC101736113(LOC101736113),LOC101741568(LOC101741568),NGR-A24(NGR-A24),RnrS(RnrS)
BP	GO:0048871	multicellular organismal homeostasis	38	13	51	224	0.00683361	0.28464	DESAT4(DESAT4),Lgr(Lgr),LOC100101210(LOC100101210),LOC100862757(LOC100862757),LOC101736112(LOC101736112),LOC101736139(LOC101736139),LOC101736262(LOC101736262),LOC101736534(LOC101736534),LOC101736863(LOC101736863),LOC101737427(LOC101737427),LOC101737461(LOC101737461),LOC101738597(LOC101738597),LOC101739258(LOC101739258),LOC101739615(LOC101739615),LOC101740207(LOC101740207),LOC101740431(LOC10174043…	Let-2(Let-2),LOC101735863(LOC101735863),LOC101735999(LOC101735999),LOC101736113(LOC101736113),LOC101737346(LOC101737346),LOC101739624(LOC101739624),LOC101741568(LOC101741568),LOC101741760(LOC101741760),LOC101743662(LOC101743662),LOC101744377(LOC101744377),LOC101745551(LOC101745551),LOC101745689(LOC101745689),LOC101745762(LOC101745762)
BP	GO:0055088	lipid homeostasis	20	8	28	108	0.00694456	0.285856	DESAT4(DESAT4),EcR(EcR),Ftz-f1(Ftz-f1),InR(InR),LOC100101223(LOC100101223),LOC101735894(LOC101735894),LOC101736873(LOC101736873),LOC101739053(LOC101739053),LOC101740254(LOC101740254),LOC101740596(LOC101740596),LOC101741085(LOC101741085),LOC101742149(LOC101742149),LOC101742419(LOC101742419),LOC101744100(LOC101744100),LOC101744254(LOC101744254),LOC101744333(LOC101744333),LOC101744386(LOC101744386),…	GSTe3(GSTe3),LOC101735542(LOC101735542),LOC101738415(LOC101738415),LOC101740142(LOC101740142),LOC101742497(LOC101742497),LOC101743601(LOC101743601),LOC101746376(LOC101746376),LOC119629863(LOC119629863)
BP	GO:0008272	sulfate transport	5	1	6	12	0.00708216	0.285856	LOC101735871(LOC101735871),LOC101744708(LOC101744708),LOC101745863(LOC101745863),LOC101746424(LOC101746424),LOC105842177(LOC105842177)	LOC101746467(LOC101746467)
BP	GO:0009084	glutamine family amino acid biosynthetic process	4	2	6	12	0.00708216	0.285856	Gogat(Gogat),LOC101738265(LOC101738265),LOC101740405(LOC101740405),LOC101742434(LOC101742434)	LOC101746787(LOC101746787),LOC692939(LOC692939)
BP	GO:0036499	PERK-mediated unfolded protein response	4	2	6	12	0.00708216	0.285856	LOC100533206(LOC100533206),LOC101740432(LOC101740432),LOC101740596(LOC101740596),LOC692995(LOC692995)	HSP70(HSP70),LOC101739261(LOC101739261)
BP	GO:0043950	positive regulation of cAMP-mediated signaling	4	2	6	12	0.00708216	0.285856	LOC101742887(LOC101742887),LOC101743146(LOC101743146),NOS1(NOS1),NOS2(NOS2)	LOC101741568(LOC101741568),LOC733130(LOC733130)
BP	GO:0140467	integrated stress response signaling	4	2	6	12	0.00708216	0.285856	LOC100533206(LOC100533206),LOC101740432(LOC101740432),LOC101740596(LOC101740596),LOC692995(LOC692995)	HSP70(HSP70),LOC101739261(LOC101739261)
BP	GO:2001204	regulation of osteoclast development	5	1	6	12	0.00708216	0.285856	LOC101738553(LOC101738553),LOC101739053(LOC101739053),LOC101739835(LOC101739835),LOC101741915(LOC101741915),LOC101744857(LOC101744857)	LOC101738587(LOC101738587)
MF	GO:0016411	acylglycerol O-acyltransferase activity	5	2	7	15	0.00716854	0.198329	AGPAT2(AGPAT2),LOC101737612(LOC101737612),LOC101744812(LOC101744812),LOC101745715(LOC101745715),LOC101745999(LOC101745999)	LOC101735542(LOC101735542),LOC101742497(LOC101742497)
CC	GO:0031428	box C/D RNP complex	4	0	4	6	0.00738998	0.285084	LOC101737128(LOC101737128),LOC101741956(LOC101741956),LOC101742289(LOC101742289),LOC101742458(LOC101742458)	-
BP	GO:0006536	glutamate metabolic process	5	4	9	23	0.00739452	0.291593	Gogat(Gogat),LOC101735925(LOC101735925),LOC101738265(LOC101738265),LOC101740405(LOC101740405),LOC101742434(LOC101742434)	LOC101737231(LOC101737231),LOC101746787(LOC101746787),LOC692939(LOC692939),LOC733130(LOC733130)
BP	GO:0006787	porphyrin-containing compound catabolic process	6	3	9	23	0.00739452	0.291593	LOC119629236(LOC119629236),UGT013830(UGT013830),UGT10289B(UGT10289B),UGT40A1(UGT40A1),UGT41A2(UGT41A2),UGT46A2(UGT46A2)	LOC100862822(LOC100862822),UGT33D3(UGT33D3),UGT41A3(UGT41A3)
BP	GO:0033015	tetrapyrrole catabolic process	6	3	9	23	0.00739452	0.291593	LOC119629236(LOC119629236),UGT013830(UGT013830),UGT10289B(UGT10289B),UGT40A1(UGT40A1),UGT41A2(UGT41A2),UGT46A2(UGT46A2)	LOC100862822(LOC100862822),UGT33D3(UGT33D3),UGT41A3(UGT41A3)
BP	GO:0042167	heme catabolic process	6	3	9	23	0.00739452	0.291593	LOC119629236(LOC119629236),UGT013830(UGT013830),UGT10289B(UGT10289B),UGT40A1(UGT40A1),UGT41A2(UGT41A2),UGT46A2(UGT46A2)	LOC100862822(LOC100862822),UGT33D3(UGT33D3),UGT41A3(UGT41A3)
BP	GO:0046149	pigment catabolic process	6	3	9	23	0.00739452	0.291593	LOC119629236(LOC119629236),UGT013830(UGT013830),UGT10289B(UGT10289B),UGT40A1(UGT40A1),UGT41A2(UGT41A2),UGT46A2(UGT46A2)	LOC100862822(LOC100862822),UGT33D3(UGT33D3),UGT41A3(UGT41A3)
BP	GO:0048878	chemical homeostasis	93	33	126	633	0.00742687	0.291593	DESAT4(DESAT4),dimm(dimm),EcR(EcR),Ftz-f1(Ftz-f1),Gk(Gk),GlcNAcase3(GlcNAcase3),InR(InR),Lgr(Lgr),LOC100101177(LOC100101177),LOC100101210(LOC100101210),LOC100101223(LOC100101223),LOC100174976(LOC100174976),LOC100526764(LOC100526764),LOC100533206(LOC100533206),LOC101735744(LOC101735744),LOC101735871(LOC101735871),LOC101735894(LOC101735894),LOC101736139(LOC101736139),LOC101736151(LOC101736151),LOC1…	abcb(abcb),Crt(Crt),Gcy(Gcy),GSTe3(GSTe3),LOC100101194(LOC100101194),LOC101735542(LOC101735542),LOC101735833(LOC101735833),LOC101736113(LOC101736113),LOC101737557(LOC101737557),LOC101738415(LOC101738415),LOC101740142(LOC101740142),LOC101741568(LOC101741568),LOC101741721(LOC101741721),LOC101742497(LOC101742497),LOC101743498(LOC101743498),LOC101743550(LOC101743550),LOC101743601(LOC101743601),LOC101…
BP	GO:0045922	negative regulation of fatty acid metabolic process	7	4	11	31	0.00748075	0.291593	LOC101735478(LOC101735478),LOC119629236(LOC119629236),UGT013830(UGT013830),UGT10289B(UGT10289B),UGT40A1(UGT40A1),UGT41A2(UGT41A2),UGT46A2(UGT46A2)	LOC100862822(LOC100862822),LOC101735542(LOC101735542),UGT33D3(UGT33D3),UGT41A3(UGT41A3)
BP	GO:0009225	nucleotide-sugar metabolic process	6	9	15	48	0.00751092	0.291593	htra2(htra2),LOC101740832(LOC101740832),LOC101745938(LOC101745938),UGT10288(UGT10288),UGT10289B(UGT10289B),UGT41A2(UGT41A2)	LOC101735837(LOC101735837),LOC101740028(LOC101740028),LOC101740272(LOC101740272),LOC101743243(LOC101743243),LOC101743496(LOC101743496),LOC692816(LOC692816),LOC733008(LOC733008),UGT10286(UGT10286),UGT41A3(UGT41A3)
CC	GO:0019867	outer membrane	22	10	32	131	0.00752422	0.285084	aif(aif),Gk(Gk),Kmo(Kmo),LOC100533206(LOC100533206),LOC101736624(LOC101736624),LOC101737451(LOC101737451),LOC101740250(LOC101740250),LOC101740254(LOC101740254),LOC101740270(LOC101740270),LOC101740520(LOC101740520),LOC101740556(LOC101740556),LOC101741938(LOC101741938),LOC101744254(LOC101744254),LOC119629236(LOC119629236),LOC119630683(LOC119630683),NOS1(NOS1),NOS2(NOS2),UGT013830(UGT013830),UGT1028…	abcb(abcb),LOC100862822(LOC100862822),LOC101736006(LOC101736006),LOC101736520(LOC101736520),LOC101738740(LOC101738740),LOC101743309(LOC101743309),LOC101745843(LOC101745843),Pabn1(Pabn1),UGT33D3(UGT33D3),UGT41A3(UGT41A3)
MF	GO:0005501	retinoid binding	8	4	12	34	0.00752677	0.205133	LOC100862791(LOC100862791),LOC101735929(LOC101735929),LOC119629236(LOC119629236),UGT013830(UGT013830),UGT10289B(UGT10289B),UGT40A1(UGT40A1),UGT41A2(UGT41A2),UGT46A2(UGT46A2)	LOC100862822(LOC100862822),LOC101743601(LOC101743601),UGT33D3(UGT33D3),UGT41A3(UGT41A3)
BP	GO:0046477	glycosylceramide catabolic process	9	1	10	27	0.00756206	0.291593	LOC101736497(LOC101736497),LOC101736636(LOC101736636),LOC101738689(LOC101738689),LOC101740965(LOC101740965),LOC101741105(LOC101741105),LOC101742223(LOC101742223),LOC101746960(LOC101746960),LOC101747172(LOC101747172),LOC692627(LOC692627)	LOC101736379(LOC101736379)
BP	GO:0071715	icosanoid transport	8	2	10	27	0.00756206	0.291593	Lgr(Lgr),LOC101743689(LOC101743689),LOC101744514(LOC101744514),LOC101746565(LOC101746565),LOC101746706(LOC101746706),NOS1(NOS1),NOS2(NOS2),Pbanr(Pbanr)	LOC100862790(LOC100862790),LOC101738882(LOC101738882)
BP	GO:0007159	leukocyte cell-cell adhesion	19	7	26	99	0.00760789	0.291593	LOC100862757(LOC100862757),LOC101735754(LOC101735754),LOC101736248(LOC101736248),LOC101736863(LOC101736863),LOC101739428(LOC101739428),LOC101740254(LOC101740254),LOC101740685(LOC101740685),LOC101741679(LOC101741679),LOC101745874(LOC101745874),LOC101746320(LOC101746320),LOC101746917(LOC101746917),LOC101747111(LOC101747111),LOC119630800(LOC119630800),LOC692643(LOC692643),LOC692674(LOC692674),LOC692…	Hsp90(Hsp90),LOC101737408(LOC101737408),LOC101739261(LOC101739261),LOC101740476(LOC101740476),LOC101745606(LOC101745606),LOC101746113(LOC101746113),LOC101746590(LOC101746590)
BP	GO:1901655	cellular response to ketone	17	9	26	99	0.00760789	0.291593	aif(aif),EcR(EcR),LOC101739615(LOC101739615),LOC101742737(LOC101742737),LOC101744910(LOC101744910),LOC101746320(LOC101746320),LOC101746565(LOC101746565),LOC101746706(LOC101746706),LOC119629236(LOC119629236),LOC692643(LOC692643),NOS1(NOS1),NOS2(NOS2),UGT013830(UGT013830),UGT10289B(UGT10289B),UGT40A1(UGT40A1),UGT41A2(UGT41A2),UGT46A2(UGT46A2)	Br-c(Br-c),LOC100862822(LOC100862822),LOC101737557(LOC101737557),LOC101741235(LOC101741235),LOC101741568(LOC101741568),LOC733130(LOC733130),TBPH(TBPH),UGT33D3(UGT33D3),UGT41A3(UGT41A3)
BP	GO:0055123	digestive system development	33	21	54	241	0.00768645	0.293371	abd-A(abd-A),EcR(EcR),Hlh54f(Hlh54f),LOC101735844(LOC101735844),LOC101735990(LOC101735990),LOC101736914(LOC101736914),LOC101737080(LOC101737080),LOC101737427(LOC101737427),LOC101737550(LOC101737550),LOC101737738(LOC101737738),LOC101739327(LOC101739327),LOC101741679(LOC101741679),LOC101741910(LOC101741910),LOC101742423(LOC101742423),LOC101742693(LOC101742693),LOC101743371(LOC101743371),LOC10174397…	Let-2(Let-2),LOC101736620(LOC101736620),LOC101737102(LOC101737102),LOC101737359(LOC101737359),LOC101737408(LOC101737408),LOC101739443(LOC101739443),LOC101740507(LOC101740507),LOC101741760(LOC101741760),LOC101741996(LOC101741996),LOC101742798(LOC101742798),LOC101743222(LOC101743222),LOC101743498(LOC101743498),LOC101743853(LOC101743853),LOC101745606(LOC101745606),LOC101745689(LOC101745689),LOC10174…
BP	GO:1901570	fatty acid derivative biosynthetic process	15	8	23	85	0.00799156	0.302429	DESAT4(DESAT4),LOC101735849(LOC101735849),LOC101738716(LOC101738716),LOC101740518(LOC101740518),LOC101740569(LOC101740569),LOC101741176(LOC101741176),LOC101742192(LOC101742192),LOC101744210(LOC101744210),LOC101746503(LOC101746503),LOC101746546(LOC101746546),LOC101746786(LOC101746786),LOC101746928(LOC101746928),LOC110385370(LOC110385370),LOC692831(LOC692831),LOC732953(LOC732953)	Hmgc(Hmgc),LOC101737803(LOC101737803),LOC101738882(LOC101738882),LOC101739671(LOC101739671),LOC101739690(LOC101739690),LOC101741449(LOC101741449),LOC101747180(LOC101747180),LOC732939(LOC732939)
BP	GO:0006528	asparagine metabolic process	4	0	4	6	0.00802321	0.302429	LOC101739993(LOC101739993),LOC101740385(LOC101740385),LOC101740826(LOC101740826),LOC692995(LOC692995)	-
BP	GO:0006833	water transport	4	0	4	6	0.00802321	0.302429	LOC100127126(LOC100127126),LOC101736139(LOC101736139),LOC101747210(LOC101747210),LOC119628993(LOC119628993)	-
MF	GO:0005496	steroid binding	10	6	16	51	0.00805961	0.216424	Cbp(Cbp),EcR(EcR),LOC101742149(LOC101742149),LOC119629236(LOC119629236),LOC732993(LOC732993),UGT013830(UGT013830),UGT10289B(UGT10289B),UGT40A1(UGT40A1),UGT41A2(UGT41A2),UGT46A2(UGT46A2)	LOC100862822(LOC100862822),LOC101740142(LOC101740142),LOC101743662(LOC101743662),LOC119629863(LOC119629863),UGT33D3(UGT33D3),UGT41A3(UGT41A3)
BP	GO:0010312	detoxification of zinc ion	3	2	5	9	0.00812377	0.303709	LOC101736920(LOC101736920),LOC101738172(LOC101738172),LOC101740111(LOC101740111)	LOC101739059(LOC101739059),LOC101741721(LOC101741721)
BP	GO:0031640	killing of cells of another organism	2	3	5	9	0.00812377	0.303709	NOS1(NOS1),NOS2(NOS2)	LOC101740932(LOC101740932),PGRP-S1(PGRP-S1),PGRP-S2(PGRP-S2)
MF	GO:0004035	alkaline phosphatase activity	5	1	6	12	0.00853176	0.225782	Alpm(Alpm),Alps(Alps),LOC101737199(LOC101737199),LOC101743457(LOC101743457),LOC101747022(LOC101747022)	LOC732865(LOC732865)
BP	GO:0032868	response to insulin	38	10	48	211	0.00865017	0.32106	Cat(Cat),EcR(EcR),InR(InR),LOC100101223(LOC100101223),LOC100526764(LOC100526764),LOC101736112(LOC101736112),LOC101736547(LOC101736547),LOC101736863(LOC101736863),LOC101737267(LOC101737267),LOC101737413(LOC101737413),LOC101737427(LOC101737427),LOC101737738(LOC101737738),LOC101739790(LOC101739790),LOC101740254(LOC101740254),LOC101740832(LOC101740832),LOC101741679(LOC101741679),LOC101741915(LOC10174…	LOC101736113(LOC101736113),LOC101737557(LOC101737557),LOC101738795(LOC101738795),LOC101738852(LOC101738852),LOC101739247(LOC101739247),LOC101739261(LOC101739261),LOC101739633(LOC101739633),LOC101743496(LOC101743496),LOC732915(LOC732915),LOC733130(LOC733130)
BP	GO:0006919	activation of cysteine-type endopeptidase activity involved in apoptotic process	10	3	13	40	0.00871915	0.32106	aif(aif),Alg-2(Alg-2),LOC100529236(LOC100529236),LOC100533206(LOC100533206),LOC101737220(LOC101737220),LOC101737427(LOC101737427),LOC101741167(LOC101741167),LOC101746320(LOC101746320),Xdh1(Xdh1),Xdh2(Xdh2)	LOC101745352(LOC101745352),Nc(Nc),RnrS(RnrS)
BP	GO:0071548	response to dexamethasone	9	4	13	40	0.00871915	0.32106	LOC100526764(LOC100526764),LOC101742737(LOC101742737),LOC101744910(LOC101744910),LOC101746320(LOC101746320),LOC101746565(LOC101746565),LOC101746706(LOC101746706),LOC692643(LOC692643),NOS1(NOS1),NOS2(NOS2)	LOC101744944(LOC101744944),LOC733130(LOC733130),Pcna(Pcna),TBPH(TBPH)
BP	GO:0010565	regulation of cellular ketone metabolic process	16	10	26	100	0.00872865	0.32106	EcR(EcR),Gk(Gk),GSTz2(GSTz2),LOC100101223(LOC100101223),LOC101735478(LOC101735478),LOC101735553(LOC101735553),LOC101736463(LOC101736463),LOC101739980(LOC101739980),LOC101744333(LOC101744333),LOC119629236(LOC119629236),Pdk(Pdk),UGT013830(UGT013830),UGT10289B(UGT10289B),UGT40A1(UGT40A1),UGT41A2(UGT41A2),UGT46A2(UGT46A2)	LOC100037428(LOC100037428),LOC100862822(LOC100862822),LOC101735542(LOC101735542),LOC101738882(LOC101738882),LOC101739671(LOC101739671),LOC101741654(LOC101741654),LOC101742497(LOC101742497),LOC101743601(LOC101743601),UGT33D3(UGT33D3),UGT41A3(UGT41A3)
BP	GO:0034220	ion transmembrane transport	121	22	143	732	0.00883243	0.323572	+nsd-2(+nsd-2),dimm(dimm),EAAT-2(EAAT-2),Lgr(Lgr),LOC100101210(LOC100101210),LOC100127126(LOC100127126),LOC100500759(LOC100500759),LOC100526764(LOC100526764),LOC101735387(LOC101735387),LOC101735562(LOC101735562),LOC101735713(LOC101735713),LOC101735744(LOC101735744),LOC101735847(LOC101735847),LOC101735871(LOC101735871),LOC101735980(LOC101735980),LOC101736139(LOC101736139),LOC101736151(LOC101736151…	abcb(abcb),LOC100862790(LOC100862790),LOC101735503(LOC101735503),LOC101736113(LOC101736113),LOC101738187(LOC101738187),LOC101738720(LOC101738720),LOC101739059(LOC101739059),LOC101739734(LOC101739734),LOC101740028(LOC101740028),LOC101741721(LOC101741721),LOC101743250(LOC101743250),LOC101743662(LOC101743662),LOC101743986(LOC101743986),LOC101744036(LOC101744036),LOC101744319(LOC101744319),LOC1017449…
BP	GO:0001676	long-chain fatty acid metabolic process	17	5	22	81	0.00893384	0.325978	DESAT4(DESAT4),LOC101735553(LOC101735553),LOC101735849(LOC101735849),LOC101736543(LOC101736543),LOC101740518(LOC101740518),LOC101740569(LOC101740569),LOC101741176(LOC101741176),LOC101742423(LOC101742423),LOC101744100(LOC101744100),LOC101744386(LOC101744386),LOC101746503(LOC101746503),LOC101746546(LOC101746546),LOC101746786(LOC101746786),LOC101746913(LOC101746913),LOC101746928(LOC101746928),LOC692…	LOC101736113(LOC101736113),LOC101737803(LOC101737803),LOC101738882(LOC101738882),LOC101739690(LOC101739690),LOC101747180(LOC101747180)
MF	GO:0004180	carboxypeptidase activity	5	9	14	43	0.00901423	0.233359	LOC101740853(LOC101740853),LOC101743731(LOC101743731),LOC101745803(LOC101745803),LOC105842990(LOC105842990),Mf-cpa(Mf-cpa)	LOC101739471(LOC101739471),LOC101740533(LOC101740533),LOC101741476(LOC101741476),LOC101743988(LOC101743988),LOC101744924(LOC101744924),LOC101745066(LOC101745066),LOC101745215(LOC101745215),LOC101745363(LOC101745363),LOC119628414(LOC119628414)
MF	GO:0016174	NAD(P)H oxidase H2O2-forming activity	3	1	4	6	0.00920145	0.233359	aif(aif),Kmo(Kmo),LOC101738678(LOC101738678)	LOC101745551(LOC101745551)
MF	GO:0016661	oxidoreductase activity, acting on other nitrogenous compounds as donors	3	1	4	6	0.00920145	0.233359	Glob1(Glob1),Xdh1(Xdh1),Xdh2(Xdh2)	LOC101742616(LOC101742616)
BP	GO:1901071	glucosamine-containing compound metabolic process	6	9	15	49	0.00923083	0.333232	GlcNAcase3(GlcNAcase3),htra2(htra2),LOC101736080(LOC101736080),LOC101740832(LOC101740832),LOC101744219(LOC101744219),LOC101746257(LOC101746257)	LOC101735545(LOC101735545),LOC101735686(LOC101735686),LOC101739350(LOC101739350),LOC101743243(LOC101743243),LOC101743496(LOC101743496),LOC101743806(LOC101743806),LOC101744621(LOC101744621),LOC101746460(LOC101746460),LOC692816(LOC692816)
BP	GO:0009308	amine metabolic process	12	11	23	86	0.00927012	0.333232	Kmo(Kmo),Lgr(Lgr),LOC101736463(LOC101736463),LOC101739980(LOC101739980),LOC101740617(LOC101740617),LOC101743146(LOC101743146),LOC101745043(LOC101745043),LOC101746565(LOC101746565),LOC101746706(LOC101746706),wh3(wh3),Xdh1(Xdh1),Xdh2(Xdh2)	Gcy(Gcy),LOC101735616(LOC101735616),LOC101741137(LOC101741137),LOC101742744(LOC101742744),LOC101744776(LOC101744776),LOC101745152(LOC101745152),LOC101745184(LOC101745184),LOC101745191(LOC101745191),LOC692675(LOC692675),NGR-A24(NGR-A24),PPO2(PPO2)
BP	GO:0044106	cellular amine metabolic process	12	11	23	86	0.00927012	0.333232	Kmo(Kmo),Lgr(Lgr),LOC101736463(LOC101736463),LOC101739980(LOC101739980),LOC101740617(LOC101740617),LOC101743146(LOC101743146),LOC101745043(LOC101745043),LOC101746565(LOC101746565),LOC101746706(LOC101746706),wh3(wh3),Xdh1(Xdh1),Xdh2(Xdh2)	Gcy(Gcy),LOC101735616(LOC101735616),LOC101741137(LOC101741137),LOC101742744(LOC101742744),LOC101744776(LOC101744776),LOC101745152(LOC101745152),LOC101745184(LOC101745184),LOC101745191(LOC101745191),LOC692675(LOC692675),NGR-A24(NGR-A24),PPO2(PPO2)
BP	GO:0071361	cellular response to ethanol	8	4	12	36	0.00927878	0.333232	LOC101745262(LOC101745262),LOC119629236(LOC119629236),LOC692643(LOC692643),UGT013830(UGT013830),UGT10289B(UGT10289B),UGT40A1(UGT40A1),UGT41A2(UGT41A2),UGT46A2(UGT46A2)	LOC100862822(LOC100862822),LOC733130(LOC733130),UGT33D3(UGT33D3),UGT41A3(UGT41A3)
MF	GO:0031406	carboxylic acid binding	16	14	30	116	0.00934915	0.233857	LOC100862791(LOC100862791),LOC101742423(LOC101742423),LOC101742434(LOC101742434),LOC101744100(LOC101744100),LOC101744386(LOC101744386),LOC119629236(LOC119629236),LOC692643(LOC692643),LOC693023(LOC693023),NOS1(NOS1),NOS2(NOS2),Sap-r(Sap-r),UGT013830(UGT013830),UGT10289B(UGT10289B),UGT40A1(UGT40A1),UGT41A2(UGT41A2),UGT46A2(UGT46A2)	Hmgc(Hmgc),LOC100862822(LOC100862822),LOC101735662(LOC101735662),LOC101741137(LOC101741137),LOC101742497(LOC101742497),LOC101743496(LOC101743496),LOC101743601(LOC101743601),LOC101744969(LOC101744969),LOC101746892(LOC101746892),LOC692675(LOC692675),LOC692939(LOC692939),LOC733130(LOC733130),UGT33D3(UGT33D3),UGT41A3(UGT41A3)
BP	GO:0009100	glycoprotein metabolic process	16	40	56	254	0.0094444	0.33785	GlcNAcase3(GlcNAcase3),LOC101736596(LOC101736596),LOC101736967(LOC101736967),LOC101737726(LOC101737726),LOC101738869(LOC101738869),LOC101740832(LOC101740832),LOC101741167(LOC101741167),LOC101741678(LOC101741678),LOC101742149(LOC101742149),LOC101743027(LOC101743027),LOC101743371(LOC101743371),LOC101743573(LOC101743573),LOC101744219(LOC101744219),LOC101745161(LOC101745161),LOC101746320(LOC101746320…	LOC101735613(LOC101735613),LOC101736038(LOC101736038),LOC101736088(LOC101736088),LOC101736101(LOC101736101),LOC101736558(LOC101736558),LOC101737095(LOC101737095),LOC101737303(LOC101737303),LOC101737359(LOC101737359),LOC101737532(LOC101737532),LOC101737808(LOC101737808),LOC101738415(LOC101738415),LOC101739670(LOC101739670),LOC101740028(LOC101740028),LOC101740142(LOC101740142),LOC101740210(LOC10174…
MF	GO:0004602	glutathione peroxidase activity	3	2	5	9	0.00955146	0.235689	GSTd2(GSTd2),GSTz2(GSTz2),LOC119628323(LOC119628323)	GSTd3(GSTd3),LOC119628628(LOC119628628)
CC	GO:0071944	cell periphery	278	125	403	2303	0.00955543	0.349114	+nsd-2(+nsd-2),ask1(ask1),Cat(Cat),CPH30(CPH30),EAAT-2(EAAT-2),InR(InR),Lgr(Lgr),LOC100101210(LOC100101210),LOC100101223(LOC100101223),LOC100127126(LOC100127126),LOC100174976(LOC100174976),LOC100313491(LOC100313491),LOC100500759(LOC100500759),LOC100526764(LOC100526764),LOC100862757(LOC100862757),LOC101735375(LOC101735375),LOC101735419(LOC101735419),LOC101735445(LOC101735445),LOC101735478(LOC10173…	A3(A3),A4(A4),abcb(abcb),BGRP2(BGRP2),COPB(COPB),CPR54(CPR54),CPT3(CPT3),Crt(Crt),ERp57(ERp57),Gcy(Gcy),GlcNAcase1(GlcNAcase1),HPO(HPO),Hsp20.1(Hsp20.1),Hsp23.7(Hsp23.7),HSP70(HSP70),Hsp90(Hsp90),Let-2(Let-2),LOC100862790(LOC100862790),LOC100862822(LOC100862822),LOC101735503(LOC101735503),LOC101735863(LOC101735863),LOC101735999(LOC101735999),LOC101736113(LOC101736113),LOC101736155(LOC101736155),L…
BP	GO:0042447	hormone catabolic process	7	4	11	32	0.00975399	0.346045	LOC101742887(LOC101742887),LOC119629236(LOC119629236),UGT013830(UGT013830),UGT10289B(UGT10289B),UGT40A1(UGT40A1),UGT41A2(UGT41A2),UGT46A2(UGT46A2)	Cyp18a1(Cyp18a1),LOC100862822(LOC100862822),UGT33D3(UGT33D3),UGT41A3(UGT41A3)
BP	GO:0045939	negative regulation of steroid metabolic process	7	4	11	32	0.00975399	0.346045	LOC101737547(LOC101737547),LOC119629236(LOC119629236),UGT013830(UGT013830),UGT10289B(UGT10289B),UGT40A1(UGT40A1),UGT41A2(UGT41A2),UGT46A2(UGT46A2)	LOC100862822(LOC100862822),LOC101743662(LOC101743662),UGT33D3(UGT33D3),UGT41A3(UGT41A3)
BP	GO:0050708	regulation of protein secretion	31	15	46	202	0.00982421	0.346045	Cycb(Cycb),EcR(EcR),LOC100101223(LOC100101223),LOC100526764(LOC100526764),LOC100862757(LOC100862757),LOC101736863(LOC101736863),LOC101736920(LOC101736920),LOC101739475(LOC101739475),LOC101739615(LOC101739615),LOC101739835(LOC101739835),LOC101739962(LOC101739962),LOC101740192(LOC101740192),LOC101740254(LOC101740254),LOC101741679(LOC101741679),LOC101742423(LOC101742423),LOC101743146(LOC101743146),L…	LOC101736620(LOC101736620),LOC101739750(LOC101739750),LOC101741568(LOC101741568),LOC101741624(LOC101741624),LOC101741760(LOC101741760),LOC101742157(LOC101742157),LOC101744944(LOC101744944),LOC101745193(LOC101745193),LOC101746590(LOC101746590),LOC101747124(LOC101747124),LOC119630841(LOC119630841),LOC692939(LOC692939),LOC692960(LOC692960),LOC733130(LOC733130),NGR-A1(NGR-A1)
BP	GO:0001569	branching involved in blood vessel morphogenesis	6	2	8	20	0.00982521	0.346045	LOC101741393(LOC101741393),LOC101743371(LOC101743371),LOC101744239(LOC101744239),LOC101745869(LOC101745869),LOC101746193(LOC101746193),Ptx1(Ptx1)	LOC101736620(LOC101736620),LOC101745606(LOC101745606)
MF	GO:0033218	amide binding	24	22	46	195	0.0098352	0.239454	InR(InR),Lgr(Lgr),LOC101736506(LOC101736506),LOC101736873(LOC101736873),LOC101740832(LOC101740832),LOC101741956(LOC101741956),LOC101742423(LOC101742423),LOC101742887(LOC101742887),LOC101743146(LOC101743146),LOC101743348(LOC101743348),LOC101744117(LOC101744117),LOC101745874(LOC101745874),LOC101746595(LOC101746595),LOC101746917(LOC101746917),LOC692390(LOC692390),LOC732953(LOC732953),LOC733013(LOC73…	Apn1(Apn1),Crt(Crt),ERD2(ERD2),Fkbp13(Fkbp13),Gcy(Gcy),Hmgc(Hmgc),Hsp20.1(Hsp20.1),Hsp23.7(Hsp23.7),Hsp90(Hsp90),LOC101736991(LOC101736991),LOC101737113(LOC101737113),LOC101737803(LOC101737803),LOC101738740(LOC101738740),LOC101740142(LOC101740142),LOC101741624(LOC101741624),LOC101743662(LOC101743662),LOC101743734(LOC101743734),LOC101744742(LOC101744742),LOC101745277(LOC101745277),LOC101746892(LOC…
BP	GO:0010594	regulation of endothelial cell migration	12	9	21	77	0.00998671	0.347814	Alg-2(Alg-2),LOC101735590(LOC101735590),LOC101737427(LOC101737427),LOC101739053(LOC101739053),LOC101739841(LOC101739841),LOC101743731(LOC101743731),LOC101744239(LOC101744239),LOC101744657(LOC101744657),LOC101745869(LOC101745869),LOC101746416(LOC101746416),NOS1(NOS1),NOS2(NOS2)	Crt(Crt),Hsp20.1(Hsp20.1),Hsp23.7(Hsp23.7),LOC101738415(LOC101738415),LOC101741764(LOC101741764),LOC101745277(LOC101745277),LOC101745606(LOC101745606),LOC101746590(LOC101746590),SPARC(SPARC)
BP	GO:0072002	Malpighian tubule development	11	7	18	63	0.00998841	0.347814	EcR(EcR),LOC101735844(LOC101735844),LOC101736914(LOC101736914),LOC101737427(LOC101737427),LOC101737806(LOC101737806),LOC101741429(LOC101741429),LOC101741679(LOC101741679),LOC101742693(LOC101742693),LOC101745094(LOC101745094),LOC101745869(LOC101745869),SGF1(SGF1)	LOC101736485(LOC101736485),LOC101736620(LOC101736620),LOC101741200(LOC101741200),LOC101742798(LOC101742798),LOC101745606(LOC101745606),LOC101746171(LOC101746171),SPARC(SPARC)
BP	GO:0001568	blood vessel development	54	17	71	335	0.0100094	0.347814	Alg-2(Alg-2),Hlh54f(Hlh54f),LOC100101223(LOC100101223),LOC101735478(LOC101735478),LOC101735590(LOC101735590),LOC101735990(LOC101735990),LOC101736248(LOC101736248),LOC101736543(LOC101736543),LOC101736967(LOC101736967),LOC101737220(LOC101737220),LOC101737427(LOC101737427),LOC101737806(LOC101737806),LOC101738933(LOC101738933),LOC101739053(LOC101739053),LOC101739524(LOC101739524),LOC101739549(LOC1017…	Gcy(Gcy),Hsp20.1(Hsp20.1),Hsp23.7(Hsp23.7),Hsp90(Hsp90),LOC101736620(LOC101736620),LOC101738415(LOC101738415),LOC101739226(LOC101739226),LOC101741760(LOC101741760),LOC101741764(LOC101741764),LOC101745277(LOC101745277),LOC101745393(LOC101745393),LOC101745606(LOC101745606),LOC101746376(LOC101746376),LOC101746590(LOC101746590),LOC119630841(LOC119630841),Scr(Scr),SPARC(SPARC)
BP	GO:0007291	sperm individualization	8	6	14	45	0.0100594	0.347814	EcR(EcR),LOC100529236(LOC100529236),LOC101737612(LOC101737612),LOC101740192(LOC101740192),LOC101741056(LOC101741056),LOC101742149(LOC101742149),LOC101745715(LOC101745715),LOC101745720(LOC101745720)	A4(A4),LOC101736113(LOC101736113),LOC101741734(LOC101741734),LOC101747136(LOC101747136),LOC692400(LOC692400),Nc(Nc)
BP	GO:0048521	negative regulation of behavior	9	1	10	28	0.0100777	0.347814	InR(InR),LOC101742917(LOC101742917),LOC101743146(LOC101743146),LOC101747104(LOC101747104),msR(msR),NGR-A13(NGR-A13),NGR-A20(NGR-A20),NGR-A23(NGR-A23),NGR-A26(NGR-A26)	LOC101743873(LOC101743873)
BP	GO:0032223	negative regulation of synaptic transmission, cholinergic	8	1	9	24	0.0101503	0.347814	LOC101735562(LOC101735562),LOC101736399(LOC101736399),LOC101740637(LOC101740637),LOC101741871(LOC101741871),LOC101742259(LOC101742259),LOC101742835(LOC101742835),LOC101742978(LOC101742978),LOC101745042(LOC101745042)	LOC101741742(LOC101741742)
BP	GO:0046677	response to antibiotic	52	30	82	395	0.0101711	0.347814	AGPAT2(AGPAT2),aif(aif),ask1(ask1),Cat(Cat),Gk(Gk),LOC100101210(LOC100101210),LOC100526764(LOC100526764),LOC101735445(LOC101735445),LOC101736497(LOC101736497),LOC101736547(LOC101736547),LOC101736636(LOC101736636),LOC101738613(LOC101738613),LOC101738678(LOC101738678),LOC101738689(LOC101738689),LOC101739566(LOC101739566),LOC101739615(LOC101739615),LOC101740671(LOC101740671),LOC101740965(LOC10174096…	Crt(Crt),Cyce(Cyce),ERp57(ERp57),Hsp20.1(Hsp20.1),Hsp23.7(Hsp23.7),HSP70(HSP70),Hsp90(Hsp90),LOC100862822(LOC100862822),LOC101736379(LOC101736379),LOC101737408(LOC101737408),LOC101737557(LOC101737557),LOC101738852(LOC101738852),LOC101739080(LOC101739080),LOC101742739(LOC101742739),LOC101743873(LOC101743873),LOC101745277(LOC101745277),LOC101745393(LOC101745393),LOC101745606(LOC101745606),LOC101746…
BP	GO:0016203	muscle attachment	11	5	16	54	0.0102186	0.347814	Kettin(Kettin),LOC101735886(LOC101735886),LOC101736543(LOC101736543),LOC101736769(LOC101736769),LOC101738969(LOC101738969),LOC101741679(LOC101741679),LOC101741833(LOC101741833),LOC101741910(LOC101741910),LOC101745161(LOC101745161),LOC101746917(LOC101746917),Titin2(Titin2)	LOC101743064(LOC101743064),LOC101746623(LOC101746623),LOC101746713(LOC101746713),Tub1(Tub1),Tub2(Tub2)
BP	GO:0050870	positive regulation of T cell activation	13	3	16	54	0.0102186	0.347814	LOC100862757(LOC100862757),LOC101735754(LOC101735754),LOC101736863(LOC101736863),LOC101739428(LOC101739428),LOC101740254(LOC101740254),LOC101740685(LOC101740685),LOC101745874(LOC101745874),LOC101746320(LOC101746320),LOC101747111(LOC101747111),LOC119630800(LOC119630800),LOC692674(LOC692674),LOC692855(LOC692855),Myb(Myb)	Hsp90(Hsp90),LOC101739261(LOC101739261),LOC101740476(LOC101740476)
BP	GO:0031960	response to corticosteroid	20	15	35	146	0.0102877	0.348865	aif(aif),LOC100526764(LOC100526764),LOC101742737(LOC101742737),LOC101742917(LOC101742917),LOC101743146(LOC101743146),LOC101744910(LOC101744910),LOC101746320(LOC101746320),LOC101746565(LOC101746565),LOC101746706(LOC101746706),LOC101747037(LOC101747037),LOC119629236(LOC119629236),LOC692643(LOC692643),NGR-B4(NGR-B4),NOS1(NOS1),NOS2(NOS2),UGT013830(UGT013830),UGT10289B(UGT10289B),UGT40A1(UGT40A1),UGT…	Cyce(Cyce),LOC100862822(LOC100862822),LOC101739671(LOC101739671),LOC101741624(LOC101741624),LOC101741760(LOC101741760),LOC101743601(LOC101743601),LOC101743734(LOC101743734),LOC101744944(LOC101744944),LOC733130(LOC733130),NGR-A1(NGR-A1),Pcna(Pcna),SPARC(SPARC),TBPH(TBPH),UGT33D3(UGT33D3),UGT41A3(UGT41A3)
BP	GO:0048546	digestive tract morphogenesis	19	12	31	126	0.0104052	0.35027	EcR(EcR),Hlh54f(Hlh54f),LOC101735844(LOC101735844),LOC101735990(LOC101735990),LOC101736914(LOC101736914),LOC101737080(LOC101737080),LOC101737427(LOC101737427),LOC101737550(LOC101737550),LOC101737738(LOC101737738),LOC101741679(LOC101741679),LOC101742693(LOC101742693),LOC101743371(LOC101743371),LOC101745869(LOC101745869),LOC101746320(LOC101746320),LOC101746416(LOC101746416),LOC119630800(LOC11963080…	Let-2(Let-2),LOC101736620(LOC101736620),LOC101737359(LOC101737359),LOC101742798(LOC101742798),LOC101743222(LOC101743222),LOC101743498(LOC101743498),LOC101743853(LOC101743853),LOC101745606(LOC101745606),LOC101746171(LOC101746171),LOC119630829(LOC119630829),LOC119630835(LOC119630835),SPARC(SPARC)
BP	GO:1905952	regulation of lipid localization	20	12	32	131	0.010406	0.35027	aif(aif),EcR(EcR),InR(InR),LOC100533205(LOC100533205),LOC101735894(LOC101735894),LOC101736151(LOC101736151),LOC101736863(LOC101736863),LOC101739053(LOC101739053),LOC101739790(LOC101739790),LOC101740596(LOC101740596),LOC101741056(LOC101741056),LOC101742149(LOC101742149),LOC101742187(LOC101742187),LOC101742423(LOC101742423),LOC101743146(LOC101743146),LOC101743692(LOC101743692),LOC101746917(LOC10174…	COPA(COPA),COPB(COPB),LOC101737557(LOC101737557),LOC101737803(LOC101737803),LOC101738415(LOC101738415),LOC101738882(LOC101738882),LOC101739226(LOC101739226),LOC101742497(LOC101742497),LOC101746590(LOC101746590),LOC101747064(LOC101747064),LOC101747124(LOC101747124),LOC692402(LOC692402)
BP	GO:0045471	response to ethanol	42	16	58	266	0.0105506	0.353834	AGPAT2(AGPAT2),Cat(Cat),Gk(Gk),LOC100101210(LOC100101210),LOC100526764(LOC100526764),LOC101735445(LOC101735445),LOC101736497(LOC101736497),LOC101736547(LOC101736547),LOC101736636(LOC101736636),LOC101738613(LOC101738613),LOC101738689(LOC101738689),LOC101739566(LOC101739566),LOC101740965(LOC101740965),LOC101741105(LOC101741105),LOC101741679(LOC101741679),LOC101742223(LOC101742223),LOC101742737(LOC1…	Crt(Crt),Cyce(Cyce),ERp57(ERp57),LOC100862822(LOC100862822),LOC101736379(LOC101736379),LOC101737408(LOC101737408),LOC101738852(LOC101738852),LOC101742739(LOC101742739),LOC101746113(LOC101746113),LOC119630829(LOC119630829),LOC733130(LOC733130),NGR-A24(NGR-A24),serpin-3(serpin-3),SPARC(SPARC),UGT33D3(UGT33D3),UGT41A3(UGT41A3)
CC	GO:0031526	brush border membrane	9	2	11	33	0.0106358	0.375186	LOC100526764(LOC100526764),LOC101738592(LOC101738592),LOC101739708(LOC101739708),LOC101741447(LOC101741447),LOC101742423(LOC101742423),LOC101744708(LOC101744708),LOC101746565(LOC101746565),LOC101746706(LOC101746706),LOC101746913(LOC101746913)	Hsp90(Hsp90),LOC101746376(LOC101746376)
BP	GO:0030968	endoplasmic reticulum unfolded protein response	9	14	23	87	0.0107097	0.357853	dimm(dimm),LOC100533206(LOC100533206),LOC101736151(LOC101736151),LOC101737318(LOC101737318),LOC101740432(LOC101740432),LOC101740596(LOC101740596),LOC101741238(LOC101741238),LOC692801(LOC692801),LOC692995(LOC692995)	Crt(Crt),Fkbp13(Fkbp13),HSP70(HSP70),LOC101737435(LOC101737435),LOC101739261(LOC101739261),LOC101743496(LOC101743496),LOC101743498(LOC101743498),LOC101744944(LOC101744944),LOC101745692(LOC101745692),LOC101746297(LOC101746297),LOC101746316(LOC101746316),LOC101746571(LOC101746571),LOC693079(LOC693079),LOC778461(LOC778461)
BP	GO:0002791	regulation of peptide secretion	34	16	50	224	0.0108163	0.360097	Cycb(Cycb),dimm(dimm),EcR(EcR),InR(InR),LOC100101223(LOC100101223),LOC100526764(LOC100526764),LOC100862757(LOC100862757),LOC101736863(LOC101736863),LOC101736920(LOC101736920),LOC101739459(LOC101739459),LOC101739475(LOC101739475),LOC101739615(LOC101739615),LOC101739835(LOC101739835),LOC101739962(LOC101739962),LOC101740192(LOC101740192),LOC101740254(LOC101740254),LOC101741679(LOC101741679),LOC10174…	LOC101736620(LOC101736620),LOC101739750(LOC101739750),LOC101741568(LOC101741568),LOC101741624(LOC101741624),LOC101741760(LOC101741760),LOC101742157(LOC101742157),LOC101743873(LOC101743873),LOC101744944(LOC101744944),LOC101745193(LOC101745193),LOC101746590(LOC101746590),LOC101747124(LOC101747124),LOC119630841(LOC119630841),LOC692939(LOC692939),LOC692960(LOC692960),LOC733130(LOC733130),NGR-A1(NGR-A…
BP	GO:0046879	hormone secretion	32	12	44	193	0.0111599	0.36873	Cycb(Cycb),dimm(dimm),InR(InR),Lgr(Lgr),LOC100101223(LOC100101223),LOC100526764(LOC100526764),LOC100533205(LOC100533205),LOC101736454(LOC101736454),LOC101736863(LOC101736863),LOC101736920(LOC101736920),LOC101738678(LOC101738678),LOC101739459(LOC101739459),LOC101739475(LOC101739475),LOC101739615(LOC101739615),LOC101739835(LOC101739835),LOC101740192(LOC101740192),LOC101741679(LOC101741679),LOC10174…	LOC101736113(LOC101736113),LOC101741568(LOC101741568),LOC101741760(LOC101741760),LOC101742157(LOC101742157),LOC101742497(LOC101742497),LOC101746272(LOC101746272),LOC101747124(LOC101747124),LOC692939(LOC692939),LOC692960(LOC692960),LOC733130(LOC733130),NGR-A1(NGR-A1),NGR-A24(NGR-A24)
BP	GO:0030072	peptide hormone secretion	26	11	37	157	0.0112308	0.36873	Cycb(Cycb),InR(InR),LOC100101223(LOC100101223),LOC100526764(LOC100526764),LOC101736863(LOC101736863),LOC101736920(LOC101736920),LOC101738678(LOC101738678),LOC101739459(LOC101739459),LOC101739475(LOC101739475),LOC101739615(LOC101739615),LOC101739835(LOC101739835),LOC101740192(LOC101740192),LOC101741679(LOC101741679),LOC101743146(LOC101743146),LOC101744254(LOC101744254),LOC101744857(LOC101744857),L…	LOC101736113(LOC101736113),LOC101741568(LOC101741568),LOC101741760(LOC101741760),LOC101742157(LOC101742157),LOC101742497(LOC101742497),LOC101747124(LOC101747124),LOC692939(LOC692939),LOC692960(LOC692960),LOC733130(LOC733130),NGR-A1(NGR-A1),NGR-A24(NGR-A24)
BP	GO:0014066	regulation of phosphatidylinositol 3-kinase signaling	13	2	15	50	0.0112478	0.36873	Cat(Cat),InR(InR),Lgr(Lgr),LOC101738071(LOC101738071),LOC101740746(LOC101740746),LOC101741679(LOC101741679),LOC101745173(LOC101745173),LOC101745869(LOC101745869),LOC101745970(LOC101745970),LOC101746320(LOC101746320),LOC101746785(LOC101746785),LOC692909(LOC692909),LOC733013(LOC733013)	LOC101739670(LOC101739670),LOC101746422(LOC101746422)
BP	GO:0048565	digestive tract development	32	20	52	235	0.0112486	0.36873	abd-A(abd-A),EcR(EcR),Hlh54f(Hlh54f),LOC101735844(LOC101735844),LOC101735990(LOC101735990),LOC101736914(LOC101736914),LOC101737080(LOC101737080),LOC101737427(LOC101737427),LOC101737550(LOC101737550),LOC101737738(LOC101737738),LOC101741679(LOC101741679),LOC101741910(LOC101741910),LOC101742423(LOC101742423),LOC101742693(LOC101742693),LOC101743371(LOC101743371),LOC101743977(LOC101743977),LOC10174521…	Let-2(Let-2),LOC101736620(LOC101736620),LOC101737359(LOC101737359),LOC101737408(LOC101737408),LOC101739443(LOC101739443),LOC101740507(LOC101740507),LOC101741760(LOC101741760),LOC101741996(LOC101741996),LOC101742798(LOC101742798),LOC101743222(LOC101743222),LOC101743498(LOC101743498),LOC101743853(LOC101743853),LOC101745606(LOC101745606),LOC101745689(LOC101745689),LOC101746113(LOC101746113),LOC10174…
BP	GO:0006525	arginine metabolic process	6	0	6	13	0.0113586	0.36873	LOC101736463(LOC101736463),LOC101739980(LOC101739980),NOS1(NOS1),NOS2(NOS2),Xdh1(Xdh1),Xdh2(Xdh2)	-
BP	GO:0032026	response to magnesium ion	4	2	6	13	0.0113586	0.36873	LOC101735744(LOC101735744),LOC101740153(LOC101740153),NOS1(NOS1),NOS2(NOS2)	LOC101739670(LOC101739670),LOC732915(LOC732915)
BP	GO:0034975	protein folding in endoplasmic reticulum	0	6	6	13	0.0113586	0.36873	-	Crt(Crt),ERp57(ERp57),HSP70(HSP70),LOC101740248(LOC101740248),LOC101740709(LOC101740709),LOC101743498(LOC101743498)
BP	GO:0032870	cellular response to hormone stimulus	76	31	107	535	0.0114268	0.368963	aif(aif),Cpr(Cpr),Cycb(Cycb),EcR(EcR),Ftz-f1(Ftz-f1),Hlh54f(Hlh54f),InR(InR),Lgr(Lgr),LOC100101210(LOC100101210),LOC100101223(LOC100101223),LOC100526764(LOC100526764),LOC100533205(LOC100533205),LOC101735478(LOC101735478),LOC101735780(LOC101735780),LOC101735990(LOC101735990),LOC101736112(LOC101736112),LOC101736863(LOC101736863),LOC101737220(LOC101737220),LOC101737267(LOC101737267),LOC101737413(LOC…	Br-c(Br-c),CRF-DH(CRF-DH),Crt(Crt),Cyce(Cyce),LOC100862822(LOC100862822),LOC101735450(LOC101735450),LOC101735683(LOC101735683),LOC101736113(LOC101736113),LOC101736520(LOC101736520),LOC101737557(LOC101737557),LOC101738795(LOC101738795),LOC101738852(LOC101738852),LOC101739247(LOC101739247),LOC101739261(LOC101739261),LOC101739633(LOC101739633),LOC101740476(LOC101740476),LOC101741235(LOC101741235),LO…
BP	GO:0001894	tissue homeostasis	23	12	35	147	0.0114467	0.368963	Lgr(Lgr),LOC100862757(LOC100862757),LOC101736112(LOC101736112),LOC101736262(LOC101736262),LOC101736534(LOC101736534),LOC101736863(LOC101736863),LOC101737427(LOC101737427),LOC101737461(LOC101737461),LOC101740207(LOC101740207),LOC101740431(LOC101740431),LOC101740494(LOC101740494),LOC101741679(LOC101741679),LOC101741915(LOC101741915),LOC101742160(LOC101742160),LOC101743709(LOC101743709),LOC101744668…	Let-2(Let-2),LOC101735863(LOC101735863),LOC101735999(LOC101735999),LOC101737346(LOC101737346),LOC101739624(LOC101739624),LOC101741568(LOC101741568),LOC101741760(LOC101741760),LOC101743662(LOC101743662),LOC101744377(LOC101744377),LOC101745551(LOC101745551),LOC101745689(LOC101745689),LOC101745762(LOC101745762)
BP	GO:0048732	gland development	62	39	101	502	0.0116682	0.373819	DESAT4(DESAT4),EcR(EcR),Ets(Ets),Ftz-f1(Ftz-f1),Hlh54f(Hlh54f),LOC100533205(LOC100533205),LOC101735844(LOC101735844),LOC101735990(LOC101735990),LOC101736248(LOC101736248),LOC101736766(LOC101736766),LOC101736967(LOC101736967),LOC101737220(LOC101737220),LOC101737692(LOC101737692),LOC101737806(LOC101737806),LOC101739053(LOC101739053),LOC101739314(LOC101739314),LOC101739327(LOC101739327),LOC101739459…	Br-c(Br-c),Cyce(Cyce),DnaJ-19(DnaJ-19),Hmgc(Hmgc),LOC100329149(LOC100329149),LOC100862822(LOC100862822),LOC101735656(LOC101735656),LOC101735833(LOC101735833),LOC101736485(LOC101736485),LOC101737408(LOC101737408),LOC101737557(LOC101737557),LOC101738795(LOC101738795),LOC101738852(LOC101738852),LOC101739443(LOC101739443),LOC101741200(LOC101741200),LOC101741624(LOC101741624),LOC101741760(LOC101741760…
BP	GO:0019915	lipid storage	18	12	30	122	0.0116793	0.373819	EcR(EcR),GlcNAcase3(GlcNAcase3),InR(InR),LOC101735703(LOC101735703),LOC101736151(LOC101736151),LOC101738701(LOC101738701),LOC101739053(LOC101739053),LOC101739327(LOC101739327),LOC101739790(LOC101739790),LOC101740596(LOC101740596),LOC101740832(LOC101740832),LOC101741056(LOC101741056),LOC101742423(LOC101742423),LOC101743692(LOC101743692),LOC101744333(LOC101744333),LOC101746917(LOC101746917),LOC7329…	COPA(COPA),COPB(COPB),LOC101735542(LOC101735542),LOC101737803(LOC101737803),LOC101738882(LOC101738882),LOC101740142(LOC101740142),LOC101742497(LOC101742497),LOC101746590(LOC101746590),LOC101746607(LOC101746607),LOC101747064(LOC101747064),LOC101747124(LOC101747124),LOC692402(LOC692402)
BP	GO:0035924	cellular response to vascular endothelial growth factor stimulus	6	6	12	37	0.0117414	0.374492	LOC101737220(LOC101737220),LOC101741678(LOC101741678),LOC101745869(LOC101745869),LOC101746155(LOC101746155),Xdh1(Xdh1),Xdh2(Xdh2)	Hsp20.1(Hsp20.1),Hsp23.7(Hsp23.7),LOC101738415(LOC101738415),LOC101741764(LOC101741764),LOC101745277(LOC101745277),LOC101746571(LOC101746571)
MF	GO:0043177	organic acid binding	16	14	30	118	0.0119753	0.285423	LOC100862791(LOC100862791),LOC101742423(LOC101742423),LOC101742434(LOC101742434),LOC101744100(LOC101744100),LOC101744386(LOC101744386),LOC119629236(LOC119629236),LOC692643(LOC692643),LOC693023(LOC693023),NOS1(NOS1),NOS2(NOS2),Sap-r(Sap-r),UGT013830(UGT013830),UGT10289B(UGT10289B),UGT40A1(UGT40A1),UGT41A2(UGT41A2),UGT46A2(UGT46A2)	Hmgc(Hmgc),LOC100862822(LOC100862822),LOC101735662(LOC101735662),LOC101741137(LOC101741137),LOC101742497(LOC101742497),LOC101743496(LOC101743496),LOC101743601(LOC101743601),LOC101744969(LOC101744969),LOC101746892(LOC101746892),LOC692675(LOC692675),LOC692939(LOC692939),LOC733130(LOC733130),UGT33D3(UGT33D3),UGT41A3(UGT41A3)
BP	GO:0071383	cellular response to steroid hormone stimulus	29	16	45	199	0.0119904	0.381104	aif(aif),Cycb(Cycb),EcR(EcR),Ftz-f1(Ftz-f1),Hlh54f(Hlh54f),Lgr(Lgr),LOC100533205(LOC100533205),LOC101735478(LOC101735478),LOC101735780(LOC101735780),LOC101738613(LOC101738613),LOC101738969(LOC101738969),LOC101740254(LOC101740254),LOC101742149(LOC101742149),LOC101742737(LOC101742737),LOC101743146(LOC101743146),LOC101744910(LOC101744910),LOC101746320(LOC101746320),LOC101746416(LOC101746416),LOC1017…	Crt(Crt),Cyce(Cyce),LOC100862822(LOC100862822),LOC101735450(LOC101735450),LOC101740476(LOC101740476),LOC101741235(LOC101741235),LOC101741760(LOC101741760),LOC101743662(LOC101743662),LOC101744944(LOC101744944),LOC101745213(LOC101745213),LOC119629863(LOC119629863),LOC733130(LOC733130),NGR-A1(NGR-A1),TBPH(TBPH),UGT33D3(UGT33D3),UGT41A3(UGT41A3)
MF	GO:0016829	lyase activity	13	18	31	123	0.0122179	0.285423	GSTd2(GSTd2),LOC101736240(LOC101736240),LOC101737125(LOC101737125),LOC101737363(LOC101737363),LOC101739615(LOC101739615),LOC101740270(LOC101740270),LOC101743965(LOC101743965),LOC101746180(LOC101746180),LOC105842848(LOC105842848),LOC110385885(LOC110385885),LOC110386620(LOC110386620),LOC119628323(LOC119628323),LOC692801(LOC692801)	Gcy(Gcy),GSTd3(GSTd3),Hmgc(Hmgc),LOC101735837(LOC101735837),LOC101736474(LOC101736474),LOC101736784(LOC101736784),LOC101738740(LOC101738740),LOC101739376(LOC101739376),LOC101740507(LOC101740507),LOC101742616(LOC101742616),LOC101742739(LOC101742739),LOC101743550(LOC101743550),LOC101745599(LOC101745599),LOC101745811(LOC101745811),LOC119628628(LOC119628628),LOC692675(LOC692675),LOC732939(LOC732939),…
CC	GO:0098590	plasma membrane region	86	41	127	663	0.0122258	0.403646	Lgr(Lgr),LOC100101210(LOC100101210),LOC100526764(LOC100526764),LOC101735630(LOC101735630),LOC101735744(LOC101735744),LOC101735894(LOC101735894),LOC101736139(LOC101736139),LOC101736151(LOC101736151),LOC101736497(LOC101736497),LOC101736565(LOC101736565),LOC101736636(LOC101736636),LOC101736920(LOC101736920),LOC101737220(LOC101737220),LOC101737427(LOC101737427),LOC101737965(LOC101737965),LOC101738172…	ERp57(ERp57),Hsp20.1(Hsp20.1),Hsp23.7(Hsp23.7),Hsp90(Hsp90),LOC100862790(LOC100862790),LOC101735999(LOC101735999),LOC101736187(LOC101736187),LOC101736379(LOC101736379),LOC101736520(LOC101736520),LOC101737408(LOC101737408),LOC101737711(LOC101737711),LOC101738587(LOC101738587),LOC101738938(LOC101738938),LOC101738943(LOC101738943),LOC101739059(LOC101739059),LOC101739226(LOC101739226),LOC101739565(LO…
MF	GO:0015220	choline transmembrane transporter activity	8	0	8	20	0.012266	0.285423	LOC101735562(LOC101735562),LOC101736399(LOC101736399),LOC101740637(LOC101740637),LOC101741871(LOC101741871),LOC101742259(LOC101742259),LOC101742835(LOC101742835),LOC101742978(LOC101742978),LOC101745042(LOC101745042)	-
MF	GO:0008238	exopeptidase activity	9	14	23	85	0.0123485	0.285423	LOC101736547(LOC101736547),LOC101740853(LOC101740853),LOC101743731(LOC101743731),LOC101744117(LOC101744117),LOC101745803(LOC101745803),LOC101745874(LOC101745874),LOC105842990(LOC105842990),LOC732953(LOC732953),Mf-cpa(Mf-cpa)	Apn1(Apn1),LOC100862776(LOC100862776),LOC101737803(LOC101737803),LOC101739471(LOC101739471),LOC101740533(LOC101740533),LOC101741476(LOC101741476),LOC101743988(LOC101743988),LOC101744924(LOC101744924),LOC101745066(LOC101745066),LOC101745215(LOC101745215),LOC101745363(LOC101745363),LOC101746137(LOC101746137),LOC119628414(LOC119628414),LOC692400(LOC692400)
BP	GO:0035295	tube development	141	76	217	1164	0.0123532	0.391269	abd-A(abd-A),Achi(Achi),Alg-2(Alg-2),Awh(Awh),Cat(Cat),Cyp9a19(Cyp9a19),Cyp9a20(Cyp9a20),DESAT4(DESAT4),EcR(EcR),Ftz-f1(Ftz-f1),Hlh54f(Hlh54f),InR(InR),Lgr(Lgr),LOC100101210(LOC100101210),LOC100101223(LOC100101223),LOC100533205(LOC100533205),LOC100862757(LOC100862757),LOC101735478(LOC101735478),LOC101735576(LOC101735576),LOC101735590(LOC101735590),LOC101735780(LOC101735780),LOC101735844(LOC101735…	A4(A4),Cyce(Cyce),Cyp18a1(Cyp18a1),E(spl)mbeta(E(spl)mbeta),Gcy(Gcy),Hsp20.1(Hsp20.1),Hsp23.7(Hsp23.7),Let-2(Let-2),LOC101735413(LOC101735413),LOC101735999(LOC101735999),LOC101736219(LOC101736219),LOC101736485(LOC101736485),LOC101736620(LOC101736620),LOC101737102(LOC101737102),LOC101737285(LOC101737285),LOC101737295(LOC101737295),LOC101737359(LOC101737359),LOC101737408(LOC101737408),LOC101737557(…
BP	GO:0035296	regulation of tube diameter	10	9	19	69	0.0124756	0.392568	EcR(EcR),LOC101739615(LOC101739615),LOC101741679(LOC101741679),LOC101742887(LOC101742887),LOC101744910(LOC101744910),LOC101745328(LOC101745328),LOC101745869(LOC101745869),NGR-A4(NGR-A4),NOS1(NOS1),NOS2(NOS2)	Gcy(Gcy),LOC101735833(LOC101735833),LOC101743662(LOC101743662),LOC101743806(LOC101743806),LOC101744776(LOC101744776),LOC101745658(LOC101745658),LOC101746623(LOC101746623),LOC692402(LOC692402),NGR-A24(NGR-A24)
BP	GO:0015870	acetylcholine transport	9	2	11	33	0.0125233	0.392568	LOC101735562(LOC101735562),LOC101736399(LOC101736399),LOC101740637(LOC101740637),LOC101741871(LOC101741871),LOC101742259(LOC101742259),LOC101742835(LOC101742835),LOC101742978(LOC101742978),LOC101745042(LOC101745042),LOC101745328(LOC101745328)	LOC101747124(LOC101747124),NGR-A24(NGR-A24)
BP	GO:1901374	acetate ester transport	9	2	11	33	0.0125233	0.392568	LOC101735562(LOC101735562),LOC101736399(LOC101736399),LOC101740637(LOC101740637),LOC101741871(LOC101741871),LOC101742259(LOC101742259),LOC101742835(LOC101742835),LOC101742978(LOC101742978),LOC101745042(LOC101745042),LOC101745328(LOC101745328)	LOC101747124(LOC101747124),NGR-A24(NGR-A24)
CC	GO:0005902	microvillus	12	5	17	61	0.0126105	0.403646	LOC101736534(LOC101736534),LOC101739615(LOC101739615),LOC101741348(LOC101741348),LOC101741679(LOC101741679),LOC101743312(LOC101743312),LOC101744708(LOC101744708),LOC101746514(LOC101746514),LOC101746913(LOC101746913),LOC101746917(LOC101746917),LOC119629176(LOC119629176),LOC692643(LOC692643),SGF1(SGF1)	LOC101735999(LOC101735999),LOC101738943(LOC101738943),LOC101741996(LOC101741996),LOC101745762(LOC101745762),LOC101746376(LOC101746376)
CC	GO:0031984	organelle subcompartment	58	92	150	797	0.0126263	0.403646	ask1(ask1),Cpr(Cpr),DESAT4(DESAT4),Dohh(Dohh),LOC100526764(LOC100526764),LOC100533206(LOC100533206),LOC101735375(LOC101735375),LOC101735780(LOC101735780),LOC101736506(LOC101736506),LOC101736586(LOC101736586),LOC101736766(LOC101736766),LOC101736873(LOC101736873),LOC101736914(LOC101736914),LOC101736920(LOC101736920),LOC101736967(LOC101736967),LOC101737166(LOC101737166),LOC101737318(LOC101737318),LO…	COPA(COPA),COPB(COPB),Crt(Crt),DnaJ-19(DnaJ-19),ERD2(ERD2),ERp57(ERp57),Hmgc(Hmgc),HSP70(HSP70),LOC100101160(LOC100101160),LOC100862822(LOC100862822),LOC101735413(LOC101735413),LOC101735542(LOC101735542),LOC101735559(LOC101735559),LOC101735613(LOC101735613),LOC101736006(LOC101736006),LOC101736088(LOC101736088),LOC101736101(LOC101736101),LOC101736117(LOC101736117),LOC101736155(LOC101736155),LOC101…
MF	GO:0004181	metallocarboxypeptidase activity	4	7	11	32	0.0128165	0.292537	LOC101740853(LOC101740853),LOC101745803(LOC101745803),LOC105842990(LOC105842990),Mf-cpa(Mf-cpa)	LOC101740533(LOC101740533),LOC101741476(LOC101741476),LOC101744924(LOC101744924),LOC101745066(LOC101745066),LOC101745215(LOC101745215),LOC101745363(LOC101745363),LOC119628414(LOC119628414)
BP	GO:0009074	aromatic amino acid family catabolic process	4	3	7	17	0.0130242	0.405483	GSTz2(GSTz2),Kmo(Kmo),LOC101745043(LOC101745043),LOC101747176(LOC101747176)	LOC101741137(LOC101741137),LOC101742526(LOC101742526),LOC101745191(LOC101745191)
BP	GO:0097501	stress response to metal ion	3	4	7	17	0.0130242	0.405483	LOC101736920(LOC101736920),LOC101738172(LOC101738172),LOC101740111(LOC101740111)	abcb(abcb),HSP70(HSP70),LOC101739059(LOC101739059),LOC101741721(LOC101741721)
BP	GO:0097006	regulation of plasma lipoprotein particle levels	7	10	17	60	0.0131797	0.406252	EcR(EcR),LOC100101210(LOC100101210),LOC101737612(LOC101737612),LOC101742149(LOC101742149),LOC101742187(LOC101742187),LOC101742423(LOC101742423),LOC101743027(LOC101743027)	LOC101735542(LOC101735542),LOC101736038(LOC101736038),LOC101737532(LOC101737532),LOC101737557(LOC101737557),LOC101737808(LOC101737808),LOC101738882(LOC101738882),LOC101740142(LOC101740142),LOC101742497(LOC101742497),LOC101746376(LOC101746376),LOC119629863(LOC119629863)
BP	GO:0006953	acute-phase response	6	4	10	29	0.0131825	0.406252	LOC119629236(LOC119629236),UGT013830(UGT013830),UGT10289B(UGT10289B),UGT40A1(UGT40A1),UGT41A2(UGT41A2),UGT46A2(UGT46A2)	LOC100862822(LOC100862822),LOC101737557(LOC101737557),UGT33D3(UGT33D3),UGT41A3(UGT41A3)
BP	GO:0045167	asymmetric protein localization involved in cell fate determination	6	4	10	29	0.0131825	0.406252	LOC101737550(LOC101737550),LOC101740358(LOC101740358),LOC101741429(LOC101741429),LOC101741833(LOC101741833),LOC101743821(LOC101743821),LOC101745607(LOC101745607)	LOC101737359(LOC101737359),LOC101738852(LOC101738852),LOC119630841(LOC119630841),MCAK(MCAK)
BP	GO:0009605	response to external stimulus	196	120	316	1746	0.0134533	0.411693	Acade(Acade),aif(aif),ask1(ask1),Cat(Cat),Cpr(Cpr),Cycb(Cycb),DESAT4(DESAT4),dimm(dimm),EcR(EcR),Gogat(Gogat),Gr9(Gr9),InR(InR),Kmo(Kmo),LOC100101209(LOC100101209),LOC100101210(LOC100101210),LOC100526764(LOC100526764),LOC100529236(LOC100529236),LOC100533206(LOC100533206),LOC100862757(LOC100862757),LOC101735478(LOC101735478),LOC101735553(LOC101735553),LOC101735754(LOC101735754),LOC101735844(LOC101…	BGRP1(BGRP1),BGRP2(BGRP2),Br-c(Br-c),Crt(Crt),Cyce(Cyce),ERp57(ERp57),Gcy(Gcy),Hmgc(Hmgc),Hsp20.1(Hsp20.1),Hsp23.7(Hsp23.7),HSP70(HSP70),Hsp90(Hsp90),LOC100862822(LOC100862822),LOC101735454(LOC101735454),LOC101735503(LOC101735503),LOC101735542(LOC101735542),LOC101735559(LOC101735559),LOC101735656(LOC101735656),LOC101735833(LOC101735833),LOC101735863(LOC101735863),LOC101735926(LOC101735926),LOC101…
BP	GO:0060416	response to growth hormone	10	3	13	42	0.0134944	0.411693	LOC101742423(LOC101742423),LOC101746320(LOC101746320),LOC119629236(LOC119629236),LOC119630846(LOC119630846),SOCS2-12(SOCS2-12),UGT013830(UGT013830),UGT10289B(UGT10289B),UGT40A1(UGT40A1),UGT41A2(UGT41A2),UGT46A2(UGT46A2)	LOC100862822(LOC100862822),UGT33D3(UGT33D3),UGT41A3(UGT41A3)
BP	GO:2000378	negative regulation of reactive oxygen species metabolic process	5	8	13	42	0.0134944	0.411693	LOC101735478(LOC101735478),LOC101741938(LOC101741938),LOC101744254(LOC101744254),LOC119630683(LOC119630683),Sirt2(Sirt2)	Hsp20.1(Hsp20.1),Hsp23.7(Hsp23.7),LOC101735833(LOC101735833),LOC101741654(LOC101741654),LOC101745277(LOC101745277),LOC101746590(LOC101746590),LOC101747227(LOC101747227),Sps1(Sps1)
MF	GO:0015562	efflux transmembrane transporter activity	4	2	6	13	0.0136046	0.302952	LOC101735703(LOC101735703),LOC101736920(LOC101736920),LOC101738172(LOC101738172),LOC101744708(LOC101744708)	abcb(abcb),LOC101747227(LOC101747227)
MF	GO:0016701	oxidoreductase activity, acting on single donors with incorporation of molecular oxygen	5	1	6	13	0.0136046	0.302952	LOC100101177(LOC100101177),LOC101739372(LOC101739372),LOC101744641(LOC101744641),LOC101747037(LOC101747037),LOC101747176(LOC101747176)	LOC101741137(LOC101741137)
BP	GO:0042573	retinoic acid metabolic process	6	3	9	25	0.013612	0.412157	LOC119629236(LOC119629236),UGT013830(UGT013830),UGT10289B(UGT10289B),UGT40A1(UGT40A1),UGT41A2(UGT41A2),UGT46A2(UGT46A2)	LOC100862822(LOC100862822),UGT33D3(UGT33D3),UGT41A3(UGT41A3)
BP	GO:0071394	cellular response to testosterone stimulus	6	3	9	25	0.013612	0.412157	LOC119629236(LOC119629236),UGT013830(UGT013830),UGT10289B(UGT10289B),UGT40A1(UGT40A1),UGT41A2(UGT41A2),UGT46A2(UGT46A2)	LOC100862822(LOC100862822),UGT33D3(UGT33D3),UGT41A3(UGT41A3)
BP	GO:0060573	cell fate specification involved in pattern specification	5	3	8	21	0.0136452	0.412157	LOC101741679(LOC101741679),LOC101741910(LOC101741910),LOC101745629(LOC101745629),LOC119630800(LOC119630800),LOC692674(LOC692674)	LOC101741760(LOC101741760),LOC101744906(LOC101744906),LOC101745000(LOC101745000)
BP	GO:0006629	lipid metabolic process	109	61	170	896	0.0139349	0.413143	Acade(Acade),ae41(ae41),Cat(Cat),Cbp(Cbp),Cpr(Cpr),Cyp332a1(Cyp332a1),DESAT4(DESAT4),EcR(EcR),Fps(Fps),Ftz-f1(Ftz-f1),Gk(Gk),GlcNAcase3(GlcNAcase3),Glob1(Glob1),GSTz2(GSTz2),InR(InR),Lgr(Lgr),LOC100101223(LOC100101223),LOC101735439(LOC101735439),LOC101735478(LOC101735478),LOC101735553(LOC101735553),LOC101735696(LOC101735696),LOC101735844(LOC101735844),LOC101735849(LOC101735849),LOC101736497(LOC10…	Cyp18a1(Cyp18a1),Cyp306a1(Cyp306a1),Gal(Gal),GSTe3(GSTe3),Hmgc(Hmgc),LOC100037428(LOC100037428),LOC100862822(LOC100862822),LOC101735542(LOC101735542),LOC101735559(LOC101735559),LOC101735662(LOC101735662),LOC101736038(LOC101736038),LOC101736113(LOC101736113),LOC101736379(LOC101736379),LOC101736558(LOC101736558),LOC101737532(LOC101737532),LOC101737803(LOC101737803),LOC101737808(LOC101737808),LOC101…
BP	GO:0098869	cellular oxidant detoxification	12	6	18	65	0.0139403	0.413143	Cat(Cat),Glob1(Glob1),GSTd2(GSTd2),GSTz2(GSTz2),LOC101736769(LOC101736769),LOC101742192(LOC101742192),LOC101742423(LOC101742423),LOC101746437(LOC101746437),LOC101746584(LOC101746584),LOC119628323(LOC119628323),NOS1(NOS1),NOS2(NOS2)	GSTd3(GSTd3),LOC101735518(LOC101735518),LOC101741567(LOC101741567),LOC101746521(LOC101746521),LOC119628628(LOC119628628),SOD(SOD)
BP	GO:0034284	response to monosaccharide	23	12	35	149	0.0140854	0.413143	Cat(Cat),Gr9(Gr9),LOC100101210(LOC100101210),LOC100526764(LOC100526764),LOC101736920(LOC101736920),LOC101739475(LOC101739475),LOC101739615(LOC101739615),LOC101739835(LOC101739835),LOC101740254(LOC101740254),LOC101740544(LOC101740544),LOC101740556(LOC101740556),LOC101740832(LOC101740832),LOC101743146(LOC101743146),LOC101744254(LOC101744254),LOC101744708(LOC101744708),LOC101744857(LOC101744857),LOC…	LOC101735833(LOC101735833),LOC101737557(LOC101737557),LOC101738852(LOC101738852),LOC101741624(LOC101741624),LOC101744352(LOC101744352),LOC101744944(LOC101744944),LOC101745551(LOC101745551),LOC101746571(LOC101746571),LOC692960(LOC692960),LOC733130(LOC733130),SPARC(SPARC),Tra2(Tra2)
BP	GO:0000098	sulfur amino acid catabolic process	3	2	5	10	0.0140854	0.413143	LOC101739372(LOC101739372),LOC101747037(LOC101747037),LOC692801(LOC692801)	LOC101742616(LOC101742616),LOC101743988(LOC101743988)
BP	GO:0006047	UDP-N-acetylglucosamine metabolic process	2	3	5	10	0.0140854	0.413143	htra2(htra2),LOC101740832(LOC101740832)	LOC101743243(LOC101743243),LOC101743496(LOC101743496),LOC692816(LOC692816)
BP	GO:0030299	intestinal cholesterol absorption	3	2	5	10	0.0140854	0.413143	ae41(ae41),LOC101735894(LOC101735894),LOC101742423(LOC101742423)	LOC101740142(LOC101740142),LOC119629863(LOC119629863)
BP	GO:0042590	antigen processing and presentation of exogenous peptide antigen via MHC class I	2	3	5	10	0.0140854	0.413143	LOC101742423(LOC101742423),LOC101746917(LOC101746917)	Crt(Crt),ERp57(ERp57),LOC101739317(LOC101739317)
BP	GO:0098581	detection of external biotic stimulus	2	3	5	10	0.0140854	0.413143	LOC101742737(LOC101742737),LOC101746917(LOC101746917)	BGRP1(BGRP1),PGRP-S1(PGRP-S1),PGRP-S2(PGRP-S2)
BP	GO:2000252	negative regulation of feeding behavior	4	1	5	10	0.0140854	0.413143	InR(InR),LOC101743146(LOC101743146),NGR-A23(NGR-A23),NGR-A26(NGR-A26)	LOC101743873(LOC101743873)
MF	GO:0016705	oxidoreductase activity, acting on paired donors, with incorporation or reduction of molecular oxygen	16	4	20	72	0.0141284	0.310825	Cpr(Cpr),DESAT4(DESAT4),Dohh(Dohh),Glob1(Glob1),Kmo(Kmo),LOC100533205(LOC100533205),LOC101735439(LOC101735439),LOC101737166(LOC101737166),LOC101739524(LOC101739524),LOC101739566(LOC101739566),LOC101740617(LOC101740617),LOC101741176(LOC101741176),LOC692683(LOC692683),LOC692831(LOC692831),NOS1(NOS1),NOS2(NOS2)	Cyp18a1(Cyp18a1),LOC101742744(LOC101742744),P450(P450),PPO2(PPO2)
BP	GO:0005975	carbohydrate metabolic process	53	32	85	417	0.0143098	0.417163	Gk(Gk),GlcNAcase3(GlcNAcase3),htra2(htra2),InR(InR),Lgr(Lgr),LOC100101177(LOC100101177),LOC100101223(LOC100101223),LOC100500759(LOC100500759),LOC100526764(LOC100526764),LOC101735679(LOC101735679),LOC101735844(LOC101735844),LOC101736114(LOC101736114),LOC101736240(LOC101736240),LOC101736565(LOC101736565),LOC101736596(LOC101736596),LOC101737726(LOC101737726),LOC101738071(LOC101738071),LOC101738553(L…	Amy(Amy),Gal(Gal),LOC100862822(LOC100862822),LOC101735542(LOC101735542),LOC101735613(LOC101735613),LOC101735656(LOC101735656),LOC101736859(LOC101736859),LOC101737285(LOC101737285),LOC101739565(LOC101739565),LOC101739670(LOC101739670),LOC101740028(LOC101740028),LOC101740272(LOC101740272),LOC101743496(LOC101743496),LOC101743550(LOC101743550),LOC101743601(LOC101743601),LOC101743986(LOC101743986),LOC…
MF	GO:0005080	protein kinase C binding	10	8	18	63	0.014441	0.31392	LOC101739615(LOC101739615),LOC101741592(LOC101741592),LOC101745094(LOC101745094),LOC119629236(LOC119629236),TOP2(TOP2),UGT013830(UGT013830),UGT10289B(UGT10289B),UGT40A1(UGT40A1),UGT41A2(UGT41A2),UGT46A2(UGT46A2)	Hsp20.1(Hsp20.1),Hsp23.7(Hsp23.7),LOC100862822(LOC100862822),LOC101737711(LOC101737711),LOC101745277(LOC101745277),Mir750(Mir750),UGT33D3(UGT33D3),UGT41A3(UGT41A3)
BP	GO:0001944	vasculature development	57	17	74	357	0.0146523	0.417163	Alg-2(Alg-2),Hlh54f(Hlh54f),LOC100101223(LOC100101223),LOC101735478(LOC101735478),LOC101735590(LOC101735590),LOC101735754(LOC101735754),LOC101735990(LOC101735990),LOC101736248(LOC101736248),LOC101736543(LOC101736543),LOC101736766(LOC101736766),LOC101736967(LOC101736967),LOC101737220(LOC101737220),LOC101737427(LOC101737427),LOC101737806(LOC101737806),LOC101738933(LOC101738933),LOC101739053(LOC1017…	Gcy(Gcy),Hsp20.1(Hsp20.1),Hsp23.7(Hsp23.7),Hsp90(Hsp90),LOC101736620(LOC101736620),LOC101738415(LOC101738415),LOC101739226(LOC101739226),LOC101741760(LOC101741760),LOC101741764(LOC101741764),LOC101745277(LOC101745277),LOC101745393(LOC101745393),LOC101745606(LOC101745606),LOC101746376(LOC101746376),LOC101746590(LOC101746590),LOC119630841(LOC119630841),Scr(Scr),SPARC(SPARC)
BP	GO:0007589	body fluid secretion	11	5	16	56	0.0146663	0.417163	ae41(ae41),EcR(EcR),LOC101741679(LOC101741679),LOC101744254(LOC101744254),LOC101745328(LOC101745328),LOC101747037(LOC101747037),LOC119630683(LOC119630683),LOC119630846(LOC119630846),SOCS2-12(SOCS2-12),Xdh1(Xdh1),Xdh2(Xdh2)	COPA(COPA),CRF-DH(CRF-DH),Gcy(Gcy),LOC101747124(LOC101747124),NGR-A24(NGR-A24)
BP	GO:0072001	renal system development	39	18	57	265	0.0146923	0.417163	abd-A(abd-A),Cat(Cat),EcR(EcR),Hlh54f(Hlh54f),Kmo(Kmo),LOC101735590(LOC101735590),LOC101735844(LOC101735844),LOC101735990(LOC101735990),LOC101736262(LOC101736262),LOC101736766(LOC101736766),LOC101736914(LOC101736914),LOC101736967(LOC101736967),LOC101737220(LOC101737220),LOC101737427(LOC101737427),LOC101737806(LOC101737806),LOC101738553(LOC101738553),LOC101739913(LOC101739913),LOC101741429(LOC1017…	DnaJ-19(DnaJ-19),LOC101735999(LOC101735999),LOC101736485(LOC101736485),LOC101736620(LOC101736620),LOC101737102(LOC101737102),LOC101737557(LOC101737557),LOC101741200(LOC101741200),LOC101742375(LOC101742375),LOC101742798(LOC101742798),LOC101745393(LOC101745393),LOC101745606(LOC101745606),LOC101745620(LOC101745620),LOC101745689(LOC101745689),LOC101745762(LOC101745762),LOC101746171(LOC101746171),LOC7…
BP	GO:0050878	regulation of body fluid levels	33	14	47	212	0.0148927	0.417163	ae41(ae41),DESAT4(DESAT4),EcR(EcR),LOC100101210(LOC100101210),LOC100739997(LOC100739997),LOC101736139(LOC101736139),LOC101736863(LOC101736863),LOC101739258(LOC101739258),LOC101739615(LOC101739615),LOC101739962(LOC101739962),LOC101741176(LOC101741176),LOC101741185(LOC101741185),LOC101741679(LOC101741679),LOC101742423(LOC101742423),LOC101743731(LOC101743731),LOC101744254(LOC101744254),LOC101745173(…	COPA(COPA),CRF-DH(CRF-DH),Gcy(Gcy),LOC101736113(LOC101736113),LOC101736520(LOC101736520),LOC101737155(LOC101737155),LOC101738938(LOC101738938),LOC101741568(LOC101741568),LOC101744133(LOC101744133),LOC101745692(LOC101745692),LOC101746818(LOC101746818),LOC101747124(LOC101747124),NGR-A24(NGR-A24),PPO2(PPO2)
CC	GO:0046581	intercellular canaliculus	3	1	4	7	0.0150741	0.467296	LOC101745874(LOC101745874),LOC101746565(LOC101746565),LOC101746706(LOC101746706)	LOC101738587(LOC101738587)
BP	GO:0003330	regulation of extracellular matrix constituent secretion	0	3	3	4	0.0152286	0.417163	-	LOC101743064(LOC101743064),LOC101743362(LOC101743362),LOC101746623(LOC101746623)
BP	GO:0006552	leucine catabolic process	0	3	3	4	0.0152286	0.417163	-	Hmgc(Hmgc),LOC101744540(LOC101744540),LOC101746892(LOC101746892)
BP	GO:0006560	proline metabolic process	1	2	3	4	0.0152286	0.417163	LOC101742434(LOC101742434)	LOC101746787(LOC101746787),LOC733130(LOC733130)
BP	GO:0009992	cellular water homeostasis	3	0	3	4	0.0152286	0.417163	Lgr(Lgr),LOC100101177(LOC100101177),LOC101744641(LOC101744641)	-
BP	GO:0010868	negative regulation of triglyceride biosynthetic process	3	0	3	4	0.0152286	0.417163	LOC101739053(LOC101739053),LOC101741056(LOC101741056),LOC101745721(LOC101745721)	-
BP	GO:0031427	response to methotrexate	3	0	3	4	0.0152286	0.417163	LOC101746565(LOC101746565),LOC101746706(LOC101746706),LOC692995(LOC692995)	-
BP	GO:0033499	galactose catabolic process via UDP-galactose	3	0	3	4	0.0152286	0.417163	LOC101735679(LOC101735679),LOC101741280(LOC101741280),LOC101745938(LOC101745938)	-
BP	GO:0048254	snoRNA localization	3	0	3	4	0.0152286	0.417163	LOC101739603(LOC101739603),LOC101742289(LOC101742289),LOC101742458(LOC101742458)	-
BP	GO:0050904	diapedesis	1	2	3	4	0.0152286	0.417163	LOC101737738(LOC101737738)	LOC101737408(LOC101737408),LOC101746113(LOC101746113)
BP	GO:0051715	cytolysis in another organism	0	3	3	4	0.0152286	0.417163	-	LOC101740932(LOC101740932),PGRP-S1(PGRP-S1),PGRP-S2(PGRP-S2)
BP	GO:0060509	type I pneumocyte differentiation	2	1	3	4	0.0152286	0.417163	LOC105841689(LOC105841689),LOC732953(LOC732953)	LOC101737803(LOC101737803)
BP	GO:0070327	thyroid hormone transport	3	0	3	4	0.0152286	0.417163	LOC101743453(LOC101743453),LOC101746565(LOC101746565),LOC101746706(LOC101746706)	-
BP	GO:0070813	hydrogen sulfide metabolic process	2	1	3	4	0.0152286	0.417163	LOC101740027(LOC101740027),LOC692801(LOC692801)	LOC101742616(LOC101742616)
BP	GO:1904994	regulation of leukocyte adhesion to vascular endothelial cell	0	3	3	4	0.0152286	0.417163	-	LOC101737408(LOC101737408),LOC101745606(LOC101745606),LOC101746113(LOC101746113)
BP	GO:1904996	positive regulation of leukocyte adhesion to vascular endothelial cell	0	3	3	4	0.0152286	0.417163	-	LOC101737408(LOC101737408),LOC101745606(LOC101745606),LOC101746113(LOC101746113)
BP	GO:1990569	UDP-N-acetylglucosamine transmembrane transport	0	3	3	4	0.0152286	0.417163	-	LOC101740028(LOC101740028),LOC101743986(LOC101743986),LOC101745518(LOC101745518)
BP	GO:2001205	negative regulation of osteoclast development	2	1	3	4	0.0152286	0.417163	LOC101738553(LOC101738553),LOC101739053(LOC101739053)	LOC101738587(LOC101738587)
MF	GO:0019840	isoprenoid binding	8	4	12	37	0.0155925	0.314131	LOC100862791(LOC100862791),LOC101735929(LOC101735929),LOC119629236(LOC119629236),UGT013830(UGT013830),UGT10289B(UGT10289B),UGT40A1(UGT40A1),UGT41A2(UGT41A2),UGT46A2(UGT46A2)	LOC100862822(LOC100862822),LOC101743601(LOC101743601),UGT33D3(UGT33D3),UGT41A3(UGT41A3)
BP	GO:0045785	positive regulation of cell adhesion	24	10	34	145	0.0157782	0.424376	LOC100862757(LOC100862757),LOC101735754(LOC101735754),LOC101736863(LOC101736863),LOC101739428(LOC101739428),LOC101739962(LOC101739962),LOC101740254(LOC101740254),LOC101740685(LOC101740685),LOC101741679(LOC101741679),LOC101742187(LOC101742187),LOC101742221(LOC101742221),LOC101742423(LOC101742423),LOC101745856(LOC101745856),LOC101745869(LOC101745869),LOC101745874(LOC101745874),LOC101746320(LOC10174…	Crt(Crt),Hsp90(Hsp90),LOC101737408(LOC101737408),LOC101739261(LOC101739261),LOC101740476(LOC101740476),LOC101743064(LOC101743064),LOC101745606(LOC101745606),LOC101746113(LOC101746113),LOC101746381(LOC101746381),LOC101746623(LOC101746623)
BP	GO:0035272	exocrine system development	16	17	33	140	0.0159616	0.424376	EcR(EcR),LOC101736248(LOC101736248),LOC101737806(LOC101737806),LOC101739314(LOC101739314),LOC101739327(LOC101739327),LOC101741679(LOC101741679),LOC101741833(LOC101741833),LOC101741849(LOC101741849),LOC101743514(LOC101743514),LOC101745869(LOC101745869),LOC101746917(LOC101746917),LOC101747210(LOC101747210),LOC105841689(LOC105841689),LOC119628461(LOC119628461),sage(sage),SGF1(SGF1)	Br-c(Br-c),LOC101736485(LOC101736485),LOC101737408(LOC101737408),LOC101741200(LOC101741200),LOC101741760(LOC101741760),LOC101742380(LOC101742380),LOC101742798(LOC101742798),LOC101743222(LOC101743222),LOC101743362(LOC101743362),LOC101744283(LOC101744283),LOC101745658(LOC101745658),LOC101745811(LOC101745811),LOC101746113(LOC101746113),LOC119630841(LOC119630841),LOC692402(LOC692402),Nc(Nc),Scr(Scr)
BP	GO:0033500	carbohydrate homeostasis	28	11	39	171	0.0160966	0.424376	DESAT4(DESAT4),dimm(dimm),Gk(Gk),InR(InR),LOC100101210(LOC100101210),LOC100101223(LOC100101223),LOC100526764(LOC100526764),LOC101736863(LOC101736863),LOC101738553(LOC101738553),LOC101738678(LOC101738678),LOC101739475(LOC101739475),LOC101739615(LOC101739615),LOC101739790(LOC101739790),LOC101739835(LOC101739835),LOC101740832(LOC101740832),LOC101742419(LOC101742419),LOC101742423(LOC101742423),LOC101…	LOC101735833(LOC101735833),LOC101737557(LOC101737557),LOC101743550(LOC101743550),LOC101743601(LOC101743601),LOC101744352(LOC101744352),LOC101745551(LOC101745551),LOC101746571(LOC101746571),LOC692960(LOC692960),LOC733130(LOC733130),NGR-A1(NGR-A1),Tra2(Tra2)
BP	GO:0030073	insulin secretion	23	9	32	135	0.0161261	0.424376	Cycb(Cycb),LOC100101223(LOC100101223),LOC100526764(LOC100526764),LOC101736863(LOC101736863),LOC101736920(LOC101736920),LOC101738678(LOC101738678),LOC101739475(LOC101739475),LOC101739615(LOC101739615),LOC101739835(LOC101739835),LOC101740192(LOC101740192),LOC101743146(LOC101743146),LOC101744254(LOC101744254),LOC101744857(LOC101744857),LOC101745011(LOC101745011),LOC101745874(LOC101745874),LOC1017463…	LOC101736113(LOC101736113),LOC101741568(LOC101741568),LOC101741760(LOC101741760),LOC101742157(LOC101742157),LOC101742497(LOC101742497),LOC692939(LOC692939),LOC692960(LOC692960),LOC733130(LOC733130),NGR-A1(NGR-A1)
BP	GO:0000270	peptidoglycan metabolic process	0	4	4	7	0.0163134	0.424376	-	BGRP2(BGRP2),LOC101735926(LOC101735926),PGRP(PGRP),PGRP-S5(PGRP-S5)
BP	GO:0006522	alanine metabolic process	1	3	4	7	0.0163134	0.424376	LOC101744960(LOC101744960)	LOC101746890(LOC101746890),LOC101747023(LOC101747023),LOC733130(LOC733130)
BP	GO:0006569	tryptophan catabolic process	2	2	4	7	0.0163134	0.424376	Kmo(Kmo),LOC101745043(LOC101745043)	LOC101741137(LOC101741137),LOC101745191(LOC101745191)
BP	GO:0009078	pyruvate family amino acid metabolic process	1	3	4	7	0.0163134	0.424376	LOC101744960(LOC101744960)	LOC101746890(LOC101746890),LOC101747023(LOC101747023),LOC733130(LOC733130)
BP	GO:0009253	peptidoglycan catabolic process	0	4	4	7	0.0163134	0.424376	-	BGRP2(BGRP2),LOC101735926(LOC101735926),PGRP(PGRP),PGRP-S5(PGRP-S5)
BP	GO:0010044	response to aluminum ion	2	2	4	7	0.0163134	0.424376	Xdh1(Xdh1),Xdh2(Xdh2)	LOC101742526(LOC101742526),LOC692939(LOC692939)
BP	GO:0019388	galactose catabolic process	3	1	4	7	0.0163134	0.424376	LOC101735679(LOC101735679),LOC101741280(LOC101741280),LOC101745938(LOC101745938)	Gal(Gal)
BP	GO:0035001	dorsal trunk growth, open tracheal system	1	3	4	7	0.0163134	0.424376	LOC101735630(LOC101735630)	LOC101737408(LOC101737408),LOC101742998(LOC101742998),LOC101746113(LOC101746113)
BP	GO:0050667	homocysteine metabolic process	1	3	4	7	0.0163134	0.424376	LOC692801(LOC692801)	LOC101742616(LOC101742616),LOC101743988(LOC101743988),LOC101745551(LOC101745551)
BP	GO:0051709	regulation of killing of cells of another organism	2	2	4	7	0.0163134	0.424376	NOS1(NOS1),NOS2(NOS2)	PGRP-S1(PGRP-S1),PGRP-S2(PGRP-S2)
BP	GO:0051712	positive regulation of killing of cells of another organism	2	2	4	7	0.0163134	0.424376	NOS1(NOS1),NOS2(NOS2)	PGRP-S1(PGRP-S1),PGRP-S2(PGRP-S2)
BP	GO:2000192	negative regulation of fatty acid transport	2	2	4	7	0.0163134	0.424376	LOC101736151(LOC101736151),LOC732953(LOC732953)	LOC101737803(LOC101737803),LOC101738882(LOC101738882)
BP	GO:2000345	regulation of hepatocyte proliferation	4	0	4	7	0.0163134	0.424376	LOC101736967(LOC101736967),LOC101739053(LOC101739053),LOC119630800(LOC119630800),LOC692674(LOC692674)	-
BP	GO:1990748	cellular detoxification	12	6	18	66	0.0163293	0.424376	Cat(Cat),Glob1(Glob1),GSTd2(GSTd2),GSTz2(GSTz2),LOC101736769(LOC101736769),LOC101742192(LOC101742192),LOC101742423(LOC101742423),LOC101746437(LOC101746437),LOC101746584(LOC101746584),LOC119628323(LOC119628323),NOS1(NOS1),NOS2(NOS2)	GSTd3(GSTd3),LOC101735518(LOC101735518),LOC101741567(LOC101741567),LOC101746521(LOC101746521),LOC119628628(LOC119628628),SOD(SOD)
BP	GO:0006986	response to unfolded protein	10	20	30	125	0.0163867	0.424657	dimm(dimm),LOC100533206(LOC100533206),LOC101736151(LOC101736151),LOC101737318(LOC101737318),LOC101740432(LOC101740432),LOC101740596(LOC101740596),LOC101741238(LOC101741238),LOC101742352(LOC101742352),LOC692801(LOC692801),LOC692995(LOC692995)	Crt(Crt),Fkbp13(Fkbp13),Hsp20.1(Hsp20.1),Hsp23.7(Hsp23.7),HSP70(HSP70),Hsp90(Hsp90),LOC101737435(LOC101737435),LOC101739261(LOC101739261),LOC101743496(LOC101743496),LOC101743498(LOC101743498),LOC101744944(LOC101744944),LOC101745277(LOC101745277),LOC101745352(LOC101745352),LOC101745692(LOC101745692),LOC101746297(LOC101746297),LOC101746316(LOC101746316),LOC101746571(LOC101746571),LOC693079(LOC69307…
MF	GO:0001968	fibronectin binding	3	2	5	10	0.0164676	0.314131	LOC101739962(LOC101739962),LOC101745856(LOC101745856),LOC101746917(LOC101746917)	LOC101737408(LOC101737408),LOC101746113(LOC101746113)
MF	GO:0019531	oxalate transmembrane transporter activity	5	0	5	10	0.0164676	0.314131	LOC101735871(LOC101735871),LOC101744708(LOC101744708),LOC101745863(LOC101745863),LOC101746424(LOC101746424),LOC105842177(LOC105842177)	-
MF	GO:0043225	ATPase-coupled inorganic anion transmembrane transporter activity	4	1	5	10	0.0164676	0.314131	LOC101743689(LOC101743689),LOC101744514(LOC101744514),LOC101746565(LOC101746565),LOC101746706(LOC101746706)	LOC100862790(LOC100862790)
MF	GO:0046934	phosphatidylinositol-4,5-bisphosphate 3-kinase activity	5	0	5	10	0.0164676	0.314131	LOC101736863(LOC101736863),LOC101741679(LOC101741679),LOC101741910(LOC101741910),LOC101745970(LOC101745970),LOC101746155(LOC101746155)	-
MF	GO:0090599	alpha-glucosidase activity	4	1	5	10	0.0164676	0.314131	LOC100500759(LOC100500759),LOC101736596(LOC101736596),LOC101738628(LOC101738628),LOC119628448(LOC119628448)	LOC101746747(LOC101746747)
BP	GO:0050796	regulation of insulin secretion	21	7	28	115	0.0165317	0.425996	Cycb(Cycb),LOC100101223(LOC100101223),LOC100526764(LOC100526764),LOC101736863(LOC101736863),LOC101736920(LOC101736920),LOC101739475(LOC101739475),LOC101739615(LOC101739615),LOC101739835(LOC101739835),LOC101740192(LOC101740192),LOC101743146(LOC101743146),LOC101744254(LOC101744254),LOC101744857(LOC101744857),LOC101745874(LOC101745874),LOC101746320(LOC101746320),LOC101746462(LOC101746462),LOC1017468…	LOC101741568(LOC101741568),LOC101741760(LOC101741760),LOC101742157(LOC101742157),LOC692939(LOC692939),LOC692960(LOC692960),LOC733130(LOC733130),NGR-A1(NGR-A1)
BP	GO:0061326	renal tubule development	19	9	28	115	0.0165317	0.425996	abd-A(abd-A),EcR(EcR),Hlh54f(Hlh54f),LOC101735844(LOC101735844),LOC101735990(LOC101735990),LOC101736914(LOC101736914),LOC101737427(LOC101737427),LOC101737806(LOC101737806),LOC101741429(LOC101741429),LOC101741679(LOC101741679),LOC101742693(LOC101742693),LOC101745094(LOC101745094),LOC101745218(LOC101745218),LOC101745629(LOC101745629),LOC101745869(LOC101745869),LOC119630800(LOC119630800),LOC692674(L…	LOC101735999(LOC101735999),LOC101736485(LOC101736485),LOC101736620(LOC101736620),LOC101741200(LOC101741200),LOC101742798(LOC101742798),LOC101745606(LOC101745606),LOC101745762(LOC101745762),LOC101746171(LOC101746171),SPARC(SPARC)
MF	GO:0030515	snoRNA binding	10	0	10	29	0.016931	0.314131	LOC101736004(LOC101736004),LOC101736210(LOC101736210),LOC101737128(LOC101737128),LOC101739183(LOC101739183),LOC101740635(LOC101740635),LOC101741956(LOC101741956),LOC101742458(LOC101742458),LOC101744752(LOC101744752),LOC101745253(LOC101745253),LOC101746348(LOC101746348)	-
MF	GO:0001042	RNA polymerase I core binding	3	0	3	4	0.0169316	0.314131	LOC101741679(LOC101741679),LOC101741956(LOC101741956),LOC101743417(LOC101743417)	-
MF	GO:0004040	amidase activity	0	3	3	4	0.0169316	0.314131	-	LOC101735926(LOC101735926),PGRP(PGRP),PGRP-S5(PGRP-S5)
MF	GO:0004144	diacylglycerol O-acyltransferase activity	1	2	3	4	0.0169316	0.314131	LOC101744812(LOC101744812)	LOC101735542(LOC101735542),LOC101742497(LOC101742497)
MF	GO:0004556	alpha-amylase activity	1	2	3	4	0.0169316	0.314131	LOC101736114(LOC101736114)	Amy(Amy),LOC110386457(LOC110386457)
MF	GO:0005462	UDP-N-acetylglucosamine transmembrane transporter activity	0	3	3	4	0.0169316	0.314131	-	LOC101740028(LOC101740028),LOC101743986(LOC101743986),LOC101745518(LOC101745518)
MF	GO:0008745	N-acetylmuramoyl-L-alanine amidase activity	0	3	3	4	0.0169316	0.314131	-	LOC101735926(LOC101735926),PGRP(PGRP),PGRP-S5(PGRP-S5)
MF	GO:0016160	amylase activity	1	2	3	4	0.0169316	0.314131	LOC101736114(LOC101736114)	Amy(Amy),LOC110386457(LOC110386457)
BP	GO:0010883	regulation of lipid storage	11	8	19	71	0.0169507	0.431962	EcR(EcR),InR(InR),LOC101739053(LOC101739053),LOC101739790(LOC101739790),LOC101740596(LOC101740596),LOC101741056(LOC101741056),LOC101742423(LOC101742423),LOC101743692(LOC101743692),LOC101746917(LOC101746917),LOC732953(LOC732953),LOC733013(LOC733013)	COPA(COPA),COPB(COPB),LOC101737803(LOC101737803),LOC101738882(LOC101738882),LOC101742497(LOC101742497),LOC101746590(LOC101746590),LOC101747064(LOC101747064),LOC692402(LOC692402)
BP	GO:0042908	xenobiotic transport	15	4	19	71	0.0169507	0.431962	EAAT-2(EAAT-2),LOC100526764(LOC100526764),LOC101735703(LOC101735703),LOC101735894(LOC101735894),LOC101736151(LOC101736151),LOC101737458(LOC101737458),LOC101739193(LOC101739193),LOC101743692(LOC101743692),LOC101744210(LOC101744210),LOC101744708(LOC101744708),LOC101745781(LOC101745781),LOC101746565(LOC101746565),LOC101746706(LOC101746706),LOC105841453(LOC105841453),LOC692769(LOC692769)	LOC101735503(LOC101735503),LOC101739734(LOC101739734),LOC101744036(LOC101744036),LOC101745734(LOC101745734)
BP	GO:0045833	negative regulation of lipid metabolic process	13	6	19	71	0.0169507	0.431962	LOC101735478(LOC101735478),LOC101737547(LOC101737547),LOC101739053(LOC101739053),LOC101741056(LOC101741056),LOC101742187(LOC101742187),LOC101745721(LOC101745721),LOC101746913(LOC101746913),LOC119629236(LOC119629236),UGT013830(UGT013830),UGT10289B(UGT10289B),UGT40A1(UGT40A1),UGT41A2(UGT41A2),UGT46A2(UGT46A2)	LOC100862822(LOC100862822),LOC101735542(LOC101735542),LOC101735559(LOC101735559),LOC101743662(LOC101743662),UGT33D3(UGT33D3),UGT41A3(UGT41A3)
BP	GO:0032611	interleukin-1 beta production	5	5	10	30	0.0169527	0.431962	LOC101742423(LOC101742423),LOC101744254(LOC101744254),LOC101746320(LOC101746320),LOC101746416(LOC101746416),LOC119630683(LOC119630683)	Hsp20.1(Hsp20.1),Hsp23.7(Hsp23.7),LOC101741760(LOC101741760),LOC101745277(LOC101745277),LOC101746590(LOC101746590)
BP	GO:0009070	serine family amino acid biosynthetic process	3	3	6	14	0.0171771	0.434044	LOC101744960(LOC101744960),LOC692801(LOC692801),Psat1(Psat1)	LOC101736784(LOC101736784),LOC101742616(LOC101742616),Sps1(Sps1)
BP	GO:0009404	toxin metabolic process	4	2	6	14	0.0171771	0.434044	Cyp332a1(Cyp332a1),LOC101740027(LOC101740027),LOC101744746(LOC101744746),LOC692801(LOC692801)	LOC101742616(LOC101742616),LOC692675(LOC692675)
BP	GO:0032310	prostaglandin secretion	4	2	6	14	0.0171771	0.434044	LOC101743689(LOC101743689),LOC101744514(LOC101744514),NOS1(NOS1),NOS2(NOS2)	LOC100862790(LOC100862790),LOC101738882(LOC101738882)
MF	GO:0016405	CoA-ligase activity	6	3	9	25	0.0171878	0.314131	LOC101735849(LOC101735849),LOC101740569(LOC101740569),LOC101742019(LOC101742019),LOC101746546(LOC101746546),LOC101746722(LOC101746722),LOC101746913(LOC101746913)	LOC101738882(LOC101738882),LOC101739690(LOC101739690),LOC101747180(LOC101747180)
MF	GO:0050660	flavin adenine dinucleotide binding	11	5	16	55	0.0172032	0.314131	aif(aif),Cpr(Cpr),Kmo(Kmo),LOC101738678(LOC101738678),LOC101742434(LOC101742434),LOC101744100(LOC101744100),LOC101744386(LOC101744386),NOS1(NOS1),NOS2(NOS2),Xdh1(Xdh1),Xdh2(Xdh2)	LOC101735662(LOC101735662),LOC101738589(LOC101738589),LOC101743734(LOC101743734),LOC101745551(LOC101745551),LOC101746171(LOC101746171)
BP	GO:0071466	cellular response to xenobiotic stimulus	22	12	34	146	0.0174449	0.438382	Cpr(Cpr),Cyp332a1(Cyp332a1),LOC101742737(LOC101742737),LOC101743027(LOC101743027),LOC101744746(LOC101744746),LOC101744910(LOC101744910),LOC101746161(LOC101746161),LOC101746320(LOC101746320),LOC101746416(LOC101746416),LOC101746565(LOC101746565),LOC101746706(LOC101746706),LOC101747037(LOC101747037),LOC119629236(LOC119629236),LOC692643(LOC692643),Sap-r(Sap-r),UGT013830(UGT013830),UGT10289B(UGT10289B…	Hsp90(Hsp90),LOC100862822(LOC100862822),LOC101736038(LOC101736038),LOC101737532(LOC101737532),LOC101737808(LOC101737808),LOC101741180(LOC101741180),LOC733130(LOC733130),Pcna(Pcna),Sult(Sult),TBPH(TBPH),UGT33D3(UGT33D3),UGT41A3(UGT41A3)
BP	GO:1901568	fatty acid derivative metabolic process	19	15	34	146	0.0174449	0.438382	DESAT4(DESAT4),LOC101735849(LOC101735849),LOC101738716(LOC101738716),LOC101740518(LOC101740518),LOC101740569(LOC101740569),LOC101741176(LOC101741176),LOC101742192(LOC101742192),LOC101743027(LOC101743027),LOC101744069(LOC101744069),LOC101744100(LOC101744100),LOC101744210(LOC101744210),LOC101744386(LOC101744386),LOC101746503(LOC101746503),LOC101746546(LOC101746546),LOC101746786(LOC101746786),LOC101…	Hmgc(Hmgc),LOC101735542(LOC101735542),LOC101736038(LOC101736038),LOC101737532(LOC101737532),LOC101737803(LOC101737803),LOC101737808(LOC101737808),LOC101738882(LOC101738882),LOC101739671(LOC101739671),LOC101739690(LOC101739690),LOC101741449(LOC101741449),LOC101742497(LOC101742497),LOC101746921(LOC101746921),LOC101747180(LOC101747180),LOC732939(LOC732939),LOC778466(LOC778466)
BP	GO:0046883	regulation of hormone secretion	30	9	39	172	0.0176433	0.442148	Cycb(Cycb),dimm(dimm),InR(InR),Lgr(Lgr),LOC100101223(LOC100101223),LOC100526764(LOC100526764),LOC100533205(LOC100533205),LOC101736454(LOC101736454),LOC101736863(LOC101736863),LOC101736920(LOC101736920),LOC101739459(LOC101739459),LOC101739475(LOC101739475),LOC101739615(LOC101739615),LOC101739835(LOC101739835),LOC101740192(LOC101740192),LOC101741679(LOC101741679),LOC101743146(LOC101743146),LOC10174…	LOC101741568(LOC101741568),LOC101741760(LOC101741760),LOC101742157(LOC101742157),LOC101747124(LOC101747124),LOC692939(LOC692939),LOC692960(LOC692960),LOC733130(LOC733130),NGR-A1(NGR-A1),NGR-A24(NGR-A24)
BP	GO:0046348	amino sugar catabolic process	4	5	9	26	0.017875	0.446728	htra2(htra2),LOC101736080(LOC101736080),LOC101743965(LOC101743965),LOC101746257(LOC101746257)	LOC101735545(LOC101735545),LOC101735686(LOC101735686),LOC101739350(LOC101739350),LOC101739376(LOC101739376),LOC101746460(LOC101746460)
BP	GO:0006778	porphyrin-containing compound metabolic process	9	5	14	48	0.0180996	0.451045	LOC101738678(LOC101738678),LOC101742352(LOC101742352),LOC101745781(LOC101745781),LOC119629236(LOC119629236),UGT013830(UGT013830),UGT10289B(UGT10289B),UGT40A1(UGT40A1),UGT41A2(UGT41A2),UGT46A2(UGT46A2)	abcb(abcb),LOC100862822(LOC100862822),LOC101742739(LOC101742739),UGT33D3(UGT33D3),UGT41A3(UGT41A3)
MF	GO:0015020	glucuronosyltransferase activity	8	5	13	42	0.0181086	0.327389	LOC101744219(LOC101744219),LOC119629236(LOC119629236),UGT013830(UGT013830),UGT10288(UGT10288),UGT10289B(UGT10289B),UGT40A1(UGT40A1),UGT41A2(UGT41A2),UGT46A2(UGT46A2)	LOC100862822(LOC100862822),LOC101741187(LOC101741187),UGT10286(UGT10286),UGT33D3(UGT33D3),UGT41A3(UGT41A3)
BP	GO:0006109	regulation of carbohydrate metabolic process	18	12	30	126	0.0182559	0.451045	Lgr(Lgr),LOC100101223(LOC100101223),LOC101735844(LOC101735844),LOC101740832(LOC101740832),LOC101742160(LOC101742160),LOC101742985(LOC101742985),LOC101744254(LOC101744254),LOC101744333(LOC101744333),LOC101745721(LOC101745721),LOC119629236(LOC119629236),LOC119630683(LOC119630683),Pdk(Pdk),SGF1(SGF1),UGT013830(UGT013830),UGT10289B(UGT10289B),UGT40A1(UGT40A1),UGT41A2(UGT41A2),UGT46A2(UGT46A2)	LOC100862822(LOC100862822),LOC101735542(LOC101735542),LOC101735656(LOC101735656),LOC101739670(LOC101739670),LOC101743496(LOC101743496),LOC101743986(LOC101743986),LOC101745518(LOC101745518),LOC732915(LOC732915),LOC733130(LOC733130),sNPF(sNPF),UGT33D3(UGT33D3),UGT41A3(UGT41A3)
BP	GO:0016052	carbohydrate catabolic process	21	9	30	126	0.0182559	0.451045	GlcNAcase3(GlcNAcase3),LOC100101177(LOC100101177),LOC101735679(LOC101735679),LOC101735844(LOC101735844),LOC101736240(LOC101736240),LOC101736565(LOC101736565),LOC101738071(LOC101738071),LOC101740023(LOC101740023),LOC101740431(LOC101740431),LOC101740832(LOC101740832),LOC101741280(LOC101741280),LOC101742160(LOC101742160),LOC101743573(LOC101743573),LOC101744254(LOC101744254),LOC101744333(LOC101744333…	Gal(Gal),LOC101739565(LOC101739565),LOC101739670(LOC101739670),LOC101743550(LOC101743550),LOC101746747(LOC101746747),LOC119628322(LOC119628322),LOC732915(LOC732915),LOC733130(LOC733130),Treh-2(Treh-2)
BP	GO:0010595	positive regulation of endothelial cell migration	8	9	17	62	0.0182904	0.451045	Alg-2(Alg-2),LOC101739841(LOC101739841),LOC101744239(LOC101744239),LOC101744657(LOC101744657),LOC101745869(LOC101745869),LOC101746416(LOC101746416),NOS1(NOS1),NOS2(NOS2)	Crt(Crt),Hsp20.1(Hsp20.1),Hsp23.7(Hsp23.7),LOC101738415(LOC101738415),LOC101741764(LOC101741764),LOC101745277(LOC101745277),LOC101745606(LOC101745606),LOC101746590(LOC101746590),SPARC(SPARC)
BP	GO:0090184	positive regulation of kidney development	5	2	7	18	0.0183699	0.451045	abd-A(abd-A),LOC101735990(LOC101735990),LOC101745218(LOC101745218),LOC101745629(LOC101745629),LOC692747(LOC692747)	LOC101735999(LOC101735999),LOC101745762(LOC101745762)
BP	GO:0006182	cGMP biosynthetic process	6	2	8	22	0.0184433	0.451045	LOC101737125(LOC101737125),LOC101739615(LOC101739615),LOC101740270(LOC101740270),LOC101746180(LOC101746180),LOC105842848(LOC105842848),LOC110386620(LOC110386620)	Gcy(Gcy),LOC101745811(LOC101745811)
BP	GO:0010866	regulation of triglyceride biosynthetic process	6	2	8	22	0.0184433	0.451045	EcR(EcR),LOC101739053(LOC101739053),LOC101740254(LOC101740254),LOC101741056(LOC101741056),LOC101745721(LOC101745721),LOC101746913(LOC101746913)	LOC101735542(LOC101735542),LOC101742497(LOC101742497)
BP	GO:0014068	positive regulation of phosphatidylinositol 3-kinase signaling	8	0	8	22	0.0184433	0.451045	Cat(Cat),InR(InR),Lgr(Lgr),LOC101741679(LOC101741679),LOC101745173(LOC101745173),LOC101745869(LOC101745869),LOC101745970(LOC101745970),LOC101746320(LOC101746320)	-
MF	GO:0016500	protein-hormone receptor activity	4	0	4	7	0.0186068	0.329865	InR(InR),Lgr(Lgr),LOC100101223(LOC100101223),LOC101745218(LOC101745218)	-
MF	GO:0016653	oxidoreductase activity, acting on NAD(P)H, heme protein as acceptor	4	0	4	7	0.0186068	0.329865	Cpr(Cpr),LOC101738678(LOC101738678),NOS1(NOS1),NOS2(NOS2)	-
BP	GO:0072359	circulatory system development	89	36	125	646	0.01862	0.453264	abd-A(abd-A),Alg-2(Alg-2),Casp-4(Casp-4),Cat(Cat),EcR(EcR),Fps(Fps),Hlh54f(Hlh54f),LOC100101223(LOC100101223),LOC101735478(LOC101735478),LOC101735590(LOC101735590),LOC101735754(LOC101735754),LOC101735780(LOC101735780),LOC101735887(LOC101735887),LOC101735990(LOC101735990),LOC101736248(LOC101736248),LOC101736262(LOC101736262),LOC101736543(LOC101736543),LOC101736766(LOC101736766),LOC101736863(LOC101…	Crt(Crt),Gcy(Gcy),Hsp20.1(Hsp20.1),Hsp23.7(Hsp23.7),Hsp90(Hsp90),Let-2(Let-2),LOC101736620(LOC101736620),LOC101737102(LOC101737102),LOC101737408(LOC101737408),LOC101737716(LOC101737716),LOC101738415(LOC101738415),LOC101739226(LOC101739226),LOC101739443(LOC101739443),LOC101741200(LOC101741200),LOC101741760(LOC101741760),LOC101741764(LOC101741764),LOC101742219(LOC101742219),LOC101742798(LOC10174279…
BP	GO:0015850	organic hydroxy compound transport	26	10	36	157	0.0186334	0.453264	ae41(ae41),Cbp(Cbp),EcR(EcR),LOC100533205(LOC100533205),LOC101735894(LOC101735894),LOC101736863(LOC101736863),LOC101737839(LOC101737839),LOC101738887(LOC101738887),LOC101739193(LOC101739193),LOC101741267(LOC101741267),LOC101742149(LOC101742149),LOC101742187(LOC101742187),LOC101742423(LOC101742423),LOC101742917(LOC101742917),LOC101743027(LOC101743027),LOC101743146(LOC101743146),LOC101744254(LOC101…	LOC101736038(LOC101736038),LOC101737532(LOC101737532),LOC101737711(LOC101737711),LOC101737808(LOC101737808),LOC101738415(LOC101738415),LOC101739226(LOC101739226),LOC101740142(LOC101740142),LOC101746272(LOC101746272),LOC105841683(LOC105841683),LOC119629863(LOC119629863)
CC	GO:0016459	myosin complex	6	6	12	40	0.0188327	0.54257	Kettin(Kettin),LOC101739883(LOC101739883),LOC101746514(LOC101746514),LOC119629176(LOC119629176),Projectin(Projectin),Titin2(Titin2)	LOC101736113(LOC101736113),LOC101738943(LOC101738943),LOC101741996(LOC101741996),LOC101742895(LOC101742895),LOC101745193(LOC101745193),Mir9c(Mir9c)
BP	GO:0006486	protein glycosylation	8	27	35	152	0.0189473	0.458454	LOC101737726(LOC101737726),LOC101738869(LOC101738869),LOC101740832(LOC101740832),LOC101741167(LOC101741167),LOC101742149(LOC101742149),LOC101743027(LOC101743027),LOC101744219(LOC101744219),LOC119629781(LOC119629781)	LOC101735613(LOC101735613),LOC101736038(LOC101736038),LOC101736088(LOC101736088),LOC101736101(LOC101736101),LOC101737095(LOC101737095),LOC101737303(LOC101737303),LOC101737532(LOC101737532),LOC101737808(LOC101737808),LOC101738415(LOC101738415),LOC101739670(LOC101739670),LOC101740455(LOC101740455),LOC101742535(LOC101742535),LOC101742931(LOC101742931),LOC101743243(LOC101743243),LOC101743309(LOC10174…
BP	GO:0043413	macromolecule glycosylation	8	27	35	152	0.0189473	0.458454	LOC101737726(LOC101737726),LOC101738869(LOC101738869),LOC101740832(LOC101740832),LOC101741167(LOC101741167),LOC101742149(LOC101742149),LOC101743027(LOC101743027),LOC101744219(LOC101744219),LOC119629781(LOC119629781)	LOC101735613(LOC101735613),LOC101736038(LOC101736038),LOC101736088(LOC101736088),LOC101736101(LOC101736101),LOC101737095(LOC101737095),LOC101737303(LOC101737303),LOC101737532(LOC101737532),LOC101737808(LOC101737808),LOC101738415(LOC101738415),LOC101739670(LOC101739670),LOC101740455(LOC101740455),LOC101742535(LOC101742535),LOC101742931(LOC101742931),LOC101743243(LOC101743243),LOC101743309(LOC10174…
MF	GO:0030246	carbohydrate binding	13	11	24	93	0.0192578	0.338122	6pgl(6pgl),GlcNAcase3(GlcNAcase3),LOC100526764(LOC100526764),LOC101735679(LOC101735679),LOC101735754(LOC101735754),LOC101737883(LOC101737883),LOC101738505(LOC101738505),LOC101740832(LOC101740832),LOC101743573(LOC101743573),LOC101744254(LOC101744254),LOC101745938(LOC101745938),LOC119630683(LOC119630683),LOC692643(LOC692643)	BGRP1(BGRP1),BGRP2(BGRP2),Crt(Crt),CTL16(CTL16),CTL4(CTL4),LOC101736859(LOC101736859),LOC101737155(LOC101737155),LOC101743496(LOC101743496),LOC692816(LOC692816),LOC732915(LOC732915),LOC733008(LOC733008)
BP	GO:0048619	embryonic hindgut morphogenesis	8	7	15	53	0.0194092	0.467153	EcR(EcR),LOC101735844(LOC101735844),LOC101736914(LOC101736914),LOC101737427(LOC101737427),LOC101741679(LOC101741679),LOC101742693(LOC101742693),LOC101745869(LOC101745869),SGF1(SGF1)	LOC101736620(LOC101736620),LOC101742798(LOC101742798),LOC101743853(LOC101743853),LOC101745606(LOC101745606),LOC101746171(LOC101746171),LOC119630835(LOC119630835),SPARC(SPARC)
BP	GO:0060581	cell fate commitment involved in pattern specification	11	4	15	53	0.0194092	0.467153	abd-A(abd-A),EcR(EcR),LOC101737965(LOC101737965),LOC101740358(LOC101740358),LOC101741679(LOC101741679),LOC101741910(LOC101741910),LOC101742221(LOC101742221),LOC101745094(LOC101745094),LOC101745629(LOC101745629),LOC119630800(LOC119630800),LOC692674(LOC692674)	LOC101736219(LOC101736219),LOC101741760(LOC101741760),LOC101744906(LOC101744906),LOC101745000(LOC101745000)
BP	GO:0034976	response to endoplasmic reticulum stress	16	30	46	210	0.0195075	0.467788	aif(aif),ask1(ask1),Cat(Cat),dimm(dimm),LOC100533206(LOC100533206),LOC101736151(LOC101736151),LOC101736873(LOC101736873),LOC101737318(LOC101737318),LOC101740432(LOC101740432),LOC101740544(LOC101740544),LOC101740596(LOC101740596),LOC101741238(LOC101741238),LOC101745493(LOC101745493),LOC119630832(LOC119630832),LOC692801(LOC692801),LOC692995(LOC692995)	Crt(Crt),ERp57(ERp57),Fkbp13(Fkbp13),HSP70(HSP70),LOC101735450(LOC101735450),LOC101736467(LOC101736467),LOC101736558(LOC101736558),LOC101737435(LOC101737435),LOC101738421(LOC101738421),LOC101739261(LOC101739261),LOC101740210(LOC101740210),LOC101740413(LOC101740413),LOC101741533(LOC101741533),LOC101742616(LOC101742616),LOC101743362(LOC101743362),LOC101743496(LOC101743496),LOC101743498(LOC101743498…
BP	GO:0035966	response to topologically incorrect protein	10	23	33	142	0.0195382	0.467788	dimm(dimm),LOC100533206(LOC100533206),LOC101736151(LOC101736151),LOC101737318(LOC101737318),LOC101740432(LOC101740432),LOC101740596(LOC101740596),LOC101741238(LOC101741238),LOC101742352(LOC101742352),LOC692801(LOC692801),LOC692995(LOC692995)	Crt(Crt),Fkbp13(Fkbp13),Hsp20.1(Hsp20.1),Hsp23.7(Hsp23.7),HSP70(HSP70),Hsp90(Hsp90),LOC101737435(LOC101737435),LOC101739261(LOC101739261),LOC101742775(LOC101742775),LOC101742998(LOC101742998),LOC101743496(LOC101743496),LOC101743498(LOC101743498),LOC101744944(LOC101744944),LOC101745277(LOC101745277),LOC101745352(LOC101745352),LOC101745692(LOC101745692),LOC101746297(LOC101746297),LOC101746316(LOC10…
BP	GO:0090276	regulation of peptide hormone secretion	24	8	32	137	0.01981	0.473054	Cycb(Cycb),InR(InR),LOC100101223(LOC100101223),LOC100526764(LOC100526764),LOC101736863(LOC101736863),LOC101736920(LOC101736920),LOC101739459(LOC101739459),LOC101739475(LOC101739475),LOC101739615(LOC101739615),LOC101739835(LOC101739835),LOC101740192(LOC101740192),LOC101741679(LOC101741679),LOC101743146(LOC101743146),LOC101744254(LOC101744254),LOC101744857(LOC101744857),LOC101745874(LOC101745874),L…	LOC101741568(LOC101741568),LOC101741760(LOC101741760),LOC101742157(LOC101742157),LOC101747124(LOC101747124),LOC692939(LOC692939),LOC692960(LOC692960),LOC733130(LOC733130),NGR-A1(NGR-A1)
BP	GO:0010039	response to iron ion	11	2	13	44	0.0200571	0.475224	LOC101736497(LOC101736497),LOC101736636(LOC101736636),LOC101738689(LOC101738689),LOC101740965(LOC101740965),LOC101741105(LOC101741105),LOC101741447(LOC101741447),LOC101742223(LOC101742223),LOC101743348(LOC101743348),LOC101746960(LOC101746960),LOC101747172(LOC101747172),LOC692627(LOC692627)	LOC101736379(LOC101736379),LOC101742739(LOC101742739)
BP	GO:0072332	intrinsic apoptotic signaling pathway by p53 class mediator	6	7	13	44	0.0200571	0.475224	LOC100533206(LOC100533206),LOC101742509(LOC101742509),LOC101743417(LOC101743417),LOC101744992(LOC101744992),LOC101746815(LOC101746815),Pdk(Pdk)	HPO(HPO),LOC101737557(LOC101737557),LOC101743378(LOC101743378),LOC101744944(LOC101744944),LOC101745393(LOC101745393),LOC101746571(LOC101746571),RnrS(RnrS)
BP	GO:1901607	alpha-amino acid biosynthetic process	8	5	13	44	0.0200571	0.475224	Gogat(Gogat),LOC101738265(LOC101738265),LOC101740405(LOC101740405),LOC101742434(LOC101742434),LOC101744960(LOC101744960),LOC692801(LOC692801),LOC692995(LOC692995),Psat1(Psat1)	LOC101736784(LOC101736784),LOC101742616(LOC101742616),LOC101746787(LOC101746787),LOC692939(LOC692939),Sps1(Sps1)
MF	GO:0004867	serine-type endopeptidase inhibitor activity	3	3	6	14	0.0204563	0.338608	LOC101739125(LOC101739125),serpin-15(serpin-15),serpin-4(serpin-4)	serpin-1(serpin-1),serpin-3(serpin-3),serpin-6(serpin-6)
BP	GO:0043062	extracellular structure organization	22	22	44	200	0.0204826	0.478785	Ets(Ets),Lgr(Lgr),LOC100101210(LOC100101210),LOC101735808(LOC101735808),LOC101736769(LOC101736769),LOC101736967(LOC101736967),LOC101737883(LOC101737883),LOC101738553(LOC101738553),LOC101739962(LOC101739962),LOC101740671(LOC101740671),LOC101741348(LOC101741348),LOC101742187(LOC101742187),LOC101743027(LOC101743027),LOC101743348(LOC101743348),LOC101743371(LOC101743371),LOC101744239(LOC101744239),LOC…	LOC101736038(LOC101736038),LOC101736620(LOC101736620),LOC101737408(LOC101737408),LOC101737532(LOC101737532),LOC101737808(LOC101737808),LOC101738882(LOC101738882),LOC101739226(LOC101739226),LOC101740142(LOC101740142),LOC101740507(LOC101740507),LOC101741742(LOC101741742),LOC101742497(LOC101742497),LOC101742998(LOC101742998),LOC101743064(LOC101743064),LOC101743362(LOC101743362),LOC101745606(LOC10174…
BP	GO:0009311	oligosaccharide metabolic process	9	7	16	58	0.0204865	0.478785	GlcNAcase3(GlcNAcase3),LOC100500759(LOC100500759),LOC100526764(LOC100526764),LOC101737726(LOC101737726),LOC101738628(LOC101738628),LOC101738869(LOC101738869),LOC101741435(LOC101741435),LOC101743573(LOC101743573),LOC119628448(LOC119628448)	LOC101735613(LOC101735613),LOC101744145(LOC101744145),LOC119628322(LOC119628322),LOC692905(LOC692905),LOC732915(LOC732915),sNPF(sNPF),Treh-2(Treh-2)
BP	GO:0019218	regulation of steroid metabolic process	17	6	23	92	0.020821	0.478785	Cpr(Cpr),DESAT4(DESAT4),Fps(Fps),Ftz-f1(Ftz-f1),Lgr(Lgr),LOC101737547(LOC101737547),LOC101740254(LOC101740254),LOC101741176(LOC101741176),LOC110385370(LOC110385370),LOC119629236(LOC119629236),LOC692831(LOC692831),SGF1(SGF1),UGT013830(UGT013830),UGT10289B(UGT10289B),UGT40A1(UGT40A1),UGT41A2(UGT41A2),UGT46A2(UGT46A2)	LOC100037428(LOC100037428),LOC100862822(LOC100862822),LOC101735542(LOC101735542),LOC101743662(LOC101743662),UGT33D3(UGT33D3),UGT41A3(UGT41A3)
BP	GO:0010675	regulation of cellular carbohydrate metabolic process	15	10	25	102	0.0209222	0.478785	Lgr(Lgr),LOC100101223(LOC100101223),LOC101740832(LOC101740832),LOC101742160(LOC101742160),LOC101744254(LOC101744254),LOC101745721(LOC101745721),LOC119629236(LOC119629236),LOC119630683(LOC119630683),Pdk(Pdk),SGF1(SGF1),UGT013830(UGT013830),UGT10289B(UGT10289B),UGT40A1(UGT40A1),UGT41A2(UGT41A2),UGT46A2(UGT46A2)	LOC100862822(LOC100862822),LOC101735542(LOC101735542),LOC101743496(LOC101743496),LOC101743986(LOC101743986),LOC101745518(LOC101745518),LOC732915(LOC732915),LOC733130(LOC733130),sNPF(sNPF),UGT33D3(UGT33D3),UGT41A3(UGT41A3)
MF	GO:0016491	oxidoreductase activity	68	44	112	555	0.02121	0.338608	Acade(Acade),aif(aif),BLOS2(BLOS2),Cat(Cat),Cpr(Cpr),Cyp332a1(Cyp332a1),Cyp9a19(Cyp9a19),Cyp9a20(Cyp9a20),DESAT4(DESAT4),Dohh(Dohh),Glob1(Glob1),Gogat(Gogat),GSTd2(GSTd2),GSTz2(GSTz2),Kmo(Kmo),LOC100101177(LOC100101177),LOC100174976(LOC100174976),LOC100533205(LOC100533205),LOC101735439(LOC101735439),LOC101736565(LOC101736565),LOC101736769(LOC101736769),LOC101737166(LOC101737166),LOC101738345(LOC1…	Cyp18a1(Cyp18a1),Cyp306a1(Cyp306a1),ERp57(ERp57),GSTd3(GSTd3),LOC100862790(LOC100862790),LOC101735518(LOC101735518),LOC101735616(LOC101735616),LOC101735662(LOC101735662),LOC101735811(LOC101735811),LOC101736219(LOC101736219),LOC101737113(LOC101737113),LOC101737231(LOC101737231),LOC101738147(LOC101738147),LOC101738740(LOC101738740),LOC101739565(LOC101739565),LOC101739671(LOC101739671),LOC101740272(…
CC	GO:0005788	endoplasmic reticulum lumen	7	22	29	125	0.0212664	0.54257	LOC101736596(LOC101736596),LOC101738553(LOC101738553),LOC101740355(LOC101740355),LOC101741678(LOC101741678),LOC101743027(LOC101743027),LOC119628812(LOC119628812),LOC692683(LOC692683)	Crt(Crt),ERp57(ERp57),Fkbp13(Fkbp13),HSP70(HSP70),LOC101736038(LOC101736038),LOC101736620(LOC101736620),LOC101737435(LOC101737435),LOC101737532(LOC101737532),LOC101737545(LOC101737545),LOC101737808(LOC101737808),LOC101739014(LOC101739014),LOC101739750(LOC101739750),LOC101741624(LOC101741624),LOC101743498(LOC101743498),LOC101743856(LOC101743856),LOC101744776(LOC101744776),LOC101745444(LOC101745444…
BP	GO:0006984	ER-nucleus signaling pathway	5	5	10	31	0.0214631	0.478785	LOC100533206(LOC100533206),LOC101739053(LOC101739053),LOC101740432(LOC101740432),LOC101740596(LOC101740596),LOC692995(LOC692995)	Crt(Crt),HSP70(HSP70),LOC101735559(LOC101735559),LOC101739261(LOC101739261),LOC101743498(LOC101743498)
BP	GO:0042149	cellular response to glucose starvation	6	4	10	31	0.0214631	0.478785	dimm(dimm),LOC100526764(LOC100526764),LOC101737318(LOC101737318),LOC101744254(LOC101744254),LOC119630683(LOC119630683),LOC692995(LOC692995)	HSP70(HSP70),LOC101737711(LOC101737711),LOC101746590(LOC101746590),LOC733130(LOC733130)
BP	GO:0009746	response to hexose	22	11	33	143	0.0215509	0.478785	Gr9(Gr9),LOC100101210(LOC100101210),LOC100526764(LOC100526764),LOC101736920(LOC101736920),LOC101739475(LOC101739475),LOC101739615(LOC101739615),LOC101739835(LOC101739835),LOC101740254(LOC101740254),LOC101740544(LOC101740544),LOC101740556(LOC101740556),LOC101740832(LOC101740832),LOC101743146(LOC101743146),LOC101744254(LOC101744254),LOC101744708(LOC101744708),LOC101744857(LOC101744857),LOC101746462…	LOC101735833(LOC101735833),LOC101737557(LOC101737557),LOC101738852(LOC101738852),LOC101741624(LOC101741624),LOC101744352(LOC101744352),LOC101744944(LOC101744944),LOC101745551(LOC101745551),LOC101746571(LOC101746571),LOC692960(LOC692960),LOC733130(LOC733130),Tra2(Tra2)
MF	GO:0005310	dicarboxylic acid transmembrane transporter activity	9	1	10	30	0.0216445	0.338608	EAAT-2(EAAT-2),LOC101735871(LOC101735871),LOC101743692(LOC101743692),LOC101744708(LOC101744708),LOC101745863(LOC101745863),LOC101746424(LOC101746424),LOC101746565(LOC101746565),LOC101746706(LOC101746706),LOC105842177(LOC105842177)	LOC101745734(LOC101745734)
BP	GO:0097305	response to alcohol	51	22	73	358	0.021903	0.478785	AGPAT2(AGPAT2),aif(aif),Cat(Cat),EcR(EcR),Ftz-f1(Ftz-f1),Gk(Gk),LOC100101210(LOC100101210),LOC100526764(LOC100526764),LOC101735445(LOC101735445),LOC101735478(LOC101735478),LOC101736497(LOC101736497),LOC101736547(LOC101736547),LOC101736636(LOC101736636),LOC101738613(LOC101738613),LOC101738689(LOC101738689),LOC101739566(LOC101739566),LOC101739615(LOC101739615),LOC101740965(LOC101740965),LOC10174110…	Br-c(Br-c),Crt(Crt),Cyce(Cyce),ERp57(ERp57),LOC100862822(LOC100862822),LOC101736379(LOC101736379),LOC101737408(LOC101737408),LOC101737557(LOC101737557),LOC101738052(LOC101738052),LOC101738852(LOC101738852),LOC101741235(LOC101741235),LOC101741568(LOC101741568),LOC101742739(LOC101742739),LOC101746113(LOC101746113),LOC119630829(LOC119630829),LOC119630841(LOC119630841),LOC733130(LOC733130),NGR-A24(NG…
BP	GO:0042593	glucose homeostasis	26	11	37	164	0.0219914	0.478785	DESAT4(DESAT4),dimm(dimm),Gk(Gk),InR(InR),LOC100101210(LOC100101210),LOC100101223(LOC100101223),LOC100526764(LOC100526764),LOC101736863(LOC101736863),LOC101738553(LOC101738553),LOC101738678(LOC101738678),LOC101739475(LOC101739475),LOC101739615(LOC101739615),LOC101739790(LOC101739790),LOC101739835(LOC101739835),LOC101740832(LOC101740832),LOC101742423(LOC101742423),LOC101743146(LOC101743146),LOC101…	LOC101735833(LOC101735833),LOC101737557(LOC101737557),LOC101743550(LOC101743550),LOC101743601(LOC101743601),LOC101744352(LOC101744352),LOC101745551(LOC101745551),LOC101746571(LOC101746571),LOC692960(LOC692960),LOC733130(LOC733130),NGR-A1(NGR-A1),Tra2(Tra2)
BP	GO:0002027	regulation of heart rate	9	3	12	40	0.0221722	0.478785	Cycb(Cycb),LOC100101210(LOC100101210),LOC101741673(LOC101741673),LOC101743146(LOC101743146),LOC101744132(LOC101744132),LOC101744910(LOC101744910),LOC101745381(LOC101745381),NOS1(NOS1),NOS2(NOS2)	LOC101745393(LOC101745393),LOC692400(LOC692400),NGR-A24(NGR-A24)
BP	GO:0007431	salivary gland development	15	16	31	133	0.0222043	0.478785	EcR(EcR),LOC101736248(LOC101736248),LOC101737806(LOC101737806),LOC101739314(LOC101739314),LOC101741679(LOC101741679),LOC101741833(LOC101741833),LOC101741849(LOC101741849),LOC101743514(LOC101743514),LOC101745869(LOC101745869),LOC101746917(LOC101746917),LOC101747210(LOC101747210),LOC105841689(LOC105841689),LOC119628461(LOC119628461),sage(sage),SGF1(SGF1)	Br-c(Br-c),LOC101736485(LOC101736485),LOC101737408(LOC101737408),LOC101741200(LOC101741200),LOC101742380(LOC101742380),LOC101742798(LOC101742798),LOC101743222(LOC101743222),LOC101743362(LOC101743362),LOC101744283(LOC101744283),LOC101745658(LOC101745658),LOC101745811(LOC101745811),LOC101746113(LOC101746113),LOC119630841(LOC119630841),LOC692402(LOC692402),Nc(Nc),Scr(Scr)
BP	GO:2000147	positive regulation of cell motility	28	19	47	217	0.0222702	0.478785	Alg-2(Alg-2),LOC101735886(LOC101735886),LOC101736264(LOC101736264),LOC101737738(LOC101737738),LOC101739475(LOC101739475),LOC101739841(LOC101739841),LOC101739962(LOC101739962),LOC101741679(LOC101741679),LOC101741833(LOC101741833),LOC101742187(LOC101742187),LOC101743124(LOC101743124),LOC101743514(LOC101743514),LOC101744239(LOC101744239),LOC101744657(LOC101744657),LOC101744708(LOC101744708),LOC10174…	Crt(Crt),Hsp20.1(Hsp20.1),Hsp23.7(Hsp23.7),HSP70(HSP70),LOC101736113(LOC101736113),LOC101737408(LOC101737408),LOC101738415(LOC101738415),LOC101741764(LOC101741764),LOC101742593(LOC101742593),LOC101743511(LOC101743511),LOC101745277(LOC101745277),LOC101745393(LOC101745393),LOC101745551(LOC101745551),LOC101745606(LOC101745606),LOC101746113(LOC101746113),LOC101746590(LOC101746590),LOC692960(LOC692960…
MF	GO:0016765	transferase activity, transferring alkyl or aryl (other than methyl) groups	6	9	15	52	0.0223298	0.338608	Fps(Fps),GSTd2(GSTd2),GSTe1(GSTe1),GSTz2(GSTz2),LOC119628323(LOC119628323),LOC692801(LOC692801)	GSTd1(GSTd1),GSTd3(GSTd3),GSTe3(GSTe3),GSTe5(GSTe5),GSTe6(GSTe6),LOC101738415(LOC101738415),LOC101738589(LOC101738589),LOC101742616(LOC101742616),LOC119628628(LOC119628628)
BP	GO:0019532	oxalate transport	5	0	5	11	0.0224042	0.478785	LOC101735871(LOC101735871),LOC101744708(LOC101744708),LOC101745863(LOC101745863),LOC101746424(LOC101746424),LOC105842177(LOC105842177)	-
BP	GO:0035795	negative regulation of mitochondrial membrane permeability	4	1	5	11	0.0224042	0.478785	LOC100533206(LOC100533206),LOC101741938(LOC101741938),LOC101744254(LOC101744254),LOC119630683(LOC119630683)	LOC100101194(LOC100101194)
BP	GO:0060457	negative regulation of digestive system process	4	1	5	11	0.0224042	0.478785	EcR(EcR),LOC101735894(LOC101735894),LOC101743146(LOC101743146),NGR-A26(NGR-A26)	LOC101747124(LOC101747124)
BP	GO:1902358	sulfate transmembrane transport	5	0	5	11	0.0224042	0.478785	LOC101735871(LOC101735871),LOC101744708(LOC101744708),LOC101745863(LOC101745863),LOC101746424(LOC101746424),LOC105842177(LOC105842177)	-
BP	GO:1905709	negative regulation of membrane permeability	4	1	5	11	0.0224042	0.478785	LOC100533206(LOC100533206),LOC101741938(LOC101741938),LOC101744254(LOC101744254),LOC119630683(LOC119630683)	LOC100101194(LOC100101194)
BP	GO:1990359	stress response to zinc ion	3	2	5	11	0.0224042	0.478785	LOC101736920(LOC101736920),LOC101738172(LOC101738172),LOC101740111(LOC101740111)	LOC101739059(LOC101739059),LOC101741721(LOC101741721)
BP	GO:0032368	regulation of lipid transport	12	7	19	73	0.0225856	0.478785	aif(aif),EcR(EcR),LOC100533205(LOC100533205),LOC101735894(LOC101735894),LOC101736151(LOC101736151),LOC101736863(LOC101736863),LOC101742149(LOC101742149),LOC101742187(LOC101742187),LOC101743146(LOC101743146),LOC101746917(LOC101746917),LOC732953(LOC732953),Mir274(Mir274)	LOC101737557(LOC101737557),LOC101737803(LOC101737803),LOC101738415(LOC101738415),LOC101738882(LOC101738882),LOC101739226(LOC101739226),LOC101742497(LOC101742497),LOC101747124(LOC101747124)
MF	GO:0008237	metallopeptidase activity	13	13	26	104	0.0226899	0.338608	LOC101739618(LOC101739618),LOC101740853(LOC101740853),LOC101741678(LOC101741678),LOC101742887(LOC101742887),LOC101744117(LOC101744117),LOC101744457(LOC101744457),LOC101745803(LOC101745803),LOC101745874(LOC101745874),LOC101747087(LOC101747087),LOC105841880(LOC105841880),LOC105842990(LOC105842990),LOC732953(LOC732953),Mf-cpa(Mf-cpa)	Apn1(Apn1),Hel(Hel),LOC101736552(LOC101736552),LOC101737803(LOC101737803),LOC101738149(LOC101738149),LOC101740533(LOC101740533),LOC101741476(LOC101741476),LOC101744924(LOC101744924),LOC101745066(LOC101745066),LOC101745215(LOC101745215),LOC101745363(LOC101745363),LOC119628414(LOC119628414),LOC692400(LOC692400)
MF	GO:0004383	guanylate cyclase activity	6	2	8	22	0.0227567	0.338608	LOC101737125(LOC101737125),LOC101739615(LOC101739615),LOC101740270(LOC101740270),LOC101746180(LOC101746180),LOC105842848(LOC105842848),LOC110386620(LOC110386620)	Gcy(Gcy),LOC101745811(LOC101745811)
MF	GO:0071949	FAD binding	7	1	8	22	0.0227567	0.338608	aif(aif),Kmo(Kmo),LOC101742434(LOC101742434),LOC101744100(LOC101744100),LOC101744386(LOC101744386),Xdh1(Xdh1),Xdh2(Xdh2)	LOC101738589(LOC101738589)
MF	GO:0140359	ABC-type transporter activity	6	2	8	22	0.0227567	0.338608	LOC101735703(LOC101735703),LOC101735894(LOC101735894),LOC101736920(LOC101736920),LOC101738887(LOC101738887),LOC101741267(LOC101741267),wh3(wh3)	abcb(abcb),LOC105841683(LOC105841683)
BP	GO:0002931	response to ischemia	4	5	9	27	0.0230315	0.478785	aif(aif),LOC101744254(LOC101744254),LOC101744708(LOC101744708),LOC119630683(LOC119630683)	ERp57(ERp57),Hsp20.1(Hsp20.1),Hsp23.7(Hsp23.7),LOC101745277(LOC101745277),LOC101746297(LOC101746297)
BP	GO:0032369	negative regulation of lipid transport	7	2	9	27	0.0230315	0.478785	EcR(EcR),LOC101735894(LOC101735894),LOC101736151(LOC101736151),LOC101736863(LOC101736863),LOC101746917(LOC101746917),LOC732953(LOC732953),Mir274(Mir274)	LOC101737803(LOC101737803),LOC101738882(LOC101738882)
BP	GO:0032651	regulation of interleukin-1 beta production	4	5	9	27	0.0230315	0.478785	LOC101744254(LOC101744254),LOC101746320(LOC101746320),LOC101746416(LOC101746416),LOC119630683(LOC119630683)	Hsp20.1(Hsp20.1),Hsp23.7(Hsp23.7),LOC101741760(LOC101741760),LOC101745277(LOC101745277),LOC101746590(LOC101746590)
BP	GO:0032768	regulation of monooxygenase activity	7	2	9	27	0.0230315	0.478785	Cpr(Cpr),Glob1(Glob1),LOC101737547(LOC101737547),LOC101741679(LOC101741679),LOC101745785(LOC101745785),NOS1(NOS1),NOS2(NOS2)	Hsp90(Hsp90),LOC101738415(LOC101738415)
BP	GO:0090328	regulation of olfactory learning	9	0	9	27	0.0230315	0.478785	LOC101735562(LOC101735562),LOC101736399(LOC101736399),LOC101740637(LOC101740637),LOC101741871(LOC101741871),LOC101742259(LOC101742259),LOC101742835(LOC101742835),LOC101742881(LOC101742881),LOC101742978(LOC101742978),LOC101745042(LOC101745042)	-
BP	GO:0043542	endothelial cell migration	16	9	25	103	0.0234858	0.478785	Alg-2(Alg-2),LOC101735590(LOC101735590),LOC101735754(LOC101735754),LOC101737220(LOC101737220),LOC101737427(LOC101737427),LOC101739053(LOC101739053),LOC101739841(LOC101739841),LOC101743731(LOC101743731),LOC101744239(LOC101744239),LOC101744657(LOC101744657),LOC101745869(LOC101745869),LOC101745874(LOC101745874),LOC101746416(LOC101746416),LOC101746917(LOC101746917),NOS1(NOS1),NOS2(NOS2)	Crt(Crt),Hsp20.1(Hsp20.1),Hsp23.7(Hsp23.7),LOC101738415(LOC101738415),LOC101741764(LOC101741764),LOC101745277(LOC101745277),LOC101745606(LOC101745606),LOC101746590(LOC101746590),SPARC(SPARC)
MF	GO:0019887	protein kinase regulator activity	18	13	31	129	0.0236948	0.338608	Ccnl1(Ccnl1),LOC101735336(LOC101735336),LOC101735808(LOC101735808),LOC101737461(LOC101737461),LOC101738345(LOC101738345),LOC101739790(LOC101739790),LOC101740494(LOC101740494),LOC101741679(LOC101741679),LOC101742538(LOC101742538),LOC101743124(LOC101743124),LOC101744333(LOC101744333),LOC101744992(LOC101744992),LOC101745726(LOC101745726),LOC101745869(LOC101745869),LOC119630846(LOC119630846),NOS1(NOS…	Cyce(Cyce),Hsp20.1(Hsp20.1),Hsp23.7(Hsp23.7),LOC101735856(LOC101735856),LOC101737435(LOC101737435),LOC101738852(LOC101738852),LOC101739261(LOC101739261),LOC101743856(LOC101743856),LOC101745277(LOC101745277),LOC101746989(LOC101746989),LOC101747124(LOC101747124),LOC105841586(LOC105841586),LOC119630841(LOC119630841)
MF	GO:0020037	heme binding	8	4	12	39	0.0237981	0.338608	Cat(Cat),Glob1(Glob1),LOC100862791(LOC100862791),LOC101736769(LOC101736769),LOC101738678(LOC101738678),LOC101746320(LOC101746320),NOS1(NOS1),NOS2(NOS2)	abcb(abcb),LOC101741137(LOC101741137),LOC101742616(LOC101742616),LOC101745551(LOC101745551)
MF	GO:0046906	tetrapyrrole binding	8	4	12	39	0.0237981	0.338608	Cat(Cat),Glob1(Glob1),LOC100862791(LOC100862791),LOC101736769(LOC101736769),LOC101738678(LOC101738678),LOC101746320(LOC101746320),NOS1(NOS1),NOS2(NOS2)	abcb(abcb),LOC101741137(LOC101741137),LOC101742616(LOC101742616),LOC101745551(LOC101745551)
BP	GO:0072522	purine-containing compound biosynthetic process	35	12	47	218	0.0240479	0.478785	DESAT4(DESAT4),GSTz2(GSTz2),LOC101735679(LOC101735679),LOC101735844(LOC101735844),LOC101735849(LOC101735849),LOC101737125(LOC101737125),LOC101738757(LOC101738757),LOC101739615(LOC101739615),LOC101740270(LOC101740270),LOC101740518(LOC101740518),LOC101740569(LOC101740569),LOC101740832(LOC101740832),LOC101741176(LOC101741176),LOC101742160(LOC101742160),LOC101742985(LOC101742985),LOC101744210(LOC1017…	Gcy(Gcy),LOC101735656(LOC101735656),LOC101736474(LOC101736474),LOC101738882(LOC101738882),LOC101739670(LOC101739670),LOC101739671(LOC101739671),LOC101739690(LOC101739690),LOC101743550(LOC101743550),LOC101745811(LOC101745811),LOC101747180(LOC101747180),LOC732915(LOC732915),LOC732939(LOC732939)
BP	GO:0002526	acute inflammatory response	8	5	13	45	0.0241187	0.478785	LOC101740685(LOC101740685),LOC101743731(LOC101743731),LOC119629236(LOC119629236),UGT013830(UGT013830),UGT10289B(UGT10289B),UGT40A1(UGT40A1),UGT41A2(UGT41A2),UGT46A2(UGT46A2)	LOC100862822(LOC100862822),LOC101737557(LOC101737557),NGR-A24(NGR-A24),UGT33D3(UGT33D3),UGT41A3(UGT41A3)
BP	GO:0031670	cellular response to nutrient	8	5	13	45	0.0241187	0.478785	DESAT4(DESAT4),LOC101741176(LOC101741176),LOC692831(LOC692831),NOS1(NOS1),NOS2(NOS2),Pdk(Pdk),SGF1(SGF1),TOP2(TOP2)	Cyce(Cyce),ERp57(ERp57),LOC101736113(LOC101736113),LOC101743498(LOC101743498),LOC101745620(LOC101745620)
BP	GO:0042168	heme metabolic process	9	4	13	45	0.0241187	0.478785	LOC101738678(LOC101738678),LOC101742352(LOC101742352),LOC101745781(LOC101745781),LOC119629236(LOC119629236),UGT013830(UGT013830),UGT10289B(UGT10289B),UGT40A1(UGT40A1),UGT41A2(UGT41A2),UGT46A2(UGT46A2)	LOC100862822(LOC100862822),LOC101742739(LOC101742739),UGT33D3(UGT33D3),UGT41A3(UGT41A3)
BP	GO:0016042	lipid catabolic process	28	24	52	245	0.024289	0.478785	Acade(Acade),ae41(ae41),GlcNAcase3(GlcNAcase3),LOC101735439(LOC101735439),LOC101735553(LOC101735553),LOC101736497(LOC101736497),LOC101736636(LOC101736636),LOC101737458(LOC101737458),LOC101738689(LOC101738689),LOC101740965(LOC101740965),LOC101741105(LOC101741105),LOC101741167(LOC101741167),LOC101742223(LOC101742223),LOC101742645(LOC101742645),LOC101743027(LOC101743027),LOC101744100(LOC101744100),L…	Cyp18a1(Cyp18a1),LOC100862822(LOC100862822),LOC101735559(LOC101735559),LOC101735662(LOC101735662),LOC101736038(LOC101736038),LOC101736379(LOC101736379),LOC101737532(LOC101737532),LOC101737808(LOC101737808),LOC101738740(LOC101738740),LOC101739690(LOC101739690),LOC101743601(LOC101743601),LOC101743734(LOC101743734),LOC101744377(LOC101744377),LOC101745184(LOC101745184),LOC101745599(LOC101745599),LOC1…
BP	GO:0015871	choline transport	8	0	8	23	0.024336	0.478785	LOC101735562(LOC101735562),LOC101736399(LOC101736399),LOC101740637(LOC101740637),LOC101741871(LOC101741871),LOC101742259(LOC101742259),LOC101742835(LOC101742835),LOC101742978(LOC101742978),LOC101745042(LOC101745042)	-
BP	GO:0044273	sulfur compound catabolic process	5	3	8	23	0.024336	0.478785	GlcNAcase3(GlcNAcase3),LOC101739372(LOC101739372),LOC101745161(LOC101745161),LOC101747037(LOC101747037),LOC692801(LOC692801)	Gal(Gal),LOC101742616(LOC101742616),LOC101743988(LOC101743988)
BP	GO:0045456	ecdysteroid biosynthetic process	5	3	8	23	0.024336	0.478785	Cyp332a1(Cyp332a1),LOC101735844(LOC101735844),LOC101742149(LOC101742149),LOC101744746(LOC101744746),LOC732993(LOC732993)	Cyp306a1(Cyp306a1),GSTe3(GSTe3),LOC100037428(LOC100037428)
BP	GO:0071549	cellular response to dexamethasone stimulus	6	2	8	23	0.024336	0.478785	LOC101742737(LOC101742737),LOC101744910(LOC101744910),LOC101746320(LOC101746320),LOC101746565(LOC101746565),LOC101746706(LOC101746706),LOC692643(LOC692643)	LOC733130(LOC733130),TBPH(TBPH)
BP	GO:0006493	protein O-linked glycosylation	3	8	11	36	0.0244279	0.478785	LOC101738869(LOC101738869),LOC101740832(LOC101740832),LOC101744219(LOC101744219)	LOC101735613(LOC101735613),LOC101736088(LOC101736088),LOC101743243(LOC101743243),LOC101743986(LOC101743986),LOC101744145(LOC101744145),LOC101745518(LOC101745518),LOC692974(LOC692974),LOC733008(LOC733008)
BP	GO:0044275	cellular carbohydrate catabolic process	7	4	11	36	0.0244279	0.478785	LOC100101177(LOC100101177),LOC101736240(LOC101736240),LOC101738071(LOC101738071),LOC101740431(LOC101740431),LOC101744641(LOC101744641),LOC101744668(LOC101744668),LOC101746785(LOC101746785)	LOC101746747(LOC101746747),LOC119628322(LOC119628322),LOC733130(LOC733130),Treh-2(Treh-2)
BP	GO:0062012	regulation of small molecule metabolic process	37	17	54	256	0.0246238	0.478785	Cpr(Cpr),DESAT4(DESAT4),EcR(EcR),Fps(Fps),Gk(Gk),GSTz2(GSTz2),Lgr(Lgr),LOC100101223(LOC100101223),LOC101735478(LOC101735478),LOC101735553(LOC101735553),LOC101735844(LOC101735844),LOC101736112(LOC101736112),LOC101736463(LOC101736463),LOC101737451(LOC101737451),LOC101737547(LOC101737547),LOC101738757(LOC101738757),LOC101739980(LOC101739980),LOC101740254(LOC101740254),LOC101740832(LOC101740832),LOC1…	LOC100037428(LOC100037428),LOC100862822(LOC100862822),LOC101735542(LOC101735542),LOC101738882(LOC101738882),LOC101739670(LOC101739670),LOC101739671(LOC101739671),LOC101741654(LOC101741654),LOC101742497(LOC101742497),LOC101743496(LOC101743496),LOC101743601(LOC101743601),LOC101743986(LOC101743986),LOC101745518(LOC101745518),LOC732915(LOC732915),LOC733130(LOC733130),sNPF(sNPF),UGT33D3(UGT33D3),UGT41…
BP	GO:0060541	respiratory system development	40	33	73	360	0.024661	0.478785	Hlh54f(Hlh54f),LOC101735576(LOC101735576),LOC101735630(LOC101735630),LOC101735990(LOC101735990),LOC101736766(LOC101736766),LOC101736863(LOC101736863),LOC101736914(LOC101736914),LOC101737427(LOC101737427),LOC101737449(LOC101737449),LOC101737461(LOC101737461),LOC101739053(LOC101739053),LOC101739648(LOC101739648),LOC101740207(LOC101740207),LOC101740250(LOC101740250),LOC101740358(LOC101740358),LOC101…	LOC101736187(LOC101736187),LOC101737102(LOC101737102),LOC101737285(LOC101737285),LOC101737408(LOC101737408),LOC101737557(LOC101737557),LOC101737803(LOC101737803),LOC101738587(LOC101738587),LOC101739443(LOC101739443),LOC101740272(LOC101740272),LOC101740957(LOC101740957),LOC101741200(LOC101741200),LOC101741533(LOC101741533),LOC101741764(LOC101741764),LOC101742798(LOC101742798),LOC101742998(LOC10174…
MF	GO:0008194	UDP-glycosyltransferase activity	12	12	24	95	0.0246892	0.338608	GlcNAcase3(GlcNAcase3),LOC101737726(LOC101737726),LOC101738869(LOC101738869),LOC101740832(LOC101740832),LOC101744219(LOC101744219),LOC119629236(LOC119629236),UGT013830(UGT013830),UGT10288(UGT10288),UGT10289B(UGT10289B),UGT40A1(UGT40A1),UGT41A2(UGT41A2),UGT46A2(UGT46A2)	LOC100862822(LOC100862822),LOC101735613(LOC101735613),LOC101736088(LOC101736088),LOC101741187(LOC101741187),LOC101744145(LOC101744145),LOC101744621(LOC101744621),LOC101744804(LOC101744804),LOC101746025(LOC101746025),LOC101746842(LOC101746842),UGT10286(UGT10286),UGT33D3(UGT33D3),UGT41A3(UGT41A3)
BP	GO:0009081	branched-chain amino acid metabolic process	1	5	6	15	0.0247553	0.478785	Acade(Acade)	Hmgc(Hmgc),LOC101737113(LOC101737113),LOC101739671(LOC101739671),LOC101744540(LOC101744540),LOC101746892(LOC101746892)
BP	GO:0032609	interferon-gamma production	1	5	6	15	0.0247553	0.478785	LOC101739428(LOC101739428)	LOC101741760(LOC101741760),LOC101746590(LOC101746590),LOC101746977(LOC101746977),PGRP-S1(PGRP-S1),PGRP-S2(PGRP-S2)
BP	GO:0035210	prepupal development	5	1	6	15	0.0247553	0.478785	EcR(EcR),Ftz-f1(Ftz-f1),LOC101742187(LOC101742187),LOC101744451(LOC101744451),LOC101744481(LOC101744481)	Cyp18a1(Cyp18a1)
BP	GO:0044550	secondary metabolite biosynthetic process	11	6	17	64	0.0248034	0.478785	cce-7(cce-7),DESAT4(DESAT4),Kmo(Kmo),LOC100739997(LOC100739997),LOC101741267(LOC101741267),LOC101744100(LOC101744100),LOC101744386(LOC101744386),LOC692801(LOC692801),wh3(wh3),Y-c(Y-c),yellow-f(yellow-f)	LOC101736113(LOC101736113),LOC101741137(LOC101741137),LOC101742616(LOC101742616),LOC101742744(LOC101742744),LOC101746521(LOC101746521),PPO2(PPO2)
BP	GO:0015701	bicarbonate transport	7	0	7	19	0.0250839	0.478785	LOC101735871(LOC101735871),LOC101738678(LOC101738678),LOC101744708(LOC101744708),LOC101745863(LOC101745863),LOC101746424(LOC101746424),LOC105842177(LOC105842177),LOC692769(LOC692769)	-
BP	GO:0032731	positive regulation of interleukin-1 beta production	3	4	7	19	0.0250839	0.478785	LOC101744254(LOC101744254),LOC101746320(LOC101746320),LOC119630683(LOC119630683)	Hsp20.1(Hsp20.1),Hsp23.7(Hsp23.7),LOC101741760(LOC101741760),LOC101745277(LOC101745277)
BP	GO:0009410	response to xenobiotic stimulus	39	19	58	278	0.0251151	0.478785	Cpr(Cpr),Cycb(Cycb),Cyp332a1(Cyp332a1),EcR(EcR),InR(InR),LOC100101210(LOC100101210),LOC100526764(LOC100526764),LOC101736863(LOC101736863),LOC101739469(LOC101739469),LOC101739615(LOC101739615),LOC101740520(LOC101740520),LOC101742737(LOC101742737),LOC101743027(LOC101743027),LOC101743146(LOC101743146),LOC101743475(LOC101743475),LOC101744746(LOC101744746),LOC101744910(LOC101744910),LOC101745328(LOC10…	HSP70(HSP70),Hsp90(Hsp90),LOC100862822(LOC100862822),LOC101736038(LOC101736038),LOC101737532(LOC101737532),LOC101737808(LOC101737808),LOC101741180(LOC101741180),LOC101741568(LOC101741568),LOC101741624(LOC101741624),LOC101743662(LOC101743662),LOC101744944(LOC101744944),LOC101747124(LOC101747124),LOC733130(LOC733130),NGR-A24(NGR-A24),Pcna(Pcna),Sult(Sult),TBPH(TBPH),UGT33D3(UGT33D3),UGT41A3(UGT41A3)
CC	GO:0002169	3-methylcrotonyl-CoA carboxylase complex, mitochondrial	0	2	2	2	0.0254578	0.54257	-	LOC101744540(LOC101744540),LOC101746892(LOC101746892)
CC	GO:0002197	xanthine dehydrogenase complex	2	0	2	2	0.0254578	0.54257	Xdh1(Xdh1),Xdh2(Xdh2)	-
CC	GO:0005587	collagen type IV trimer	0	2	2	2	0.0254578	0.54257	-	Let-2(Let-2),LOC101736620(LOC101736620)
CC	GO:0042824	MHC class I peptide loading complex	0	2	2	2	0.0254578	0.54257	-	Crt(Crt),ERp57(ERp57)
CC	GO:0071797	LUBAC complex	2	0	2	2	0.0254578	0.54257	LOC101741592(LOC101741592),LOC101742029(LOC101742029)	-
CC	GO:0071953	elastic fiber	2	0	2	2	0.0254578	0.54257	LOC101739962(LOC101739962),LOC101745856(LOC101745856)	-
CC	GO:0097541	axonemal basal plate	1	1	2	2	0.0254578	0.54257	LOC101736766(LOC101736766)	LOC101737102(LOC101737102)
CC	GO:0098642	network-forming collagen trimer	0	2	2	2	0.0254578	0.54257	-	Let-2(Let-2),LOC101736620(LOC101736620)
CC	GO:0098645	collagen network	0	2	2	2	0.0254578	0.54257	-	Let-2(Let-2),LOC101736620(LOC101736620)
CC	GO:0098651	basement membrane collagen trimer	0	2	2	2	0.0254578	0.54257	-	Let-2(Let-2),LOC101736620(LOC101736620)
CC	GO:1902937	inward rectifier potassium channel complex	2	0	2	2	0.0254578	0.54257	LOC101739708(LOC101739708),LOC101744132(LOC101744132)	-
CC	GO:1905202	methylcrotonoyl-CoA carboxylase complex	0	2	2	2	0.0254578	0.54257	-	LOC101744540(LOC101744540),LOC101746892(LOC101746892)
CC	GO:1990604	IRE1-TRAF2-ASK1 complex	1	1	2	2	0.0254578	0.54257	ask1(ask1)	LOC101746571(LOC101746571)
MF	GO:0010181	FMN binding	3	2	5	11	0.0260475	0.338608	Cpr(Cpr),NOS1(NOS1),NOS2(NOS2)	LOC101741567(LOC101741567),LOC101747043(LOC101747043)
MF	GO:0015116	sulfate transmembrane transporter activity	5	0	5	11	0.0260475	0.338608	LOC101735871(LOC101735871),LOC101744708(LOC101744708),LOC101745863(LOC101745863),LOC101746424(LOC101746424),LOC105842177(LOC105842177)	-
MF	GO:0019200	carbohydrate kinase activity	5	0	5	11	0.0260475	0.338608	htra2(htra2),LOC101735679(LOC101735679),LOC101744254(LOC101744254),LOC101745110(LOC101745110),LOC119630683(LOC119630683)	-
MF	GO:0038187	pattern recognition receptor activity	1	4	5	11	0.0260475	0.338608	LOC101742423(LOC101742423)	BGRP1(BGRP1),BGRP2(BGRP2),PGRP-S1(PGRP-S1),PGRP-S2(PGRP-S2)
BP	GO:0006810	transport	319	175	494	2834	0.0261156	0.478785	+nsd-2(+nsd-2),ae41(ae41),aif(aif),Alg-2(Alg-2),BLOS2(BLOS2),Cat(Cat),Cbp(Cbp),Cycb(Cycb),dimm(dimm),EAAT-2(EAAT-2),EcR(EcR),GlcNAcase3(GlcNAcase3),Glob1(Glob1),InR(InR),Kmo(Kmo),Lgr(Lgr),LOC100101210(LOC100101210),LOC100101223(LOC100101223),LOC100127126(LOC100127126),LOC100174976(LOC100174976),LOC100313491(LOC100313491),LOC100500759(LOC100500759),LOC100526764(LOC100526764),LOC100533205(LOC100533…	abcb(abcb),COPA(COPA),COPB(COPB),CRF-DH(CRF-DH),Crt(Crt),CTL17(CTL17),DnaJ-19(DnaJ-19),Gal(Gal),Gcy(Gcy),Hmgc(Hmgc),Hsp20.1(Hsp20.1),Hsp23.7(Hsp23.7),HSP70(HSP70),Hsp90(Hsp90),LOC100101194(LOC100101194),LOC100862790(LOC100862790),LOC101735413(LOC101735413),LOC101735458(LOC101735458),LOC101735503(LOC101735503),LOC101735656(LOC101735656),LOC101735662(LOC101735662),LOC101735833(LOC101735833),LOC1017…
BP	GO:0010634	positive regulation of epithelial cell migration	10	10	20	79	0.0262102	0.478785	Alg-2(Alg-2),LOC101736264(LOC101736264),LOC101739841(LOC101739841),LOC101744239(LOC101744239),LOC101744657(LOC101744657),LOC101745869(LOC101745869),LOC101746155(LOC101746155),LOC101746416(LOC101746416),NOS1(NOS1),NOS2(NOS2)	Crt(Crt),Hsp20.1(Hsp20.1),Hsp23.7(Hsp23.7),LOC101738415(LOC101738415),LOC101741764(LOC101741764),LOC101745277(LOC101745277),LOC101745606(LOC101745606),LOC101746590(LOC101746590),NGR-A24(NGR-A24),SPARC(SPARC)
CC	GO:1990184	amino acid transport complex	4	0	4	8	0.0263798	0.550745	LOC100500759(LOC100500759),LOC101736463(LOC101736463),LOC101738628(LOC101738628),LOC119628448(LOC119628448)	-
BP	GO:0061333	renal tubule morphogenesis	16	5	21	84	0.0264071	0.478785	abd-A(abd-A),EcR(EcR),Hlh54f(Hlh54f),LOC101735844(LOC101735844),LOC101735990(LOC101735990),LOC101736914(LOC101736914),LOC101737427(LOC101737427),LOC101741679(LOC101741679),LOC101742693(LOC101742693),LOC101745218(LOC101745218),LOC101745629(LOC101745629),LOC101745869(LOC101745869),LOC119630800(LOC119630800),LOC692674(LOC692674),LOC692747(LOC692747),SGF1(SGF1)	LOC101736620(LOC101736620),LOC101742798(LOC101742798),LOC101745606(LOC101745606),LOC101746171(LOC101746171),SPARC(SPARC)
BP	GO:0000117	regulation of transcription involved in G2/M transition of mitotic cell cycle	2	0	2	2	0.0266108	0.478785	LOC101742160(LOC101742160),Myb(Myb)	-
BP	GO:0001542	ovulation from ovarian follicle	2	0	2	2	0.0266108	0.478785	NOS1(NOS1),NOS2(NOS2)	-
BP	GO:0002568	somatic diversification of T cell receptor genes	2	0	2	2	0.0266108	0.478785	LOC101739459(LOC101739459),LOC101745535(LOC101745535)	-
BP	GO:0002681	somatic recombination of T cell receptor gene segments	2	0	2	2	0.0266108	0.478785	LOC101739459(LOC101739459),LOC101745535(LOC101745535)	-
BP	GO:0003331	positive regulation of extracellular matrix constituent secretion	0	2	2	2	0.0266108	0.478785	-	LOC101743064(LOC101743064),LOC101746623(LOC101746623)
BP	GO:0005993	trehalose catabolic process	0	2	2	2	0.0266108	0.478785	-	LOC119628322(LOC119628322),Treh-2(Treh-2)
BP	GO:0007168	receptor guanylyl cyclase signaling pathway	1	1	2	2	0.0266108	0.478785	LOC101740270(LOC101740270)	Gcy(Gcy)
BP	GO:0007383	specification of segmental identity, antennal segment	2	0	2	2	0.0266108	0.478785	LOC101737806(LOC101737806),LOC692747(LOC692747)	-
BP	GO:0009092	homoserine metabolic process	1	1	2	2	0.0266108	0.478785	LOC692801(LOC692801)	LOC101742616(LOC101742616)
BP	GO:0009114	hypoxanthine catabolic process	2	0	2	2	0.0266108	0.478785	Xdh1(Xdh1),Xdh2(Xdh2)	-
BP	GO:0009403	toxin biosynthetic process	1	1	2	2	0.0266108	0.478785	LOC692801(LOC692801)	LOC101742616(LOC101742616)
BP	GO:0014738	regulation of muscle hyperplasia	2	0	2	2	0.0266108	0.478785	NOS1(NOS1),NOS2(NOS2)	-
BP	GO:0014740	negative regulation of muscle hyperplasia	2	0	2	2	0.0266108	0.478785	NOS1(NOS1),NOS2(NOS2)	-
BP	GO:0014805	smooth muscle adaptation	2	0	2	2	0.0266108	0.478785	NOS1(NOS1),NOS2(NOS2)	-
BP	GO:0014806	smooth muscle hyperplasia	2	0	2	2	0.0266108	0.478785	NOS1(NOS1),NOS2(NOS2)	-
BP	GO:0014900	muscle hyperplasia	2	0	2	2	0.0266108	0.478785	NOS1(NOS1),NOS2(NOS2)	-
BP	GO:0015694	mercury ion transport	2	0	2	2	0.0266108	0.478785	LOC101746565(LOC101746565),LOC101746706(LOC101746706)	-
BP	GO:0015722	canalicular bile acid transport	2	0	2	2	0.0266108	0.478785	LOC101746565(LOC101746565),LOC101746706(LOC101746706)	-
BP	GO:0015723	bilirubin transport	2	0	2	2	0.0266108	0.478785	LOC101746565(LOC101746565),LOC101746706(LOC101746706)	-
BP	GO:0015791	polyol transmembrane transport	2	0	2	2	0.0266108	0.478785	LOC101737839(LOC101737839),LOC101744708(LOC101744708)	-
BP	GO:0017143	insecticide metabolic process	2	0	2	2	0.0266108	0.478785	Cyp332a1(Cyp332a1),LOC101744746(LOC101744746)	-
BP	GO:0019310	inositol catabolic process	2	0	2	2	0.0266108	0.478785	LOC100101177(LOC100101177),LOC101744641(LOC101744641)	-
BP	GO:0019344	cysteine biosynthetic process	1	1	2	2	0.0266108	0.478785	LOC692801(LOC692801)	LOC101742616(LOC101742616)
BP	GO:0019346	transsulfuration	1	1	2	2	0.0266108	0.478785	LOC692801(LOC692801)	LOC101742616(LOC101742616)
BP	GO:0019370	leukotriene biosynthetic process	1	1	2	2	0.0266108	0.478785	LOC732953(LOC732953)	LOC101737803(LOC101737803)
BP	GO:0019541	propionate metabolic process	1	1	2	2	0.0266108	0.478785	LOC101746722(LOC101746722)	LOC733130(LOC733130)
BP	GO:0030653	beta-lactam antibiotic metabolic process	2	0	2	2	0.0266108	0.478785	LOC101746565(LOC101746565),LOC101746706(LOC101746706)	-
BP	GO:0032529	follicle cell microvillus organization	1	1	2	2	0.0266108	0.478785	LOC101741348(LOC101741348)	LOC101738943(LOC101738943)
BP	GO:0033152	immunoglobulin V(D)J recombination	2	0	2	2	0.0266108	0.478785	LOC101745535(LOC101745535),LOC101746416(LOC101746416)	-
BP	GO:0033153	T cell receptor V(D)J recombination	2	0	2	2	0.0266108	0.478785	LOC101739459(LOC101739459),LOC101745535(LOC101745535)	-
BP	GO:0033685	negative regulation of luteinizing hormone secretion	1	1	2	2	0.0266108	0.478785	LOC101743146(LOC101743146)	NGR-A24(NGR-A24)
BP	GO:0035482	gastric motility	2	0	2	2	0.0266108	0.478785	LOC101743146(LOC101743146),LOC692949(LOC692949)	-
BP	GO:0035934	corticosterone secretion	1	1	2	2	0.0266108	0.478785	LOC101743146(LOC101743146)	LOC101746272(LOC101746272)
BP	GO:0036084	GDP-fucose import into endoplasmic reticulum lumen	0	2	2	2	0.0266108	0.478785	-	LOC101743986(LOC101743986),LOC101745518(LOC101745518)
BP	GO:0036301	macrophage colony-stimulating factor production	1	1	2	2	0.0266108	0.478785	LOC101746416(LOC101746416)	LOC101741760(LOC101741760)
BP	GO:0036493	positive regulation of translation in response to endoplasmic reticulum stress	0	2	2	2	0.0266108	0.478785	-	LOC101737435(LOC101737435),LOC101739261(LOC101739261)
BP	GO:0042316	penicillin metabolic process	2	0	2	2	0.0266108	0.478785	LOC101746565(LOC101746565),LOC101746706(LOC101746706)	-
BP	GO:0042747	circadian sleep/wake cycle, REM sleep	2	0	2	2	0.0266108	0.478785	LOC100101210(LOC100101210),LOC101742917(LOC101742917)	-
BP	GO:0042839	D-glucuronate metabolic process	1	1	2	2	0.0266108	0.478785	LOC101736565(LOC101736565)	LOC101739565(LOC101739565)
BP	GO:0042840	D-glucuronate catabolic process	1	1	2	2	0.0266108	0.478785	LOC101736565(LOC101736565)	LOC101739565(LOC101739565)
BP	GO:0046352	disaccharide catabolic process	0	2	2	2	0.0266108	0.478785	-	LOC119628322(LOC119628322),Treh-2(Treh-2)
BP	GO:0046701	insecticide catabolic process	2	0	2	2	0.0266108	0.478785	Cyp332a1(Cyp332a1),LOC101744746(LOC101744746)	-
BP	GO:0046900	tetrahydrofolylpolyglutamate metabolic process	2	0	2	2	0.0266108	0.478785	LOC101735925(LOC101735925),LOC101736547(LOC101736547)	-
BP	GO:0048050	post-embryonic eye morphogenesis	2	0	2	2	0.0266108	0.478785	LOC101738553(LOC101738553),LOC101745869(LOC101745869)	-
BP	GO:0060797	transforming growth factor beta receptor signaling pathway involved in primary germ layer cell fate commitment	0	2	2	2	0.0266108	0.478785	-	LOC101741200(LOC101741200),LOC101742798(LOC101742798)
BP	GO:0060799	transforming growth factor beta receptor signaling pathway involved in endodermal cell fate specification	0	2	2	2	0.0266108	0.478785	-	LOC101741200(LOC101741200),LOC101742798(LOC101742798)
BP	GO:0060855	venous endothelial cell migration involved in lymph vessel development	1	1	2	2	0.0266108	0.478785	LOC101745869(LOC101745869)	LOC101741764(LOC101741764)
BP	GO:0061623	glycolytic process from galactose	2	0	2	2	0.0266108	0.478785	LOC101735679(LOC101735679),LOC101745938(LOC101745938)	-
BP	GO:0070814	hydrogen sulfide biosynthetic process	1	1	2	2	0.0266108	0.478785	LOC692801(LOC692801)	LOC101742616(LOC101742616)
BP	GO:0071955	recycling endosome to Golgi transport	1	1	2	2	0.0266108	0.478785	LOC101737037(LOC101737037)	LOC101737809(LOC101737809)
BP	GO:0086023	adenylate cyclase-activating adrenergic receptor signaling pathway involved in heart process	2	0	2	2	0.0266108	0.478785	NOS1(NOS1),NOS2(NOS2)	-
BP	GO:0086103	G protein-coupled receptor signaling pathway involved in heart process	2	0	2	2	0.0266108	0.478785	NOS1(NOS1),NOS2(NOS2)	-
BP	GO:0090282	positive regulation of transcription involved in G2/M transition of mitotic cell cycle	2	0	2	2	0.0266108	0.478785	LOC101742160(LOC101742160),Myb(Myb)	-
BP	GO:0097184	response to azide	2	0	2	2	0.0266108	0.478785	Xdh1(Xdh1),Xdh2(Xdh2)	-
BP	GO:0097623	potassium ion export across plasma membrane	2	0	2	2	0.0266108	0.478785	LOC101744132(LOC101744132),LOC101745381(LOC101745381)	-
BP	GO:0098923	retrograde trans-synaptic signaling by soluble gas	2	0	2	2	0.0266108	0.478785	NOS1(NOS1),NOS2(NOS2)	-
BP	GO:0098924	retrograde trans-synaptic signaling by nitric oxide	2	0	2	2	0.0266108	0.478785	NOS1(NOS1),NOS2(NOS2)	-
BP	GO:0140192	regulation of adenylate cyclase-activating adrenergic receptor signaling pathway involved in heart process	2	0	2	2	0.0266108	0.478785	NOS1(NOS1),NOS2(NOS2)	-
BP	GO:0140196	positive regulation of adenylate cyclase-activating adrenergic receptor signaling pathway involved in heart process	2	0	2	2	0.0266108	0.478785	NOS1(NOS1),NOS2(NOS2)	-
BP	GO:1901086	benzylpenicillin metabolic process	2	0	2	2	0.0266108	0.478785	LOC101746565(LOC101746565),LOC101746706(LOC101746706)	-
BP	GO:1901256	regulation of macrophage colony-stimulating factor production	1	1	2	2	0.0266108	0.478785	LOC101746416(LOC101746416)	LOC101741760(LOC101741760)
BP	GO:1901509	regulation of endothelial tube morphogenesis	2	0	2	2	0.0266108	0.478785	LOC101741678(LOC101741678),LOC101746416(LOC101746416)	-
BP	GO:1901556	response to candesartan	2	0	2	2	0.0266108	0.478785	NOS1(NOS1),NOS2(NOS2)	-
BP	GO:1901558	response to metformin	2	0	2	2	0.0266108	0.478785	NOS1(NOS1),NOS2(NOS2)	-
BP	GO:1903378	positive regulation of oxidative stress-induced neuron intrinsic apoptotic signaling pathway	2	0	2	2	0.0266108	0.478785	LOC101739053(LOC101739053),LOC101739193(LOC101739193)	-
BP	GO:1903445	protein transport from ciliary membrane to plasma membrane	1	1	2	2	0.0266108	0.478785	LOC101738089(LOC101738089)	LOC101743361(LOC101743361)
BP	GO:1904187	regulation of transformation of host cell by virus	2	0	2	2	0.0266108	0.478785	LOC101739962(LOC101739962),LOC101745856(LOC101745856)	-
BP	GO:1904188	negative regulation of transformation of host cell by virus	2	0	2	2	0.0266108	0.478785	LOC101739962(LOC101739962),LOC101745856(LOC101745856)	-
BP	GO:1904648	cellular response to rotenone	2	0	2	2	0.0266108	0.478785	NOS1(NOS1),NOS2(NOS2)	-
BP	GO:1904970	brush border assembly	1	1	2	2	0.0266108	0.478785	LOC101736534(LOC101736534)	LOC101738943(LOC101738943)
BP	GO:1905486	regulation of anterior/posterior axon guidance	1	1	2	2	0.0266108	0.478785	LOC101741833(LOC101741833)	LOC101742593(LOC101742593)
BP	GO:1905488	positive regulation of anterior/posterior axon guidance	1	1	2	2	0.0266108	0.478785	LOC101741833(LOC101741833)	LOC101742593(LOC101742593)
BP	GO:1905491	positive regulation of sensory neuron axon guidance	1	1	2	2	0.0266108	0.478785	LOC101741833(LOC101741833)	LOC101742593(LOC101742593)
BP	GO:1990668	vesicle fusion with endoplasmic reticulum-Golgi intermediate compartment (ERGIC) membrane	0	2	2	2	0.0266108	0.478785	-	Crt(Crt),LOC101739317(LOC101739317)
BP	GO:0031669	cellular response to nutrient levels	30	13	43	198	0.0267228	0.479092	aif(aif),ask1(ask1),DESAT4(DESAT4),dimm(dimm),InR(InR),LOC100526764(LOC100526764),LOC100533206(LOC100533206),LOC101737267(LOC101737267),LOC101737318(LOC101737318),LOC101738071(LOC101738071),LOC101740111(LOC101740111),LOC101740431(LOC101740431),LOC101740596(LOC101740596),LOC101741176(LOC101741176),LOC101741238(LOC101741238),LOC101742985(LOC101742985),LOC101744254(LOC101744254),LOC101744333(LOC1017…	Cyce(Cyce),ERp57(ERp57),HSP70(HSP70),LOC101735656(LOC101735656),LOC101735951(LOC101735951),LOC101736113(LOC101736113),LOC101737711(LOC101737711),LOC101739633(LOC101739633),LOC101741337(LOC101741337),LOC101743498(LOC101743498),LOC101745620(LOC101745620),LOC101746590(LOC101746590),LOC733130(LOC733130)
BP	GO:0032612	interleukin-1 production	5	5	10	32	0.0267854	0.479092	LOC101742423(LOC101742423),LOC101744254(LOC101744254),LOC101746320(LOC101746320),LOC101746416(LOC101746416),LOC119630683(LOC119630683)	Hsp20.1(Hsp20.1),Hsp23.7(Hsp23.7),LOC101741760(LOC101741760),LOC101745277(LOC101745277),LOC101746590(LOC101746590)
BP	GO:0045670	regulation of osteoclast differentiation	8	2	10	32	0.0267854	0.479092	Lgr(Lgr),LOC100862757(LOC100862757),LOC101738553(LOC101738553),LOC101739053(LOC101739053),LOC101739835(LOC101739835),LOC101741915(LOC101741915),LOC101742160(LOC101742160),LOC101744857(LOC101744857)	LOC101738587(LOC101738587),LOC101741568(LOC101741568)
BP	GO:0051235	maintenance of location	34	26	60	290	0.0269756	0.481548	EcR(EcR),Ftz-f1(Ftz-f1),GlcNAcase3(GlcNAcase3),InR(InR),Lgr(Lgr),LOC100101210(LOC100101210),LOC101735703(LOC101735703),LOC101736151(LOC101736151),LOC101736920(LOC101736920),LOC101738172(LOC101738172),LOC101738553(LOC101738553),LOC101738701(LOC101738701),LOC101739053(LOC101739053),LOC101739327(LOC101739327),LOC101739615(LOC101739615),LOC101739790(LOC101739790),LOC101740596(LOC101740596),LOC1017408…	A4(A4),COPA(COPA),COPB(COPB),Crt(Crt),ERD2(ERD2),HSP70(HSP70),LOC101735542(LOC101735542),LOC101736113(LOC101736113),LOC101737346(LOC101737346),LOC101737803(LOC101737803),LOC101738882(LOC101738882),LOC101740142(LOC101740142),LOC101741200(LOC101741200),LOC101741721(LOC101741721),LOC101742497(LOC101742497),LOC101743498(LOC101743498),LOC101743662(LOC101743662),LOC101746467(LOC101746467),LOC101746590(…
MF	GO:0008028	monocarboxylic acid transmembrane transporter activity	10	0	10	31	0.0272423	0.338608	LOC101738146(LOC101738146),LOC101738222(LOC101738222),LOC101743692(LOC101743692),LOC101743728(LOC101743728),LOC101744427(LOC101744427),LOC101744522(LOC101744522),LOC101744708(LOC101744708),LOC101744989(LOC101744989),LOC101745137(LOC101745137),LOC101746913(LOC101746913)	-
BP	GO:0070482	response to oxygen levels	54	17	71	351	0.027807	0.495422	aif(aif),Alpm(Alpm),Alps(Alps),Cat(Cat),Glob1(Glob1),InR(InR),LOC100101209(LOC100101209),LOC100526764(LOC100526764),LOC101735703(LOC101735703),LOC101736497(LOC101736497),LOC101736636(LOC101736636),LOC101737038(LOC101737038),LOC101737199(LOC101737199),LOC101737318(LOC101737318),LOC101737438(LOC101737438),LOC101737579(LOC101737579),LOC101738678(LOC101738678),LOC101738689(LOC101738689),LOC101739053(…	ERp57(ERp57),Hsp20.1(Hsp20.1),Hsp23.7(Hsp23.7),LOC101736379(LOC101736379),LOC101737295(LOC101737295),LOC101737711(LOC101737711),LOC101742616(LOC101742616),LOC101743498(LOC101743498),LOC101744944(LOC101744944),LOC101745277(LOC101745277),LOC101745393(LOC101745393),LOC101745551(LOC101745551),LOC101745606(LOC101745606),LOC101746297(LOC101746297),LOC101746571(LOC101746571),LOC692858(LOC692858),LOC7331…
BP	GO:0003018	vascular process in circulatory system	10	6	16	60	0.027914	0.496358	LOC101739615(LOC101739615),LOC101741679(LOC101741679),LOC101742887(LOC101742887),LOC101744910(LOC101744910),LOC101745328(LOC101745328),LOC101745869(LOC101745869),NGR-A4(NGR-A4),NOS1(NOS1),NOS2(NOS2),Ptx1(Ptx1)	Gcy(Gcy),LOC101735833(LOC101735833),LOC101742616(LOC101742616),LOC101743662(LOC101743662),LOC101744776(LOC101744776),NGR-A24(NGR-A24)
BP	GO:0044255	cellular lipid metabolic process	86	47	133	701	0.0280773	0.498291	Acade(Acade),ae41(ae41),Cat(Cat),Cpr(Cpr),DESAT4(DESAT4),EcR(EcR),Fps(Fps),Gk(Gk),GlcNAcase3(GlcNAcase3),Glob1(Glob1),GSTz2(GSTz2),LOC100101223(LOC100101223),LOC101735439(LOC101735439),LOC101735478(LOC101735478),LOC101735553(LOC101735553),LOC101735849(LOC101735849),LOC101736497(LOC101736497),LOC101736543(LOC101736543),LOC101736636(LOC101736636),LOC101736863(LOC101736863),LOC101736873(LOC101736873…	Cyp18a1(Cyp18a1),Gal(Gal),LOC100862822(LOC100862822),LOC101735542(LOC101735542),LOC101735559(LOC101735559),LOC101735662(LOC101735662),LOC101736038(LOC101736038),LOC101736113(LOC101736113),LOC101736379(LOC101736379),LOC101736558(LOC101736558),LOC101737532(LOC101737532),LOC101737803(LOC101737803),LOC101737808(LOC101737808),LOC101738415(LOC101738415),LOC101738589(LOC101738589),LOC101738740(LOC101738…
MF	GO:0005539	glycosaminoglycan binding	10	6	16	58	0.0281705	0.338608	ae41(ae41),LOC101736248(LOC101736248),LOC101738553(LOC101738553),LOC101739270(LOC101739270),LOC101739841(LOC101739841),LOC101741910(LOC101741910),LOC101742737(LOC101742737),LOC101744239(LOC101744239),LOC101744254(LOC101744254),LOC119630683(LOC119630683)	BGRP2(BGRP2),LOC101735926(LOC101735926),PGRP(PGRP),PGRP-S1(PGRP-S1),PGRP-S2(PGRP-S2),PGRP-S5(PGRP-S5)
CC	GO:0012505	endomembrane system	199	185	384	2227	0.0284473	0.582032	ae41(ae41),Alg-2(Alg-2),ask1(ask1),BLOS2(BLOS2),Cat(Cat),Cbp(Cbp),Cpr(Cpr),DESAT4(DESAT4),Dohh(Dohh),Ets(Ets),GlcNAcase3(GlcNAcase3),Lgr(Lgr),LOC100101210(LOC100101210),LOC100526764(LOC100526764),LOC100533206(LOC100533206),LOC100862757(LOC100862757),LOC101735375(LOC101735375),LOC101735445(LOC101735445),LOC101735649(LOC101735649),LOC101735780(LOC101735780),LOC101735871(LOC101735871),LOC101735887(L…	abcb(abcb),COPA(COPA),COPB(COPB),Crt(Crt),Cyp306a1(Cyp306a1),DnaJ-19(DnaJ-19),ERD2(ERD2),ERp57(ERp57),Fkbp13(Fkbp13),Gal(Gal),Hmgc(Hmgc),Hsp20.1(Hsp20.1),Hsp23.7(Hsp23.7),HSP70(HSP70),Hsp90(Hsp90),LOC100101160(LOC100101160),LOC100101194(LOC100101194),LOC100862790(LOC100862790),LOC100862822(LOC100862822),LOC101735413(LOC101735413),LOC101735450(LOC101735450),LOC101735503(LOC101735503),LOC101735542(…
BP	GO:0005991	trehalose metabolic process	1	3	4	8	0.0284589	0.500197	LOC101741435(LOC101741435)	LOC119628322(LOC119628322),sNPF(sNPF),Treh-2(Treh-2)
BP	GO:0006691	leukotriene metabolic process	1	3	4	8	0.0284589	0.500197	LOC732953(LOC732953)	LOC101737803(LOC101737803),LOC101746921(LOC101746921),LOC778466(LOC778466)
BP	GO:0046100	hypoxanthine metabolic process	3	1	4	8	0.0284589	0.500197	LOC101742985(LOC101742985),Xdh1(Xdh1),Xdh2(Xdh2)	LOC101735656(LOC101735656)
BP	GO:0061327	anterior Malpighian tubule development	1	3	4	8	0.0284589	0.500197	LOC101745869(LOC101745869)	LOC101736620(LOC101736620),LOC101741200(LOC101741200),SPARC(SPARC)
BP	GO:1905880	negative regulation of oogenesis	2	2	4	8	0.0284589	0.500197	LOC100101210(LOC100101210),LOC101740250(LOC101740250)	Gcy(Gcy),LOC101738795(LOC101738795)
BP	GO:0001655	urogenital system development	40	18	58	280	0.0286465	0.502526	abd-A(abd-A),Cat(Cat),EcR(EcR),Hlh54f(Hlh54f),Kmo(Kmo),LOC101735590(LOC101735590),LOC101735844(LOC101735844),LOC101735990(LOC101735990),LOC101736262(LOC101736262),LOC101736766(LOC101736766),LOC101736914(LOC101736914),LOC101736967(LOC101736967),LOC101737220(LOC101737220),LOC101737427(LOC101737427),LOC101737806(LOC101737806),LOC101738553(LOC101738553),LOC101739913(LOC101739913),LOC101741429(LOC1017…	DnaJ-19(DnaJ-19),LOC101735999(LOC101735999),LOC101736485(LOC101736485),LOC101736620(LOC101736620),LOC101737102(LOC101737102),LOC101737557(LOC101737557),LOC101741200(LOC101741200),LOC101742375(LOC101742375),LOC101742798(LOC101742798),LOC101745393(LOC101745393),LOC101745606(LOC101745606),LOC101745620(LOC101745620),LOC101745689(LOC101745689),LOC101745762(LOC101745762),LOC101746171(LOC101746171),LOC7…
MF	GO:0000293	ferric-chelate reductase activity	2	0	2	2	0.0286613	0.338608	LOC101741271(LOC101741271),LOC101741447(LOC101741447)	-
MF	GO:0004021	L-alanine:2-oxoglutarate aminotransferase activity	0	2	2	2	0.0286613	0.338608	-	LOC101746890(LOC101746890),LOC101747023(LOC101747023)
MF	GO:0004032	alditol:NADP+ 1-oxidoreductase activity	1	1	2	2	0.0286613	0.338608	LOC101736565(LOC101736565)	LOC101739565(LOC101739565)
MF	GO:0004061	arylformamidase activity	1	1	2	2	0.0286613	0.338608	LOC101745043(LOC101745043)	LOC101745191(LOC101745191)
MF	GO:0004067	asparaginase activity	2	0	2	2	0.0286613	0.338608	LOC101739993(LOC101739993),LOC101740826(LOC101740826)	-
MF	GO:0004308	exo-alpha-sialidase activity	0	2	2	2	0.0286613	0.338608	-	Gal(Gal),LOC101739471(LOC101739471)
MF	GO:0004335	galactokinase activity	2	0	2	2	0.0286613	0.338608	LOC101735679(LOC101735679),LOC101745110(LOC101745110)	-
MF	GO:0004353	glutamate dehydrogenase [NAD(P)+] activity	0	2	2	2	0.0286613	0.338608	-	LOC101737231(LOC101737231),LOC692939(LOC692939)
MF	GO:0004463	leukotriene-A4 hydrolase activity	1	1	2	2	0.0286613	0.338608	LOC732953(LOC732953)	LOC101737803(LOC101737803)
MF	GO:0004485	methylcrotonoyl-CoA carboxylase activity	0	2	2	2	0.0286613	0.338608	-	LOC101744540(LOC101744540),LOC101746892(LOC101746892)
MF	GO:0004555	alpha,alpha-trehalase activity	0	2	2	2	0.0286613	0.338608	-	LOC119628322(LOC119628322),Treh-2(Treh-2)
MF	GO:0004855	xanthine oxidase activity	2	0	2	2	0.0286613	0.338608	Xdh1(Xdh1),Xdh2(Xdh2)	-
MF	GO:0005006	epidermal growth factor receptor activity	2	0	2	2	0.0286613	0.338608	LOC101741679(LOC101741679),LOC101741910(LOC101741910)	-
MF	GO:0005534	galactose binding	2	0	2	2	0.0286613	0.338608	LOC101735679(LOC101735679),LOC101745938(LOC101745938)	-
MF	GO:0008941	nitric oxide dioxygenase activity	2	0	2	2	0.0286613	0.338608	Cpr(Cpr),Glob1(Glob1)	-
MF	GO:0015127	bilirubin transmembrane transporter activity	2	0	2	2	0.0286613	0.338608	LOC101746565(LOC101746565),LOC101746706(LOC101746706)	-
MF	GO:0015927	trehalase activity	0	2	2	2	0.0286613	0.338608	-	LOC119628322(LOC119628322),Treh-2(Treh-2)
MF	GO:0016426	tRNA (adenine) methyltransferase activity	1	1	2	2	0.0286613	0.338608	LOC101735806(LOC101735806)	LOC101736738(LOC101736738)
MF	GO:0016708	oxidoreductase activity, acting on paired donors, with incorporation or reduction of molecular oxygen, NAD(P)H as one donor, and incorporation of two atoms of oxygen into one donor	2	0	2	2	0.0286613	0.338608	Cpr(Cpr),Glob1(Glob1)	-
MF	GO:0016727	oxidoreductase activity, acting on CH or CH2 groups, oxygen as acceptor	2	0	2	2	0.0286613	0.338608	Xdh1(Xdh1),Xdh2(Xdh2)	-
MF	GO:0016997	alpha-sialidase activity	0	2	2	2	0.0286613	0.338608	-	Gal(Gal),LOC101739471(LOC101739471)
MF	GO:0030151	molybdenum ion binding	2	0	2	2	0.0286613	0.338608	Xdh1(Xdh1),Xdh2(Xdh2)	-
MF	GO:0035013	myosuppressin receptor activity	2	0	2	2	0.0286613	0.338608	msR(msR),NGR-A13(NGR-A13)	-
MF	GO:0046870	cadmium ion binding	2	0	2	2	0.0286613	0.338608	NOS1(NOS1),NOS2(NOS2)	-
MF	GO:0047635	alanine-oxo-acid transaminase activity	0	2	2	2	0.0286613	0.338608	-	LOC101746890(LOC101746890),LOC101747023(LOC101747023)
MF	GO:0047939	L-glucuronate reductase activity	1	1	2	2	0.0286613	0.338608	LOC101736565(LOC101736565)	LOC101739565(LOC101739565)
MF	GO:0050113	inositol oxygenase activity	2	0	2	2	0.0286613	0.338608	LOC100101177(LOC100101177),LOC101744641(LOC101744641)	-
MF	GO:0050700	CARD domain binding	1	1	2	2	0.0286613	0.338608	LOC100529236(LOC100529236)	Nc(Nc)
MF	GO:0070051	fibrinogen binding	2	0	2	2	0.0286613	0.338608	LOC101739962(LOC101739962),LOC101745856(LOC101745856)	-
MF	GO:0070674	hypoxanthine dehydrogenase activity	2	0	2	2	0.0286613	0.338608	Xdh1(Xdh1),Xdh2(Xdh2)	-
MF	GO:1990829	C-rich single-stranded DNA binding	1	1	2	2	0.0286613	0.338608	LOC101744309(LOC101744309)	LOC101737557(LOC101737557)
MF	GO:0009975	cyclase activity	7	2	9	27	0.0287427	0.338608	LOC101737125(LOC101737125),LOC101737363(LOC101737363),LOC101739615(LOC101739615),LOC101740270(LOC101740270),LOC101746180(LOC101746180),LOC105842848(LOC105842848),LOC110386620(LOC110386620)	Gcy(Gcy),LOC101745811(LOC101745811)
MF	GO:0016849	phosphorus-oxygen lyase activity	7	2	9	27	0.0287427	0.338608	LOC101737125(LOC101737125),LOC101737363(LOC101737363),LOC101739615(LOC101739615),LOC101740270(LOC101740270),LOC101746180(LOC101746180),LOC105842848(LOC105842848),LOC110386620(LOC110386620)	Gcy(Gcy),LOC101745811(LOC101745811)
BP	GO:0008209	androgen metabolic process	6	3	9	28	0.0291675	0.510682	LOC119629236(LOC119629236),UGT013830(UGT013830),UGT10289B(UGT10289B),UGT40A1(UGT40A1),UGT41A2(UGT41A2),UGT46A2(UGT46A2)	LOC100862822(LOC100862822),UGT33D3(UGT33D3),UGT41A3(UGT41A3)
BP	GO:0007015	actin filament organization	29	21	50	237	0.0296371	0.517701	LOC101735886(LOC101735886),LOC101736534(LOC101736534),LOC101737267(LOC101737267),LOC101737413(LOC101737413),LOC101737427(LOC101737427),LOC101737738(LOC101737738),LOC101739913(LOC101739913),LOC101741393(LOC101741393),LOC101742048(LOC101742048),LOC101742187(LOC101742187),LOC101742357(LOC101742357),LOC101743146(LOC101743146),LOC101743174(LOC101743174),LOC101743312(LOC101743312),LOC101743371(LOC10174…	Hsp20.1(Hsp20.1),Hsp23.7(Hsp23.7),Hsp90(Hsp90),LOC101736520(LOC101736520),LOC101737711(LOC101737711),LOC101738587(LOC101738587),LOC101738938(LOC101738938),LOC101738943(LOC101738943),LOC101739261(LOC101739261),LOC101739744(LOC101739744),LOC101741373(LOC101741373),LOC101742565(LOC101742565),LOC101743222(LOC101743222),LOC101743498(LOC101743498),LOC101745277(LOC101745277),LOC101745551(LOC101745551),L…
BP	GO:0043491	protein kinase B signaling	17	3	20	80	0.0297685	0.517701	Alg-2(Alg-2),LOC101736863(LOC101736863),LOC101737267(LOC101737267),LOC101739790(LOC101739790),LOC101741679(LOC101741679),LOC101741910(LOC101741910),LOC101742737(LOC101742737),LOC101743821(LOC101743821),LOC101744239(LOC101744239),LOC101745869(LOC101745869),LOC101745970(LOC101745970),LOC101746155(LOC101746155),LOC733140(LOC733140),NGR-B4(NGR-B4),Sirt2(Sirt2),Xdh1(Xdh1),Xdh2(Xdh2)	Hsp90(Hsp90),LOC101744944(LOC101744944),LOC101745551(LOC101745551)
BP	GO:0042698	ovulation cycle	8	3	11	37	0.0297953	0.517701	Ftz-f1(Ftz-f1),Lgr(Lgr),LOC101737220(LOC101737220),LOC101741679(LOC101741679),LOC101742737(LOC101742737),LOC101743190(LOC101743190),NOS1(NOS1),NOS2(NOS2)	Cyce(Cyce),LOC101745606(LOC101745606),Pcna(Pcna)
BP	GO:1902475	L-alpha-amino acid transmembrane transport	6	5	11	37	0.0297953	0.517701	+nsd-2(+nsd-2),EAAT-2(EAAT-2),LOC101736463(LOC101736463),LOC101739980(LOC101739980),LOC101745781(LOC101745781),LOC105841453(LOC105841453)	LOC101735503(LOC101735503),LOC101743662(LOC101743662),LOC101744036(LOC101744036),LOC101745734(LOC101745734),LOC101747227(LOC101747227)
CC	GO:0005732	sno(s)RNA-containing ribonucleoprotein complex	6	1	7	20	0.0298282	0.585909	LOC101737128(LOC101737128),LOC101741956(LOC101741956),LOC101742289(LOC101742289),LOC101742458(LOC101742458),LOC101744752(LOC101744752),LOC101745003(LOC101745003)	LOC101746879(LOC101746879)
CC	GO:0008074	guanylate cyclase complex, soluble	6	1	7	20	0.0298282	0.585909	LOC101737125(LOC101737125),LOC101739615(LOC101739615),LOC101740270(LOC101740270),LOC101746180(LOC101746180),LOC105842848(LOC105842848),LOC110386620(LOC110386620)	Gcy(Gcy)
BP	GO:0046887	positive regulation of hormone secretion	15	7	22	90	0.0298522	0.517704	dimm(dimm),Lgr(Lgr),LOC100101223(LOC100101223),LOC101736454(LOC101736454),LOC101736863(LOC101736863),LOC101736920(LOC101736920),LOC101740192(LOC101740192),LOC101741679(LOC101741679),LOC101744254(LOC101744254),LOC101745328(LOC101745328),LOC101746320(LOC101746320),LOC101746462(LOC101746462),LOC101746817(LOC101746817),LOC119630683(LOC119630683),Sirt2(Sirt2)	LOC101741760(LOC101741760),LOC101742157(LOC101742157),LOC101747124(LOC101747124),LOC692939(LOC692939),LOC692960(LOC692960),LOC733130(LOC733130),NGR-A24(NGR-A24)
MF	GO:0030170	pyridoxal phosphate binding	2	6	8	23	0.0298542	0.345218	LOC101744960(LOC101744960),LOC692801(LOC692801)	LOC101738901(LOC101738901),LOC101742616(LOC101742616),LOC101746890(LOC101746890),LOC101747023(LOC101747023),LOC101747043(LOC101747043),LOC692675(LOC692675)
MF	GO:0070279	vitamin B6 binding	2	6	8	23	0.0298542	0.345218	LOC101744960(LOC101744960),LOC692801(LOC692801)	LOC101738901(LOC101738901),LOC101742616(LOC101742616),LOC101746890(LOC101746890),LOC101747023(LOC101747023),LOC101747043(LOC101747043),LOC692675(LOC692675)
MF	GO:0022853	active ion transmembrane transporter activity	33	7	40	177	0.029871	0.345218	+nsd-2(+nsd-2),EAAT-2(EAAT-2),LOC100526764(LOC100526764),LOC101735713(LOC101735713),LOC101735847(LOC101735847),LOC101735980(LOC101735980),LOC101736151(LOC101736151),LOC101736365(LOC101736365),LOC101736404(LOC101736404),LOC101736735(LOC101736735),LOC101736768(LOC101736768),LOC101736920(LOC101736920),LOC101737464(LOC101737464),LOC101737934(LOC101737934),LOC101738505(LOC101738505),LOC101738757(LOC10…	LOC100862790(LOC100862790),LOC101738720(LOC101738720),LOC101743250(LOC101743250),LOC101743662(LOC101743662),LOC101744319(LOC101744319),LOC101745734(LOC101745734),Tret1(Tret1)
BP	GO:0033013	tetrapyrrole metabolic process	9	5	14	51	0.0302685	0.522935	LOC101738678(LOC101738678),LOC101742352(LOC101742352),LOC101745781(LOC101745781),LOC119629236(LOC119629236),UGT013830(UGT013830),UGT10289B(UGT10289B),UGT40A1(UGT40A1),UGT41A2(UGT41A2),UGT46A2(UGT46A2)	abcb(abcb),LOC100862822(LOC100862822),LOC101742739(LOC101742739),UGT33D3(UGT33D3),UGT41A3(UGT41A3)
BP	GO:0097746	blood vessel diameter maintenance	9	5	14	51	0.0302685	0.522935	LOC101739615(LOC101739615),LOC101741679(LOC101741679),LOC101742887(LOC101742887),LOC101744910(LOC101744910),LOC101745328(LOC101745328),LOC101745869(LOC101745869),NGR-A4(NGR-A4),NOS1(NOS1),NOS2(NOS2)	Gcy(Gcy),LOC101735833(LOC101735833),LOC101743662(LOC101743662),LOC101744776(LOC101744776),NGR-A24(NGR-A24)
CC	GO:0001674	female germ cell nucleus	3	3	6	16	0.0310416	0.585909	Awh(Awh),LOC100101210(LOC100101210),LOC101744741(LOC101744741)	LOC101741022(LOC101741022),LOC101743066(LOC101743066),LOC101743211(LOC101743211)
MF	GO:0004860	protein kinase inhibitor activity	7	8	15	54	0.0310492	0.356577	LOC101735808(LOC101735808),LOC101737461(LOC101737461),LOC101738345(LOC101738345),LOC101739790(LOC101739790),LOC101744333(LOC101744333),LOC119630846(LOC119630846),SOCS2-12(SOCS2-12)	Hsp20.1(Hsp20.1),Hsp23.7(Hsp23.7),LOC101737435(LOC101737435),LOC101739261(LOC101739261),LOC101745277(LOC101745277),LOC101746989(LOC101746989),LOC105841586(LOC105841586),LOC119630841(LOC119630841)
BP	GO:0001763	morphogenesis of a branching structure	24	13	37	168	0.0310958	0.524493	abd-A(abd-A),Hlh54f(Hlh54f),LOC100533205(LOC100533205),LOC101735990(LOC101735990),LOC101736863(LOC101736863),LOC101736967(LOC101736967),LOC101739053(LOC101739053),LOC101739459(LOC101739459),LOC101739913(LOC101739913),LOC101741393(LOC101741393),LOC101742221(LOC101742221),LOC101743174(LOC101743174),LOC101743371(LOC101743371),LOC101744239(LOC101744239),LOC101745218(LOC101745218),LOC101745629(LOC1017…	LOC101736620(LOC101736620),LOC101737557(LOC101737557),LOC101738587(LOC101738587),LOC101738795(LOC101738795),LOC101740272(LOC101740272),LOC101740957(LOC101740957),LOC101741200(LOC101741200),LOC101741533(LOC101741533),LOC101745606(LOC101745606),LOC101745811(LOC101745811),LOC119630841(LOC119630841),LOC692402(LOC692402),Scr(Scr)
BP	GO:0032355	response to estradiol	23	14	37	168	0.0310958	0.524493	aif(aif),Cat(Cat),LOC101735478(LOC101735478),LOC101739469(LOC101739469),LOC101741679(LOC101741679),LOC101742160(LOC101742160),LOC101742423(LOC101742423),LOC101745869(LOC101745869),LOC101746503(LOC101746503),LOC101746786(LOC101746786),LOC101746928(LOC101746928),LOC119629236(LOC119629236),LOC119630846(LOC119630846),NGR-A4(NGR-A4),NOS1(NOS1),NOS2(NOS2),SGF1(SGF1),SOCS2-12(SOCS2-12),UGT013830(UGT0138…	Crt(Crt),Cyce(Cyce),Hsp20.1(Hsp20.1),Hsp23.7(Hsp23.7),LOC100862822(LOC100862822),LOC101738852(LOC101738852),LOC101742739(LOC101742739),LOC101745277(LOC101745277),LOC101745606(LOC101745606),NGR-A1(NGR-A1),NGR-A24(NGR-A24),Pcna(Pcna),UGT33D3(UGT33D3),UGT41A3(UGT41A3)
BP	GO:0051234	establishment of localization	327	180	507	2920	0.0311361	0.524493	+nsd-2(+nsd-2),ae41(ae41),aif(aif),Alg-2(Alg-2),BLOS2(BLOS2),Cat(Cat),Cbp(Cbp),Cycb(Cycb),dimm(dimm),EAAT-2(EAAT-2),EcR(EcR),GlcNAcase3(GlcNAcase3),Glob1(Glob1),InR(InR),Kmo(Kmo),Lgr(Lgr),LOC100101210(LOC100101210),LOC100101223(LOC100101223),LOC100127126(LOC100127126),LOC100174976(LOC100174976),LOC100313491(LOC100313491),LOC100500759(LOC100500759),LOC100526764(LOC100526764),LOC100533205(LOC100533…	abcb(abcb),COPA(COPA),COPB(COPB),CRF-DH(CRF-DH),Crt(Crt),CTL17(CTL17),DnaJ-19(DnaJ-19),Gal(Gal),Gcy(Gcy),Hmgc(Hmgc),Hsp20.1(Hsp20.1),Hsp23.7(Hsp23.7),HSP70(HSP70),Hsp90(Hsp90),LOC100101194(LOC100101194),LOC100862790(LOC100862790),LOC101735413(LOC101735413),LOC101735458(LOC101735458),LOC101735503(LOC101735503),LOC101735506(LOC101735506),LOC101735656(LOC101735656),LOC101735662(LOC101735662),LOC1017…
BP	GO:0006633	fatty acid biosynthetic process	22	6	28	121	0.0313146	0.524493	DESAT4(DESAT4),EcR(EcR),LOC100101223(LOC100101223),LOC101735478(LOC101735478),LOC101735849(LOC101735849),LOC101736543(LOC101736543),LOC101740518(LOC101740518),LOC101740569(LOC101740569),LOC101741176(LOC101741176),LOC101741615(LOC101741615),LOC101742019(LOC101742019),LOC101742192(LOC101742192),LOC101744333(LOC101744333),LOC101746503(LOC101746503),LOC101746546(LOC101746546),LOC101746722(LOC10174672…	LOC101736113(LOC101736113),LOC101737803(LOC101737803),LOC101738882(LOC101738882),LOC101739671(LOC101739671),LOC101743601(LOC101743601),LOC732939(LOC732939)
MF	GO:0046914	transition metal ion binding	46	34	80	389	0.0313705	0.358016	DESAT4(DESAT4),Dohh(Dohh),Glob1(Glob1),LOC100101177(LOC100101177),LOC100101210(LOC100101210),LOC100533205(LOC100533205),LOC100862757(LOC100862757),LOC101735402(LOC101735402),LOC101735478(LOC101735478),LOC101736179(LOC101736179),LOC101736508(LOC101736508),LOC101736920(LOC101736920),LOC101737166(LOC101737166),LOC101737692(LOC101737692),LOC101738869(LOC101738869),LOC101739371(LOC101739371),LOC101739…	Apn1(Apn1),Cmc1(Cmc1),Crt(Crt),Hmgc(Hmgc),LOC100329149(LOC100329149),LOC101735656(LOC101735656),LOC101736006(LOC101736006),LOC101736155(LOC101736155),LOC101736552(LOC101736552),LOC101737803(LOC101737803),LOC101738917(LOC101738917),LOC101739247(LOC101739247),LOC101739950(LOC101739950),LOC101740210(LOC101740210),LOC101741337(LOC101741337),LOC101741654(LOC101741654),LOC101741721(LOC101741721),LOC101…
BP	GO:0001974	blood vessel remodeling	4	4	8	24	0.0314289	0.524493	LOC101745869(LOC101745869),LOC101746193(LOC101746193),NOS1(NOS1),NOS2(NOS2)	LOC101737408(LOC101737408),LOC101742616(LOC101742616),LOC101745393(LOC101745393),LOC101746113(LOC101746113)
BP	GO:0006801	superoxide metabolic process	5	3	8	24	0.0314289	0.524493	LOC101738678(LOC101738678),LOC101741679(LOC101741679),LOC101742423(LOC101742423),NOS1(NOS1),NOS2(NOS2)	LOC101742616(LOC101742616),LOC101745551(LOC101745551),SOD(SOD)
BP	GO:0008039	synaptic target recognition	10	5	15	56	0.0314318	0.524493	LOC101735754(LOC101735754),LOC101736967(LOC101736967),LOC101737333(LOC101737333),LOC101737461(LOC101737461),LOC101738553(LOC101738553),LOC101739913(LOC101739913),LOC101742065(LOC101742065),LOC101746344(LOC101746344),Sp1(Sp1),sp3(sp3)	LOC101735995(LOC101735995),LOC101737173(LOC101737173),LOC101741742(LOC101741742),LOC101744654(LOC101744654),LOC101746376(LOC101746376)
CC	GO:0000835	ER ubiquitin ligase complex	1	2	3	5	0.0315005	0.585909	LOC119630832(LOC119630832)	LOC101736558(LOC101736558),LOC101740210(LOC101740210)
CC	GO:0034455	t-UTP complex	3	0	3	5	0.0315005	0.585909	LOC101739183(LOC101739183),LOC101742367(LOC101742367),LOC101746348(LOC101746348)	-
BP	GO:0031668	cellular response to extracellular stimulus	31	14	45	211	0.0318067	0.524493	aif(aif),ask1(ask1),DESAT4(DESAT4),dimm(dimm),InR(InR),LOC100526764(LOC100526764),LOC100533206(LOC100533206),LOC101737267(LOC101737267),LOC101737318(LOC101737318),LOC101738071(LOC101738071),LOC101738701(LOC101738701),LOC101740111(LOC101740111),LOC101740431(LOC101740431),LOC101740596(LOC101740596),LOC101741176(LOC101741176),LOC101741238(LOC101741238),LOC101742985(LOC101742985),LOC101744254(LOC1017…	Cyce(Cyce),ERp57(ERp57),HSP70(HSP70),LOC101735656(LOC101735656),LOC101735951(LOC101735951),LOC101736113(LOC101736113),LOC101737711(LOC101737711),LOC101739633(LOC101739633),LOC101741337(LOC101741337),LOC101742616(LOC101742616),LOC101743498(LOC101743498),LOC101745620(LOC101745620),LOC101746590(LOC101746590),LOC733130(LOC733130)
BP	GO:0007447	imaginal disc pattern formation	18	8	26	111	0.0322437	0.524493	abd-A(abd-A),LOC100101210(LOC100101210),LOC101736967(LOC101736967),LOC101737438(LOC101737438),LOC101737550(LOC101737550),LOC101737579(LOC101737579),LOC101737806(LOC101737806),LOC101737965(LOC101737965),LOC101739270(LOC101739270),LOC101739720(LOC101739720),LOC101740520(LOC101740520),LOC101741679(LOC101741679),LOC101741910(LOC101741910),LOC101745899(LOC101745899),LOC101746043(LOC101746043),LOC11963…	E(spl)mbeta(E(spl)mbeta),LOC101737295(LOC101737295),LOC101740028(LOC101740028),LOC101741198(LOC101741198),LOC101741200(LOC101741200),LOC101742798(LOC101742798),LOC101745444(LOC101745444),LOC101745606(LOC101745606)
MF	GO:0004629	phospholipase C activity	1	3	4	8	0.0322852	0.359468	LOC101745328(LOC101745328)	ERp57(ERp57),LOC101736117(LOC101736117),LOC101745444(LOC101745444)
MF	GO:0004653	polypeptide N-acetylgalactosaminyltransferase activity	1	3	4	8	0.0322852	0.359468	LOC101738869(LOC101738869)	LOC101735613(LOC101735613),LOC101736088(LOC101736088),LOC101744145(LOC101744145)
MF	GO:0019825	oxygen binding	1	3	4	8	0.0322852	0.359468	Glob1(Glob1)	LOC101741137(LOC101741137),LOC101742616(LOC101742616),LOC101745551(LOC101745551)
MF	GO:0050664	oxidoreductase activity, acting on NAD(P)H, oxygen as acceptor	3	1	4	8	0.0322852	0.359468	aif(aif),Kmo(Kmo),LOC101738678(LOC101738678)	LOC101745551(LOC101745551)
BP	GO:0048513	animal organ development	263	173	436	2494	0.0326292	0.524493	abd-A(abd-A),Achi(Achi),Alg-2(Alg-2),Awh(Awh),Casp-4(Casp-4),Cat(Cat),Cpr(Cpr),Cycb(Cycb),Cyp9a19(Cyp9a19),Cyp9a20(Cyp9a20),DESAT4(DESAT4),EcR(EcR),Ets(Ets),Fps(Fps),Ftz-f1(Ftz-f1),Hlh54f(Hlh54f),InR(InR),Kettin(Kettin),Kmo(Kmo),Lgr(Lgr),LOC100101209(LOC100101209),LOC100101210(LOC100101210),LOC100101223(LOC100101223),LOC100526764(LOC100526764),LOC100533205(LOC100533205),LOC100533206(LOC100533206)…	abcb(abcb),Br-c(Br-c),COPB(COPB),Crt(Crt),Cyce(Cyce),Cyp18a1(Cyp18a1),DnaJ-19(DnaJ-19),E(spl)mbeta(E(spl)mbeta),ERp57(ERp57),Gcy(Gcy),Hmgc(Hmgc),HPO(HPO),Hsp20.1(Hsp20.1),Hsp23.7(Hsp23.7),HSP70(HSP70),Hsp90(Hsp90),Let-2(Let-2),LOC100329149(LOC100329149),LOC100862822(LOC100862822),LOC101735413(LOC101735413),LOC101735506(LOC101735506),LOC101735542(LOC101735542),LOC101735656(LOC101735656),LOC1017357…
BP	GO:0072330	monocarboxylic acid biosynthetic process	30	8	38	174	0.0329251	0.524493	DESAT4(DESAT4),EcR(EcR),LOC100101223(LOC100101223),LOC101735478(LOC101735478),LOC101735679(LOC101735679),LOC101735849(LOC101735849),LOC101736543(LOC101736543),LOC101740518(LOC101740518),LOC101740569(LOC101740569),LOC101741176(LOC101741176),LOC101741615(LOC101741615),LOC101742019(LOC101742019),LOC101742192(LOC101742192),LOC101744100(LOC101744100),LOC101744254(LOC101744254),LOC101744333(LOC10174433…	LOC101736113(LOC101736113),LOC101737803(LOC101737803),LOC101738882(LOC101738882),LOC101739671(LOC101739671),LOC101743550(LOC101743550),LOC101743601(LOC101743601),LOC732939(LOC732939),LOC733130(LOC733130)
BP	GO:0006855	xenobiotic transmembrane transport	13	4	17	66	0.0329255	0.524493	LOC101735703(LOC101735703),LOC101735894(LOC101735894),LOC101736151(LOC101736151),LOC101737458(LOC101737458),LOC101739193(LOC101739193),LOC101743692(LOC101743692),LOC101744210(LOC101744210),LOC101744708(LOC101744708),LOC101745781(LOC101745781),LOC101746565(LOC101746565),LOC101746706(LOC101746706),LOC105841453(LOC105841453),LOC692769(LOC692769)	LOC101735503(LOC101735503),LOC101739734(LOC101739734),LOC101744036(LOC101744036),LOC101745734(LOC101745734)
BP	GO:0008631	intrinsic apoptotic signaling pathway in response to oxidative stress	7	3	10	33	0.0329864	0.524493	ask1(ask1),LOC101739053(LOC101739053),LOC101739193(LOC101739193),LOC101740685(LOC101740685),LOC101742434(LOC101742434),LOC101746320(LOC101746320),Pdk(Pdk)	Hsp20.1(Hsp20.1),Hsp23.7(Hsp23.7),LOC101745277(LOC101745277)
BP	GO:0034377	plasma lipoprotein particle assembly	3	7	10	33	0.0329864	0.524493	EcR(EcR),LOC100101210(LOC100101210),LOC101743027(LOC101743027)	LOC101736038(LOC101736038),LOC101737532(LOC101737532),LOC101737808(LOC101737808),LOC101738882(LOC101738882),LOC101740142(LOC101740142),LOC101742497(LOC101742497),LOC101746376(LOC101746376)
BP	GO:0042310	vasoconstriction	7	3	10	33	0.0329864	0.524493	LOC101741679(LOC101741679),LOC101742887(LOC101742887),LOC101744910(LOC101744910),LOC101745328(LOC101745328),NGR-A4(NGR-A4),NOS1(NOS1),NOS2(NOS2)	LOC101743662(LOC101743662),LOC101744776(LOC101744776),NGR-A24(NGR-A24)
BP	GO:0140353	lipid export from cell	7	3	10	33	0.0329864	0.524493	LOC100533205(LOC100533205),LOC101736863(LOC101736863),LOC101743146(LOC101743146),LOC101743689(LOC101743689),LOC101744514(LOC101744514),NOS1(NOS1),NOS2(NOS2)	LOC100862790(LOC100862790),LOC101738882(LOC101738882),LOC101746272(LOC101746272)
BP	GO:0002474	antigen processing and presentation of peptide antigen via MHC class I	2	5	7	20	0.0333001	0.524493	LOC101742423(LOC101742423),LOC101746917(LOC101746917)	Crt(Crt),ERp57(ERp57),LOC101739317(LOC101739317),LOC101743064(LOC101743064),LOC101746623(LOC101746623)
BP	GO:0006541	glutamine metabolic process	3	4	7	20	0.0333001	0.524493	Gogat(Gogat),LOC101738265(LOC101738265),LOC101740405(LOC101740405)	LOC101743496(LOC101743496),LOC692939(LOC692939),LOC733130(LOC733130),Sps1(Sps1)
BP	GO:0018196	peptidyl-asparagine modification	0	7	7	20	0.0333001	0.524493	-	LOC101736101(LOC101736101),LOC101737095(LOC101737095),LOC101737303(LOC101737303),LOC101740455(LOC101740455),LOC101747213(LOC101747213),LOC692887(LOC692887),LOC778504(LOC778504)
BP	GO:0018279	protein N-linked glycosylation via asparagine	0	7	7	20	0.0333001	0.524493	-	LOC101736101(LOC101736101),LOC101737095(LOC101737095),LOC101737303(LOC101737303),LOC101740455(LOC101740455),LOC101747213(LOC101747213),LOC692887(LOC692887),LOC778504(LOC778504)
BP	GO:0032732	positive regulation of interleukin-1 production	3	4	7	20	0.0333001	0.524493	LOC101744254(LOC101744254),LOC101746320(LOC101746320),LOC119630683(LOC119630683)	Hsp20.1(Hsp20.1),Hsp23.7(Hsp23.7),LOC101741760(LOC101741760),LOC101745277(LOC101745277)
BP	GO:0008611	ether lipid biosynthetic process	2	3	5	12	0.0333486	0.524493	LOC101738716(LOC101738716),LOC110385370(LOC110385370)	LOC101738589(LOC101738589),LOC101741449(LOC101741449),LOC101744539(LOC101744539)
BP	GO:0010575	positive regulation of vascular endothelial growth factor production	3	2	5	12	0.0333486	0.524493	LOC101735478(LOC101735478),LOC101736967(LOC101736967),LOC101745869(LOC101745869)	LOC101741760(LOC101741760),LOC101741764(LOC101741764)
BP	GO:0046504	glycerol ether biosynthetic process	2	3	5	12	0.0333486	0.524493	LOC101738716(LOC101738716),LOC110385370(LOC110385370)	LOC101738589(LOC101738589),LOC101741449(LOC101741449),LOC101744539(LOC101744539)
BP	GO:0046835	carbohydrate phosphorylation	5	0	5	12	0.0333486	0.524493	htra2(htra2),LOC101735679(LOC101735679),LOC101744254(LOC101744254),LOC101745110(LOC101745110),LOC119630683(LOC119630683)	-
BP	GO:0061213	positive regulation of mesonephros development	5	0	5	12	0.0333486	0.524493	abd-A(abd-A),LOC101735990(LOC101735990),LOC101745218(LOC101745218),LOC101745629(LOC101745629),LOC692747(LOC692747)	-
BP	GO:0061217	regulation of mesonephros development	5	0	5	12	0.0333486	0.524493	abd-A(abd-A),LOC101735990(LOC101735990),LOC101745218(LOC101745218),LOC101745629(LOC101745629),LOC692747(LOC692747)	-
BP	GO:0070102	interleukin-6-mediated signaling pathway	5	0	5	12	0.0333486	0.524493	LOC101736863(LOC101736863),LOC101737547(LOC101737547),LOC101737738(LOC101737738),LOC101746155(LOC101746155),LOC101746320(LOC101746320)	-
BP	GO:0090189	regulation of branching involved in ureteric bud morphogenesis	5	0	5	12	0.0333486	0.524493	abd-A(abd-A),LOC101735990(LOC101735990),LOC101745218(LOC101745218),LOC101745629(LOC101745629),LOC692747(LOC692747)	-
BP	GO:0090190	positive regulation of branching involved in ureteric bud morphogenesis	5	0	5	12	0.0333486	0.524493	abd-A(abd-A),LOC101735990(LOC101735990),LOC101745218(LOC101745218),LOC101745629(LOC101745629),LOC692747(LOC692747)	-
BP	GO:0097384	cellular lipid biosynthetic process	2	3	5	12	0.0333486	0.524493	LOC101738716(LOC101738716),LOC110385370(LOC110385370)	LOC101738589(LOC101738589),LOC101741449(LOC101741449),LOC101744539(LOC101744539)
BP	GO:1901503	ether biosynthetic process	2	3	5	12	0.0333486	0.524493	LOC101738716(LOC101738716),LOC110385370(LOC110385370)	LOC101738589(LOC101738589),LOC101741449(LOC101741449),LOC101744539(LOC101744539)
BP	GO:0006116	NADH oxidation	0	3	3	5	0.0334636	0.524493	-	LOC101738720(LOC101738720),LOC692939(LOC692939),LOC733130(LOC733130)
BP	GO:0006551	leucine metabolic process	0	3	3	5	0.0334636	0.524493	-	Hmgc(Hmgc),LOC101744540(LOC101744540),LOC101746892(LOC101746892)
BP	GO:0006842	tricarboxylic acid transport	3	0	3	5	0.0334636	0.524493	LOC101736404(LOC101736404),LOC101743692(LOC101743692),LOC101744210(LOC101744210)	-
BP	GO:0018243	protein O-linked glycosylation via threonine	1	2	3	5	0.0334636	0.524493	LOC101738869(LOC101738869)	LOC101736088(LOC101736088),LOC101744145(LOC101744145)
BP	GO:0021965	spinal cord ventral commissure morphogenesis	3	0	3	5	0.0334636	0.524493	LOC100101209(LOC100101209),LOC119630800(LOC119630800),LOC692674(LOC692674)	-
BP	GO:0032056	positive regulation of translation in response to stress	1	2	3	5	0.0334636	0.524493	LOC101741238(LOC101741238)	LOC101737435(LOC101737435),LOC101739261(LOC101739261)
BP	GO:0033005	positive regulation of mast cell activation	3	0	3	5	0.0334636	0.524493	LOC101736454(LOC101736454),LOC101743146(LOC101743146),LOC101746155(LOC101746155)	-
BP	GO:0033008	positive regulation of mast cell activation involved in immune response	3	0	3	5	0.0334636	0.524493	LOC101736454(LOC101736454),LOC101743146(LOC101743146),LOC101746155(LOC101746155)	-
BP	GO:0033684	regulation of luteinizing hormone secretion	2	1	3	5	0.0334636	0.524493	Lgr(Lgr),LOC101743146(LOC101743146)	NGR-A24(NGR-A24)
BP	GO:0035674	tricarboxylic acid transmembrane transport	3	0	3	5	0.0334636	0.524493	LOC101736404(LOC101736404),LOC101743692(LOC101743692),LOC101744210(LOC101744210)	-
BP	GO:0035933	glucocorticoid secretion	2	1	3	5	0.0334636	0.524493	LOC101736863(LOC101736863),LOC101743146(LOC101743146)	LOC101746272(LOC101746272)
BP	GO:0036491	regulation of translation initiation in response to endoplasmic reticulum stress	1	2	3	5	0.0334636	0.524493	LOC101741238(LOC101741238)	LOC101737435(LOC101737435),LOC101739261(LOC101739261)
BP	GO:0036492	eiF2alpha phosphorylation in response to endoplasmic reticulum stress	1	2	3	5	0.0334636	0.524493	LOC101741238(LOC101741238)	LOC101737435(LOC101737435),LOC101739261(LOC101739261)
BP	GO:0043306	positive regulation of mast cell degranulation	3	0	3	5	0.0334636	0.524493	LOC101736454(LOC101736454),LOC101743146(LOC101743146),LOC101746155(LOC101746155)	-
BP	GO:0055064	chloride ion homeostasis	3	0	3	5	0.0334636	0.524493	LOC101746565(LOC101746565),LOC101746706(LOC101746706),NGR-B4(NGR-B4)	-
BP	GO:0060125	negative regulation of growth hormone secretion	1	2	3	5	0.0334636	0.524493	LOC101736863(LOC101736863)	LOC101747124(LOC101747124),NGR-A1(NGR-A1)
BP	GO:0060544	regulation of necroptotic process	3	0	3	5	0.0334636	0.524493	LOC100533206(LOC100533206),LOC101741592(LOC101741592),LOC101742029(LOC101742029)	-
BP	GO:0060546	negative regulation of necroptotic process	3	0	3	5	0.0334636	0.524493	LOC100533206(LOC100533206),LOC101741592(LOC101741592),LOC101742029(LOC101742029)	-
BP	GO:0062098	regulation of programmed necrotic cell death	3	0	3	5	0.0334636	0.524493	LOC100533206(LOC100533206),LOC101741592(LOC101741592),LOC101742029(LOC101742029)	-
BP	GO:0062099	negative regulation of programmed necrotic cell death	3	0	3	5	0.0334636	0.524493	LOC100533206(LOC100533206),LOC101741592(LOC101741592),LOC101742029(LOC101742029)	-
BP	GO:1901045	negative regulation of oviposition	3	0	3	5	0.0334636	0.524493	msR(msR),NGR-A13(NGR-A13),NGR-A20(NGR-A20)	-
BP	GO:1902548	negative regulation of cellular response to vascular endothelial growth factor stimulus	3	0	3	5	0.0334636	0.524493	LOC101741678(LOC101741678),Xdh1(Xdh1),Xdh2(Xdh2)	-
BP	GO:0008284	positive regulation of cell population proliferation	67	22	89	455	0.0335395	0.524781	Achi(Achi),Alg-2(Alg-2),ask1(ask1),BLOS2(BLOS2),InR(InR),Lgr(Lgr),LOC100101210(LOC100101210),LOC100533205(LOC100533205),LOC100862757(LOC100862757),LOC101735990(LOC101735990),LOC101736967(LOC101736967),LOC101737267(LOC101737267),LOC101737738(LOC101737738),LOC101737806(LOC101737806),LOC101738933(LOC101738933),LOC101739095(LOC101739095),LOC101739270(LOC101739270),LOC101739475(LOC101739475),LOC101739…	Crt(Crt),Cyce(Cyce),E(spl)mbeta(E(spl)mbeta),LOC101735656(LOC101735656),LOC101737408(LOC101737408),LOC101738257(LOC101738257),LOC101738852(LOC101738852),LOC101739261(LOC101739261),LOC101740791(LOC101740791),LOC101740932(LOC101740932),LOC101741568(LOC101741568),LOC101741760(LOC101741760),LOC101742261(LOC101742261),LOC101743601(LOC101743601),LOC101745393(LOC101745393),LOC101745606(LOC101745606),LOC…
BP	GO:0019216	regulation of lipid metabolic process	43	16	59	288	0.0336193	0.525128	Cpr(Cpr),DESAT4(DESAT4),EcR(EcR),Fps(Fps),Ftz-f1(Ftz-f1),Gk(Gk),GSTz2(GSTz2),Lgr(Lgr),LOC100101223(LOC100101223),LOC101735478(LOC101735478),LOC101735553(LOC101735553),LOC101737547(LOC101737547),LOC101739053(LOC101739053),LOC101739459(LOC101739459),LOC101739475(LOC101739475),LOC101740254(LOC101740254),LOC101741056(LOC101741056),LOC101741167(LOC101741167),LOC101741176(LOC101741176),LOC101741679(LOC…	LOC100037428(LOC100037428),LOC100862822(LOC100862822),LOC101735542(LOC101735542),LOC101735559(LOC101735559),LOC101736038(LOC101736038),LOC101737532(LOC101737532),LOC101737808(LOC101737808),LOC101738882(LOC101738882),LOC101739671(LOC101739671),LOC101742497(LOC101742497),LOC101743601(LOC101743601),LOC101743662(LOC101743662),LOC101744944(LOC101744944),LOC101745213(LOC101745213),UGT33D3(UGT33D3),UGT4…
BP	GO:0035222	wing disc pattern formation	13	7	20	81	0.0336777	0.525141	LOC101736967(LOC101736967),LOC101737438(LOC101737438),LOC101737550(LOC101737550),LOC101737579(LOC101737579),LOC101737965(LOC101737965),LOC101739270(LOC101739270),LOC101739720(LOC101739720),LOC101741679(LOC101741679),LOC101745899(LOC101745899),LOC101746043(LOC101746043),LOC119630800(LOC119630800),LOC692674(LOC692674),Pi-t1(Pi-t1)	E(spl)mbeta(E(spl)mbeta),LOC101737295(LOC101737295),LOC101741198(LOC101741198),LOC101741200(LOC101741200),LOC101742798(LOC101742798),LOC101745444(LOC101745444),LOC101745606(LOC101745606)
MF	GO:0015179	L-amino acid transmembrane transporter activity	6	4	10	32	0.0337994	0.371793	+nsd-2(+nsd-2),EAAT-2(EAAT-2),LOC101736463(LOC101736463),LOC101739980(LOC101739980),LOC101745781(LOC101745781),LOC105841453(LOC105841453)	LOC101735503(LOC101735503),LOC101744036(LOC101744036),LOC101745734(LOC101745734),LOC101747227(LOC101747227)
MF	GO:0015645	fatty acid ligase activity	7	3	10	32	0.0337994	0.371793	LOC101735849(LOC101735849),LOC101740569(LOC101740569),LOC101741615(LOC101741615),LOC101742019(LOC101742019),LOC101746546(LOC101746546),LOC101746722(LOC101746722),LOC101746913(LOC101746913)	LOC101738882(LOC101738882),LOC101739690(LOC101739690),LOC101747180(LOC101747180)
BP	GO:0071496	cellular response to external stimulus	35	15	50	239	0.0340382	0.529857	aif(aif),ask1(ask1),DESAT4(DESAT4),dimm(dimm),InR(InR),LOC100526764(LOC100526764),LOC100533206(LOC100533206),LOC101736863(LOC101736863),LOC101737267(LOC101737267),LOC101737318(LOC101737318),LOC101738071(LOC101738071),LOC101738701(LOC101738701),LOC101740111(LOC101740111),LOC101740431(LOC101740431),LOC101740596(LOC101740596),LOC101741176(LOC101741176),LOC101741238(LOC101741238),LOC101741938(LOC1017…	Cyce(Cyce),ERp57(ERp57),HSP70(HSP70),LOC101735656(LOC101735656),LOC101735951(LOC101735951),LOC101736113(LOC101736113),LOC101737711(LOC101737711),LOC101739633(LOC101739633),LOC101741337(LOC101741337),LOC101742616(LOC101742616),LOC101743498(LOC101743498),LOC101743662(LOC101743662),LOC101745620(LOC101745620),LOC101746590(LOC101746590),LOC733130(LOC733130)
BP	GO:0006662	glycerol ether metabolic process	3	3	6	16	0.0342726	0.530788	LOC101737166(LOC101737166),LOC101738716(LOC101738716),LOC110385370(LOC110385370)	LOC101738589(LOC101738589),LOC101741449(LOC101741449),LOC101744539(LOC101744539)
BP	GO:0046485	ether lipid metabolic process	3	3	6	16	0.0342726	0.530788	LOC101737166(LOC101737166),LOC101738716(LOC101738716),LOC110385370(LOC110385370)	LOC101738589(LOC101738589),LOC101741449(LOC101741449),LOC101744539(LOC101744539)
BP	GO:0048079	regulation of cuticle pigmentation	3	3	6	16	0.0342726	0.530788	ask1(ask1),LOC101735877(LOC101735877),LOC101739353(LOC101739353)	LOC101743064(LOC101743064),LOC101746623(LOC101746623),LOC692675(LOC692675)
BP	GO:0060538	skeletal muscle organ development	27	9	36	164	0.0346331	0.535464	Cycb(Cycb),Hlh54f(Hlh54f),Kettin(Kettin),LOC101735780(LOC101735780),LOC101735886(LOC101735886),LOC101735990(LOC101735990),LOC101736543(LOC101736543),LOC101736769(LOC101736769),LOC101738969(LOC101738969),LOC101740596(LOC101740596),LOC101741679(LOC101741679),LOC101741833(LOC101741833),LOC101741910(LOC101741910),LOC101742737(LOC101742737),LOC101743146(LOC101743146),LOC101743275(LOC101743275),LOC1017…	LOC101736620(LOC101736620),LOC101743064(LOC101743064),LOC101744944(LOC101744944),LOC101746623(LOC101746623),LOC101746713(LOC101746713),Mir100(Mir100),Mir9c(Mir9c),Tub1(Tub1),Tub2(Tub2)
MF	GO:0004601	peroxidase activity	8	4	12	41	0.0347969	0.378209	Cat(Cat),Glob1(Glob1),GSTd2(GSTd2),GSTz2(GSTz2),LOC101736769(LOC101736769),LOC101742192(LOC101742192),LOC101746584(LOC101746584),LOC119628323(LOC119628323)	GSTd3(GSTd3),LOC101741567(LOC101741567),LOC101746521(LOC101746521),LOC119628628(LOC119628628)
MF	GO:0016684	oxidoreductase activity, acting on peroxide as acceptor	8	4	12	41	0.0347969	0.378209	Cat(Cat),Glob1(Glob1),GSTd2(GSTd2),GSTz2(GSTz2),LOC101736769(LOC101736769),LOC101742192(LOC101742192),LOC101746584(LOC101746584),LOC119628323(LOC119628323)	GSTd3(GSTd3),LOC101741567(LOC101741567),LOC101746521(LOC101746521),LOC119628628(LOC119628628)
BP	GO:0010243	response to organonitrogen compound	83	49	132	701	0.0354099	0.546546	aif(aif),Casp-4(Casp-4),Cat(Cat),Cpr(Cpr),Cycb(Cycb),EcR(EcR),Ftz-f1(Ftz-f1),InR(InR),Lgr(Lgr),LOC100101210(LOC100101210),LOC100101223(LOC100101223),LOC100526764(LOC100526764),LOC101735478(LOC101735478),LOC101735990(LOC101735990),LOC101736112(LOC101736112),LOC101736547(LOC101736547),LOC101736863(LOC101736863),LOC101737267(LOC101737267),LOC101737413(LOC101737413),LOC101737427(LOC101737427),LOC1017…	Cyce(Cyce),Hsp20.1(Hsp20.1),Hsp23.7(Hsp23.7),HSP70(HSP70),Hsp90(Hsp90),LOC100862822(LOC100862822),LOC101735542(LOC101735542),LOC101736113(LOC101736113),LOC101736520(LOC101736520),LOC101736558(LOC101736558),LOC101736620(LOC101736620),LOC101737557(LOC101737557),LOC101737803(LOC101737803),LOC101738795(LOC101738795),LOC101738852(LOC101738852),LOC101739226(LOC101739226),LOC101739247(LOC101739247),LOC1…
BP	GO:0015807	L-amino acid transport	6	5	11	38	0.0359549	0.554021	+nsd-2(+nsd-2),EAAT-2(EAAT-2),LOC101736463(LOC101736463),LOC101739980(LOC101739980),LOC101745781(LOC101745781),LOC105841453(LOC105841453)	LOC101735503(LOC101735503),LOC101743662(LOC101743662),LOC101744036(LOC101744036),LOC101745734(LOC101745734),LOC101747227(LOC101747227)
BP	GO:0034620	cellular response to unfolded protein	10	15	25	107	0.036236	0.55741	dimm(dimm),LOC100533206(LOC100533206),LOC101736151(LOC101736151),LOC101737318(LOC101737318),LOC101740432(LOC101740432),LOC101740596(LOC101740596),LOC101741238(LOC101741238),LOC101742352(LOC101742352),LOC692801(LOC692801),LOC692995(LOC692995)	Crt(Crt),Fkbp13(Fkbp13),HSP70(HSP70),LOC101737435(LOC101737435),LOC101739261(LOC101739261),LOC101743496(LOC101743496),LOC101743498(LOC101743498),LOC101744944(LOC101744944),LOC101745692(LOC101745692),LOC101746297(LOC101746297),LOC101746316(LOC101746316),LOC101746571(LOC101746571),LOC693079(LOC693079),LOC693088(LOC693088),LOC778461(LOC778461)
MF	GO:0008235	metalloexopeptidase activity	6	9	15	55	0.0362414	0.389275	LOC101740853(LOC101740853),LOC101744117(LOC101744117),LOC101745803(LOC101745803),LOC105842990(LOC105842990),LOC732953(LOC732953),Mf-cpa(Mf-cpa)	Apn1(Apn1),LOC101737803(LOC101737803),LOC101740533(LOC101740533),LOC101741476(LOC101741476),LOC101744924(LOC101744924),LOC101745066(LOC101745066),LOC101745215(LOC101745215),LOC101745363(LOC101745363),LOC119628414(LOC119628414)
MF	GO:0016209	antioxidant activity	9	6	15	55	0.0362414	0.389275	Cat(Cat),Glob1(Glob1),GSTd2(GSTd2),GSTz2(GSTz2),LOC101736769(LOC101736769),LOC101742192(LOC101742192),LOC101746437(LOC101746437),LOC101746584(LOC101746584),LOC119628323(LOC119628323)	GSTd3(GSTd3),LOC101735518(LOC101735518),LOC101741567(LOC101741567),LOC101746521(LOC101746521),LOC119628628(LOC119628628),SOD(SOD)
BP	GO:0032652	regulation of interleukin-1 production	4	5	9	29	0.0363607	0.557449	LOC101744254(LOC101744254),LOC101746320(LOC101746320),LOC101746416(LOC101746416),LOC119630683(LOC119630683)	Hsp20.1(Hsp20.1),Hsp23.7(Hsp23.7),LOC101741760(LOC101741760),LOC101745277(LOC101745277),LOC101746590(LOC101746590)
BP	GO:0071542	dopaminergic neuron differentiation	7	2	9	29	0.0363607	0.557449	Lgr(Lgr),LOC101739475(LOC101739475),LOC101741833(LOC101741833),LOC101742917(LOC101742917),LOC692643(LOC692643),Ptx1(Ptx1),SGF1(SGF1)	LOC101736155(LOC101736155),LOC101744776(LOC101744776)
BP	GO:0001935	endothelial cell proliferation	11	4	15	57	0.0364467	0.55783	Alg-2(Alg-2),LOC101735590(LOC101735590),LOC101736967(LOC101736967),LOC101737267(LOC101737267),LOC101740746(LOC101740746),LOC101744239(LOC101744239),LOC101745869(LOC101745869),NOS1(NOS1),NOS2(NOS2),Xdh1(Xdh1),Xdh2(Xdh2)	LOC101737408(LOC101737408),LOC101746113(LOC101746113),LOC101746571(LOC101746571),SPARC(SPARC)
BP	GO:0006955	immune response	85	63	148	794	0.036543	0.558367	Acade(Acade),ask1(ask1),Cat(Cat),DESAT4(DESAT4),EcR(EcR),GlcNAcase3(GlcNAcase3),LOC100101210(LOC100101210),LOC100526764(LOC100526764),LOC100529236(LOC100529236),LOC100533205(LOC100533205),LOC100862757(LOC100862757),LOC101735445(LOC101735445),LOC101735754(LOC101735754),LOC101735886(LOC101735886),LOC101736262(LOC101736262),LOC101736454(LOC101736454),LOC101736547(LOC101736547),LOC101736769(LOC101736…	BGRP1(BGRP1),BGRP2(BGRP2),COPB(COPB),Gal(Gal),Hsp90(Hsp90),LOC100101194(LOC100101194),LOC101735454(LOC101735454),LOC101735656(LOC101735656),LOC101735926(LOC101735926),LOC101736859(LOC101736859),LOC101737050(LOC101737050),LOC101737408(LOC101737408),LOC101737435(LOC101737435),LOC101737803(LOC101737803),LOC101738810(LOC101738810),LOC101738938(LOC101738938),LOC101739226(LOC101739226),LOC101739247(LOC…
BP	GO:0030335	positive regulation of cell migration	27	18	45	213	0.0367684	0.560871	Alg-2(Alg-2),LOC101735886(LOC101735886),LOC101736264(LOC101736264),LOC101737738(LOC101737738),LOC101739475(LOC101739475),LOC101739841(LOC101739841),LOC101739962(LOC101739962),LOC101741679(LOC101741679),LOC101741833(LOC101741833),LOC101742187(LOC101742187),LOC101743124(LOC101743124),LOC101743514(LOC101743514),LOC101744239(LOC101744239),LOC101744657(LOC101744657),LOC101745094(LOC101745094),LOC10174…	Crt(Crt),Hsp20.1(Hsp20.1),Hsp23.7(Hsp23.7),HSP70(HSP70),LOC101736113(LOC101736113),LOC101737408(LOC101737408),LOC101738415(LOC101738415),LOC101741764(LOC101741764),LOC101742593(LOC101742593),LOC101743511(LOC101743511),LOC101745277(LOC101745277),LOC101745393(LOC101745393),LOC101745551(LOC101745551),LOC101745606(LOC101745606),LOC101746113(LOC101746113),LOC101746590(LOC101746590),NGR-A24(NGR-A24),SP…
MF	GO:0015142	tricarboxylic acid transmembrane transporter activity	3	0	3	5	0.0370148	0.390688	LOC101736404(LOC101736404),LOC101743692(LOC101743692),LOC101744210(LOC101744210)	-
MF	GO:0047144	2-acylglycerol-3-phosphate O-acyltransferase activity	3	0	3	5	0.0370148	0.390688	LOC101737612(LOC101737612),LOC101745715(LOC101745715),LOC101745999(LOC101745999)	-
MF	GO:0051428	peptide hormone receptor binding	2	1	3	5	0.0370148	0.390688	LOC101736863(LOC101736863),LOC101746320(LOC101746320)	LOC101741568(LOC101741568)
BP	GO:0006022	aminoglycan metabolic process	6	17	23	97	0.0371474	0.564252	GlcNAcase3(GlcNAcase3),LOC101736080(LOC101736080),LOC101736967(LOC101736967),LOC101745161(LOC101745161),LOC101745869(LOC101745869),LOC101746257(LOC101746257)	BGRP2(BGRP2),Gal(Gal),LOC101735545(LOC101735545),LOC101735686(LOC101735686),LOC101735926(LOC101735926),LOC101736859(LOC101736859),LOC101738852(LOC101738852),LOC101739350(LOC101739350),LOC101740028(LOC101740028),LOC101740272(LOC101740272),LOC101740507(LOC101740507),LOC101741187(LOC101741187),LOC101743806(LOC101743806),LOC101744621(LOC101744621),LOC692816(LOC692816),PGRP(PGRP),PGRP-S5(PGRP-S5)
BP	GO:0006805	xenobiotic metabolic process	14	9	23	97	0.0371474	0.564252	Cpr(Cpr),Cyp332a1(Cyp332a1),LOC101743027(LOC101743027),LOC101744746(LOC101744746),LOC101746161(LOC101746161),LOC101747037(LOC101747037),LOC119629236(LOC119629236),UGT013830(UGT013830),UGT10289B(UGT10289B),UGT40A1(UGT40A1),UGT41A2(UGT41A2),UGT46A2(UGT46A2),Xdh1(Xdh1),Xdh2(Xdh2)	Hsp90(Hsp90),LOC100862822(LOC100862822),LOC101736038(LOC101736038),LOC101737532(LOC101737532),LOC101737808(LOC101737808),LOC101741180(LOC101741180),Sult(Sult),UGT33D3(UGT33D3),UGT41A3(UGT41A3)
BP	GO:0014065	phosphatidylinositol 3-kinase signaling	14	2	16	62	0.0371756	0.564252	Cat(Cat),InR(InR),Lgr(Lgr),LOC101738071(LOC101738071),LOC101740746(LOC101740746),LOC101741679(LOC101741679),LOC101745173(LOC101745173),LOC101745869(LOC101745869),LOC101745970(LOC101745970),LOC101746320(LOC101746320),LOC101746785(LOC101746785),LOC692909(LOC692909),LOC733013(LOC733013),Sirt2(Sirt2)	LOC101739670(LOC101739670),LOC101746422(LOC101746422)
BP	GO:0062014	negative regulation of small molecule metabolic process	12	5	17	67	0.0376517	0.570529	LOC101735478(LOC101735478),LOC101737547(LOC101737547),LOC101738757(LOC101738757),LOC101744254(LOC101744254),LOC101745721(LOC101745721),LOC119629236(LOC119629236),LOC119630683(LOC119630683),UGT013830(UGT013830),UGT10289B(UGT10289B),UGT40A1(UGT40A1),UGT41A2(UGT41A2),UGT46A2(UGT46A2)	LOC100862822(LOC100862822),LOC101735542(LOC101735542),LOC732915(LOC732915),UGT33D3(UGT33D3),UGT41A3(UGT41A3)
BP	GO:0021549	cerebellum development	11	7	18	72	0.0379178	0.573609	LOC101736262(LOC101736262),LOC101736863(LOC101736863),LOC101740192(LOC101740192),LOC101743146(LOC101743146),LOC101745886(LOC101745886),LOC101746416(LOC101746416),LOC105841689(LOC105841689),LOC119630800(LOC119630800),LOC692674(LOC692674),LOC693023(LOC693023),TOP2(TOP2)	HSP70(HSP70),LOC101737173(LOC101737173),LOC101737557(LOC101737557),LOC101742616(LOC101742616),LOC101744539(LOC101744539),LOC692939(LOC692939),NGR-A1(NGR-A1)
BP	GO:0071356	cellular response to tumor necrosis factor	13	6	19	77	0.0380094	0.574042	LOC100526764(LOC100526764),LOC101735478(LOC101735478),LOC101741592(LOC101741592),LOC101741678(LOC101741678),LOC101742029(LOC101742029),LOC101746320(LOC101746320),LOC101746416(LOC101746416),LOC101746565(LOC101746565),LOC101746706(LOC101746706),NOS1(NOS1),NOS2(NOS2),Xdh1(Xdh1),Xdh2(Xdh2)	LOC101735833(LOC101735833),LOC101738587(LOC101738587),LOC101743601(LOC101743601),LOC101746590(LOC101746590),LOC101747124(LOC101747124),LOC733130(LOC733130)
BP	GO:0061005	cell differentiation involved in kidney development	8	4	12	43	0.0382244	0.576336	Hlh54f(Hlh54f),Kmo(Kmo),LOC101735990(LOC101735990),LOC101745218(LOC101745218),LOC101745629(LOC101745629),LOC101745886(LOC101745886),LOC119630800(LOC119630800),LOC692674(LOC692674)	LOC101735999(LOC101735999),LOC101745620(LOC101745620),LOC101745762(LOC101745762),LOC733130(LOC733130)
MF	GO:0016746	acyltransferase activity	16	16	32	139	0.0383188	0.399997	AGPAT2(AGPAT2),LOC101735849(LOC101735849),LOC101735887(LOC101735887),LOC101737612(LOC101737612),LOC101740254(LOC101740254),LOC101740518(LOC101740518),LOC101740569(LOC101740569),LOC101740832(LOC101740832),LOC101741185(LOC101741185),LOC101742645(LOC101742645),LOC101743124(LOC101743124),LOC101744812(LOC101744812),LOC101745715(LOC101745715),LOC101745999(LOC101745999),LOC101746546(LOC101746546),LOC110…	ERp57(ERp57),LOC101735542(LOC101735542),LOC101735559(LOC101735559),LOC101735943(LOC101735943),LOC101736155(LOC101736155),LOC101736219(LOC101736219),LOC101737359(LOC101737359),LOC101738410(LOC101738410),LOC101738740(LOC101738740),LOC101739306(LOC101739306),LOC101740142(LOC101740142),LOC101741825(LOC101741825),LOC101742497(LOC101742497),LOC101744539(LOC101744539),LOC101744944(LOC101744944),LOC69281…
MF	GO:0035035	histone acetyltransferase binding	6	2	8	24	0.0383349	0.399997	LOC101735844(LOC101735844),LOC101743348(LOC101743348),LOC101744657(LOC101744657),LOC119630800(LOC119630800),LOC692674(LOC692674),Sirt2(Sirt2)	LOC101745606(LOC101745606),Pcna(Pcna)
MF	GO:0015106	bicarbonate transmembrane transporter activity	5	0	5	12	0.0385588	0.400047	LOC101735871(LOC101735871),LOC101744708(LOC101744708),LOC101745863(LOC101745863),LOC101746424(LOC101746424),LOC105842177(LOC105842177)	-
BP	GO:0042592	homeostatic process	131	53	184	1005	0.0391315	0.589039	Cat(Cat),DESAT4(DESAT4),dimm(dimm),EcR(EcR),Ftz-f1(Ftz-f1),Gk(Gk),GlcNAcase3(GlcNAcase3),InR(InR),Lgr(Lgr),LOC100101177(LOC100101177),LOC100101210(LOC100101210),LOC100101223(LOC100101223),LOC100174976(LOC100174976),LOC100526764(LOC100526764),LOC100533206(LOC100533206),LOC100862757(LOC100862757),LOC101735744(LOC101735744),LOC101735780(LOC101735780),LOC101735871(LOC101735871),LOC101735894(LOC101735…	abcb(abcb),Crt(Crt),Cyce(Cyce),Gcy(Gcy),GSTe3(GSTe3),HSP70(HSP70),Hsp90(Hsp90),Let-2(Let-2),LOC100101194(LOC100101194),LOC101735542(LOC101735542),LOC101735833(LOC101735833),LOC101735863(LOC101735863),LOC101735999(LOC101735999),LOC101736113(LOC101736113),LOC101737346(LOC101737346),LOC101737557(LOC101737557),LOC101737589(LOC101737589),LOC101738415(LOC101738415),LOC101739624(LOC101739624),LOC1017401…
BP	GO:0006665	sphingolipid metabolic process	17	9	26	113	0.0394388	0.592687	ae41(ae41),GlcNAcase3(GlcNAcase3),LOC101736497(LOC101736497),LOC101736636(LOC101736636),LOC101736873(LOC101736873),LOC101737726(LOC101737726),LOC101738689(LOC101738689),LOC101740518(LOC101740518),LOC101740965(LOC101740965),LOC101741105(LOC101741105),LOC101741167(LOC101741167),LOC101742223(LOC101742223),LOC101744219(LOC101744219),LOC101746960(LOC101746960),LOC101747172(LOC101747172),LOC692627(LOC6…	Gal(Gal),LOC101735559(LOC101735559),LOC101736379(LOC101736379),LOC101739306(LOC101739306),LOC101739471(LOC101739471),LOC101744377(LOC101744377),LOC101745213(LOC101745213),LOC101746025(LOC101746025),LOC732939(LOC732939)
BP	GO:0008362	chitin-based embryonic cuticle biosynthetic process	5	3	8	25	0.0398133	0.593577	EcR(EcR),LOC101735576(LOC101735576),LOC101735844(LOC101735844),LOC101742065(LOC101742065),LOC692894(LOC692894)	LOC101743806(LOC101743806),LOC692402(LOC692402),LOC733010(LOC733010)
BP	GO:0016318	ommatidial rotation	6	2	8	25	0.0398133	0.593577	LOC101737550(LOC101737550),LOC101741679(LOC101741679),LOC101743174(LOC101743174),LOC101743371(LOC101743371),LOC101744043(LOC101744043),LOC101746320(LOC101746320)	LOC101738052(LOC101738052),LOC101745606(LOC101745606)
BP	GO:0032309	icosanoid secretion	6	2	8	25	0.0398133	0.593577	Lgr(Lgr),LOC101743689(LOC101743689),LOC101744514(LOC101744514),NOS1(NOS1),NOS2(NOS2),Pbanr(Pbanr)	LOC100862790(LOC100862790),LOC101738882(LOC101738882)
BP	GO:0072348	sulfur compound transport	6	2	8	25	0.0398133	0.593577	EAAT-2(EAAT-2),LOC101735871(LOC101735871),LOC101744708(LOC101744708),LOC101745863(LOC101745863),LOC101746424(LOC101746424),LOC105842177(LOC105842177)	LOC101746467(LOC101746467),LOC101747227(LOC101747227)
BP	GO:0002684	positive regulation of immune system process	45	27	72	363	0.0398234	0.593577	ask1(ask1),EcR(EcR),LOC100101210(LOC100101210),LOC100529236(LOC100529236),LOC100862757(LOC100862757),LOC101735754(LOC101735754),LOC101735886(LOC101735886),LOC101736454(LOC101736454),LOC101736863(LOC101736863),LOC101737547(LOC101737547),LOC101737738(LOC101737738),LOC101739428(LOC101739428),LOC101739835(LOC101739835),LOC101740254(LOC101740254),LOC101740544(LOC101740544),LOC101740685(LOC101740685),L…	BGRP1(BGRP1),BGRP2(BGRP2),Crt(Crt),Hsp90(Hsp90),LOC101737050(LOC101737050),LOC101737408(LOC101737408),LOC101739261(LOC101739261),LOC101740476(LOC101740476),LOC101741568(LOC101741568),LOC101741996(LOC101741996),LOC101743378(LOC101743378),LOC101743498(LOC101743498),LOC101744654(LOC101744654),LOC101744862(LOC101744862),LOC101744944(LOC101744944),LOC101745193(LOC101745193),LOC101745606(LOC101745606),…
BP	GO:0007443	Malpighian tubule morphogenesis	8	5	13	48	0.0399238	0.594102	EcR(EcR),LOC101735844(LOC101735844),LOC101736914(LOC101736914),LOC101737427(LOC101737427),LOC101741679(LOC101741679),LOC101742693(LOC101742693),LOC101745869(LOC101745869),SGF1(SGF1)	LOC101736620(LOC101736620),LOC101742798(LOC101742798),LOC101745606(LOC101745606),LOC101746171(LOC101746171),SPARC(SPARC)
BP	GO:0030902	hindbrain development	17	8	25	108	0.0401101	0.594206	LOC101735780(LOC101735780),LOC101736262(LOC101736262),LOC101736863(LOC101736863),LOC101737427(LOC101737427),LOC101737806(LOC101737806),LOC101740192(LOC101740192),LOC101742023(LOC101742023),LOC101743146(LOC101743146),LOC101743371(LOC101743371),LOC101745886(LOC101745886),LOC101746416(LOC101746416),LOC105841689(LOC105841689),LOC119630800(LOC119630800),LOC692674(LOC692674),LOC693023(LOC693023),SGF1(S…	HSP70(HSP70),LOC101737173(LOC101737173),LOC101737557(LOC101737557),LOC101740957(LOC101740957),LOC101742616(LOC101742616),LOC101744539(LOC101744539),LOC692939(LOC692939),NGR-A1(NGR-A1)
BP	GO:0021983	pituitary gland development	6	4	10	34	0.0401261	0.594206	LOC101735990(LOC101735990),LOC101742221(LOC101742221),LOC101745629(LOC101745629),LOC119630800(LOC119630800),LOC692674(LOC692674),Ptx1(Ptx1)	LOC101741624(LOC101741624),LOC101741760(LOC101741760),LOC101744906(LOC101744906),LOC101745606(LOC101745606)
BP	GO:0042759	long-chain fatty acid biosynthetic process	8	2	10	34	0.0401261	0.594206	DESAT4(DESAT4),LOC101736543(LOC101736543),LOC101741176(LOC101741176),LOC101746503(LOC101746503),LOC101746786(LOC101746786),LOC101746928(LOC101746928),LOC692831(LOC692831),LOC732953(LOC732953)	LOC101736113(LOC101736113),LOC101737803(LOC101737803)
MF	GO:0005385	zinc ion transmembrane transporter activity	4	2	6	16	0.0403587	0.416356	LOC101736920(LOC101736920),LOC101738172(LOC101738172),LOC101738592(LOC101738592),LOC101740111(LOC101740111)	LOC101739059(LOC101739059),LOC101741721(LOC101741721)
BP	GO:0009165	nucleotide biosynthetic process	39	14	53	258	0.0404279	0.597704	DESAT4(DESAT4),GSTz2(GSTz2),LOC101735630(LOC101735630),LOC101735679(LOC101735679),LOC101735844(LOC101735844),LOC101735849(LOC101735849),LOC101737125(LOC101737125),LOC101738757(LOC101738757),LOC101738969(LOC101738969),LOC101739592(LOC101739592),LOC101739615(LOC101739615),LOC101740270(LOC101740270),LOC101740518(LOC101740518),LOC101740569(LOC101740569),LOC101740832(LOC101740832),LOC101741056(LOC1017…	Gcy(Gcy),LOC101735797(LOC101735797),LOC101736474(LOC101736474),LOC101738587(LOC101738587),LOC101738882(LOC101738882),LOC101739670(LOC101739670),LOC101739671(LOC101739671),LOC101739690(LOC101739690),LOC101743550(LOC101743550),LOC101745811(LOC101745811),LOC101747180(LOC101747180),LOC732915(LOC732915),LOC732939(LOC732939),RnrS(RnrS)
BP	GO:0045187	regulation of circadian sleep/wake cycle, sleep	10	4	14	53	0.0411585	0.607521	Cycb(Cycb),EcR(EcR),InR(InR),LOC100101210(LOC100101210),LOC101741085(LOC101741085),LOC101742917(LOC101742917),LOC101743275(LOC101743275),LOC101747104(LOC101747104),NGR-A16(NGR-A16),Per(Per)	Hsp90(Hsp90),LOC692400(LOC692400),PGRP-S1(PGRP-S1),PGRP-S2(PGRP-S2)
CC	GO:0098588	bounding membrane of organelle	97	74	171	952	0.0414451	0.757112	aif(aif),Alg-2(Alg-2),Cat(Cat),Cbp(Cbp),Gk(Gk),Kmo(Kmo),LOC100526764(LOC100526764),LOC100533206(LOC100533206),LOC100862757(LOC100862757),LOC101735387(LOC101735387),LOC101735421(LOC101735421),LOC101735553(LOC101735553),LOC101735871(LOC101735871),LOC101736454(LOC101736454),LOC101736586(LOC101736586),LOC101736624(LOC101736624),LOC101736766(LOC101736766),LOC101736914(LOC101736914),LOC101736916(LOC101…	abcb(abcb),COPA(COPA),COPB(COPB),Crt(Crt),ERp57(ERp57),Hsp90(Hsp90),LOC100862790(LOC100862790),LOC100862822(LOC100862822),LOC101735413(LOC101735413),LOC101735613(LOC101735613),LOC101735999(LOC101735999),LOC101736006(LOC101736006),LOC101736117(LOC101736117),LOC101736155(LOC101736155),LOC101736520(LOC101736520),LOC101737155(LOC101737155),LOC101737711(LOC101737711),LOC101737809(LOC101737809),LOC1017…
BP	GO:0097327	response to antineoplastic agent	12	10	22	93	0.0418366	0.616532	LOC100526764(LOC100526764),LOC101735478(LOC101735478),LOC101741238(LOC101741238),LOC101742737(LOC101742737),LOC101744910(LOC101744910),LOC101746320(LOC101746320),LOC101746565(LOC101746565),LOC101746706(LOC101746706),LOC692643(LOC692643),LOC692995(LOC692995),NOS1(NOS1),NOS2(NOS2)	ERp57(ERp57),LOC101735833(LOC101735833),LOC101737557(LOC101737557),LOC101744944(LOC101744944),LOC101746590(LOC101746590),LOC101746921(LOC101746921),LOC733130(LOC733130),LOC778466(LOC778466),Pcna(Pcna),TBPH(TBPH)
BP	GO:0006487	protein N-linked glycosylation	1	14	15	58	0.0420142	0.617156	LOC101737726(LOC101737726)	LOC101736101(LOC101736101),LOC101737095(LOC101737095),LOC101737303(LOC101737303),LOC101739670(LOC101739670),LOC101740455(LOC101740455),LOC101742535(LOC101742535),LOC101742931(LOC101742931),LOC101743243(LOC101743243),LOC101743309(LOC101743309),LOC101743496(LOC101743496),LOC101747213(LOC101747213),LOC692887(LOC692887),LOC692905(LOC692905),LOC778504(LOC778504)
BP	GO:0090277	positive regulation of peptide hormone secretion	10	5	15	58	0.0420142	0.617156	LOC100101223(LOC100101223),LOC101736920(LOC101736920),LOC101740192(LOC101740192),LOC101741679(LOC101741679),LOC101744254(LOC101744254),LOC101746320(LOC101746320),LOC101746462(LOC101746462),LOC101746817(LOC101746817),LOC119630683(LOC119630683),Sirt2(Sirt2)	LOC101741760(LOC101741760),LOC101742157(LOC101742157),LOC692939(LOC692939),LOC692960(LOC692960),LOC733130(LOC733130)
MF	GO:0019210	kinase inhibitor activity	7	8	15	56	0.0420325	0.431187	LOC101735808(LOC101735808),LOC101737461(LOC101737461),LOC101738345(LOC101738345),LOC101739790(LOC101739790),LOC101744333(LOC101744333),LOC119630846(LOC119630846),SOCS2-12(SOCS2-12)	Hsp20.1(Hsp20.1),Hsp23.7(Hsp23.7),LOC101737435(LOC101737435),LOC101739261(LOC101739261),LOC101745277(LOC101745277),LOC101746989(LOC101746989),LOC105841586(LOC105841586),LOC119630841(LOC119630841)
BP	GO:0007608	sensory perception of smell	12	9	21	88	0.0422755	0.619996	Cyp332a1(Cyp332a1),Gr9(Gr9),LOC101735895(LOC101735895),LOC101740153(LOC101740153),LOC101744746(LOC101744746),LOC101746917(LOC101746917),LOC119629236(LOC119629236),UGT013830(UGT013830),UGT10289B(UGT10289B),UGT40A1(UGT40A1),UGT41A2(UGT41A2),UGT46A2(UGT46A2)	LOC100862822(LOC100862822),LOC101737716(LOC101737716),LOC101738187(LOC101738187),LOC101739624(LOC101739624),LOC101741568(LOC101741568),LOC101744927(LOC101744927),NGR-A24(NGR-A24),UGT33D3(UGT33D3),UGT41A3(UGT41A3)
CC	GO:0097542	ciliary tip	5	5	10	35	0.0422855	0.758914	LOC101736766(LOC101736766),LOC101739045(LOC101739045),LOC101745397(LOC101745397),LOC119630800(LOC119630800),LOC692674(LOC692674)	LOC101735458(LOC101735458),LOC101735833(LOC101735833),LOC101742375(LOC101742375),LOC101744927(LOC101744927),LOC101745689(LOC101745689)
BP	GO:0042446	hormone biosynthetic process	14	6	20	83	0.0426196	0.624038	Cbp(Cbp),cce-7(cce-7),Cpr(Cpr),Cyp332a1(Cyp332a1),DESAT4(DESAT4),Lgr(Lgr),LOC101735844(LOC101735844),LOC101737547(LOC101737547),LOC101742149(LOC101742149),LOC101744100(LOC101744100),LOC101744386(LOC101744386),LOC101744746(LOC101744746),LOC101744910(LOC101744910),LOC732993(LOC732993)	Cyp18a1(Cyp18a1),Cyp306a1(Cyp306a1),GSTe3(GSTe3),LOC100037428(LOC100037428),LOC101743662(LOC101743662),P450(P450)
BP	GO:0042472	inner ear morphogenesis	14	3	17	68	0.0428521	0.625434	Lgr(Lgr),LOC101735990(LOC101735990),LOC101736262(LOC101736262),LOC101736534(LOC101736534),LOC101737547(LOC101737547),LOC101741592(LOC101741592),LOC101742221(LOC101742221),LOC101743003(LOC101743003),LOC101743371(LOC101743371),LOC101743821(LOC101743821),LOC101746193(LOC101746193),LOC101746917(LOC101746917),LOC119630800(LOC119630800),LOC692674(LOC692674)	LOC101737102(LOC101737102),LOC101738943(LOC101738943),LOC101740791(LOC101740791)
BP	GO:0048771	tissue remodeling	12	5	17	68	0.0428521	0.625434	Ets(Ets),Lgr(Lgr),LOC100862757(LOC100862757),LOC101741679(LOC101741679),LOC101741915(LOC101741915),LOC101745218(LOC101745218),LOC101745869(LOC101745869),LOC101746193(LOC101746193),LOC101746917(LOC101746917),NOS1(NOS1),NOS2(NOS2),Pdk(Pdk)	LOC101737408(LOC101737408),LOC101742616(LOC101742616),LOC101745393(LOC101745393),LOC101745551(LOC101745551),LOC101746113(LOC101746113)
BP	GO:0034383	low-density lipoprotein particle clearance	3	4	7	21	0.0431276	0.626449	LOC101742149(LOC101742149),LOC101742187(LOC101742187),LOC101742423(LOC101742423)	LOC101735542(LOC101735542),LOC101737557(LOC101737557),LOC101740142(LOC101740142),LOC119629863(LOC119629863)
BP	GO:0048072	compound eye pigmentation	5	2	7	21	0.0431276	0.626449	Kmo(Kmo),LOC100739997(LOC100739997),wh3(wh3),Xdh1(Xdh1),Xdh2(Xdh2)	LOC101741137(LOC101741137),LOC101745444(LOC101745444)
BP	GO:1900117	regulation of execution phase of apoptosis	6	1	7	21	0.0431276	0.626449	aif(aif),LOC100533206(LOC100533206),LOC101737427(LOC101737427),LOC101744992(LOC101744992),LOC101745874(LOC101745874),Sirt2(Sirt2)	LOC101746590(LOC101746590)
BP	GO:0050673	epithelial cell proliferation	32	12	44	210	0.0435884	0.632135	Alg-2(Alg-2),Lgr(Lgr),LOC100533205(LOC100533205),LOC101735590(LOC101735590),LOC101735990(LOC101735990),LOC101736766(LOC101736766),LOC101736967(LOC101736967),LOC101737220(LOC101737220),LOC101737267(LOC101737267),LOC101739045(LOC101739045),LOC101739053(LOC101739053),LOC101739459(LOC101739459),LOC101740746(LOC101740746),LOC101741185(LOC101741185),LOC101741679(LOC101741679),LOC101742102(LOC101742102)…	LOC101737408(LOC101737408),LOC101738795(LOC101738795),LOC101738852(LOC101738852),LOC101741760(LOC101741760),LOC101745606(LOC101745606),LOC101745689(LOC101745689),LOC101746113(LOC101746113),LOC101746571(LOC101746571),LOC119630841(LOC119630841),NGR-A24(NGR-A24),Scr(Scr),SPARC(SPARC)
MF	GO:0005506	iron ion binding	13	3	16	61	0.0436295	0.44507	DESAT4(DESAT4),Dohh(Dohh),Glob1(Glob1),LOC100101177(LOC100101177),LOC101737166(LOC101737166),LOC101739524(LOC101739524),LOC101739566(LOC101739566),LOC101741176(LOC101741176),LOC101744641(LOC101744641),LOC101747037(LOC101747037),LOC692831(LOC692831),Xdh1(Xdh1),Xdh2(Xdh2)	Crt(Crt),LOC101742739(LOC101742739),RnrS(RnrS)
MF	GO:0042277	peptide binding	21	14	35	156	0.0441725	0.446981	InR(InR),Lgr(Lgr),LOC101740832(LOC101740832),LOC101741956(LOC101741956),LOC101742423(LOC101742423),LOC101742887(LOC101742887),LOC101743146(LOC101743146),LOC101743348(LOC101743348),LOC101744117(LOC101744117),LOC101745874(LOC101745874),LOC101746595(LOC101746595),LOC101746917(LOC101746917),LOC692390(LOC692390),LOC732953(LOC732953),LOC733013(LOC733013),NGR-A10(NGR-A10),NGR-A16(NGR-A16),NGR-A31(NGR-A3…	Apn1(Apn1),Crt(Crt),ERD2(ERD2),Gcy(Gcy),Hsp20.1(Hsp20.1),Hsp23.7(Hsp23.7),Hsp90(Hsp90),LOC101737803(LOC101737803),LOC101741624(LOC101741624),LOC101743662(LOC101743662),LOC101744742(LOC101744742),LOC101745277(LOC101745277),LOC101747136(LOC101747136),NGR-A1(NGR-A1)
BP	GO:0030431	sleep	17	8	25	109	0.0442829	0.639851	Cycb(Cycb),EcR(EcR),InR(InR),LOC100101210(LOC100101210),LOC101737427(LOC101737427),LOC101738079(LOC101738079),LOC101740023(LOC101740023),LOC101741085(LOC101741085),LOC101741679(LOC101741679),LOC101742052(LOC101742052),LOC101742917(LOC101742917),LOC101743124(LOC101743124),LOC101743275(LOC101743275),LOC101747104(LOC101747104),LOC733025(LOC733025),NGR-A16(NGR-A16),Per(Per)	Crt(Crt),HSP70(HSP70),Hsp90(Hsp90),LOC101739014(LOC101739014),LOC101744114(LOC101744114),LOC692400(LOC692400),PGRP-S1(PGRP-S1),PGRP-S2(PGRP-S2)
MF	GO:0048029	monosaccharide binding	9	4	13	47	0.0443065	0.446981	6pgl(6pgl),LOC100526764(LOC100526764),LOC101735679(LOC101735679),LOC101738505(LOC101738505),LOC101740832(LOC101740832),LOC101743573(LOC101743573),LOC101744254(LOC101744254),LOC101745938(LOC101745938),LOC119630683(LOC119630683)	LOC101737155(LOC101737155),LOC692816(LOC692816),LOC732915(LOC732915),LOC733008(LOC733008)
BP	GO:1901700	response to oxygen-containing compound	133	71	204	1126	0.0444059	0.639851	AGPAT2(AGPAT2),aif(aif),ask1(ask1),Cat(Cat),Cpr(Cpr),Cycb(Cycb),DESAT4(DESAT4),EcR(EcR),Ftz-f1(Ftz-f1),Gk(Gk),Gr9(Gr9),InR(InR),Kmo(Kmo),Lgr(Lgr),LOC100101210(LOC100101210),LOC100101223(LOC100101223),LOC100526764(LOC100526764),LOC100862757(LOC100862757),LOC101735336(LOC101735336),LOC101735445(LOC101735445),LOC101735478(LOC101735478),LOC101735990(LOC101735990),LOC101736112(LOC101736112),LOC1017364…	Br-c(Br-c),Crt(Crt),Cyce(Cyce),ERp57(ERp57),Hmgc(Hmgc),Hsp20.1(Hsp20.1),Hsp23.7(Hsp23.7),HSP70(HSP70),Hsp90(Hsp90),LOC100862822(LOC100862822),LOC101735542(LOC101735542),LOC101735833(LOC101735833),LOC101736113(LOC101736113),LOC101736379(LOC101736379),LOC101736520(LOC101736520),LOC101736620(LOC101736620),LOC101737408(LOC101737408),LOC101737557(LOC101737557),LOC101737711(LOC101737711),LOC101737803(L…
BP	GO:0048286	lung alveolus development	6	3	9	30	0.0446784	0.639851	Hlh54f(Hlh54f),LOC101740207(LOC101740207),LOC101742221(LOC101742221),LOC101745869(LOC101745869),LOC101746416(LOC101746416),SGF1(SGF1)	LOC101737285(LOC101737285),LOC101741533(LOC101741533),Scr(Scr)
BP	GO:0009607	response to biotic stimulus	85	56	141	759	0.0446787	0.639851	Acade(Acade),aif(aif),ask1(ask1),DESAT4(DESAT4),EcR(EcR),Kmo(Kmo),LOC100101210(LOC100101210),LOC100529236(LOC100529236),LOC100862757(LOC100862757),LOC101735553(LOC101735553),LOC101735754(LOC101735754),LOC101735844(LOC101735844),LOC101736080(LOC101736080),LOC101736151(LOC101736151),LOC101736863(LOC101736863),LOC101736916(LOC101736916),LOC101736920(LOC101736920),LOC101737382(LOC101737382),LOC101737…	BGRP1(BGRP1),BGRP2(BGRP2),Br-c(Br-c),Hsp20.1(Hsp20.1),Hsp23.7(Hsp23.7),HSP70(HSP70),Hsp90(Hsp90),LOC100862822(LOC100862822),LOC101735454(LOC101735454),LOC101735833(LOC101735833),LOC101735926(LOC101735926),LOC101736196(LOC101736196),LOC101737050(LOC101737050),LOC101738810(LOC101738810),LOC101738938(LOC101738938),LOC101739247(LOC101739247),LOC101739261(LOC101739261),LOC101740932(LOC101740932),LOC10…
BP	GO:0006538	glutamate catabolic process	2	2	4	9	0.0447271	0.639851	LOC101738265(LOC101738265),LOC101740405(LOC101740405)	LOC101737231(LOC101737231),LOC692939(LOC692939)
BP	GO:0007438	oenocyte development	4	0	4	9	0.0447271	0.639851	abd-A(abd-A),LOC101736543(LOC101736543),LOC101742693(LOC101742693),LOC101745629(LOC101745629)	-
BP	GO:1901073	glucosamine-containing compound biosynthetic process	0	4	4	9	0.0447271	0.639851	-	LOC101743496(LOC101743496),LOC101743806(LOC101743806),LOC101744621(LOC101744621),LOC692816(LOC692816)
BP	GO:2000629	negative regulation of miRNA metabolic process	3	1	4	9	0.0447271	0.639851	LOC105841689(LOC105841689),Per(Per),PHO(PHO)	LOC101744944(LOC101744944)
BP	GO:0051241	negative regulation of multicellular organismal process	80	48	128	684	0.0447517	0.639851	EcR(EcR),Ftz-f1(Ftz-f1),InR(InR),Lgr(Lgr),LOC100101210(LOC100101210),LOC100101223(LOC100101223),LOC101735894(LOC101735894),LOC101735990(LOC101735990),LOC101736139(LOC101736139),LOC101736248(LOC101736248),LOC101736769(LOC101736769),LOC101736863(LOC101736863),LOC101736967(LOC101736967),LOC101737220(LOC101737220),LOC101737427(LOC101737427),LOC101737547(LOC101737547),LOC101737738(LOC101737738),LOC101…	Crt(Crt),Gcy(Gcy),HPO(HPO),Hsp90(Hsp90),LOC100037420(LOC100037420),LOC100101194(LOC100101194),LOC101735454(LOC101735454),LOC101735559(LOC101735559),LOC101736520(LOC101736520),LOC101736552(LOC101736552),LOC101737408(LOC101737408),LOC101737557(LOC101737557),LOC101738587(LOC101738587),LOC101738795(LOC101738795),LOC101738882(LOC101738882),LOC101739226(LOC101739226),LOC101739744(LOC101739744),LOC10174…
BP	GO:0034341	response to interferon-gamma	8	4	12	44	0.0450372	0.642925	EcR(EcR),LOC101736916(LOC101736916),LOC101736920(LOC101736920),LOC101743709(LOC101743709),LOC101744708(LOC101744708),LOC101746320(LOC101746320),NOS1(NOS1),NOS2(NOS2)	Hsp90(Hsp90),LOC101735454(LOC101735454),LOC101739247(LOC101739247),LOC101745193(LOC101745193)
BP	GO:0015804	neutral amino acid transport	4	2	6	17	0.0458626	0.643078	+nsd-2(+nsd-2),LOC101739980(LOC101739980),LOC101745781(LOC101745781),LOC105841453(LOC105841453)	LOC101744036(LOC101744036),LOC101747227(LOC101747227)
BP	GO:0035149	lumen formation, open tracheal system	1	5	6	17	0.0458626	0.643078	LOC101740250(LOC101740250)	LOC101743064(LOC101743064),LOC101745658(LOC101745658),LOC101746376(LOC101746376),LOC101746623(LOC101746623),LOC692402(LOC692402)
BP	GO:0040015	negative regulation of multicellular organism growth	4	2	6	17	0.0458626	0.643078	InR(InR),LOC119630846(LOC119630846),SGF1(SGF1),SOCS2-12(SOCS2-12)	LOC101741568(LOC101741568),LOC101745811(LOC101745811)
BP	GO:0060487	lung epithelial cell differentiation	4	2	6	17	0.0458626	0.643078	LOC101746416(LOC101746416),LOC105841689(LOC105841689),LOC732953(LOC732953),SGF1(SGF1)	LOC101737803(LOC101737803),Scr(Scr)
BP	GO:0071577	zinc ion transmembrane transport	4	2	6	17	0.0458626	0.643078	LOC101736920(LOC101736920),LOC101738172(LOC101738172),LOC101738592(LOC101738592),LOC101740111(LOC101740111)	LOC101739059(LOC101739059),LOC101741721(LOC101741721)
BP	GO:1902253	regulation of intrinsic apoptotic signaling pathway by p53 class mediator	2	4	6	17	0.0458626	0.643078	LOC101743417(LOC101743417),LOC101746815(LOC101746815)	LOC101737557(LOC101737557),LOC101745393(LOC101745393),LOC101746571(LOC101746571),RnrS(RnrS)
BP	GO:0071417	cellular response to organonitrogen compound	58	24	82	422	0.0459583	0.643078	Casp-4(Casp-4),Cpr(Cpr),EcR(EcR),InR(InR),Lgr(Lgr),LOC100101210(LOC100101210),LOC100101223(LOC100101223),LOC100526764(LOC100526764),LOC101735478(LOC101735478),LOC101735990(LOC101735990),LOC101736112(LOC101736112),LOC101736863(LOC101736863),LOC101737267(LOC101737267),LOC101737413(LOC101737413),LOC101737427(LOC101737427),LOC101737738(LOC101737738),LOC101739469(LOC101739469),LOC101739615(LOC10173961…	HSP70(HSP70),LOC100862822(LOC100862822),LOC101736113(LOC101736113),LOC101736520(LOC101736520),LOC101736620(LOC101736620),LOC101737557(LOC101737557),LOC101738795(LOC101738795),LOC101738852(LOC101738852),LOC101739226(LOC101739226),LOC101739247(LOC101739247),LOC101739261(LOC101739261),LOC101739633(LOC101739633),LOC101741568(LOC101741568),LOC101743496(LOC101743496),LOC101743498(LOC101743498),LOC10174…
BP	GO:0035239	tube morphogenesis	106	55	161	876	0.0462329	0.643078	abd-A(abd-A),Achi(Achi),Alg-2(Alg-2),EcR(EcR),Ftz-f1(Ftz-f1),Hlh54f(Hlh54f),LOC100101210(LOC100101210),LOC100101223(LOC100101223),LOC100533205(LOC100533205),LOC100862757(LOC100862757),LOC101735478(LOC101735478),LOC101735576(LOC101735576),LOC101735590(LOC101735590),LOC101735780(LOC101735780),LOC101735844(LOC101735844),LOC101735990(LOC101735990),LOC101736248(LOC101736248),LOC101736262(LOC101736262)…	A4(A4),Cyce(Cyce),Cyp18a1(Cyp18a1),Gcy(Gcy),Hsp20.1(Hsp20.1),Hsp23.7(Hsp23.7),Let-2(Let-2),LOC101735413(LOC101735413),LOC101736485(LOC101736485),LOC101736620(LOC101736620),LOC101737102(LOC101737102),LOC101737359(LOC101737359),LOC101738052(LOC101738052),LOC101738415(LOC101738415),LOC101738587(LOC101738587),LOC101738795(LOC101738795),LOC101738943(LOC101738943),LOC101739226(LOC101739226),LOC10173944…
BP	GO:0007517	muscle organ development	45	17	62	310	0.0462828	0.643078	abd-A(abd-A),Cycb(Cycb),Fps(Fps),Hlh54f(Hlh54f),Kettin(Kettin),LOC100101209(LOC100101209),LOC101735780(LOC101735780),LOC101735808(LOC101735808),LOC101735886(LOC101735886),LOC101735990(LOC101735990),LOC101736248(LOC101736248),LOC101736543(LOC101736543),LOC101736769(LOC101736769),LOC101737806(LOC101737806),LOC101738969(LOC101738969),LOC101739524(LOC101739524),LOC101739913(LOC101739913),LOC101740250…	Hsp20.1(Hsp20.1),Hsp23.7(Hsp23.7),LOC101736620(LOC101736620),LOC101737716(LOC101737716),LOC101738800(LOC101738800),LOC101741200(LOC101741200),LOC101741760(LOC101741760),LOC101743064(LOC101743064),LOC101744663(LOC101744663),LOC101744944(LOC101744944),LOC101745277(LOC101745277),LOC101746623(LOC101746623),LOC101746713(LOC101746713),Mir100(Mir100),Mir9c(Mir9c),Tub1(Tub1),Tub2(Tub2)
BP	GO:0006026	aminoglycan catabolic process	4	9	13	49	0.0465237	0.643078	GlcNAcase3(GlcNAcase3),LOC101736080(LOC101736080),LOC101745161(LOC101745161),LOC101746257(LOC101746257)	BGRP2(BGRP2),Gal(Gal),LOC101735545(LOC101735545),LOC101735686(LOC101735686),LOC101735926(LOC101735926),LOC101736859(LOC101736859),LOC101739350(LOC101739350),PGRP(PGRP),PGRP-S5(PGRP-S5)
BP	GO:0030104	water homeostasis	11	2	13	49	0.0465237	0.643078	DESAT4(DESAT4),Lgr(Lgr),LOC100101177(LOC100101177),LOC100101210(LOC100101210),LOC101736139(LOC101736139),LOC101739258(LOC101739258),LOC101739615(LOC101739615),LOC101741176(LOC101741176),LOC101744641(LOC101744641),LOC101747210(LOC101747210),LOC692831(LOC692831)	LOC101736113(LOC101736113),LOC101741568(LOC101741568)
BP	GO:0043207	response to external biotic stimulus	83	55	138	743	0.0469356	0.643078	Acade(Acade),aif(aif),ask1(ask1),DESAT4(DESAT4),EcR(EcR),Kmo(Kmo),LOC100101210(LOC100101210),LOC100529236(LOC100529236),LOC100862757(LOC100862757),LOC101735553(LOC101735553),LOC101735754(LOC101735754),LOC101735844(LOC101735844),LOC101736080(LOC101736080),LOC101736151(LOC101736151),LOC101736863(LOC101736863),LOC101736916(LOC101736916),LOC101736920(LOC101736920),LOC101737382(LOC101737382),LOC101737…	BGRP1(BGRP1),BGRP2(BGRP2),Br-c(Br-c),Hsp20.1(Hsp20.1),Hsp23.7(Hsp23.7),Hsp90(Hsp90),LOC100862822(LOC100862822),LOC101735454(LOC101735454),LOC101735833(LOC101735833),LOC101735926(LOC101735926),LOC101736196(LOC101736196),LOC101737050(LOC101737050),LOC101738810(LOC101738810),LOC101738938(LOC101738938),LOC101739247(LOC101739247),LOC101739261(LOC101739261),LOC101740932(LOC101740932),LOC101741200(LOC10…
BP	GO:0051707	response to other organism	83	55	138	743	0.0469356	0.643078	Acade(Acade),aif(aif),ask1(ask1),DESAT4(DESAT4),EcR(EcR),Kmo(Kmo),LOC100101210(LOC100101210),LOC100529236(LOC100529236),LOC100862757(LOC100862757),LOC101735553(LOC101735553),LOC101735754(LOC101735754),LOC101735844(LOC101735844),LOC101736080(LOC101736080),LOC101736151(LOC101736151),LOC101736863(LOC101736863),LOC101736916(LOC101736916),LOC101736920(LOC101736920),LOC101737382(LOC101737382),LOC101737…	BGRP1(BGRP1),BGRP2(BGRP2),Br-c(Br-c),Hsp20.1(Hsp20.1),Hsp23.7(Hsp23.7),Hsp90(Hsp90),LOC100862822(LOC100862822),LOC101735454(LOC101735454),LOC101735833(LOC101735833),LOC101735926(LOC101735926),LOC101736196(LOC101736196),LOC101737050(LOC101737050),LOC101738810(LOC101738810),LOC101738938(LOC101738938),LOC101739247(LOC101739247),LOC101739261(LOC101739261),LOC101740932(LOC101740932),LOC101741200(LOC10…
BP	GO:0001714	endodermal cell fate specification	2	3	5	13	0.0470923	0.643078	LOC101737550(LOC101737550),LOC101742221(LOC101742221)	LOC101737359(LOC101737359),LOC101741200(LOC101741200),LOC101742798(LOC101742798)
BP	GO:0001937	negative regulation of endothelial cell proliferation	4	1	5	13	0.0470923	0.643078	LOC101736967(LOC101736967),LOC101745869(LOC101745869),Xdh1(Xdh1),Xdh2(Xdh2)	SPARC(SPARC)
BP	GO:0009083	branched-chain amino acid catabolic process	1	4	5	13	0.0470923	0.643078	Acade(Acade)	Hmgc(Hmgc),LOC101739671(LOC101739671),LOC101744540(LOC101744540),LOC101746892(LOC101746892)
BP	GO:0010742	macrophage derived foam cell differentiation	3	2	5	13	0.0470923	0.643078	EcR(EcR),LOC101742423(LOC101742423),LOC101746917(LOC101746917)	LOC101740142(LOC101740142),LOC101744944(LOC101744944)
BP	GO:0030206	chondroitin sulfate biosynthetic process	1	4	5	13	0.0470923	0.643078	LOC101745161(LOC101745161)	LOC101740028(LOC101740028),LOC101740272(LOC101740272),LOC101740507(LOC101740507),LOC101741187(LOC101741187)
BP	GO:0032649	regulation of interferon-gamma production	1	4	5	13	0.0470923	0.643078	LOC101739428(LOC101739428)	LOC101741760(LOC101741760),LOC101746590(LOC101746590),PGRP-S1(PGRP-S1),PGRP-S2(PGRP-S2)
BP	GO:0032655	regulation of interleukin-12 production	4	1	5	13	0.0470923	0.643078	LOC100862757(LOC100862757),LOC101742423(LOC101742423),LOC101746320(LOC101746320),LOC101746416(LOC101746416)	LOC101741760(LOC101741760)
BP	GO:0038089	positive regulation of cell migration by vascular endothelial growth factor signaling pathway	2	3	5	13	0.0470923	0.643078	LOC101745869(LOC101745869),LOC101746155(LOC101746155)	Hsp20.1(Hsp20.1),Hsp23.7(Hsp23.7),LOC101745277(LOC101745277)
BP	GO:0043649	dicarboxylic acid catabolic process	3	2	5	13	0.0470923	0.643078	LOC101738265(LOC101738265),LOC101740405(LOC101740405),LOC101747054(LOC101747054)	LOC101737231(LOC101737231),LOC692939(LOC692939)
BP	GO:0044241	lipid digestion	3	2	5	13	0.0470923	0.643078	ae41(ae41),LOC101735894(LOC101735894),LOC101742423(LOC101742423)	LOC101740142(LOC101740142),LOC119629863(LOC119629863)
BP	GO:0045822	negative regulation of heart contraction	3	2	5	13	0.0470923	0.643078	LOC101746320(LOC101746320),NOS1(NOS1),NOS2(NOS2)	LOC101743662(LOC101743662),LOC101746590(LOC101746590)
BP	GO:0046710	GDP metabolic process	3	2	5	13	0.0470923	0.643078	LOC101735630(LOC101735630),LOC101738969(LOC101738969),LOC101742023(LOC101742023)	LOC101738587(LOC101738587),LOC101739670(LOC101739670)
BP	GO:0071404	cellular response to low-density lipoprotein particle stimulus	4	1	5	13	0.0470923	0.643078	LOC101742149(LOC101742149),LOC101742423(LOC101742423),NOS1(NOS1),NOS2(NOS2)	LOC119629863(LOC119629863)
BP	GO:0097300	programmed necrotic cell death	5	0	5	13	0.0470923	0.643078	ask1(ask1),LOC100533206(LOC100533206),LOC101738592(LOC101738592),LOC101741592(LOC101741592),LOC101742029(LOC101742029)	-
BP	GO:0099116	tRNA 5'-end processing	4	1	5	13	0.0470923	0.643078	LOC101735806(LOC101735806),LOC101738262(LOC101738262),LOC101741438(LOC101741438),LOC101745003(LOC101745003)	LOC101744178(LOC101744178)
BP	GO:0140115	export across plasma membrane	4	1	5	13	0.0470923	0.643078	LOC101739469(LOC101739469),LOC101744132(LOC101744132),LOC101745381(LOC101745381),LOC105841453(LOC105841453)	LOC101743662(LOC101743662)
BP	GO:0061138	morphogenesis of a branching epithelium	22	11	33	152	0.0478249	0.652106	abd-A(abd-A),Hlh54f(Hlh54f),LOC100533205(LOC100533205),LOC101735990(LOC101735990),LOC101736863(LOC101736863),LOC101736967(LOC101736967),LOC101739053(LOC101739053),LOC101741393(LOC101741393),LOC101742221(LOC101742221),LOC101743174(LOC101743174),LOC101743371(LOC101743371),LOC101744239(LOC101744239),LOC101745218(LOC101745218),LOC101745629(LOC101745629),LOC101745869(LOC101745869),LOC101745970(LOC1017…	LOC101736620(LOC101736620),LOC101738587(LOC101738587),LOC101738795(LOC101738795),LOC101740272(LOC101740272),LOC101740957(LOC101740957),LOC101741533(LOC101741533),LOC101745606(LOC101745606),LOC101745811(LOC101745811),LOC119630841(LOC119630841),LOC692402(LOC692402),Scr(Scr)
BP	GO:0030301	cholesterol transport	11	8	19	79	0.0481166	0.655104	ae41(ae41),Cbp(Cbp),EcR(EcR),LOC101735894(LOC101735894),LOC101738887(LOC101738887),LOC101741267(LOC101741267),LOC101742149(LOC101742149),LOC101742187(LOC101742187),LOC101742423(LOC101742423),LOC101743027(LOC101743027),Mir274(Mir274)	LOC101736038(LOC101736038),LOC101737532(LOC101737532),LOC101737808(LOC101737808),LOC101738415(LOC101738415),LOC101739226(LOC101739226),LOC101740142(LOC101740142),LOC105841683(LOC105841683),LOC119629863(LOC119629863)
BP	GO:0071827	plasma lipoprotein particle organization	3	7	10	35	0.048257	0.656036	EcR(EcR),LOC100101210(LOC100101210),LOC101743027(LOC101743027)	LOC101736038(LOC101736038),LOC101737532(LOC101737532),LOC101737808(LOC101737808),LOC101738882(LOC101738882),LOC101740142(LOC101740142),LOC101742497(LOC101742497),LOC101746376(LOC101746376)
MF	GO:0046915	transition metal ion transmembrane transporter activity	5	3	8	25	0.0482864	0.484456	LOC101736920(LOC101736920),LOC101738172(LOC101738172),LOC101738592(LOC101738592),LOC101738597(LOC101738597),LOC101740111(LOC101740111)	abcb(abcb),LOC101739059(LOC101739059),LOC101741721(LOC101741721)
BP	GO:0015695	organic cation transport	14	2	16	64	0.048479	0.657096	LOC101735562(LOC101735562),LOC101736399(LOC101736399),LOC101737458(LOC101737458),LOC101739193(LOC101739193),LOC101740637(LOC101740637),LOC101741871(LOC101741871),LOC101742259(LOC101742259),LOC101742835(LOC101742835),LOC101742978(LOC101742978),LOC101743146(LOC101743146),LOC101743737(LOC101743737),LOC101745042(LOC101745042),LOC101745328(LOC101745328),LOC692769(LOC692769)	LOC101747124(LOC101747124),NGR-A24(NGR-A24)
BP	GO:0097194	execution phase of apoptosis	11	5	16	64	0.048479	0.657096	aif(aif),Casp-4(Casp-4),LOC100533206(LOC100533206),LOC101737427(LOC101737427),LOC101744366(LOC101744366),LOC101744992(LOC101744992),LOC101745874(LOC101745874),Nuc(Nuc),Pm-scl(Pm-scl),Sirt2(Sirt2),TOP2(TOP2)	LOC101741812(LOC101741812),LOC101746571(LOC101746571),LOC101746590(LOC101746590),LOC101747124(LOC101747124),Nc(Nc)
BP	GO:0051179	localization	401	220	621	3633	0.0486523	0.657977	+nsd-2(+nsd-2),abd-A(abd-A),ae41(ae41),aif(aif),Alg-2(Alg-2),Awh(Awh),BLOS2(BLOS2),Cat(Cat),Cbp(Cbp),Cycb(Cycb),dimm(dimm),EAAT-2(EAAT-2),EcR(EcR),Fps(Fps),Ftz-f1(Ftz-f1),GlcNAcase3(GlcNAcase3),Glob1(Glob1),Hop(Hop),InR(InR),Kmo(Kmo),Lgr(Lgr),LOC100101209(LOC100101209),LOC100101210(LOC100101210),LOC100101223(LOC100101223),LOC100127126(LOC100127126),LOC100174976(LOC100174976),LOC100313491(LOC10031…	A4(A4),abcb(abcb),COPA(COPA),COPB(COPB),CRF-DH(CRF-DH),Crt(Crt),CTL17(CTL17),Cyce(Cyce),Cyp306a1(Cyp306a1),DnaJ-19(DnaJ-19),ERD2(ERD2),Gal(Gal),Gcy(Gcy),Hel(Hel),Hmgc(Hmgc),HPO(HPO),Hsp20.1(Hsp20.1),Hsp23.7(Hsp23.7),HSP70(HSP70),Hsp90(Hsp90),Let-2(Let-2),LOC100101194(LOC100101194),LOC100862790(LOC100862790),LOC101735413(LOC101735413),LOC101735458(LOC101735458),LOC101735503(LOC101735503),LOC101735…
BP	GO:1901293	nucleoside phosphate biosynthetic process	39	14	53	261	0.0486882	0.657977	DESAT4(DESAT4),GSTz2(GSTz2),LOC101735630(LOC101735630),LOC101735679(LOC101735679),LOC101735844(LOC101735844),LOC101735849(LOC101735849),LOC101737125(LOC101737125),LOC101738757(LOC101738757),LOC101738969(LOC101738969),LOC101739592(LOC101739592),LOC101739615(LOC101739615),LOC101740270(LOC101740270),LOC101740518(LOC101740518),LOC101740569(LOC101740569),LOC101740832(LOC101740832),LOC101741056(LOC1017…	Gcy(Gcy),LOC101735797(LOC101735797),LOC101736474(LOC101736474),LOC101738587(LOC101738587),LOC101738882(LOC101738882),LOC101739670(LOC101739670),LOC101739671(LOC101739671),LOC101739690(LOC101739690),LOC101743550(LOC101743550),LOC101745811(LOC101745811),LOC101747180(LOC101747180),LOC732915(LOC732915),LOC732939(LOC732939),RnrS(RnrS)
BP	GO:0009755	hormone-mediated signaling pathway	21	11	32	147	0.0491241	0.662885	Cycb(Cycb),EcR(EcR),Ftz-f1(Ftz-f1),Hlh54f(Hlh54f),Lgr(Lgr),LOC100101223(LOC100101223),LOC100533205(LOC100533205),LOC101735478(LOC101735478),LOC101735780(LOC101735780),LOC101736863(LOC101736863),LOC101738613(LOC101738613),LOC101738969(LOC101738969),LOC101740254(LOC101740254),LOC101743146(LOC101743146),LOC101743731(LOC101743731),LOC101746320(LOC101746320),LOC101746416(LOC101746416),LOC101746913(LOC…	CRF-DH(CRF-DH),Crt(Crt),Cyce(Cyce),LOC101735450(LOC101735450),LOC101735683(LOC101735683),LOC101740476(LOC101740476),LOC101741235(LOC101741235),LOC101741760(LOC101741760),LOC101744944(LOC101744944),LOC101745213(LOC101745213),NGR-A1(NGR-A1)
CC	GO:0101003	ficolin-1-rich granule membrane	5	2	7	22	0.0492716	0.869049	LOC100526764(LOC100526764),LOC101738699(LOC101738699),LOC101743514(LOC101743514),LOC101743731(LOC101743731),LOC692643(LOC692643)	COPB(COPB),LOC692858(LOC692858)
BP	GO:0006030	chitin metabolic process	2	6	8	26	0.0495636	0.667828	LOC101736080(LOC101736080),LOC101746257(LOC101746257)	LOC101735545(LOC101735545),LOC101735686(LOC101735686),LOC101739350(LOC101739350),LOC101743806(LOC101743806),LOC101744621(LOC101744621),LOC692816(LOC692816)
MF	GO:0004558	alpha-1,4-glucosidase activity	4	0	4	9	0.0504721	0.500881	LOC100500759(LOC100500759),LOC101736596(LOC101736596),LOC101738628(LOC101738628),LOC119628448(LOC119628448)	-
MF	GO:0016857	racemase and epimerase activity, acting on carbohydrates and derivatives	2	2	4	9	0.0504721	0.500881	LOC101741280(LOC101741280),LOC101741353(LOC101741353)	LOC101736196(LOC101736196),LOC101746316(LOC101746316)
BP	GO:0050867	positive regulation of cell activation	17	6	23	100	0.0506816	0.681884	LOC100862757(LOC100862757),LOC101735754(LOC101735754),LOC101736454(LOC101736454),LOC101736863(LOC101736863),LOC101739428(LOC101739428),LOC101740254(LOC101740254),LOC101740685(LOC101740685),LOC101743146(LOC101743146),LOC101745874(LOC101745874),LOC101746155(LOC101746155),LOC101746320(LOC101746320),LOC101746815(LOC101746815),LOC101747111(LOC101747111),LOC119630800(LOC119630800),LOC692674(LOC692674),…	Hsp90(Hsp90),LOC101739261(LOC101739261),LOC101740476(LOC101740476),LOC101742497(LOC101742497),LOC101743378(LOC101743378),NGR-A24(NGR-A24)
BP	GO:0002576	platelet degranulation	8	3	11	40	0.0508382	0.682983	LOC101739428(LOC101739428),LOC101740687(LOC101740687),LOC101741185(LOC101741185),LOC101742102(LOC101742102),LOC101742423(LOC101742423),LOC101743689(LOC101743689),LOC101744514(LOC101744514),Sap-r(Sap-r)	LOC100862790(LOC100862790),LOC101744776(LOC101744776),SPARC(SPARC)
MF	GO:0016811	hydrolase activity, acting on carbon-nitrogen (but not peptide) bonds, in linear amides	10	7	17	67	0.0510568	0.503944	Cat(Cat),LOC101737692(LOC101737692),LOC101739993(LOC101739993),LOC101740685(LOC101740685),LOC101740826(LOC101740826),LOC101741167(LOC101741167),LOC101745043(LOC101745043),LOC101746161(LOC101746161),LOC101746257(LOC101746257),Sirt2(Sirt2)	LOC100329149(LOC100329149),LOC101735926(LOC101735926),LOC101741654(LOC101741654),LOC101744377(LOC101744377),LOC101745191(LOC101745191),PGRP(PGRP),PGRP-S5(PGRP-S5)
MF	GO:0004467	long-chain fatty acid-CoA ligase activity	4	3	7	21	0.0514079	0.504682	LOC101735849(LOC101735849),LOC101740569(LOC101740569),LOC101746546(LOC101746546),LOC101746913(LOC101746913)	LOC101738882(LOC101738882),LOC101739690(LOC101739690),LOC101747180(LOC101747180)
BP	GO:0006865	amino acid transport	20	6	26	116	0.0523778	0.701601	+nsd-2(+nsd-2),EAAT-2(EAAT-2),Kmo(Kmo),LOC100500759(LOC100500759),LOC101735387(LOC101735387),LOC101736151(LOC101736151),LOC101736463(LOC101736463),LOC101738628(LOC101738628),LOC101738757(LOC101738757),LOC101739236(LOC101739236),LOC101739980(LOC101739980),LOC101744593(LOC101744593),LOC101744744(LOC101744744),LOC101745674(LOC101745674),LOC101745781(LOC101745781),LOC101745823(LOC101745823),LOC101745…	LOC101735503(LOC101735503),LOC101743662(LOC101743662),LOC101744036(LOC101744036),LOC101744951(LOC101744951),LOC101745734(LOC101745734),LOC101747227(LOC101747227)
BP	GO:0030324	lung development	17	9	26	116	0.0523778	0.701601	Hlh54f(Hlh54f),LOC101736766(LOC101736766),LOC101739053(LOC101739053),LOC101740207(LOC101740207),LOC101742221(LOC101742221),LOC101743371(LOC101743371),LOC101745869(LOC101745869),LOC101746416(LOC101746416),LOC101747210(LOC101747210),LOC105841689(LOC105841689),LOC119630800(LOC119630800),LOC692674(LOC692674),LOC732953(LOC732953),NOS1(NOS1),NOS2(NOS2),Ptx1(Ptx1),SGF1(SGF1)	LOC101737285(LOC101737285),LOC101737557(LOC101737557),LOC101737803(LOC101737803),LOC101739443(LOC101739443),LOC101741533(LOC101741533),LOC101741764(LOC101741764),LOC101744944(LOC101744944),Scr(Scr),SPARC(SPARC)
CC	GO:0070820	tertiary granule	9	6	15	61	0.0529352	0.903017	LOC100526764(LOC100526764),LOC101736547(LOC101736547),LOC101738699(LOC101738699),LOC101743275(LOC101743275),LOC101743514(LOC101743514),LOC101743731(LOC101743731),LOC101746443(LOC101746443),LOC692643(LOC692643),LOC732953(LOC732953)	COPB(COPB),LOC101737803(LOC101737803),LOC692858(LOC692858),LOC732918(LOC732918),PGRP-S1(PGRP-S1),PGRP-S2(PGRP-S2)
BP	GO:0009593	detection of chemical stimulus	14	6	20	85	0.05317	0.707862	Gr9(Gr9),LOC101738678(LOC101738678),LOC101739045(LOC101739045),LOC101742737(LOC101742737),LOC101744254(LOC101744254),LOC101746917(LOC101746917),LOC119629236(LOC119629236),LOC119630683(LOC119630683),SGF1(SGF1),UGT013830(UGT013830),UGT10289B(UGT10289B),UGT40A1(UGT40A1),UGT41A2(UGT41A2),UGT46A2(UGT46A2)	BGRP1(BGRP1),LOC100862822(LOC100862822),LOC101738187(LOC101738187),NGR-A24(NGR-A24),UGT33D3(UGT33D3),UGT41A3(UGT41A3)
[truncated: 11,044 more rows]
