# Supplementary material for: Effects of Chromium Exposure on the Gene Expression of the Midgut in Silkworms, Bombyx mori
Source: Genes (Basel). 2023 Aug 12;14(8):1616. doi: 10.3390/genes14081616 (PMC10454352; doi:10.3390/genes14081616)
Supplement: Supplementary file 1 [file genes-14-01616-s001.zip › Supplement Table S5.xlsx]

## Sheet: Sheet1
PathwayID	Pathway	Level1	Level2	Up_number	Down_number	DEG_number	total_number	Pvalue	FDR	Up_gene	Down_gene	URL
bmor00982	Drug metabolism - cytochrome P450	Metabolism	Xenobiotics biodegradation and metabolism	16	13	29	63	1.04543e-07	1.27542e-05	UGT33D7(UGT33D7),UGT10288(UGT10288),UGT013830(UGT013830),UGT46A2(UGT46A2),LOC119628323(LOC119628323),UGT40A1(UGT40A1),LOC119629236(LOC119629236),UGT33D2(UGT33D2),GSTe1(GSTe1),GSTd2(GSTd2),UGT10289B(UGT10289B),Ugt2(Ugt2),LOC732962(LOC732962),UGT41A2(UGT41A2),GSTs1(GSTs1),UGT33D6(UGT33D6)	GSTd3(GSTd3),GSTe3(GSTe3),UGT340C2(UGT340C2),GSTe6(GSTe6),GSTe5(GSTe5),UGT33D3(UGT33D3),LOC119628628(LOC119628628),LOC100862822(LOC100862822),UGT41A3(UGT41A3),UGT10286(UGT10286),UGT340C1(UGT340C1),UGT33D5(UGT33D5),GSTd1(GSTd1)	http://www.kegg.jp/kegg-bin/show_pathway?map=map00982&multi_query=K00799+%23FFFFFF,purple%0d%0aK00699+%23FFFFFF,purple%0d%0aK04097+%23FFFFFF,red%0d%0a
bmor00980	Metabolism of xenobiotics by cytochrome P450	Metabolism	Xenobiotics biodegradation and metabolism	16	13	29	69	1.13385e-06	6.9165e-05	UGT33D7(UGT33D7),UGT10288(UGT10288),UGT013830(UGT013830),UGT46A2(UGT46A2),LOC119628323(LOC119628323),UGT40A1(UGT40A1),LOC119629236(LOC119629236),UGT33D2(UGT33D2),GSTe1(GSTe1),GSTd2(GSTd2),UGT10289B(UGT10289B),Ugt2(Ugt2),LOC732962(LOC732962),UGT41A2(UGT41A2),GSTs1(GSTs1),UGT33D6(UGT33D6)	GSTd3(GSTd3),GSTe3(GSTe3),UGT340C2(UGT340C2),GSTe6(GSTe6),GSTe5(GSTe5),UGT33D3(UGT33D3),LOC119628628(LOC119628628),LOC100862822(LOC100862822),UGT41A3(UGT41A3),UGT10286(UGT10286),UGT340C1(UGT340C1),UGT33D5(UGT33D5),GSTd1(GSTd1)	http://www.kegg.jp/kegg-bin/show_pathway?map=map00980&multi_query=K00799+%23FFFFFF,purple%0d%0aK00699+%23FFFFFF,purple%0d%0aK04097+%23FFFFFF,red%0d%0a
bmor00040	Pentose and glucuronate interconversions	Metabolism	Carbohydrate metabolism	16	12	28	71	7.78171e-06	0.000316456	UGT33D7(UGT33D7),UGT10288(UGT10288),UGT013830(UGT013830),UGT46A2(UGT46A2),UGT40A1(UGT40A1),LOC101736565(LOC101736565),LOC119629236(LOC119629236),UGT33D2(UGT33D2),LOC101738079(LOC101738079),UGT10289B(UGT10289B),Ugt2(Ugt2),LOC732962(LOC732962),LOC101740023(LOC101740023),UGT41A2(UGT41A2),LOC733025(LOC733025),UGT33D6(UGT33D6)	LOC101744065(LOC101744065),LOC101740272(LOC101740272),LOC101739565(LOC101739565),UGT340C2(UGT340C2),LOC101735876(LOC101735876),UGT33D3(UGT33D3),LOC100862822(LOC100862822),LOC101736859(LOC101736859),UGT41A3(UGT41A3),UGT10286(UGT10286),UGT340C1(UGT340C1),UGT33D5(UGT33D5)	http://www.kegg.jp/kegg-bin/show_pathway?map=map00040&multi_query=K00012+%23FFFFFF,green%0d%0aK01195+%23FFFFFF,green%0d%0aK13247+%23FFFFFF,red%0d%0aK00011+%23FFFFFF,purple%0d%0aK00008+%23FFFFFF,red%0d%0aK00699+%23FFFFFF,purple%0d%0a
bmor00983	Drug metabolism - other enzymes	Metabolism	Xenobiotics biodegradation and metabolism	19	16	35	101	1.75856e-05	0.00053636	UGT33D7(UGT33D7),UGT10288(UGT10288),Xdh1(Xdh1),UGT013830(UGT013830),LOC119628323(LOC119628323),UGT46A2(UGT46A2),UGT40A1(UGT40A1),LOC119629236(LOC119629236),UGT33D2(UGT33D2),GSTe1(GSTe1),GSTd2(GSTd2),UGT10289B(UGT10289B),Ugt2(Ugt2),LOC732962(LOC732962),Xdh2(Xdh2),UGT41A2(UGT41A2),LOC692983(LOC692983),LOC101737692(LOC101737692),UGT33D6(UGT33D6)	GSTd3(GSTd3),GSTe3(GSTe3),RnrS(RnrS),UGT340C2(UGT340C2),GSTe6(GSTe6),LOC100329149(LOC100329149),GSTe5(GSTe5),UGT33D3(UGT33D3),LOC119628628(LOC119628628),LOC100862822(LOC100862822),LOC101736859(LOC101736859),UGT41A3(UGT41A3),UGT10286(UGT10286),UGT340C1(UGT340C1),UGT33D5(UGT33D5),GSTd1(GSTd1)	http://www.kegg.jp/kegg-bin/show_pathway?map=map00983&multi_query=K00799+%23FFFFFF,purple%0d%0aK01195+%23FFFFFF,green%0d%0aK00106+%23FFFFFF,red%0d%0aK00876+%23FFFFFF,red%0d%0aK10808+%23FFFFFF,green%0d%0aK01431+%23FFFFFF,purple%0d%0aK00699+%23FFFFFF,purple%0d%0a
bmor00830	Retinol metabolism	Metabolism	Metabolism of cofactors and vitamins	14	9	23	56	2.34842e-05	0.000573013	UGT33D7(UGT33D7),UGT10288(UGT10288),UGT013830(UGT013830),UGT46A2(UGT46A2),LOC101739923(LOC101739923),UGT40A1(UGT40A1),LOC101743218(LOC101743218),LOC119629236(LOC119629236),UGT33D2(UGT33D2),UGT10289B(UGT10289B),Ugt2(Ugt2),LOC732962(LOC732962),UGT41A2(UGT41A2),UGT33D6(UGT33D6)	LOC101735502(LOC101735502),UGT340C2(UGT340C2),LOC101742497(LOC101742497),UGT33D3(UGT33D3),LOC100862822(LOC100862822),UGT41A3(UGT41A3),UGT10286(UGT10286),UGT340C1(UGT340C1),UGT33D5(UGT33D5)	http://www.kegg.jp/kegg-bin/show_pathway?map=map00830&multi_query=K11155+%23FFFFFF,green%0d%0aK11153+%23FFFFFF,purple%0d%0aK00699+%23FFFFFF,purple%0d%0a
bmor00520	Amino sugar and nucleotide sugar metabolism	Metabolism	Carbohydrate metabolism	10	12	22	57	0.000108733	0.0022109	LOC101745938(LOC101745938),LOC101743965(LOC101743965),LOC101741353(LOC101741353),GlcNAcase3(GlcNAcase3),LOC101738678(LOC101738678),LOC101735679(LOC101735679),LOC119630683(LOC119630683),LOC101745110(LOC101745110),LOC101736080(LOC101736080),LOC101744254(LOC101744254)	LOC101743496(LOC101743496),LOC101740272(LOC101740272),LOC101735837(LOC101735837),LOC101746316(LOC101746316),LOC101740507(LOC101740507),LOC101743243(LOC101743243),GlcNAcase1(GlcNAcase1),LOC692816(LOC692816),LOC101739376(LOC101739376),Chi-h(Chi-h),LOC101744621(LOC101744621),LOC101746460(LOC101746460)	http://www.kegg.jp/kegg-bin/show_pathway?map=map00520&multi_query=K01711+%23FFFFFF,green%0d%0aK18674+%23FFFFFF,red%0d%0aK08678+%23FFFFFF,green%0d%0aK00844+%23FFFFFF,red%0d%0aK01836+%23FFFFFF,green%0d%0aK02564+%23FFFFFF,green%0d%0aK01639+%23FFFFFF,purple%0d%0aK01183+%23FFFFFF,purple%0d%0aK01784+%23FFFFFF,purple%0d%0aK12373+%23FFFFFF,purple%0d%0aK00965+%23FFFFFF,red%0d%0aK00698+%23FFFFFF,green%0d%0…
bmor00052	Galactose metabolism	Metabolism	Carbohydrate metabolism	11	5	16	37	0.000203993	0.0035553	LOC119628448(LOC119628448),LOC101742223(LOC101742223),LOC101747172(LOC101747172),LOC101745938(LOC101745938),LOC101741353(LOC101741353),LOC101736565(LOC101736565),LOC101736636(LOC101736636),LOC101741280(LOC101741280),LOC101735679(LOC101735679),LOC119630683(LOC119630683),LOC101744254(LOC101744254)	LOC101744065(LOC101744065),Gal(Gal),LOC101739565(LOC101739565),LOC101735876(LOC101735876),LOC101746316(LOC101746316)	http://www.kegg.jp/kegg-bin/show_pathway?map=map00052&multi_query=K01784+%23FFFFFF,purple%0d%0aK00965+%23FFFFFF,red%0d%0aK01229+%23FFFFFF,red%0d%0aK00844+%23FFFFFF,red%0d%0aK12309+%23FFFFFF,green%0d%0aK00849+%23FFFFFF,red%0d%0aK01785+%23FFFFFF,red%0d%0aK00011+%23FFFFFF,purple%0d%0aK01187+%23FFFFFF,red%0d%0a
bmor00860	Porphyrin metabolism	Metabolism	Metabolism of cofactors and vitamins	12	10	22	60	0.000261185	0.00398307	UGT33D7(UGT33D7),UGT10288(UGT10288),UGT013830(UGT013830),UGT46A2(UGT46A2),UGT40A1(UGT40A1),LOC119629236(LOC119629236),UGT33D2(UGT33D2),UGT10289B(UGT10289B),Ugt2(Ugt2),LOC732962(LOC732962),UGT41A2(UGT41A2),UGT33D6(UGT33D6)	UGT340C2(UGT340C2),LOC101739247(LOC101739247),UGT33D3(UGT33D3),LOC100862822(LOC100862822),LOC101736859(LOC101736859),UGT41A3(UGT41A3),UGT10286(UGT10286),UGT340C1(UGT340C1),UGT33D5(UGT33D5),LOC101742739(LOC101742739)	http://www.kegg.jp/kegg-bin/show_pathway?map=map00860&multi_query=K14163+%23FFFFFF,green%0d%0aK01195+%23FFFFFF,green%0d%0aK01599+%23FFFFFF,green%0d%0aK00699+%23FFFFFF,purple%0d%0a
bmor00480	Glutathione metabolism	Metabolism	Metabolism of other amino acids	11	10	21	62	0.00120542	0.0163401	LOC101741715(LOC101741715),LOC101736877(LOC101736877),LOC119628323(LOC119628323),GSTe1(GSTe1),LOC101738819(LOC101738819),LOC101736750(LOC101736750),GSTd2(GSTd2),LOC101737565(LOC101737565),LOC101737010(LOC101737010),LOC110385885(LOC110385885),GSTs1(GSTs1)	GSTd3(GSTd3),GSTe3(GSTe3),RnrS(RnrS),GSTe6(GSTe6),Apn1(Apn1),GSTe5(GSTe5),GSTo3(GSTo3),LOC119628628(LOC119628628),LOC100862776(LOC100862776),GSTd1(GSTd1)	http://www.kegg.jp/kegg-bin/show_pathway?map=map00480&multi_query=K11140+%23FFFFFF,purple%0d%0aK10808+%23FFFFFF,green%0d%0aK00682+%23FFFFFF,red%0d%0aK04097+%23FFFFFF,red%0d%0aK00799+%23FFFFFF,purple%0d%0aK00681+%23FFFFFF,red%0d%0aK18592+%23FFFFFF,purple%0d%0aK00310+%23FFFFFF,green%0d%0a
bmor00430	Taurine and hypotaurine metabolism	Metabolism	Metabolism of other amino acids	4	1	5	7	0.00243803	0.029744	LOC101741715(LOC101741715),LOC101747037(LOC101747037),LOC101739372(LOC101739372),LOC101738819(LOC101738819)	LOC100862776(LOC100862776)	http://www.kegg.jp/kegg-bin/show_pathway?map=map00430&multi_query=K00681+%23FFFFFF,red%0d%0aK10712+%23FFFFFF,red%0d%0aK18592+%23FFFFFF,purple%0d%0aK00456+%23FFFFFF,red%0d%0a
bmor04141	Protein processing in endoplasmic reticulum	Genetic Information Processing	Folding, sorting and degradation	3	36	39	148	0.00353118	0.039164	LOC101736596(LOC101736596),LOC101741238(LOC101741238),ask1(ask1)	LOC101737435(LOC101737435),LOC778504(LOC778504),Hsp20.1(Hsp20.1),HSP70(HSP70),LOC101737303(LOC101737303),LOC101744335(LOC101744335),LOC101745692(LOC101745692),LOC693079(LOC693079),LOC101740455(LOC101740455),ERp57(ERp57),DnaJ-19(DnaJ-19),LOC733141(LOC733141),LOC101736558(LOC101736558),LOC101746623(LOC101746623),LOC101739750(LOC101739750),LOC101747213(LOC101747213),LOC101742535(LOC101742535),LOC733…	http://www.kegg.jp/kegg-bin/show_pathway?map=map04141&multi_query=K13251+%23FFFFFF,green%0d%0aK09490+%23FFFFFF,green%0d%0aK04426+%23FFFFFF,red%0d%0aK10080+%23FFFFFF,green%0d%0aK11519+%23FFFFFF,green%0d%0aK03283+%23FFFFFF,green%0d%0aK12670+%23FFFFFF,green%0d%0aK14000+%23FFFFFF,green%0d%0aK09487+%23FFFFFF,green%0d%0aK07151+%23FFFFFF,green%0d%0aK09481+%23FFFFFF,green%0d%0aK08056+%23FFFFFF,green%0d%0…
bmor00053	Ascorbate and aldarate metabolism	Metabolism	Carbohydrate metabolism	15	11	26	92	0.00610156	0.0620325	UGT33D7(UGT33D7),UGT10288(UGT10288),UGT013830(UGT013830),UGT46A2(UGT46A2),UGT40A1(UGT40A1),LOC101740694(LOC101740694),LOC119629236(LOC119629236),UGT33D2(UGT33D2),UGT10289B(UGT10289B),Ugt2(Ugt2),LOC732962(LOC732962),LOC101744641(LOC101744641),UGT41A2(UGT41A2),LOC100101177(LOC100101177),UGT33D6(UGT33D6)	LOC101740272(LOC101740272),LOC101735616(LOC101735616),UGT340C2(UGT340C2),UGT33D3(UGT33D3),LOC100862822(LOC100862822),LOC105842100(LOC105842100),LOC101736859(LOC101736859),UGT41A3(UGT41A3),UGT10286(UGT10286),UGT340C1(UGT340C1),UGT33D5(UGT33D5)	http://www.kegg.jp/kegg-bin/show_pathway?map=map00053&multi_query=K14085+%23FFFFFF,green%0d%0aK00012+%23FFFFFF,green%0d%0aK01195+%23FFFFFF,green%0d%0aK00128+%23FFFFFF,purple%0d%0aK00469+%23FFFFFF,red%0d%0aK00699+%23FFFFFF,purple%0d%0a
bmor03060	Protein export	Genetic Information Processing	Folding, sorting and degradation	1	8	9	22	0.00806316	0.0756697	LOC101746206(LOC101746206)	LOC778480(LOC778480),HSP70(HSP70),LOC692906(LOC692906),DnaJ-19(DnaJ-19),LOC733141(LOC733141),LOC733070(LOC733070),LOC778464(LOC778464),LOC101746382(LOC101746382)	http://www.kegg.jp/kegg-bin/show_pathway?map=map03060&multi_query=K09490+%23FFFFFF,green%0d%0aK09481+%23FFFFFF,green%0d%0aK09540+%23FFFFFF,green%0d%0aK12948+%23FFFFFF,green%0d%0aK12947+%23FFFFFF,green%0d%0aK03217+%23FFFFFF,red%0d%0aK03104+%23FFFFFF,green%0d%0aK03108+%23FFFFFF,green%0d%0aK07342+%23FFFFFF,green%0d%0a
bmor00500	Starch and sucrose metabolism	Metabolism	Carbohydrate metabolism	5	5	10	26	0.00878342	0.0765412	LOC119628448(LOC119628448),LOC101736114(LOC101736114),LOC119630683(LOC119630683),LOC101744254(LOC101744254),LOC101741435(LOC101741435)	LOC110386457(LOC110386457),LOC119628322(LOC119628322),Treh-2(Treh-2),LOC101746747(LOC101746747),Amy(Amy)	http://www.kegg.jp/kegg-bin/show_pathway?map=map00500&multi_query=K01176+%23FFFFFF,purple%0d%0aK16055+%23FFFFFF,red%0d%0aK01194+%23FFFFFF,green%0d%0aK01196+%23FFFFFF,green%0d%0aK01187+%23FFFFFF,red%0d%0aK00844+%23FFFFFF,red%0d%0a
bmor00250	Alanine, aspartate and glutamate metabolism	Metabolism	Amino acid metabolism	6	5	11	32	0.0155264	0.126282	LOC101740405(LOC101740405),Gogat(Gogat),LOC101740385(LOC101740385),LOC101738265(LOC101738265),LOC101744960(LOC101744960),LOC692995(LOC692995)	LOC101743496(LOC101743496),LOC101737231(LOC101737231),LOC101746890(LOC101746890),LOC692939(LOC692939),LOC101747023(LOC101747023)	http://www.kegg.jp/kegg-bin/show_pathway?map=map00250&multi_query=K13051+%23FFFFFF,red%0d%0aK01915+%23FFFFFF,red%0d%0aK00814+%23FFFFFF,green%0d%0aK00827+%23FFFFFF,red%0d%0aK00264+%23FFFFFF,red%0d%0aK00820+%23FFFFFF,green%0d%0aK01953+%23FFFFFF,red%0d%0aK00261+%23FFFFFF,green%0d%0a
bmor00220	Arginine biosynthesis	Metabolism	Amino acid metabolism	5	5	10	30	0.0257391	0.19626	LOC101740405(LOC101740405),LOC101746161(LOC101746161),NOS1(NOS1),LOC101738265(LOC101738265),NOS2(NOS2)	LOC101737231(LOC101737231),LOC101746890(LOC101746890),LOC692939(LOC692939),LOC101742389(LOC101742389),LOC101747023(LOC101747023)	http://www.kegg.jp/kegg-bin/show_pathway?map=map00220&multi_query=K01915+%23FFFFFF,red%0d%0aK00261+%23FFFFFF,green%0d%0aK14677+%23FFFFFF,purple%0d%0aK13240+%23FFFFFF,red%0d%0aK00814+%23FFFFFF,green%0d%0a
bmor00051	Fructose and mannose metabolism	Metabolism	Carbohydrate metabolism	5	6	11	36	0.0373792	0.268251	LOC101736565(LOC101736565),LOC101738079(LOC101738079),LOC119630683(LOC119630683),LOC101744254(LOC101744254),LOC733025(LOC733025)	LOC101744065(LOC101744065),LOC101739565(LOC101739565),LOC101743550(LOC101743550),LOC101735837(LOC101735837),LOC732915(LOC732915),LOC101735876(LOC101735876)	http://www.kegg.jp/kegg-bin/show_pathway?map=map00051&multi_query=K01711+%23FFFFFF,green%0d%0aK03841+%23FFFFFF,green%0d%0aK00011+%23FFFFFF,purple%0d%0aK00008+%23FFFFFF,red%0d%0aK00844+%23FFFFFF,red%0d%0aK01623+%23FFFFFF,green%0d%0a
bmor00640	Propanoate metabolism	Metabolism	Carbohydrate metabolism	3	6	9	29	0.0521401	0.353394	LOC101744386(LOC101744386),LOC101744100(LOC101744100),LOC101746722(LOC101746722)	LOC101737113(LOC101737113),LOC101741452(LOC101741452),LOC101735662(LOC101735662),LOC101745599(LOC101745599),LOC101739671(LOC101739671),LOC101743734(LOC101743734)	http://www.kegg.jp/kegg-bin/show_pathway?map=map00640&multi_query=K00248+%23FFFFFF,green%0d%0aK00232+%23FFFFFF,purple%0d%0aK00167+%23FFFFFF,green%0d%0aK01895+%23FFFFFF,red%0d%0aK05605+%23FFFFFF,green%0d%0aK07511+%23FFFFFF,green%0d%0aK00140+%23FFFFFF,green%0d%0a
bmor00910	Nitrogen metabolism	Metabolism	Energy metabolism	3	3	6	17	0.0602848	0.387092	LOC101740405(LOC101740405),Gogat(Gogat),LOC101738265(LOC101738265)	LOC101737231(LOC101737231),LOC101745610(LOC101745610),LOC692939(LOC692939)	http://www.kegg.jp/kegg-bin/show_pathway?map=map00910&multi_query=K00264+%23FFFFFF,red%0d%0aK01672+%23FFFFFF,green%0d%0aK01915+%23FFFFFF,red%0d%0aK00261+%23FFFFFF,green%0d%0a
bmor04145	Phagosome	Cellular Processes	Transport and catabolism	8	12	20	83	0.0739634	0.451177	LOC101741915(LOC101741915),SCRB12(SCRB12),LOC101742407(LOC101742407),Bcp(Bcp),NOS1(NOS1),LOC101739184(LOC101739184),NOS2(NOS2),LOC101737678(LOC101737678)	LOC101741734(LOC101741734),Tub1(Tub1),LOC101746381(LOC101746381),LOC733070(LOC733070),LOC101744447(LOC101744447),Tua1(Tua1),A4(A4),Tub2(Tub2),LOC101739317(LOC101739317),A3(A3),Crt(Crt),LOC733141(LOC733141)	http://www.kegg.jp/kegg-bin/show_pathway?map=map04145&multi_query=K07375+%23FFFFFF,green%0d%0aK04392+%23FFFFFF,green%0d%0aK10415+%23FFFFFF,green%0d%0aK08488+%23FFFFFF,red%0d%0aK05719+%23FFFFFF,red%0d%0aK03662+%23FFFFFF,red%0d%0aK13240+%23FFFFFF,red%0d%0aK13885+%23FFFFFF,red%0d%0aK09481+%23FFFFFF,green%0d%0aK07374+%23FFFFFF,green%0d%0aK01365+%23FFFFFF,red%0d%0aK08517+%23FFFFFF,green%0d%0aK08057+%2…
bmor00600	Sphingolipid metabolism	Metabolism	Lipid metabolism	4	6	10	36	0.0822599	0.477891	LOC101744890(LOC101744890),Sap-r(Sap-r),LOC101741167(LOC101741167),LOC101736826(LOC101736826)	Gal(Gal),LOC101744377(LOC101744377),LOC101735559(LOC101735559),LOC101739306(LOC101739306),LOC101745213(LOC101745213),LOC101746025(LOC101746025)	http://www.kegg.jp/kegg-bin/show_pathway?map=map00600&multi_query=K04710+%23FFFFFF,green%0d%0aK01080+%23FFFFFF,purple%0d%0aK12309+%23FFFFFF,green%0d%0aK12349+%23FFFFFF,green%0d%0aK00654+%23FFFFFF,green%0d%0aK12382+%23FFFFFF,red%0d%0aK01441+%23FFFFFF,red%0d%0aK00720+%23FFFFFF,green%0d%0aK12350+%23FFFFFF,red%0d%0a
bmor03008	Ribosome biogenesis in eukaryotes	Genetic Information Processing	Translation	17	0	17	70	0.0889985	0.493537	LOC101737128(LOC101737128),LOC101742367(LOC101742367),LOC101746348(LOC101746348),LOC101739183(LOC101739183),LOC101738143(LOC101738143),LOC101736210(LOC101736210),LOC101736004(LOC101736004),LOC101742458(LOC101742458),LOC101738878(LOC101738878),LOC101739095(LOC101739095),LOC101745253(LOC101745253),LOC101744752(LOC101744752),LOC101737318(LOC101737318),LOC101745003(LOC101745003),LOC101742289(LOC10174…	-	http://www.kegg.jp/kegg-bin/show_pathway?map=map03008&multi_query=K14564+%23FFFFFF,red%0d%0aK14565+%23FFFFFF,red%0d%0aK11131+%23FFFFFF,red%0d%0aK11883+%23FFFFFF,red%0d%0aK07178+%23FFFFFF,red%0d%0aK14544+%23FFFFFF,red%0d%0aK14561+%23FFFFFF,red%0d%0aK14548+%23FFFFFF,red%0d%0aK14550+%23FFFFFF,red%0d%0aK14570+%23FFFFFF,red%0d%0aK01164+%23FFFFFF,red%0d%0aK14549+%23FFFFFF,red%0d%0aK14555+%23FFFFFF,red%…
bmor00790	Folate biosynthesis	Metabolism	Metabolism of cofactors and vitamins	7	5	12	47	0.103383	0.501652	LOC101735925(LOC101735925),LOC101736565(LOC101736565),LOC101737199(LOC101737199),LOC101747022(LOC101747022),Alpm(Alpm),Alps(Alps),LOC101736547(LOC101736547)	LOC101744065(LOC101744065),LOC101739565(LOC101739565),LOC101735876(LOC101735876),GSTo3(GSTo3),LOC101742526(LOC101742526)	http://www.kegg.jp/kegg-bin/show_pathway?map=map00790&multi_query=K01307+%23FFFFFF,red%0d%0aK00357+%23FFFFFF,green%0d%0aK01077+%23FFFFFF,red%0d%0aK00310+%23FFFFFF,green%0d%0aK00011+%23FFFFFF,purple%0d%0aK01930+%23FFFFFF,red%0d%0a
bmor04214	Apoptosis - fly	Cellular Processes	Cell growth and death	10	3	13	52	0.105724	0.501652	E74(E74),LOC101741679(LOC101741679),aif(aif),LOC100533206(LOC100533206),ask1(ask1),Casp-4(Casp-4),htra2(htra2),LOC100862757(LOC100862757),EcR(EcR),LOC101737038(LOC101737038)	Br-c(Br-c),HPO(HPO),Nc(Nc)	http://www.kegg.jp/kegg-bin/show_pathway?map=map04214&multi_query=K09428+%23FFFFFF,red%0d%0aK04727+%23FFFFFF,red%0d%0aK14034+%23FFFFFF,red%0d%0aK04426+%23FFFFFF,red%0d%0aK04412+%23FFFFFF,green%0d%0aK04397+%23FFFFFF,red%0d%0aK20009+%23FFFFFF,green%0d%0aK20015+%23FFFFFF,red%0d%0aK03175+%23FFFFFF,red%0d%0aK02174+%23FFFFFF,green%0d%0aK08669+%23FFFFFF,red%0d%0aK20017+%23FFFFFF,red%0d%0aK04361+%23FFFFF…
bmor02010	ABC transporters	Environmental Information Processing	Membrane transport	6	3	9	33	0.106104	0.501652	LOC101743689(LOC101743689),LOC101746565(LOC101746565),LOC101746706(LOC101746706),LOC101735703(LOC101735703),LOC101735553(LOC101735553),LOC101744514(LOC101744514)	abcb(abcb),LOC101740576(LOC101740576),LOC100862790(LOC100862790)	http://www.kegg.jp/kegg-bin/show_pathway?map=map02010&multi_query=K05676+%23FFFFFF,red%0d%0aK05673+%23FFFFFF,purple%0d%0aK05641+%23FFFFFF,green%0d%0aK05665+%23FFFFFF,red%0d%0aK05658+%23FFFFFF,red%0d%0aK05661+%23FFFFFF,green%0d%0a
bmor00512	Mucin type O-glycan biosynthesis	Metabolism	Glycan biosynthesis and metabolism	1	3	4	11	0.108624	0.501652	LOC101738869(LOC101738869)	LOC101735613(LOC101735613),LOC101736088(LOC101736088),LOC101744145(LOC101744145)	http://www.kegg.jp/kegg-bin/show_pathway?map=map00512&multi_query=K00710+%23FFFFFF,purple%0d%0a
bmor00510	N-Glycan biosynthesis	Metabolism	Glycan biosynthesis and metabolism	1	9	10	38	0.111021	0.501652	LOC101736596(LOC101736596)	LOC778504(LOC778504),LOC101737303(LOC101737303),LOC101744335(LOC101744335),LOC101740455(LOC101740455),LOC101742931(LOC101742931),LOC733008(LOC733008),LOC101747213(LOC101747213),LOC101742535(LOC101742535),LOC101737095(LOC101737095)	http://www.kegg.jp/kegg-bin/show_pathway?map=map00510&multi_query=K07151+%23FFFFFF,green%0d%0aK00721+%23FFFFFF,green%0d%0aK12669+%23FFFFFF,green%0d%0aK05546+%23FFFFFF,red%0d%0aK12667+%23FFFFFF,green%0d%0aK01230+%23FFFFFF,green%0d%0aK12670+%23FFFFFF,green%0d%0aK01228+%23FFFFFF,green%0d%0aK12668+%23FFFFFF,green%0d%0aK07432+%23FFFFFF,green%0d%0a
bmor00450	Selenocompound metabolism	Metabolism	Metabolism of other amino acids	1	2	3	8	0.149154	0.649887	LOC692801(LOC692801)	Sps1(Sps1),LOC101739633(LOC101739633)	http://www.kegg.jp/kegg-bin/show_pathway?map=map00450&multi_query=K01758+%23FFFFFF,red%0d%0aK01008+%23FFFFFF,green%0d%0aK01874+%23FFFFFF,green%0d%0a
bmor00760	Nicotinate and nicotinamide metabolism	Metabolism	Metabolism of cofactors and vitamins	4	1	5	17	0.160148	0.673725	LOC101739592(LOC101739592),LOC733033(LOC733033),Sirt2(Sirt2),LOC101746518(LOC101746518)	LOC101741654(LOC101741654)	http://www.kegg.jp/kegg-bin/show_pathway?map=map00760&multi_query=K11412+%23FFFFFF,red%0d%0aK11415+%23FFFFFF,green%0d%0aK19970+%23FFFFFF,red%0d%0aK00323+%23FFFFFF,red%0d%0aK00858+%23FFFFFF,red%0d%0a
bmor04080	Neuroactive ligand-receptor interaction	Environmental Information Processing	Signaling molecules and interaction	15	8	23	109	0.182549	0.742365	NGR-A15(NGR-A15),LOC101745328(LOC101745328),LOC100101175(LOC100101175),LOC101742917(LOC101742917),LOC100862795(LOC100862795),LOC101742482(LOC101742482),LOC101743146(LOC101743146),LOC101742329(LOC101742329),LOC101738380(LOC101738380),Lgr(Lgr),LOC100101171(LOC100101171),LOC101742627(LOC101742627),NGR-B4(NGR-B4),NPF2(NPF2),NGR-A16(NGR-A16)	LOC101737252(LOC101737252),LOC101737834(LOC101737834),LOC101738495(LOC101738495),LOC101736414(LOC101736414),LOC101747046(LOC101747046),LOC105842190(LOC105842190),LOC732884(LOC732884),LOC101744823(LOC101744823)	http://www.kegg.jp/kegg-bin/show_pathway?map=map04080&multi_query=K05232+%23FFFFFF,red%0d%0aK04249+%23FFFFFF,red%0d%0aK04815+%23FFFFFF,green%0d%0aK01312+%23FFFFFF,purple%0d%0aK04577+%23FFFFFF,red%0d%0aK04163+%23FFFFFF,red%0d%0aK04131+%23FFFFFF,red%0d%0aK04239+%23FFFFFF,red%0d%0aK04169+%23FFFFFF,red%0d%0aK04578+%23FFFFFF,red%0d%0a
bmor00730	Thiamine metabolism	Metabolism	Metabolism of cofactors and vitamins	4	1	5	18	0.191887	0.755169	LOC101737199(LOC101737199),LOC101747022(LOC101747022),Alpm(Alpm),Alps(Alps)	LOC101735797(LOC101735797)	http://www.kegg.jp/kegg-bin/show_pathway?map=map00730&multi_query=K00939+%23FFFFFF,green%0d%0aK01077+%23FFFFFF,red%0d%0a
bmor00750	Vitamin B6 metabolism	Metabolism	Metabolism of cofactors and vitamins	1	1	2	5	0.210907	0.804085	Psat1(Psat1)	LOC101747043(LOC101747043)	http://www.kegg.jp/kegg-bin/show_pathway?map=map00750&multi_query=K00831+%23FFFFFF,red%0d%0aK00275+%23FFFFFF,green%0d%0a
bmor00604	Glycosphingolipid biosynthesis - ganglio series	Metabolism	Glycan biosynthesis and metabolism	1	2	3	10	0.24602	0.909528	GlcNAcase3(GlcNAcase3)	Gal(Gal),GlcNAcase1(GlcNAcase1)	http://www.kegg.jp/kegg-bin/show_pathway?map=map00604&multi_query=K12373+%23FFFFFF,purple%0d%0aK12309+%23FFFFFF,green%0d%0a
bmor04512	ECM-receptor interaction	Environmental Information Processing	Signaling molecules and interaction	3	3	6	25	0.260757	0.935658	LOC101745246(LOC101745246),LOC101739184(LOC101739184),LOC101741524(LOC101741524)	LOC101742998(LOC101742998),Let-2(Let-2),LOC101736620(LOC101736620)	http://www.kegg.jp/kegg-bin/show_pathway?map=map04512&multi_query=K06258+%23FFFFFF,red%0d%0aK05719+%23FFFFFF,red%0d%0aK06237+%23FFFFFF,green%0d%0aK06240+%23FFFFFF,green%0d%0a
bmor03460	Fanconi anemia pathway	Genetic Information Processing	Replication and repair	4	4	8	36	0.282705	0.974551	LOC101736682(LOC101736682),Rpa2(Rpa2),LOC101738854(LOC101738854),LOC101735478(LOC101735478)	LOC101745448(LOC101745448),LOC101741395(LOC101741395),LOC101745354(LOC101745354),MHF2(MHF2)	http://www.kegg.jp/kegg-bin/show_pathway?map=map03460&multi_query=K10605+%23FFFFFF,red%0d%0aK03515+%23FFFFFF,red%0d%0aK15363+%23FFFFFF,green%0d%0aK11832+%23FFFFFF,red%0d%0aK10739+%23FFFFFF,red%0d%0aK15365+%23FFFFFF,green%0d%0aK10882+%23FFFFFF,green%0d%0aK15360+%23FFFFFF,green%0d%0a
bmor03430	Mismatch repair	Genetic Information Processing	Replication and repair	1	4	5	21	0.297345	0.974551	Rpa2(Rpa2)	RFC40(RFC40),LOC101739080(LOC101739080),Pcna(Pcna),LOC101743378(LOC101743378)	http://www.kegg.jp/kegg-bin/show_pathway?map=map03430&multi_query=K04802+%23FFFFFF,green%0d%0aK10755+%23FFFFFF,green%0d%0aK10739+%23FFFFFF,red%0d%0aK10747+%23FFFFFF,green%0d%0aK08735+%23FFFFFF,green%0d%0a
bmor03410	Base excision repair	Genetic Information Processing	Replication and repair	0	5	5	21	0.297345	0.974551	-	LOC101741812(LOC101741812),Mir750(Mir750),LOC101742003(LOC101742003),LOC101739080(LOC101739080),Pcna(Pcna)	http://www.kegg.jp/kegg-bin/show_pathway?map=map03410&multi_query=K04802+%23FFFFFF,green%0d%0aK10747+%23FFFFFF,green%0d%0aK03649+%23FFFFFF,green%0d%0aK02324+%23FFFFFF,green%0d%0aK04799+%23FFFFFF,green%0d%0a
bmor03030	DNA replication	Genetic Information Processing	Replication and repair	1	7	8	37	0.310329	0.974551	Rpa2(Rpa2)	LOC101741812(LOC101741812),LOC101737589(LOC101737589),LOC101746848(LOC101746848),LOC101742003(LOC101742003),RFC40(RFC40),LOC101739080(LOC101739080),Pcna(Pcna)	http://www.kegg.jp/kegg-bin/show_pathway?map=map03030&multi_query=K04802+%23FFFFFF,green%0d%0aK10755+%23FFFFFF,green%0d%0aK10739+%23FFFFFF,red%0d%0aK02324+%23FFFFFF,green%0d%0aK04799+%23FFFFFF,green%0d%0aK02212+%23FFFFFF,green%0d%0aK10742+%23FFFFFF,green%0d%0aK10747+%23FFFFFF,green%0d%0a
bmor04624	Toll and Imd signaling pathway	Organismal Systems	Immune system	4	7	11	53	0.311537	0.974551	LOC101742555(LOC101742555),LOC101739885(LOC101739885),Mir274(Mir274),LOC101740231(LOC101740231)	PGRP-S1(PGRP-S1),PGRP(PGRP),LOC101744654(LOC101744654),LOC101738795(LOC101738795),PGRP-S5(PGRP-S5),PGRP-S2(PGRP-S2),LOC101735926(LOC101735926)	http://www.kegg.jp/kegg-bin/show_pathway?map=map04624&multi_query=K03362+%23FFFFFF,green%0d%0aK10380+%23FFFFFF,red%0d%0aK18809+%23FFFFFF,green%0d%0aK04730+%23FFFFFF,red%0d%0aK01446+%23FFFFFF,purple%0d%0a
bmor04142	Lysosome	Cellular Processes	Transport and catabolism	17	13	30	158	0.329925	0.991607	LOC101741915(LOC101741915),LOC732993(LOC732993),LOC110386789(LOC110386789),LOC101735445(LOC101735445),LOC101743573(LOC101743573),LOC101736893(LOC101736893),LOC101746805(LOC101746805),Pi-t1(Pi-t1),LOC692390(LOC692390),LOC101739402(LOC101739402),GlcNAcase3(GlcNAcase3),LOC101741798(LOC101741798),LOC101744890(LOC101744890),Sap-r(Sap-r),Bcp(Bcp),LOC101738907(LOC101738907),LOC101742149(LOC101742149)	LOC119629359(LOC119629359),LOC110386644(LOC110386644),Gal(Gal),LOC101745483(LOC101745483),LOC101741110(LOC101741110),LOC101740545(LOC101740545),LOC119629863(LOC119629863),LOC101744899(LOC101744899),GlcNAcase1(GlcNAcase1),LOC101736859(LOC101736859),LOC119628365(LOC119628365),LOC101747227(LOC101747227),LOC101745131(LOC101745131)	http://www.kegg.jp/kegg-bin/show_pathway?map=map04142&multi_query=K01052+%23FFFFFF,red%0d%0aK12385+%23FFFFFF,purple%0d%0aK12307+%23FFFFFF,green%0d%0aK19363+%23FFFFFF,purple%0d%0aK12309+%23FFFFFF,green%0d%0aK06497+%23FFFFFF,purple%0d%0aK01363+%23FFFFFF,red%0d%0aK06546+%23FFFFFF,red%0d%0aK03662+%23FFFFFF,red%0d%0aK12382+%23FFFFFF,red%0d%0aK12373+%23FFFFFF,purple%0d%0aK01195+%23FFFFFF,green%0d%0aK13…
bmor04391	Hippo signaling pathway - fly	Environmental Information Processing	Signal transduction	7	6	13	65	0.338494	0.991607	LOC101740520(LOC101740520),LOC101741910(LOC101741910),LOC101741252(LOC101741252),LOC101737806(LOC101737806),LOC101742023(LOC101742023),LOC101743174(LOC101743174),LOC101747103(LOC101747103)	HPO(HPO),A3(A3),LOC119630841(LOC119630841),LOC101742798(LOC101742798),A4(A4),Cyce(Cyce)	http://www.kegg.jp/kegg-bin/show_pathway?map=map04391&multi_query=K06094+%23FFFFFF,green%0d%0aK04412+%23FFFFFF,green%0d%0aK09448+%23FFFFFF,red%0d%0aK04676+%23FFFFFF,green%0d%0aK06091+%23FFFFFF,red%0d%0aK16672+%23FFFFFF,red%0d%0aK16690+%23FFFFFF,red%0d%0aK16680+%23FFFFFF,red%0d%0aK04354+%23FFFFFF,red%0d%0aK06626+%23FFFFFF,green%0d%0aK05692+%23FFFFFF,green%0d%0aK16685+%23FFFFFF,red%0d%0a
bmor00561	Glycerolipid metabolism	Metabolism	Lipid metabolism	9	8	17	87	0.341373	0.991607	AGPAT2(AGPAT2),LOC101740694(LOC101740694),LOC101736565(LOC101736565),AGPAT5(AGPAT5),LOC101736826(LOC101736826),LOC101745715(LOC101745715),LOC101740254(LOC101740254),LOC101736437(LOC101736437),Gk(Gk)	LOC101744065(LOC101744065),LOC101739565(LOC101739565),LOC101735616(LOC101735616),LOC101742497(LOC101742497),LOC101735876(LOC101735876),LOC101735542(LOC101735542),LOC105842100(LOC105842100),LOC101745213(LOC101745213)	http://www.kegg.jp/kegg-bin/show_pathway?map=map00561&multi_query=K11155+%23FFFFFF,green%0d%0aK00629+%23FFFFFF,red%0d%0aK00864+%23FFFFFF,red%0d%0aK13506+%23FFFFFF,red%0d%0aK13509+%23FFFFFF,red%0d%0aK14457+%23FFFFFF,green%0d%0aK01080+%23FFFFFF,purple%0d%0aK14085+%23FFFFFF,green%0d%0aK00128+%23FFFFFF,purple%0d%0aK00011+%23FFFFFF,purple%0d%0aK13517+%23FFFFFF,red%0d%0a
bmor00601	Glycosphingolipid biosynthesis - lacto and neolacto series	Metabolism	Glycan biosynthesis and metabolism	1	1	2	7	0.351538	0.994777	LOC101737726(LOC101737726)	LOC101745697(LOC101745697)	http://www.kegg.jp/kegg-bin/show_pathway?map=map00601&multi_query=K01988+%23FFFFFF,green%0d%0aK07819+%23FFFFFF,red%0d%0a
bmor00513	Various types of N-glycan biosynthesis	Metabolism	Glycan biosynthesis and metabolism	3	8	11	55	0.358772	0.994777	LOC119629781(LOC119629781),LOC101742100(LOC101742100),GlcNAcase3(GlcNAcase3)	LOC778504(LOC778504),LOC101737303(LOC101737303),LOC101744335(LOC101744335),LOC101740455(LOC101740455),LOC101742931(LOC101742931),LOC101747213(LOC101747213),GlcNAcase1(GlcNAcase1),LOC101737095(LOC101737095)	http://www.kegg.jp/kegg-bin/show_pathway?map=map00513&multi_query=K07151+%23FFFFFF,green%0d%0aK12373+%23FFFFFF,purple%0d%0aK12669+%23FFFFFF,green%0d%0aK12667+%23FFFFFF,green%0d%0aK01230+%23FFFFFF,green%0d%0aK14464+%23FFFFFF,red%0d%0aK12670+%23FFFFFF,green%0d%0aK12668+%23FFFFFF,green%0d%0aK14459+%23FFFFFF,red%0d%0aK07432+%23FFFFFF,green%0d%0a
bmor04215	Apoptosis - multiple species	Cellular Processes	Cell growth and death	3	1	4	18	0.38569	1	LOC100533206(LOC100533206),Casp-4(Casp-4),htra2(htra2)	Nc(Nc)	http://www.kegg.jp/kegg-bin/show_pathway?map=map04215&multi_query=K08669+%23FFFFFF,red%0d%0aK20017+%23FFFFFF,red%0d%0aK04397+%23FFFFFF,red%0d%0aK20009+%23FFFFFF,green%0d%0a
bmor04136	Autophagy - other	Cellular Processes	Transport and catabolism	6	0	6	29	0.393671	1	LOC101746785(LOC101746785),LOC101740494(LOC101740494),LOC101738071(LOC101738071),LOC101744668(LOC101744668),LOC101741949(LOC101741949),LOC101740431(LOC101740431)	-	http://www.kegg.jp/kegg-bin/show_pathway?map=map04136&multi_query=K17888+%23FFFFFF,red%0d%0aK17890+%23FFFFFF,red%0d%0aK17906+%23FFFFFF,red%0d%0aK08331+%23FFFFFF,red%0d%0aK17907+%23FFFFFF,red%0d%0a
bmor00590	Arachidonic acid metabolism	Metabolism	Lipid metabolism	5	1	6	29	0.393671	1	LOC101742192(LOC101742192),LOC101738819(LOC101738819),LOC732953(LOC732953),LOC101746631(LOC101746631),GSTs1(GSTs1)	LOC100862776(LOC100862776)	http://www.kegg.jp/kegg-bin/show_pathway?map=map00590&multi_query=K15717+%23FFFFFF,red%0d%0aK18592+%23FFFFFF,purple%0d%0aK01254+%23FFFFFF,red%0d%0aK01047+%23FFFFFF,red%0d%0aK04097+%23FFFFFF,red%0d%0a
bmor00514	Other types of O-glycan biosynthesis	Metabolism	Glycan biosynthesis and metabolism	2	3	5	24	0.409649	1	LOC101738869(LOC101738869),LOC101740832(LOC101740832)	LOC101735613(LOC101735613),LOC101736088(LOC101736088),LOC101744145(LOC101744145)	http://www.kegg.jp/kegg-bin/show_pathway?map=map00514&multi_query=K09667+%23FFFFFF,red%0d%0aK00710+%23FFFFFF,purple%0d%0a
bmor00532	Glycosaminoglycan biosynthesis - chondroitin sulfate / dermatan sulfate	Metabolism	Glycan biosynthesis and metabolism	1	1	2	8	0.419	1	LOC101736901(LOC101736901)	LOC101741187(LOC101741187)	http://www.kegg.jp/kegg-bin/show_pathway?map=map00532&multi_query=K00747+%23FFFFFF,green%0d%0aK01017+%23FFFFFF,red%0d%0a
bmor00785	Lipoic acid metabolism	Metabolism	Metabolism of cofactors and vitamins	0	1	1	3	0.437051	1	-	LOC101741825(LOC101741825)	http://www.kegg.jp/kegg-bin/show_pathway?map=map00785&multi_query=K10105+%23FFFFFF,green%0d%0a
bmor00564	Glycerophospholipid metabolism	Metabolism	Lipid metabolism	11	4	15	81	0.442447	1	LOC101745999(LOC101745999),AGPAT2(AGPAT2),AGPAT5(AGPAT5),LOC101741056(LOC101741056),LOC101737612(LOC101737612),LOC101746631(LOC101746631),LOC101743505(LOC101743505),LOC101736826(LOC101736826),LOC101745715(LOC101745715),LOC101740254(LOC101740254),LOC101736437(LOC101736437)	LOC101736117(LOC101736117),LOC101745152(LOC101745152),LOC101745213(LOC101745213),LOC101744539(LOC101744539)	http://www.kegg.jp/kegg-bin/show_pathway?map=map00564&multi_query=K00649+%23FFFFFF,green%0d%0aK16860+%23FFFFFF,green%0d%0aK00629+%23FFFFFF,red%0d%0aK13515+%23FFFFFF,red%0d%0aK13506+%23FFFFFF,red%0d%0aK13509+%23FFFFFF,red%0d%0aK01049+%23FFFFFF,red%0d%0aK01080+%23FFFFFF,purple%0d%0aK00967+%23FFFFFF,green%0d%0aK00981+%23FFFFFF,red%0d%0aK13516+%23FFFFFF,red%0d%0aK13517+%23FFFFFF,red%0d%0aK01047+%23FF…
bmor00061	Fatty acid biosynthesis	Metabolism	Lipid metabolism	3	2	5	25	0.446872	1	LOC101742625(LOC101742625),LOC101740134(LOC101740134),LOC110385370(LOC110385370)	LOC101738882(LOC101738882),LOC693038(LOC693038)	http://www.kegg.jp/kegg-bin/show_pathway?map=map00061&multi_query=K00665+%23FFFFFF,purple%0d%0aK01897+%23FFFFFF,green%0d%0a
bmor00603	Glycosphingolipid biosynthesis - globo and isoglobo series	Metabolism	Glycan biosynthesis and metabolism	1	2	3	14	0.451463	1	GlcNAcase3(GlcNAcase3)	LOC101745697(LOC101745697),GlcNAcase1(GlcNAcase1)	http://www.kegg.jp/kegg-bin/show_pathway?map=map00603&multi_query=K12373+%23FFFFFF,purple%0d%0aK01988+%23FFFFFF,green%0d%0a
bmor00280	Valine, leucine and isoleucine degradation	Metabolism	Amino acid metabolism	3	11	14	76	0.456061	1	LOC101740694(LOC101740694),Acade(Acade),LOC101744960(LOC101744960)	LOC101737113(LOC101737113),Hmgc(Hmgc),LOC101741452(LOC101741452),LOC101735616(LOC101735616),LOC105842100(LOC105842100),LOC101746892(LOC101746892),LOC101745599(LOC101745599),LOC101739671(LOC101739671),LOC101744540(LOC101744540),LOC101738740(LOC101738740),LOC101743734(LOC101743734)	http://www.kegg.jp/kegg-bin/show_pathway?map=map00280&multi_query=K01640+%23FFFFFF,green%0d%0aK00167+%23FFFFFF,green%0d%0aK05605+%23FFFFFF,green%0d%0aK07511+%23FFFFFF,green%0d%0aK01968+%23FFFFFF,green%0d%0aK01969+%23FFFFFF,green%0d%0aK00827+%23FFFFFF,red%0d%0aK14085+%23FFFFFF,green%0d%0aK00248+%23FFFFFF,green%0d%0aK09478+%23FFFFFF,red%0d%0aK07509+%23FFFFFF,green%0d%0aK00128+%23FFFFFF,purple%0d%0a…
bmor04310	Wnt signaling pathway	Environmental Information Processing	Signal transduction	5	10	15	82	0.462987	1	LOC101743371(LOC101743371),LOC101745218(LOC101745218),LOC101737550(LOC101737550),LOC101741833(LOC101741833),LOC100101210(LOC100101210)	LOC101744944(LOC101744944),LOC101738852(LOC101738852),LOC101736219(LOC101736219),LOC101745444(LOC101745444),LOC101738795(LOC101738795),LOC101737359(LOC101737359),LOC101746381(LOC101746381),LOC101745514(LOC101745514),p53(p53),LOC101742593(LOC101742593)	http://www.kegg.jp/kegg-bin/show_pathway?map=map04310&multi_query=K03362+%23FFFFFF,green%0d%0aK08399+%23FFFFFF,red%0d%0aK04468+%23FFFFFF,red%0d%0aK04510+%23FFFFFF,red%0d%0aK04451+%23FFFFFF,green%0d%0aK04498+%23FFFFFF,green%0d%0aK04496+%23FFFFFF,green%0d%0aK04392+%23FFFFFF,green%0d%0aK02354+%23FFFFFF,green%0d%0aK19882+%23FFFFFF,green%0d%0aK00181+%23FFFFFF,green%0d%0aK05128+%23FFFFFF,red%0d%0aK0284…
bmor04711	Circadian rhythm - fly	Organismal Systems	Environmental adaptation	2	0	2	9	0.482678	1	Per(Per),Cycb(Cycb)	-	http://www.kegg.jp/kegg-bin/show_pathway?map=map04711&multi_query=K02296+%23FFFFFF,red%0d%0aK02633+%23FFFFFF,red%0d%0a
bmor00410	beta-Alanine metabolism	Metabolism	Metabolism of other amino acids	4	8	12	67	0.508941	1	LOC101744386(LOC101744386),LOC101740694(LOC101740694),LOC101744100(LOC101744100),LOC101737692(LOC101737692)	LOC101737113(LOC101737113),LOC101741452(LOC101741452),LOC101735616(LOC101735616),LOC100329149(LOC100329149),LOC101735662(LOC101735662),LOC105842100(LOC105842100),LOC101745599(LOC101745599),LOC101743734(LOC101743734)	http://www.kegg.jp/kegg-bin/show_pathway?map=map00410&multi_query=K05605+%23FFFFFF,green%0d%0aK07511+%23FFFFFF,green%0d%0aK01431+%23FFFFFF,purple%0d%0aK00248+%23FFFFFF,green%0d%0aK14085+%23FFFFFF,green%0d%0aK00232+%23FFFFFF,purple%0d%0aK00128+%23FFFFFF,purple%0d%0aK00140+%23FFFFFF,green%0d%0a
bmor00630	Glyoxylate and dicarboxylate metabolism	Metabolism	Carbohydrate metabolism	7	1	8	44	0.509416	1	LOC101745043(LOC101745043),LOC101740405(LOC101740405),Hyi(Hyi),LOC119630363(LOC119630363),LOC101746722(LOC101746722),LOC101738265(LOC101738265),Cat(Cat)	LOC101745191(LOC101745191)	http://www.kegg.jp/kegg-bin/show_pathway?map=map00630&multi_query=K01816+%23FFFFFF,red%0d%0aK00025+%23FFFFFF,red%0d%0aK01432+%23FFFFFF,purple%0d%0aK01915+%23FFFFFF,red%0d%0aK01895+%23FFFFFF,red%0d%0aK03781+%23FFFFFF,red%0d%0a
bmor04213	Longevity regulating pathway - multiple species	Organismal Systems	Aging	11	7	18	103	0.536296	1	LOC101745072(LOC101745072),LOC100101210(LOC100101210),LOC101744333(LOC101744333),Cat(Cat),LOC101739615(LOC101739615),LOC732945(LOC732945),LOC105842848(LOC105842848),LOC101744723(LOC101744723),LOC101737125(LOC101737125),SGF1(SGF1),InR(InR)	Hsp20.1(Hsp20.1),SOD(SOD),LOC101738080(LOC101738080),LOC101745277(LOC101745277),Hsp23.7(Hsp23.7),LOC101742822(LOC101742822),LOC101744922(LOC101744922)	http://www.kegg.jp/kegg-bin/show_pathway?map=map04213&multi_query=K04527+%23FFFFFF,purple%0d%0aK08045+%23FFFFFF,red%0d%0aK08035+%23FFFFFF,red%0d%0aK03781+%23FFFFFF,red%0d%0aK07200+%23FFFFFF,red%0d%0aK09542+%23FFFFFF,green%0d%0aK16172+%23FFFFFF,red%0d%0aK03283+%23FFFFFF,green%0d%0aK04565+%23FFFFFF,purple%0d%0aK04345+%23FFFFFF,red%0d%0aK18644+%23FFFFFF,red%0d%0aK01768+%23FFFFFF,red%0d%0a
bmor03450	Non-homologous end-joining	Genetic Information Processing	Replication and repair	1	1	2	10	0.541843	1	LOC101745535(LOC101745535)	LOC101741812(LOC101741812)	http://www.kegg.jp/kegg-bin/show_pathway?map=map03450&multi_query=K10777+%23FFFFFF,red%0d%0aK04799+%23FFFFFF,green%0d%0a
bmor00650	Butanoate metabolism	Metabolism	Carbohydrate metabolism	0	3	3	16	0.546181	1	-	Hmgc(Hmgc),LOC101745599(LOC101745599),LOC101743734(LOC101743734)	http://www.kegg.jp/kegg-bin/show_pathway?map=map00650&multi_query=K00248+%23FFFFFF,green%0d%0aK01640+%23FFFFFF,green%0d%0aK07511+%23FFFFFF,green%0d%0a
bmor00100	Steroid biosynthesis	Metabolism	Lipid metabolism	2	2	4	22	0.550131	1	LOC110386789(LOC110386789),LOC101739402(LOC101739402)	LOC101746101(LOC101746101),LOC101740142(LOC101740142)	http://www.kegg.jp/kegg-bin/show_pathway?map=map00100&multi_query=K01052+%23FFFFFF,red%0d%0aK00637+%23FFFFFF,green%0d%0aK09828+%23FFFFFF,green%0d%0a
bmor00970	Aminoacyl-tRNA biosynthesis	Genetic Information Processing	Translation	2	5	7	40	0.56063	1	LOC692991(LOC692991),LOC693023(LOC693023)	LOC101746989(LOC101746989),LOC101737531(LOC101737531),LOC101739247(LOC101739247),LOC101739633(LOC101739633),LOC101742209(LOC101742209)	http://www.kegg.jp/kegg-bin/show_pathway?map=map00970&multi_query=K14163+%23FFFFFF,green%0d%0aK01872+%23FFFFFF,red%0d%0aK01873+%23FFFFFF,green%0d%0aK01893+%23FFFFFF,green%0d%0aK01874+%23FFFFFF,green%0d%0aK01886+%23FFFFFF,green%0d%0aK01880+%23FFFFFF,red%0d%0a
bmor00270	Cysteine and methionine metabolism	Metabolism	Amino acid metabolism	7	1	8	46	0.563786	1	LOC692944(LOC692944),LOC101747037(LOC101747037),LOC119630363(LOC119630363),LOC101744960(LOC101744960),LOC101745635(LOC101745635),LOC692801(LOC692801),Psat1(Psat1)	LOC101742616(LOC101742616)	http://www.kegg.jp/kegg-bin/show_pathway?map=map00270&multi_query=K01738+%23FFFFFF,red%0d%0aK00025+%23FFFFFF,red%0d%0aK00456+%23FFFFFF,red%0d%0aK00827+%23FFFFFF,red%0d%0aK01697+%23FFFFFF,green%0d%0aK01758+%23FFFFFF,red%0d%0aK00831+%23FFFFFF,red%0d%0aK00547+%23FFFFFF,red%0d%0a
bmor00531	Glycosaminoglycan degradation	Metabolism	Glycan biosynthesis and metabolism	1	3	4	23	0.587612	1	GlcNAcase3(GlcNAcase3)	Gal(Gal),GlcNAcase1(GlcNAcase1),LOC101736859(LOC101736859)	http://www.kegg.jp/kegg-bin/show_pathway?map=map00531&multi_query=K12373+%23FFFFFF,purple%0d%0aK01195+%23FFFFFF,green%0d%0aK12309+%23FFFFFF,green%0d%0a
bmor00592	alpha-Linolenic acid metabolism	Metabolism	Lipid metabolism	3	1	4	23	0.587612	1	LOC101744386(LOC101744386),LOC101744100(LOC101744100),LOC101746631(LOC101746631)	LOC101735662(LOC101735662)	http://www.kegg.jp/kegg-bin/show_pathway?map=map00592&multi_query=K00232+%23FFFFFF,purple%0d%0aK01047+%23FFFFFF,red%0d%0a
bmor04392	Hippo signaling pathway - multiple species	Environmental Information Processing	Signal transduction	2	1	3	17	0.589801	1	LOC101741252(LOC101741252),LOC101747103(LOC101747103)	HPO(HPO)	http://www.kegg.jp/kegg-bin/show_pathway?map=map04392&multi_query=K16685+%23FFFFFF,red%0d%0aK04412+%23FFFFFF,green%0d%0aK09448+%23FFFFFF,red%0d%0a
bmor00330	Arginine and proline metabolism	Metabolism	Amino acid metabolism	6	5	11	65	0.594738	1	LOC101742434(LOC101742434),LOC101738073(LOC101738073),LOC101740694(LOC101740694),NOS1(NOS1),LOC692683(LOC692683),NOS2(NOS2)	LOC101746787(LOC101746787),LOC101735616(LOC101735616),LOC101738901(LOC101738901),LOC105842100(LOC105842100),AK(AK)	http://www.kegg.jp/kegg-bin/show_pathway?map=map00330&multi_query=K12657+%23FFFFFF,green%0d%0aK00819+%23FFFFFF,green%0d%0aK00318+%23FFFFFF,red%0d%0aK14085+%23FFFFFF,green%0d%0aK00933+%23FFFFFF,green%0d%0aK00657+%23FFFFFF,red%0d%0aK00472+%23FFFFFF,red%0d%0aK00128+%23FFFFFF,purple%0d%0aK13240+%23FFFFFF,red%0d%0a
bmor00920	Sulfur metabolism	Metabolism	Energy metabolism	2	0	2	11	0.596132	1	LOC101745635(LOC101745635),LOC101740027(LOC101740027)	-	http://www.kegg.jp/kegg-bin/show_pathway?map=map00920&multi_query=K01738+%23FFFFFF,red%0d%0aK17218+%23FFFFFF,red%0d%0a
bmor00515	Mannose type O-glycan biosynthesis	Metabolism	Glycan biosynthesis and metabolism	1	0	1	5	0.61631	1	LOC101744219(LOC101744219)	-	http://www.kegg.jp/kegg-bin/show_pathway?map=map00515&multi_query=K09668+%23FFFFFF,red%0d%0a
bmor00565	Ether lipid metabolism	Metabolism	Lipid metabolism	2	3	5	30	0.619154	1	LOC101746631(LOC101746631),LOC101736826(LOC101736826)	LOC101736117(LOC101736117),LOC101738589(LOC101738589),LOC101745213(LOC101745213)	http://www.kegg.jp/kegg-bin/show_pathway?map=map00565&multi_query=K00803+%23FFFFFF,green%0d%0aK16860+%23FFFFFF,green%0d%0aK01080+%23FFFFFF,purple%0d%0aK01047+%23FFFFFF,red%0d%0a
bmor04341	Hedgehog signaling pathway - fly	Environmental Information Processing	Signal transduction	4	1	5	30	0.619154	1	LOC119630800(LOC119630800),LOC100101210(LOC100101210),LOC101739270(LOC101739270),LOC692674(LOC692674)	LOC101738795(LOC101738795)	http://www.kegg.jp/kegg-bin/show_pathway?map=map04341&multi_query=K03362+%23FFFFFF,green%0d%0aK20245+%23FFFFFF,red%0d%0aK16799+%23FFFFFF,red%0d%0aK04345+%23FFFFFF,red%0d%0a
bmor01040	Biosynthesis of unsaturated fatty acids	Metabolism	Lipid metabolism	6	2	8	49	0.639921	1	LOC101741176(LOC101741176),LOC101744386(LOC101744386),LOC101744100(LOC101744100),LOC692831(LOC692831),DESAT4(DESAT4),LOC101740518(LOC101740518)	LOC732939(LOC732939),LOC101735662(LOC101735662)	http://www.kegg.jp/kegg-bin/show_pathway?map=map01040&multi_query=K00507+%23FFFFFF,red%0d%0aK10250+%23FFFFFF,red%0d%0aK00232+%23FFFFFF,purple%0d%0aK10703+%23FFFFFF,green%0d%0a
bmor00232	Caffeine metabolism	Metabolism	Biosynthesis of other secondary metabolites	2	0	2	12	0.645445	1	Xdh1(Xdh1),Xdh2(Xdh2)	-	http://www.kegg.jp/kegg-bin/show_pathway?map=map00232&multi_query=K00106+%23FFFFFF,red%0d%0a
bmor00010	Glycolysis / Gluconeogenesis	Metabolism	Carbohydrate metabolism	6	7	13	81	0.675062	1	LOC119628812(LOC119628812),LOC101740694(LOC101740694),LOC101746722(LOC101746722),LOC101741280(LOC101741280),LOC119630683(LOC119630683),LOC101744254(LOC101744254)	LOC101743550(LOC101743550),LOC101735616(LOC101735616),LOC732915(LOC732915),LOC101739478(LOC101739478),LOC101736196(LOC101736196),LOC733130(LOC733130),LOC105842100(LOC105842100)	http://www.kegg.jp/kegg-bin/show_pathway?map=map00010&multi_query=K01007+%23FFFFFF,green%0d%0aK03103+%23FFFFFF,red%0d%0aK01596+%23FFFFFF,green%0d%0aK03841+%23FFFFFF,green%0d%0aK00844+%23FFFFFF,red%0d%0aK01792+%23FFFFFF,green%0d%0aK14085+%23FFFFFF,green%0d%0aK01895+%23FFFFFF,red%0d%0aK00128+%23FFFFFF,purple%0d%0aK01785+%23FFFFFF,red%0d%0aK01623+%23FFFFFF,green%0d%0a
bmor00440	Phosphonate and phosphinate metabolism	Metabolism	Metabolism of other amino acids	0	1	1	6	0.683266	1	-	LOC101745152(LOC101745152)	http://www.kegg.jp/kegg-bin/show_pathway?map=map00440&multi_query=K00967+%23FFFFFF,green%0d%0a
bmor04320	Dorso-ventral axis formation	Organismal Systems	Development and regeneration	2	2	4	26	0.688304	1	LOC101741679(LOC101741679),LOC101743312(LOC101743312)	Br-c(Br-c),LOC101745606(LOC101745606)	http://www.kegg.jp/kegg-bin/show_pathway?map=map04320&multi_query=K02174+%23FFFFFF,green%0d%0aK04361+%23FFFFFF,red%0d%0aK02678+%23FFFFFF,green%0d%0aK02184+%23FFFFFF,red%0d%0a
bmor00350	Tyrosine metabolism	Metabolism	Amino acid metabolism	2	1	3	20	0.703537	1	LOC101747176(LOC101747176),GSTz2(GSTz2)	LOC692675(LOC692675)	http://www.kegg.jp/kegg-bin/show_pathway?map=map00350&multi_query=K01800+%23FFFFFF,red%0d%0aK01593+%23FFFFFF,green%0d%0aK00451+%23FFFFFF,red%0d%0a
bmor04013	MAPK signaling pathway - fly	Environmental Information Processing	Signal transduction	11	3	14	89	0.7082	1	LOC101735877(LOC101735877),LOC101744755(LOC101744755),LOC101741679(LOC101741679),LOC101736863(LOC101736863),LOC101741910(LOC101741910),LOC101746363(LOC101746363),ask1(ask1),LOC101746155(LOC101746155),LOC100862757(LOC100862757),LOC101742601(LOC101742601),LOC101740002(LOC101740002)	LOC101741200(LOC101741200),LOC101746381(LOC101746381),LOC101745606(LOC101745606)	http://www.kegg.jp/kegg-bin/show_pathway?map=map04013&multi_query=K17512+%23FFFFFF,red%0d%0aK07293+%23FFFFFF,red%0d%0aK12377+%23FFFFFF,red%0d%0aK13578+%23FFFFFF,green%0d%0aK04426+%23FFFFFF,red%0d%0aK04392+%23FFFFFF,green%0d%0aK20234+%23FFFFFF,red%0d%0aK04430+%23FFFFFF,red%0d%0aK16690+%23FFFFFF,red%0d%0aK14290+%23FFFFFF,red%0d%0aK03175+%23FFFFFF,red%0d%0aK04361+%23FFFFFF,red%0d%0aK20231+%23FFFFFF,…
bmor00062	Fatty acid elongation	Metabolism	Lipid metabolism	1	3	4	27	0.717714	1	LOC101740518(LOC101740518)	LOC732939(LOC732939),LOC101745599(LOC101745599),LOC101738740(LOC101738740)	http://www.kegg.jp/kegg-bin/show_pathway?map=map00062&multi_query=K10250+%23FFFFFF,red%0d%0aK10703+%23FFFFFF,green%0d%0aK07509+%23FFFFFF,green%0d%0aK07511+%23FFFFFF,green%0d%0a
bmor03420	Nucleotide excision repair	Genetic Information Processing	Replication and repair	2	4	6	40	0.721293	1	Rpa2(Rpa2),LOC101747108(LOC101747108)	LOC101742003(LOC101742003),RFC40(RFC40),LOC101739080(LOC101739080),Pcna(Pcna)	http://www.kegg.jp/kegg-bin/show_pathway?map=map03420&multi_query=K04802+%23FFFFFF,green%0d%0aK10755+%23FFFFFF,green%0d%0aK10739+%23FFFFFF,red%0d%0aK10747+%23FFFFFF,green%0d%0aK10842+%23FFFFFF,red%0d%0aK02324+%23FFFFFF,green%0d%0a
bmor00511	Other glycan degradation	Metabolism	Glycan biosynthesis and metabolism	4	2	6	40	0.721293	1	LOC101743573(LOC101743573),LOC101742100(LOC101742100),GlcNAcase3(GlcNAcase3),LOC101741798(LOC101741798)	Gal(Gal),GlcNAcase1(GlcNAcase1)	http://www.kegg.jp/kegg-bin/show_pathway?map=map00511&multi_query=K12373+%23FFFFFF,purple%0d%0aK12311+%23FFFFFF,red%0d%0aK12309+%23FFFFFF,green%0d%0aK14459+%23FFFFFF,red%0d%0aK01192+%23FFFFFF,red%0d%0a
bmor00380	Tryptophan metabolism	Metabolism	Amino acid metabolism	5	6	11	72	0.733162	1	LOC101745043(LOC101745043),Cat(Cat),Kmo(Kmo),LOC101740694(LOC101740694),Kynu(Kynu)	LOC105842100(LOC105842100),LOC101745599(LOC101745599),LOC692675(LOC692675),LOC101741137(LOC101741137),LOC101735616(LOC101735616),LOC101745191(LOC101745191)	http://www.kegg.jp/kegg-bin/show_pathway?map=map00380&multi_query=K01593+%23FFFFFF,green%0d%0aK03781+%23FFFFFF,red%0d%0aK07511+%23FFFFFF,green%0d%0aK00453+%23FFFFFF,green%0d%0aK00486+%23FFFFFF,red%0d%0aK14085+%23FFFFFF,green%0d%0aK01432+%23FFFFFF,purple%0d%0aK00128+%23FFFFFF,purple%0d%0aK01556+%23FFFFFF,red%0d%0a
bmor04330	Notch signaling pathway	Environmental Information Processing	Signal transduction	1	2	3	22	0.764929	1	LOC101745094(LOC101745094)	LOC101744944(LOC101744944),LOC101736219(LOC101736219)	http://www.kegg.jp/kegg-bin/show_pathway?map=map04330&multi_query=K04498+%23FFFFFF,green%0d%0aK04496+%23FFFFFF,green%0d%0aK06057+%23FFFFFF,red%0d%0a
bmor00240	Pyrimidine metabolism	Metabolism	Nucleotide metabolism	3	3	6	42	0.7654	1	LOC733033(LOC733033),LOC692983(LOC692983),LOC101737692(LOC101737692)	LOC101739670(LOC101739670),RnrS(RnrS),LOC100329149(LOC100329149)	http://www.kegg.jp/kegg-bin/show_pathway?map=map00240&multi_query=K00876+%23FFFFFF,red%0d%0aK01511+%23FFFFFF,green%0d%0aK19970+%23FFFFFF,red%0d%0aK10808+%23FFFFFF,green%0d%0aK01431+%23FFFFFF,purple%0d%0a
bmor00071	Fatty acid degradation	Metabolism	Lipid metabolism	4	7	11	74	0.766364	1	LOC101744386(LOC101744386),LOC101740694(LOC101740694),LOC101744100(LOC101744100),Acade(Acade)	LOC101738882(LOC101738882),LOC101735616(LOC101735616),LOC101735662(LOC101735662),LOC105842100(LOC105842100),LOC101745599(LOC101745599),LOC101738740(LOC101738740),LOC101743734(LOC101743734)	http://www.kegg.jp/kegg-bin/show_pathway?map=map00071&multi_query=K01897+%23FFFFFF,green%0d%0aK07511+%23FFFFFF,green%0d%0aK00248+%23FFFFFF,green%0d%0aK14085+%23FFFFFF,green%0d%0aK00232+%23FFFFFF,purple%0d%0aK09478+%23FFFFFF,red%0d%0aK07509+%23FFFFFF,green%0d%0aK00128+%23FFFFFF,purple%0d%0a
bmor00770	Pantothenate and CoA biosynthesis	Metabolism	Metabolism of cofactors and vitamins	4	4	8	56	0.784765	1	LOC101740694(LOC101740694),LOC101740685(LOC101740685),LOC119629543(LOC119629543),LOC101737692(LOC101737692)	LOC101743809(LOC101743809),LOC100329149(LOC100329149),LOC105842100(LOC105842100),LOC101736474(LOC101736474)	http://www.kegg.jp/kegg-bin/show_pathway?map=map00770&multi_query=K01598+%23FFFFFF,green%0d%0aK08069+%23FFFFFF,purple%0d%0aK00128+%23FFFFFF,purple%0d%0aK01431+%23FFFFFF,purple%0d%0aK01922+%23FFFFFF,red%0d%0a
bmor00230	Purine metabolism	Metabolism	Nucleotide metabolism	10	6	16	107	0.789713	1	Xdh1(Xdh1),LOC733033(LOC733033),LOC110386620(LOC110386620),LOC101742985(LOC101742985),LOC101740270(LOC101740270),LOC101739615(LOC101739615),LOC692855(LOC692855),Xdh2(Xdh2),LOC105842848(LOC105842848),LOC101737125(LOC101737125)	LOC101739670(LOC101739670),LOC101735656(LOC101735656),Gcy(Gcy),RnrS(RnrS),LOC119628757(LOC119628757),LOC101735797(LOC101735797)	http://www.kegg.jp/kegg-bin/show_pathway?map=map00230&multi_query=K08045+%23FFFFFF,red%0d%0aK00939+%23FFFFFF,green%0d%0aK19572+%23FFFFFF,purple%0d%0aK01511+%23FFFFFF,green%0d%0aK19970+%23FFFFFF,red%0d%0aK12323+%23FFFFFF,green%0d%0aK10808+%23FFFFFF,green%0d%0aK01769+%23FFFFFF,red%0d%0aK00856+%23FFFFFF,red%0d%0aK12322+%23FFFFFF,red%0d%0aK00106+%23FFFFFF,red%0d%0aK01768+%23FFFFFF,red%0d%0a
bmor00030	Pentose phosphate pathway	Metabolism	Carbohydrate metabolism	1	2	3	23	0.791526	1	6pgl(6pgl)	LOC101743550(LOC101743550),LOC732915(LOC732915)	http://www.kegg.jp/kegg-bin/show_pathway?map=map00030&multi_query=K01057+%23FFFFFF,red%0d%0aK03841+%23FFFFFF,green%0d%0aK01623+%23FFFFFF,green%0d%0a
bmor03440	Homologous recombination	Genetic Information Processing	Replication and repair	3	1	4	30	0.793532	1	Rpa2(Rpa2),LOC101738749(LOC101738749),LOC101735478(LOC101735478)	LOC101741395(LOC101741395)	http://www.kegg.jp/kegg-bin/show_pathway?map=map03440&multi_query=K10605+%23FFFFFF,red%0d%0aK10739+%23FFFFFF,red%0d%0aK10882+%23FFFFFF,green%0d%0aK10875+%23FFFFFF,red%0d%0a
bmor04350	TGF-beta signaling pathway	Environmental Information Processing	Signal transduction	2	3	5	37	0.798233	1	Achi(Achi),Ptx1(Ptx1)	LOC101744944(LOC101744944),LOC101741200(LOC101741200),LOC101742798(LOC101742798)	http://www.kegg.jp/kegg-bin/show_pathway?map=map04350&multi_query=K04676+%23FFFFFF,green%0d%0aK04686+%23FFFFFF,red%0d%0aK19383+%23FFFFFF,red%0d%0aK13578+%23FFFFFF,green%0d%0aK04498+%23FFFFFF,green%0d%0a
bmor03015	mRNA surveillance pathway	Genetic Information Processing	Translation	5	5	10	70	0.802414	1	LOC101739716(LOC101739716),LOC101740520(LOC101740520),LOC101742768(LOC101742768),LOC733049(LOC733049),LOC101735812(LOC101735812)	LOC733069(LOC733069),Pabn1(Pabn1),LOC101743440(LOC101743440),LOC101744320(LOC101744320),LOC101737197(LOC101737197)	http://www.kegg.jp/kegg-bin/show_pathway?map=map03015&multi_query=K14406+%23FFFFFF,green%0d%0aK14405+%23FFFFFF,green%0d%0aK13171+%23FFFFFF,red%0d%0aK11583+%23FFFFFF,red%0d%0aK14403+%23FFFFFF,green%0d%0aK04354+%23FFFFFF,red%0d%0aK12881+%23FFFFFF,red%0d%0aK14416+%23FFFFFF,red%0d%0aK12877+%23FFFFFF,green%0d%0aK14396+%23FFFFFF,green%0d%0a
bmor04068	FoxO signaling pathway	Environmental Information Processing	Signal transduction	8	7	15	102	0.805399	1	LOC101741938(LOC101741938),LOC101745072(LOC101745072),LOC101741679(LOC101741679),LOC101737550(LOC101737550),LOC101740671(LOC101740671),LOC101744333(LOC101744333),Cat(Cat),InR(InR)	LOC101744944(LOC101744944),LOC101738852(LOC101738852),LOC101745393(LOC101745393),LOC101738080(LOC101738080),LOC733130(LOC733130),LOC101742570(LOC101742570),LOC101740791(LOC101740791)	http://www.kegg.jp/kegg-bin/show_pathway?map=map04068&multi_query=K09385+%23FFFFFF,green%0d%0aK04527+%23FFFFFF,purple%0d%0aK15464+%23FFFFFF,red%0d%0aK04468+%23FFFFFF,red%0d%0aK04498+%23FFFFFF,green%0d%0aK01596+%23FFFFFF,green%0d%0aK06643+%23FFFFFF,green%0d%0aK03781+%23FFFFFF,red%0d%0aK04402+%23FFFFFF,green%0d%0aK07200+%23FFFFFF,red%0d%0aK16172+%23FFFFFF,red%0d%0aK06631+%23FFFFFF,red%0d%0aK04361+%…
bmor03020	RNA polymerase	Genetic Information Processing	Transcription	2	2	4	31	0.814855	1	LOC101743619(LOC101743619),LOC101743929(LOC101743929)	LOC101746123(LOC101746123),LOC101737649(LOC101737649)	http://www.kegg.jp/kegg-bin/show_pathway?map=map03020&multi_query=K03026+%23FFFFFF,red%0d%0aK03008+%23FFFFFF,green%0d%0aK03005+%23FFFFFF,red%0d%0aK03022+%23FFFFFF,green%0d%0a
bmor04130	SNARE interactions in vesicular transport	Genetic Information Processing	Folding, sorting and degradation	2	1	3	24	0.815572	1	LOC101742407(LOC101742407),LOC101737678(LOC101737678)	LOC101739317(LOC101739317)	http://www.kegg.jp/kegg-bin/show_pathway?map=map04130&multi_query=K08492+%23FFFFFF,red%0d%0aK08488+%23FFFFFF,red%0d%0aK08517+%23FFFFFF,green%0d%0a
bmor04140	Autophagy - animal	Cellular Processes	Transport and catabolism	15	1	16	110	0.824977	1	LOC101746785(LOC101746785),LOC101740494(LOC101740494),LOC101741938(LOC101741938),LOC101745072(LOC101745072),LOC101735336(LOC101735336),LOC101744058(LOC101744058),LOC101738071(LOC101738071),LOC101741238(LOC101741238),LOC692390(LOC692390),LOC100101210(LOC100101210),LOC101744668(LOC101744668),LOC100862757(LOC100862757),Bcp(Bcp),LOC101741949(LOC101741949),LOC101740431(LOC101740431)	LOC101746571(LOC101746571)	http://www.kegg.jp/kegg-bin/show_pathway?map=map04140&multi_query=K07359+%23FFFFFF,red%0d%0aK17890+%23FFFFFF,red%0d%0aK15464+%23FFFFFF,red%0d%0aK17906+%23FFFFFF,red%0d%0aK08331+%23FFFFFF,red%0d%0aK17603+%23FFFFFF,red%0d%0aK01365+%23FFFFFF,red%0d%0aK16172+%23FFFFFF,red%0d%0aK17888+%23FFFFFF,red%0d%0aK01363+%23FFFFFF,red%0d%0aK08852+%23FFFFFF,green%0d%0aK16196+%23FFFFFF,red%0d%0aK03175+%23FFFFFF,re…
bmor04745	Phototransduction - fly	Organismal Systems	Sensory system	1	3	4	32	0.834339	1	LOC101744368(LOC101744368)	A3(A3),LOC101745147(LOC101745147),A4(A4)	http://www.kegg.jp/kegg-bin/show_pathway?map=map04745&multi_query=K05692+%23FFFFFF,green%0d%0aK07972+%23FFFFFF,green%0d%0aK13807+%23FFFFFF,red%0d%0a
bmor00562	Inositol phosphate metabolism	Metabolism	Carbohydrate metabolism	5	1	6	46	0.837698	1	LOC119628812(LOC119628812),LOC101739177(LOC101739177),LOC101744641(LOC101744641),LOC101739314(LOC101739314),LOC100101177(LOC100101177)	LOC101737113(LOC101737113)	http://www.kegg.jp/kegg-bin/show_pathway?map=map00562&multi_query=K03103+%23FFFFFF,red%0d%0aK00469+%23FFFFFF,red%0d%0aK00911+%23FFFFFF,red%0d%0aK00140+%23FFFFFF,green%0d%0a
bmor00130	Ubiquinone and other terpenoid-quinone biosynthesis	Metabolism	Metabolism of cofactors and vitamins	0	1	1	10	0.853012	1	-	LOC101746818(LOC101746818)	http://www.kegg.jp/kegg-bin/show_pathway?map=map00130&multi_query=K05357+%23FFFFFF,green%0d%0a
bmor04146	Peroxisome	Cellular Processes	Transport and catabolism	10	8	18	128	0.874943	1	Xdh1(Xdh1),LOC101744386(LOC101744386),LOC101744100(LOC101744100),LOC101738716(LOC101738716),Cat(Cat),Xdh2(Xdh2),LOC101744723(LOC101744723),LOC101737458(LOC101737458),LOC101742645(LOC101742645),LOC101735553(LOC101735553)	Hmgc(Hmgc),LOC101738882(LOC101738882),SOD(SOD),LOC101738589(LOC101738589),LOC101741449(LOC101741449),LOC101735662(LOC101735662),LOC692961(LOC692961),LOC101744539(LOC101744539)	http://www.kegg.jp/kegg-bin/show_pathway?map=map04146&multi_query=K00624+%23FFFFFF,red%0d%0aK00649+%23FFFFFF,green%0d%0aK13343+%23FFFFFF,green%0d%0aK01897+%23FFFFFF,green%0d%0aK01640+%23FFFFFF,green%0d%0aK03781+%23FFFFFF,red%0d%0aK05676+%23FFFFFF,red%0d%0aK00232+%23FFFFFF,purple%0d%0aK00803+%23FFFFFF,green%0d%0aK04565+%23FFFFFF,purple%0d%0aK00106+%23FFFFFF,red%0d%0aK13356+%23FFFFFF,purple%0d%0aK1…
bmor04137	Mitophagy - animal	Cellular Processes	Transport and catabolism	4	1	5	42	0.879859	1	LOC101746633(LOC101746633),LOC101741938(LOC101741938),LOC101740600(LOC101740600),LOC101740431(LOC101740431)	p53(p53)	http://www.kegg.jp/kegg-bin/show_pathway?map=map04137&multi_query=K08770+%23FFFFFF,red%0d%0aK20168+%23FFFFFF,red%0d%0aK15464+%23FFFFFF,red%0d%0aK04451+%23FFFFFF,green%0d%0aK17907+%23FFFFFF,red%0d%0a
bmor03040	Spliceosome	Genetic Information Processing	Transcription	6	12	18	129	0.88285	1	LOC101740395(LOC101740395),LOC101742693(LOC101742693),LOC101746121(LOC101746121),LOC101737477(LOC101737477),LOC101745750(LOC101745750),LOC733049(LOC733049)	LOC733069(LOC733069),LOC101736177(LOC101736177),LOC732940(LOC732940),LOC733037(LOC733037),LOC101746879(LOC101746879),LOC101738577(LOC101738577),LOC101744663(LOC101744663),LOC101737557(LOC101737557),LOC778458(LOC778458),LOC101738659(LOC101738659),Tra2(Tra2),LOC101744922(LOC101744922)	http://www.kegg.jp/kegg-bin/show_pathway?map=map03040&multi_query=K12837+%23FFFFFF,green%0d%0aK12826+%23FFFFFF,green%0d%0aK11086+%23FFFFFF,green%0d%0aK12815+%23FFFFFF,red%0d%0aK12625+%23FFFFFF,green%0d%0aK03283+%23FFFFFF,green%0d%0aK12823+%23FFFFFF,red%0d%0aK12897+%23FFFFFF,green%0d%0aK12881+%23FFFFFF,red%0d%0aK12843+%23FFFFFF,red%0d%0aK12886+%23FFFFFF,green%0d%0aK12877+%23FFFFFF,green%0d%0aK1285…
bmor03018	RNA degradation	Genetic Information Processing	Folding, sorting and degradation	5	3	8	64	0.891909	1	LOC101738613(LOC101738613),Pm-scl(Pm-scl),LOC101742881(LOC101742881),LOC101743557(LOC101743557),LOC101737812(LOC101737812)	LOC101746879(LOC101746879),LOC100037420(LOC100037420),LOC101738659(LOC101738659)	http://www.kegg.jp/kegg-bin/show_pathway?map=map03018&multi_query=K12591+%23FFFFFF,red%0d%0aK12625+%23FFFFFF,green%0d%0aK12614+%23FFFFFF,red%0d%0aK12586+%23FFFFFF,red%0d%0aK12627+%23FFFFFF,green%0d%0aK12600+%23FFFFFF,red%0d%0aK12613+%23FFFFFF,red%0d%0aK12620+%23FFFFFF,green%0d%0a
bmor03022	Basal transcription factors	Genetic Information Processing	Transcription	3	1	4	36	0.895922	1	LOC101745439(LOC101745439),LOC101739506(LOC101739506),LOC101747108(LOC101747108)	LOC733002(LOC733002)	http://www.kegg.jp/kegg-bin/show_pathway?map=map03022&multi_query=K03124+%23FFFFFF,red%0d%0aK03123+%23FFFFFF,green%0d%0aK03122+%23FFFFFF,red%0d%0aK10842+%23FFFFFF,red%0d%0a
bmor00670	One carbon pool by folate	Metabolism	Metabolism of cofactors and vitamins	1	0	1	12	0.899905	1	LOC101747054(LOC101747054)	-	http://www.kegg.jp/kegg-bin/show_pathway?map=map00670&multi_query=K00289+%23FFFFFF,red%0d%0a
bmor04144	Endocytosis	Cellular Processes	Transport and catabolism	10	8	18	134	0.91663	1	LOC101743802(LOC101743802),LOC101740336(LOC101740336),LOC101736916(LOC101736916),LOC101740789(LOC101740789),Vta1(Vta1),LOC101741679(LOC101741679),LOC101737965(LOC101737965),LOC101742187(LOC101742187),LOC101736454(LOC101736454),LOC100862757(LOC100862757)	LOC101745658(LOC101745658),LOC101738938(LOC101738938),LOC101745393(LOC101745393),LOC101739950(LOC101739950),LOC751839(LOC751839),LOC101744133(LOC101744133),LOC101744922(LOC101744922),LOC732988(LOC732988)	http://www.kegg.jp/kegg-bin/show_pathway?map=map04144&multi_query=K12470+%23FFFFFF,red%0d%0aK12199+%23FFFFFF,red%0d%0aK06643+%23FFFFFF,green%0d%0aK12192+%23FFFFFF,red%0d%0aK17919+%23FFFFFF,red%0d%0aK12485+%23FFFFFF,red%0d%0aK03283+%23FFFFFF,green%0d%0aK04439+%23FFFFFF,red%0d%0aK03175+%23FFFFFF,red%0d%0aK18461+%23FFFFFF,red%0d%0aK04361+%23FFFFFF,red%0d%0aK12480+%23FFFFFF,green%0d%0aK18466+%23FFFFF…
bmor00360	Phenylalanine metabolism	Metabolism	Amino acid metabolism	0	1	1	13	0.917408	1	-	LOC692675(LOC692675)	http://www.kegg.jp/kegg-bin/show_pathway?map=map00360&multi_query=K01593+%23FFFFFF,green%0d%0a
bmor00260	Glycine, serine and threonine metabolism	Metabolism	Amino acid metabolism	6	3	9	75	0.925946	1	LOC101739276(LOC101739276),LOC693077(LOC693077),LOC101744960(LOC101744960),LOC100862708(LOC100862708),LOC692801(LOC692801),Psat1(Psat1)	LOC101735616(LOC101735616),LOC101742616(LOC101742616),LOC101736784(LOC101736784)	http://www.kegg.jp/kegg-bin/show_pathway?map=map00260&multi_query=K00108+%23FFFFFF,red%0d%0aK00827+%23FFFFFF,red%0d%0aK01697+%23FFFFFF,green%0d%0aK01758+%23FFFFFF,red%0d%0aK15789+%23FFFFFF,red%0d%0aK14085+%23FFFFFF,green%0d%0aK00831+%23FFFFFF,red%0d%0aK01620+%23FFFFFF,green%0d%0a
bmor00981	Insect hormone biosynthesis	Metabolism	Metabolism of terpenoids and polyketides	2	5	7	64	0.946481	1	LOC101740694(LOC101740694),LOC101737486(LOC101737486)	P450(P450),Cyp306a1(Cyp306a1),Jhdk(Jhdk),Cyp18a1(Cyp18a1),LOC105842100(LOC105842100)	http://www.kegg.jp/kegg-bin/show_pathway?map=map00981&multi_query=K15825+%23FFFFFF,purple%0d%0aK14985+%23FFFFFF,green%0d%0aK00128+%23FFFFFF,purple%0d%0aK14937+%23FFFFFF,green%0d%0aK10720+%23FFFFFF,green%0d%0a
bmor00900	Terpenoid backbone biosynthesis	Metabolism	Metabolism of terpenoids and polyketides	1	1	2	25	0.948253	1	Fps(Fps)	LOC101738415(LOC101738415)	http://www.kegg.jp/kegg-bin/show_pathway?map=map00900&multi_query=K00787+%23FFFFFF,red%0d%0aK19177+%23FFFFFF,green%0d%0a
bmor04120	Ubiquitin mediated proteolysis	Genetic Information Processing	Folding, sorting and degradation	5	5	10	94	0.97683	1	LOC101735402(LOC101735402),LOC101740600(LOC101740600),LOC101739053(LOC101739053),LOC100862757(LOC100862757),LOC101735478(LOC101735478)	LOC101745393(LOC101745393),LOC101738795(LOC101738795),LOC101739221(LOC101739221),LOC101742775(LOC101742775),LOC101740080(LOC101740080)	http://www.kegg.jp/kegg-bin/show_pathway?map=map04120&multi_query=K03362+%23FFFFFF,green%0d%0aK10605+%23FFFFFF,red%0d%0aK06643+%23FFFFFF,green%0d%0aK03871+%23FFFFFF,purple%0d%0aK10260+%23FFFFFF,red%0d%0aK03175+%23FFFFFF,red%0d%0aK08770+%23FFFFFF,red%0d%0aK10581+%23FFFFFF,green%0d%0aK10688+%23FFFFFF,green%0d%0a
bmor00020	Citrate cycle (TCA cycle)	Metabolism	Carbohydrate metabolism	1	2	3	41	0.982496	1	LOC119630363(LOC119630363)	LOC101735811(LOC101735811),LOC733130(LOC733130)	http://www.kegg.jp/kegg-bin/show_pathway?map=map00020&multi_query=K00025+%23FFFFFF,red%0d%0aK00234+%23FFFFFF,green%0d%0aK01596+%23FFFFFF,green%0d%0a
bmor00563	Glycosylphosphatidylinositol (GPI)-anchor biosynthesis	Metabolism	Glycan biosynthesis and metabolism	1	0	1	22	0.985398	1	LOC101737839(LOC101737839)	-	http://www.kegg.jp/kegg-bin/show_pathway?map=map00563&multi_query=K05294+%23FFFFFF,red%0d%0a
bmor03013	Nucleocytoplasmic transport	Genetic Information Processing	Translation	4	3	7	77	0.987805	1	LOC101746595(LOC101746595),LOC733049(LOC733049),LOC101735812(LOC101735812),LOC101740002(LOC101740002)	LOC733069(LOC733069),LOC101747136(LOC101747136),LOC692969(LOC692969)	http://www.kegg.jp/kegg-bin/show_pathway?map=map03013&multi_query=K14298+%23FFFFFF,green%0d%0aK14290+%23FFFFFF,red%0d%0aK12881+%23FFFFFF,red%0d%0aK14296+%23FFFFFF,red%0d%0aK12877+%23FFFFFF,green%0d%0aK13171+%23FFFFFF,red%0d%0aK15043+%23FFFFFF,green%0d%0a
bmor00340	Histidine metabolism	Metabolism	Amino acid metabolism	1	2	3	44	0.988876	1	LOC101740694(LOC101740694)	LOC101735616(LOC101735616),LOC105842100(LOC105842100)	http://www.kegg.jp/kegg-bin/show_pathway?map=map00340&multi_query=K14085+%23FFFFFF,green%0d%0aK00128+%23FFFFFF,purple%0d%0a
bmor00620	Pyruvate metabolism	Metabolism	Carbohydrate metabolism	3	4	7	78	0.989194	1	LOC101740694(LOC101740694),LOC119630363(LOC119630363),LOC101746722(LOC101746722)	LOC101735616(LOC101735616),LOC101739478(LOC101739478),LOC733130(LOC733130),LOC105842100(LOC105842100)	http://www.kegg.jp/kegg-bin/show_pathway?map=map00620&multi_query=K01007+%23FFFFFF,green%0d%0aK14085+%23FFFFFF,green%0d%0aK00025+%23FFFFFF,red%0d%0aK00128+%23FFFFFF,purple%0d%0aK01895+%23FFFFFF,red%0d%0aK01596+%23FFFFFF,green%0d%0a
bmor00310	Lysine degradation	Metabolism	Amino acid metabolism	3	4	7	85	0.995479	1	LOC101742348(LOC101742348),LOC101740694(LOC101740694),LOC101737053(LOC101737053)	LOC101735616(LOC101735616),LOC101741614(LOC101741614),LOC105842100(LOC105842100),LOC101745599(LOC101745599)	http://www.kegg.jp/kegg-bin/show_pathway?map=map00310&multi_query=K14085+%23FFFFFF,green%0d%0aK11424+%23FFFFFF,green%0d%0aK09189+%23FFFFFF,red%0d%0aK00128+%23FFFFFF,purple%0d%0aK07511+%23FFFFFF,green%0d%0aK11426+%23FFFFFF,red%0d%0a
bmor03050	Proteasome	Genetic Information Processing	Folding, sorting and degradation	1	0	1	40	0.999551	1	LOC101742315(LOC101742315)	-	http://www.kegg.jp/kegg-bin/show_pathway?map=map03050&multi_query=K06698+%23FFFFFF,red%0d%0a
bmor04070	Phosphatidylinositol signaling system	Environmental Information Processing	Signal transduction	3	0	3	67	0.999723	1	LOC101739177(LOC101739177),LOC101741056(LOC101741056),LOC101739314(LOC101739314)	-	http://www.kegg.jp/kegg-bin/show_pathway?map=map04070&multi_query=K00981+%23FFFFFF,red%0d%0aK00911+%23FFFFFF,red%0d%0a
bmor04150	mTOR signaling pathway	Environmental Information Processing	Signal transduction	5	4	9	128	0.999854	1	LOC101744741(LOC101744741),LOC101745072(LOC101745072),LOC101745586(LOC101745586),LOC101737267(LOC101737267),InR(InR)	LOC101738080(LOC101738080),LOC101745514(LOC101745514),LOC101742593(LOC101742593),LOC100037428(LOC100037428)	http://www.kegg.jp/kegg-bin/show_pathway?map=map04150&multi_query=K04527+%23FFFFFF,purple%0d%0aK08267+%23FFFFFF,red%0d%0aK03259+%23FFFFFF,green%0d%0aK02354+%23FFFFFF,green%0d%0aK16172+%23FFFFFF,red%0d%0aK20401+%23FFFFFF,red%0d%0aK02842+%23FFFFFF,green%0d%0aK20407+%23FFFFFF,red%0d%0a
bmor00190	Oxidative phosphorylation	Metabolism	Energy metabolism	3	3	6	151	1	1	LOC101741915(LOC101741915),LOC101743287(LOC101743287),LOC101744457(LOC101744457)	LOC101744515(LOC101744515),LOC101735811(LOC101735811),LOC101741235(LOC101741235)	http://www.kegg.jp/kegg-bin/show_pathway?map=map00190&multi_query=K11726+%23FFFFFF,green%0d%0aK02272+%23FFFFFF,red%0d%0aK00415+%23FFFFFF,red%0d%0aK03662+%23FFFFFF,red%0d%0aK00234+%23FFFFFF,green%0d%0aK02140+%23FFFFFF,green%0d%0a
bmor03010	Ribosome	Genetic Information Processing	Translation	2	2	4	132	1	1	LOC101746056(LOC101746056),LOC101735423(LOC101735423)	LOC101743322(LOC101743322),LOC101737803(LOC101737803)	http://www.kegg.jp/kegg-bin/show_pathway?map=map03010&multi_query=K02914+%23FFFFFF,green%0d%0aK02871+%23FFFFFF,green%0d%0aK02956+%23FFFFFF,red%0d%0aK02881+%23FFFFFF,red%0d%0a
