# Supplementary material for: Effects of Chromium Exposure on the Gene Expression of the Midgut in Silkworms, Bombyx mori
Source: Genes (Basel). 2023 Aug 12;14(8):1616. doi: 10.3390/genes14081616 (PMC10454352; doi:10.3390/genes14081616)
Supplement: Supplementary file 1 [file genes-14-01616-s001.zip › Supplement Table S6.xlsx]

## Sheet: Sheet1
Category	GO.ID	Term	Up	Down	DEG	Total	Pvalue	FDR	Up_Gene	Down_Gene
MF	GO:0008514	organic anion transmembrane transporter activity	22	11	33	186	1.0324e-08	1.12532e-05	LOC101736404(LOC101736404),LOC101736572(LOC101736572),LOC101738497(LOC101738497),LOC101740637(LOC101740637),LOC101741181(LOC101741181),LOC101742259(LOC101742259),LOC101742689(LOC101742689),LOC101744427(LOC101744427),LOC101744522(LOC101744522),LOC101744593(LOC101744593),LOC101744708(LOC101744708),LOC101745137(LOC101745137),LOC101745246(LOC101745246),LOC101745823(LOC101745823),LOC101745863(LOC10174…	LOC101735503(LOC101735503),LOC101738278(LOC101738278),LOC101738720(LOC101738720),LOC101739734(LOC101739734),LOC101740028(LOC101740028),LOC101741247(LOC101741247),LOC101742255(LOC101742255),LOC101743986(LOC101743986),LOC101744036(LOC101744036),LOC101744951(LOC101744951),LOC101747227(LOC101747227)
BP	GO:0006820	anion transport	32	19	51	400	2.91503e-08	0.000106394	Kmo(Kmo),Lgr(Lgr),LOC100141438(LOC100141438),LOC100500759(LOC100500759),LOC101736404(LOC101736404),LOC101736572(LOC101736572),LOC101738497(LOC101738497),LOC101740359(LOC101740359),LOC101740637(LOC101740637),LOC101741181(LOC101741181),LOC101742259(LOC101742259),LOC101742423(LOC101742423),LOC101742689(LOC101742689),LOC101744119(LOC101744119),LOC101744427(LOC101744427),LOC101744522(LOC101744522),LOC…	Crabp(Crabp),LOC100500932(LOC100500932),LOC101735503(LOC101735503),LOC101737438(LOC101737438),LOC101738278(LOC101738278),LOC101738720(LOC101738720),LOC101739734(LOC101739734),LOC101740028(LOC101740028),LOC101741247(LOC101741247),LOC101742255(LOC101742255),LOC101743601(LOC101743601),LOC101743986(LOC101743986),LOC101744036(LOC101744036),LOC101744395(LOC101744395),LOC101744951(LOC101744951),LOC10174…
BP	GO:0015711	organic anion transport	29	14	43	310	3.36159e-08	0.000106394	Kmo(Kmo),Lgr(Lgr),LOC100500759(LOC100500759),LOC101736404(LOC101736404),LOC101736572(LOC101736572),LOC101738497(LOC101738497),LOC101740359(LOC101740359),LOC101740637(LOC101740637),LOC101741181(LOC101741181),LOC101742259(LOC101742259),LOC101742423(LOC101742423),LOC101742689(LOC101742689),LOC101744427(LOC101744427),LOC101744522(LOC101744522),LOC101744593(LOC101744593),LOC101744708(LOC101744708),LOC…	Crabp(Crabp),LOC101735503(LOC101735503),LOC101738278(LOC101738278),LOC101738720(LOC101738720),LOC101739734(LOC101739734),LOC101740028(LOC101740028),LOC101741247(LOC101741247),LOC101742255(LOC101742255),LOC101743601(LOC101743601),LOC101743986(LOC101743986),LOC101744036(LOC101744036),LOC101744951(LOC101744951),LOC101746630(LOC101746630),LOC101747227(LOC101747227)
CC	GO:0016021	integral component of membrane	66	54	120	1410	7.88539e-08	5.21224e-05	FaR(FaR),InR(InR),Lgr(Lgr),LOC100127126(LOC100127126),LOC100134921(LOC100134921),LOC101735421(LOC101735421),LOC101735703(LOC101735703),LOC101736018(LOC101736018),LOC101736498(LOC101736498),LOC101736572(LOC101736572),LOC101737125(LOC101737125),LOC101738497(LOC101738497),LOC101738689(LOC101738689),LOC101738907(LOC101738907),LOC101739197(LOC101739197),LOC101739615(LOC101739615),LOC101739618(LOC10173…	Adgf(Adgf),CTL17(CTL17),HSP70(HSP70),LOC100500932(LOC100500932),LOC100862812(LOC100862812),LOC101735503(LOC101735503),LOC101735591(LOC101735591),LOC101735743(LOC101735743),LOC101736088(LOC101736088),LOC101736155(LOC101736155),LOC101737056(LOC101737056),LOC101737359(LOC101737359),LOC101737408(LOC101737408),LOC101737438(LOC101737438),LOC101738149(LOC101738149),LOC101738278(LOC101738278),LOC10173872…
MF	GO:0004497	monooxygenase activity	7	6	13	38	1.35665e-07	7.39377e-05	Dohh(Dohh),Kmo(Kmo),LOC100101177(LOC100101177),LOC101742941(LOC101742941),LOC101744617(LOC101744617),NOS1(NOS1),NOS2(NOS2)	Cyp18a1(Cyp18a1),LOC101737056(LOC101737056),LOC101742744(LOC101742744),P450(P450),PPO1(PPO1),PPO2(PPO2)
BP	GO:1903825	organic acid transmembrane transport	18	7	25	136	1.37403e-07	0.00021744	LOC100141438(LOC100141438),LOC100500759(LOC100500759),LOC101736404(LOC101736404),LOC101736572(LOC101736572),LOC101744427(LOC101744427),LOC101744522(LOC101744522),LOC101744593(LOC101744593),LOC101744708(LOC101744708),LOC101745137(LOC101745137),LOC101745823(LOC101745823),LOC101745863(LOC101745863),LOC101745963(LOC101745963),LOC101746014(LOC101746014),LOC101746424(LOC101746424),LOC101746706(LOC10174…	LOC101735503(LOC101735503),LOC101738278(LOC101738278),LOC101740028(LOC101740028),LOC101742255(LOC101742255),LOC101744036(LOC101744036),LOC101744951(LOC101744951),LOC101747227(LOC101747227)
BP	GO:1905039	carboxylic acid transmembrane transport	18	7	25	136	1.37403e-07	0.00021744	LOC100141438(LOC100141438),LOC100500759(LOC100500759),LOC101736404(LOC101736404),LOC101736572(LOC101736572),LOC101744427(LOC101744427),LOC101744522(LOC101744522),LOC101744593(LOC101744593),LOC101744708(LOC101744708),LOC101745137(LOC101745137),LOC101745823(LOC101745823),LOC101745863(LOC101745863),LOC101745963(LOC101745963),LOC101746014(LOC101746014),LOC101746424(LOC101746424),LOC101746706(LOC10174…	LOC101735503(LOC101735503),LOC101738278(LOC101738278),LOC101740028(LOC101740028),LOC101742255(LOC101742255),LOC101744036(LOC101744036),LOC101744951(LOC101744951),LOC101747227(LOC101747227)
CC	GO:0031224	intrinsic component of membrane	66	55	121	1464	3.59936e-07	0.000118959	FaR(FaR),InR(InR),Lgr(Lgr),LOC100127126(LOC100127126),LOC100134921(LOC100134921),LOC101735421(LOC101735421),LOC101735703(LOC101735703),LOC101736018(LOC101736018),LOC101736498(LOC101736498),LOC101736572(LOC101736572),LOC101737125(LOC101737125),LOC101738497(LOC101738497),LOC101738689(LOC101738689),LOC101738907(LOC101738907),LOC101739197(LOC101739197),LOC101739615(LOC101739615),LOC101739618(LOC10173…	Adgf(Adgf),BGRP2(BGRP2),CTL17(CTL17),HSP70(HSP70),LOC100500932(LOC100500932),LOC100862812(LOC100862812),LOC101735503(LOC101735503),LOC101735591(LOC101735591),LOC101735743(LOC101735743),LOC101736088(LOC101736088),LOC101736155(LOC101736155),LOC101737056(LOC101737056),LOC101737359(LOC101737359),LOC101737408(LOC101737408),LOC101737438(LOC101737438),LOC101738149(LOC101738149),LOC101738278(LOC101738278…
BP	GO:0006811	ion transport	58	30	88	928	4.99221e-07	0.000632014	Kmo(Kmo),Lgr(Lgr),LOC100127126(LOC100127126),LOC100141438(LOC100141438),LOC100500759(LOC100500759),LOC101735847(LOC101735847),LOC101736365(LOC101736365),LOC101736404(LOC101736404),LOC101736454(LOC101736454),LOC101736498(LOC101736498),LOC101736572(LOC101736572),LOC101736735(LOC101736735),LOC101738497(LOC101738497),LOC101739197(LOC101739197),LOC101739618(LOC101739618),LOC101740359(LOC101740359),LOC…	Atg5(Atg5),Crabp(Crabp),LOC100500932(LOC100500932),LOC101735503(LOC101735503),LOC101735743(LOC101735743),LOC101736025(LOC101736025),LOC101737438(LOC101737438),LOC101737711(LOC101737711),LOC101738278(LOC101738278),LOC101738720(LOC101738720),LOC101739734(LOC101739734),LOC101740028(LOC101740028),LOC101741247(LOC101741247),LOC101742255(LOC101742255),LOC101743601(LOC101743601),LOC101743986(LOC10174398…
MF	GO:0005342	organic acid transmembrane transporter activity	16	6	22	115	8.36322e-07	0.000227898	LOC101736404(LOC101736404),LOC101736572(LOC101736572),LOC101744427(LOC101744427),LOC101744522(LOC101744522),LOC101744593(LOC101744593),LOC101744708(LOC101744708),LOC101745137(LOC101745137),LOC101745823(LOC101745823),LOC101745863(LOC101745863),LOC101745963(LOC101745963),LOC101746014(LOC101746014),LOC101746424(LOC101746424),LOC101746706(LOC101746706),LOC101746907(LOC101746907),LOC101746913(LOC10174…	LOC101735503(LOC101735503),LOC101738278(LOC101738278),LOC101742255(LOC101742255),LOC101744036(LOC101744036),LOC101744951(LOC101744951),LOC101747227(LOC101747227)
MF	GO:0046943	carboxylic acid transmembrane transporter activity	16	6	22	115	8.36322e-07	0.000227898	LOC101736404(LOC101736404),LOC101736572(LOC101736572),LOC101744427(LOC101744427),LOC101744522(LOC101744522),LOC101744593(LOC101744593),LOC101744708(LOC101744708),LOC101745137(LOC101745137),LOC101745823(LOC101745823),LOC101745863(LOC101745863),LOC101745963(LOC101745963),LOC101746014(LOC101746014),LOC101746424(LOC101746424),LOC101746706(LOC101746706),LOC101746907(LOC101746907),LOC101746913(LOC10174…	LOC101735503(LOC101735503),LOC101738278(LOC101738278),LOC101742255(LOC101742255),LOC101744036(LOC101744036),LOC101744951(LOC101744951),LOC101747227(LOC101747227)
BP	GO:0015849	organic acid transport	23	9	32	222	8.69881e-07	0.000853558	Kmo(Kmo),Lgr(Lgr),LOC100141438(LOC100141438),LOC100500759(LOC100500759),LOC101736404(LOC101736404),LOC101736572(LOC101736572),LOC101742423(LOC101742423),LOC101744427(LOC101744427),LOC101744522(LOC101744522),LOC101744593(LOC101744593),LOC101744708(LOC101744708),LOC101745137(LOC101745137),LOC101745823(LOC101745823),LOC101745863(LOC101745863),LOC101745963(LOC101745963),LOC101746014(LOC101746014),LOC…	Crabp(Crabp),LOC101735503(LOC101735503),LOC101738278(LOC101738278),LOC101740028(LOC101740028),LOC101742255(LOC101742255),LOC101743601(LOC101743601),LOC101744036(LOC101744036),LOC101744951(LOC101744951),LOC101747227(LOC101747227)
BP	GO:0046942	carboxylic acid transport	22	9	31	212	9.43903e-07	0.000853558	Kmo(Kmo),Lgr(Lgr),LOC100500759(LOC100500759),LOC101736404(LOC101736404),LOC101736572(LOC101736572),LOC101742423(LOC101742423),LOC101744427(LOC101744427),LOC101744522(LOC101744522),LOC101744593(LOC101744593),LOC101744708(LOC101744708),LOC101745137(LOC101745137),LOC101745823(LOC101745823),LOC101745863(LOC101745863),LOC101745963(LOC101745963),LOC101746014(LOC101746014),LOC101746424(LOC101746424),LOC…	Crabp(Crabp),LOC101735503(LOC101735503),LOC101738278(LOC101738278),LOC101740028(LOC101740028),LOC101742255(LOC101742255),LOC101743601(LOC101743601),LOC101744036(LOC101744036),LOC101744951(LOC101744951),LOC101747227(LOC101747227)
MF	GO:0022857	transmembrane transporter activity	48	26	74	718	1.10209e-06	0.000240255	LOC100127126(LOC100127126),LOC100134921(LOC100134921),LOC101735421(LOC101735421),LOC101735703(LOC101735703),LOC101735847(LOC101735847),LOC101736365(LOC101736365),LOC101736404(LOC101736404),LOC101736498(LOC101736498),LOC101736572(LOC101736572),LOC101736735(LOC101736735),LOC101738497(LOC101738497),LOC101739197(LOC101739197),LOC101740365(LOC101740365),LOC101740637(LOC101740637),LOC101741181(LOC10174…	CTL17(CTL17),LOC100500932(LOC100500932),LOC101735503(LOC101735503),LOC101735743(LOC101735743),LOC101737438(LOC101737438),LOC101738278(LOC101738278),LOC101738720(LOC101738720),LOC101739734(LOC101739734),LOC101740028(LOC101740028),LOC101740576(LOC101740576),LOC101741247(LOC101741247),LOC101742255(LOC101742255),LOC101742380(LOC101742380),LOC101743986(LOC101743986),LOC101744036(LOC101744036),LOC10174…
BP	GO:0098656	anion transmembrane transport	24	12	36	271	1.33719e-06	0.00105805	LOC100141438(LOC100141438),LOC100500759(LOC100500759),LOC101736404(LOC101736404),LOC101736572(LOC101736572),LOC101738497(LOC101738497),LOC101740637(LOC101740637),LOC101741181(LOC101741181),LOC101742259(LOC101742259),LOC101742689(LOC101742689),LOC101744427(LOC101744427),LOC101744522(LOC101744522),LOC101744593(LOC101744593),LOC101744708(LOC101744708),LOC101745137(LOC101745137),LOC101745246(LOC10174…	LOC101735503(LOC101735503),LOC101738278(LOC101738278),LOC101738720(LOC101738720),LOC101739734(LOC101739734),LOC101740028(LOC101740028),LOC101741247(LOC101741247),LOC101742255(LOC101742255),LOC101743986(LOC101743986),LOC101744036(LOC101744036),LOC101744395(LOC101744395),LOC101744951(LOC101744951),LOC101747227(LOC101747227)
MF	GO:0005215	transporter activity	52	30	82	830	1.49941e-06	0.000272392	LOC100127126(LOC100127126),LOC100134921(LOC100134921),LOC101735421(LOC101735421),LOC101735703(LOC101735703),LOC101735847(LOC101735847),LOC101736365(LOC101736365),LOC101736404(LOC101736404),LOC101736498(LOC101736498),LOC101736572(LOC101736572),LOC101736735(LOC101736735),LOC101738497(LOC101738497),LOC101739197(LOC101739197),LOC101740359(LOC101740359),LOC101740365(LOC101740365),LOC101740637(LOC10174…	Crabp(Crabp),CTL17(CTL17),LOC100500932(LOC100500932),LOC101735503(LOC101735503),LOC101735743(LOC101735743),LOC101737438(LOC101737438),LOC101738278(LOC101738278),LOC101738720(LOC101738720),LOC101739734(LOC101739734),LOC101739981(LOC101739981),LOC101740028(LOC101740028),LOC101740576(LOC101740576),LOC101741247(LOC101741247),LOC101742255(LOC101742255),LOC101742380(LOC101742380),LOC101743601(LOC101743…
MF	GO:0008509	anion transmembrane transporter activity	22	12	34	244	2.46033e-06	0.000383109	LOC101736404(LOC101736404),LOC101736572(LOC101736572),LOC101738497(LOC101738497),LOC101740637(LOC101740637),LOC101741181(LOC101741181),LOC101742259(LOC101742259),LOC101742689(LOC101742689),LOC101744427(LOC101744427),LOC101744522(LOC101744522),LOC101744593(LOC101744593),LOC101744708(LOC101744708),LOC101745137(LOC101745137),LOC101745246(LOC101745246),LOC101745823(LOC101745823),LOC101745863(LOC10174…	LOC101735503(LOC101735503),LOC101738278(LOC101738278),LOC101738720(LOC101738720),LOC101739734(LOC101739734),LOC101740028(LOC101740028),LOC101741247(LOC101741247),LOC101742255(LOC101742255),LOC101743986(LOC101743986),LOC101744036(LOC101744036),LOC101744395(LOC101744395),LOC101744951(LOC101744951),LOC101747227(LOC101747227)
BP	GO:0055085	transmembrane transport	57	29	86	946	4.06923e-06	0.00286202	Lgr(Lgr),LOC100127126(LOC100127126),LOC100141438(LOC100141438),LOC100500759(LOC100500759),LOC101735421(LOC101735421),LOC101735703(LOC101735703),LOC101735847(LOC101735847),LOC101736365(LOC101736365),LOC101736404(LOC101736404),LOC101736498(LOC101736498),LOC101736572(LOC101736572),LOC101736735(LOC101736735),LOC101738497(LOC101738497),LOC101739197(LOC101739197),LOC101739618(LOC101739618),LOC101740365…	Atg5(Atg5),Crabp(Crabp),CTL17(CTL17),LOC100500932(LOC100500932),LOC101735503(LOC101735503),LOC101735743(LOC101735743),LOC101737438(LOC101737438),LOC101738278(LOC101738278),LOC101738720(LOC101738720),LOC101739734(LOC101739734),LOC101739981(LOC101739981),LOC101740028(LOC101740028),LOC101740576(LOC101740576),LOC101741247(LOC101741247),LOC101742255(LOC101742255),LOC101742380(LOC101742380),LOC10174360…
BP	GO:0001894	tissue homeostasis	14	9	23	147	7.8187e-06	0.00494923	Lgr(Lgr),LOC100141438(LOC100141438),LOC101736112(LOC101736112),LOC101736326(LOC101736326),LOC101740431(LOC101740431),LOC101740494(LOC101740494),LOC101741679(LOC101741679),LOC101741915(LOC101741915),LOC101743193(LOC101743193),LOC101744916(LOC101744916),LOC101745869(LOC101745869),LOC105842568(LOC105842568),NOS1(NOS1),NOS2(NOS2)	Let-2(Let-2),LOC101735863(LOC101735863),LOC101739624(LOC101739624),LOC101740182(LOC101740182),LOC101741760(LOC101741760),LOC101741888(LOC101741888),LOC101744377(LOC101744377),LOC101745689(LOC101745689),LOC101745762(LOC101745762)
BP	GO:0015718	monocarboxylic acid transport	12	4	16	86	2.15493e-05	0.0119961	Lgr(Lgr),LOC101736572(LOC101736572),LOC101742423(LOC101742423),LOC101744427(LOC101744427),LOC101744522(LOC101744522),LOC101744708(LOC101744708),LOC101745137(LOC101745137),LOC101746706(LOC101746706),LOC101746913(LOC101746913),LOC693092(LOC693092),NOS1(NOS1),NOS2(NOS2)	Crabp(Crabp),LOC101738278(LOC101738278),LOC101742255(LOC101742255),LOC101743601(LOC101743601)
BP	GO:0048871	multicellular organismal homeostasis	19	10	29	224	2.39797e-05	0.0119961	Lgr(Lgr),LOC100141438(LOC100141438),LOC101736112(LOC101736112),LOC101736326(LOC101736326),LOC101739615(LOC101739615),LOC101740431(LOC101740431),LOC101740494(LOC101740494),LOC101741679(LOC101741679),LOC101741915(LOC101741915),LOC101742423(LOC101742423),LOC101742524(LOC101742524),LOC101743193(LOC101743193),LOC101744916(LOC101744916),LOC101745869(LOC101745869),LOC101746913(LOC101746913),LOC105842568…	Let-2(Let-2),LOC101735863(LOC101735863),LOC101739624(LOC101739624),LOC101740182(LOC101740182),LOC101741760(LOC101741760),LOC101741888(LOC101741888),LOC101743731(LOC101743731),LOC101744377(LOC101744377),LOC101745689(LOC101745689),LOC101745762(LOC101745762)
BP	GO:0034220	ion transmembrane transport	50	18	68	732	2.46365e-05	0.0119961	Lgr(Lgr),LOC100127126(LOC100127126),LOC100141438(LOC100141438),LOC100500759(LOC100500759),LOC101735847(LOC101735847),LOC101736365(LOC101736365),LOC101736404(LOC101736404),LOC101736498(LOC101736498),LOC101736572(LOC101736572),LOC101736735(LOC101736735),LOC101738497(LOC101738497),LOC101739197(LOC101739197),LOC101739618(LOC101739618),LOC101740365(LOC101740365),LOC101740637(LOC101740637),LOC101741181…	Atg5(Atg5),LOC101735503(LOC101735503),LOC101735743(LOC101735743),LOC101738278(LOC101738278),LOC101738720(LOC101738720),LOC101739734(LOC101739734),LOC101740028(LOC101740028),LOC101741247(LOC101741247),LOC101742255(LOC101742255),LOC101743986(LOC101743986),LOC101744036(LOC101744036),LOC101744395(LOC101744395),LOC101744951(LOC101744951),LOC101746636(LOC101746636),LOC101747227(LOC101747227),LOC1058412…
MF	GO:0015075	ion transmembrane transporter activity	39	17	56	547	3.26551e-05	0.00426635	LOC100134921(LOC100134921),LOC101735847(LOC101735847),LOC101736365(LOC101736365),LOC101736404(LOC101736404),LOC101736498(LOC101736498),LOC101736572(LOC101736572),LOC101736735(LOC101736735),LOC101738497(LOC101738497),LOC101739197(LOC101739197),LOC101740365(LOC101740365),LOC101740637(LOC101740637),LOC101741181(LOC101741181),LOC101742191(LOC101742191),LOC101742259(LOC101742259),LOC101742516(LOC10174…	LOC101735503(LOC101735503),LOC101735743(LOC101735743),LOC101738278(LOC101738278),LOC101738720(LOC101738720),LOC101739734(LOC101739734),LOC101740028(LOC101740028),LOC101741247(LOC101741247),LOC101742255(LOC101742255),LOC101743986(LOC101743986),LOC101744036(LOC101744036),LOC101744395(LOC101744395),LOC101744951(LOC101744951),LOC101746636(LOC101746636),LOC101747227(LOC101747227),LOC105841247(LOC10584…
MF	GO:0016709	oxidoreductase activity, acting on paired donors, with incorporation or reduction of molecular oxygen, NAD(P)H as one donor, and incorporation of one atom of oxygen	3	2	5	8	3.52268e-05	0.00426635	Kmo(Kmo),NOS1(NOS1),NOS2(NOS2)	Cyp18a1(Cyp18a1),P450(P450)
CC	GO:0005576	extracellular region	29	56	85	1033	4.01144e-05	0.00883855	CPR146(CPR146),CSP10(CSP10),Fib-l(Fib-l),InR(InR),Jafrac1(Jafrac1),Lgr(Lgr),LOC101736579(LOC101736579),LOC101737543(LOC101737543),LOC101737808(LOC101737808),LOC101739428(LOC101739428),LOC101740097(LOC101740097),LOC101741679(LOC101741679),LOC101743027(LOC101743027),LOC101743498(LOC101743498),LOC101743571(LOC101743571),LOC101743573(LOC101743573),LOC101744708(LOC101744708),LOC101745161(LOC101745161)…	Adgf(Adgf),BGRP2(BGRP2),BGRP3(BGRP3),CPR54(CPR54),Crabp(Crabp),Gal(Gal),GlcNAcase2(GlcNAcase2),GSTd3(GSTd3),Hel(Hel),HSP70(HSP70),IBP2(IBP2),Let-2(Let-2),LOC101735545(LOC101735545),LOC101735926(LOC101735926),LOC101736547(LOC101736547),LOC101736620(LOC101736620),LOC101737050(LOC101737050),LOC101737408(LOC101737408),LOC101737859(LOC101737859),LOC101738147(LOC101738147),LOC101738492(LOC101738492),LO…
MF	GO:0008028	monocarboxylic acid transmembrane transporter activity	7	2	9	31	5.3686e-05	0.00585177	LOC101736572(LOC101736572),LOC101744427(LOC101744427),LOC101744522(LOC101744522),LOC101744708(LOC101744708),LOC101745137(LOC101745137),LOC101746913(LOC101746913),LOC693092(LOC693092)	LOC101738278(LOC101738278),LOC101742255(LOC101742255)
BP	GO:0007588	excretion	11	5	16	94	6.71883e-05	0.0303787	LOC101735703(LOC101735703),LOC101742917(LOC101742917),LOC101743146(LOC101743146),LOC101744522(LOC101744522),LOC101745137(LOC101745137),LOC101745430(LOC101745430),LOC101746706(LOC101746706),NGR-A26(NGR-A26),UGT40B4(UGT40B4),UGT41A2(UGT41A2),UGT46A2(UGT46A2)	LOC100862812(LOC100862812),LOC101741760(LOC101741760),LOC101747124(LOC101747124),NGR-A24(NGR-A24),Ugt3(Ugt3)
BP	GO:0006790	sulfur compound metabolic process	12	20	32	281	0.000117907	0.0497567	LOC101736572(LOC101736572),LOC101737808(LOC101737808),LOC101739372(LOC101739372),LOC101740518(LOC101740518),LOC101743027(LOC101743027),LOC101744708(LOC101744708),LOC101745161(LOC101745161),LOC101746594(LOC101746594),LOC101746706(LOC101746706),LOC110385885(LOC110385885),LOC692801(LOC692801),LOC693092(LOC693092)	Gal(Gal),GlcNAcase2(GlcNAcase2),GSTd3(GSTd3),GSTe3(GSTe3),GSTe6(GSTe6),LOC101739565(LOC101739565),LOC101739690(LOC101739690),LOC101740028(LOC101740028),LOC101740658(LOC101740658),LOC101741993(LOC101741993),LOC101743047(LOC101743047),LOC101743526(LOC101743526),LOC101743988(LOC101743988),LOC101744661(LOC101744661),LOC101745840(LOC101745840),LOC101747227(LOC101747227),LOC110385370(LOC110385370),LOC1…
BP	GO:0010817	regulation of hormone levels	23	18	41	399	0.000139052	0.0544493	Cyp332a1(Cyp332a1),InR(InR),Lgr(Lgr),LOC100141438(LOC100141438),LOC100533205(LOC100533205),LOC101736018(LOC101736018),LOC101736454(LOC101736454),LOC101739615(LOC101739615),LOC101740637(LOC101740637),LOC101741679(LOC101741679),LOC101742259(LOC101742259),LOC101743146(LOC101743146),LOC101744117(LOC101744117),LOC101744857(LOC101744857),LOC101745011(LOC101745011),LOC101745703(LOC101745703),LOC10174670…	3HCD(3HCD),Cyp18a1(Cyp18a1),GSTe3(GSTe3),LOC100862812(LOC100862812),LOC101739624(LOC101739624),LOC101740182(LOC101740182),LOC101741394(LOC101741394),LOC101741760(LOC101741760),LOC101743047(LOC101743047),LOC101743180(LOC101743180),LOC101744395(LOC101744395),LOC101746272(LOC101746272),LOC101747124(LOC101747124),LOC692448(LOC692448),NGR-A11(NGR-A11),NGR-A24(NGR-A24),P450(P450),Ugt3(Ugt3)
BP	GO:0014068	positive regulation of phosphatidylinositol 3-kinase signaling	6	1	7	22	0.00014623	0.0544493	InR(InR),Lgr(Lgr),LOC101737456(LOC101737456),LOC101741679(LOC101741679),LOC101741765(LOC101741765),LOC101745869(LOC101745869)	LOC101740182(LOC101740182)
MF	GO:0004097	catechol oxidase activity	0	3	3	3	0.000209574	0.0163168	-	LOC101742744(LOC101742744),PPO1(PPO1),PPO2(PPO2)
MF	GO:0004503	tyrosinase activity	0	3	3	3	0.000209574	0.0163168	-	LOC101742744(LOC101742744),PPO1(PPO1),PPO2(PPO2)
MF	GO:0016682	oxidoreductase activity, acting on diphenols and related substances as donors, oxygen as acceptor	0	3	3	3	0.000209574	0.0163168	-	LOC101742744(LOC101742744),PPO1(PPO1),PPO2(PPO2)
MF	GO:0016716	oxidoreductase activity, acting on paired donors, with incorporation or reduction of molecular oxygen, another compound as one donor, and incorporation of one atom of oxygen	0	3	3	3	0.000209574	0.0163168	-	LOC101742744(LOC101742744),PPO1(PPO1),PPO2(PPO2)
BP	GO:0044281	small molecule metabolic process	54	59	113	1471	0.000242568	0.0853032	Cyp332a1(Cyp332a1),Fps(Fps),Glob1(Glob1),Kmo(Kmo),Lgr(Lgr),LOC100101177(LOC100101177),LOC100134921(LOC100134921),LOC100141438(LOC100141438),LOC101736112(LOC101736112),LOC101736572(LOC101736572),LOC101737125(LOC101737125),LOC101737451(LOC101737451),LOC101737808(LOC101737808),LOC101738209(LOC101738209),LOC101738969(LOC101738969),LOC101739299(LOC101739299),LOC101739372(LOC101739372),LOC101739615(LOC…	3HCD(3HCD),Adgf(Adgf),Crabp(Crabp),Cyp18a1(Cyp18a1),Gal(Gal),GlcNAcase2(GlcNAcase2),GSTe3(GSTe3),Hmg-s(Hmg-s),LOC100101155(LOC100101155),LOC100302610(LOC100302610),LOC100862812(LOC100862812),LOC101735503(LOC101735503),LOC101735797(LOC101735797),LOC101736117(LOC101736117),LOC101736222(LOC101736222),LOC101736547(LOC101736547),LOC101737056(LOC101737056),LOC101738265(LOC101738265),LOC101738720(LOC101…
CC	GO:0034663	endoplasmic reticulum chaperone complex	4	3	7	25	0.00027475	0.0371446	LOC101743498(LOC101743498),UGT40B4(UGT40B4),UGT41A2(UGT41A2),UGT46A2(UGT46A2)	HSP70(HSP70),LOC100862812(LOC100862812),Ugt3(Ugt3)
MF	GO:0016705	oxidoreductase activity, acting on paired donors, with incorporation or reduction of molecular oxygen	8	5	13	72	0.000276588	0.0184774	Dohh(Dohh),Glob1(Glob1),Kmo(Kmo),LOC100533205(LOC100533205),LOC101739566(LOC101739566),LOC692683(LOC692683),NOS1(NOS1),NOS2(NOS2)	Cyp18a1(Cyp18a1),LOC101742744(LOC101742744),P450(P450),PPO1(PPO1),PPO2(PPO2)
MF	GO:0005080	protein kinase C binding	8	4	12	63	0.000281738	0.0184774	LOC100141438(LOC100141438),LOC101739615(LOC101739615),LOC101741592(LOC101741592),LOC101746261(LOC101746261),LOC778468(LOC778468),UGT40B4(UGT40B4),UGT41A2(UGT41A2),UGT46A2(UGT46A2)	Hsp20.1(Hsp20.1),LOC100862812(LOC100862812),LOC101737711(LOC101737711),Ugt3(Ugt3)
BP	GO:0043436	oxoacid metabolic process	31	36	67	778	0.000285221	0.0950061	Glob1(Glob1),Kmo(Kmo),LOC100141438(LOC100141438),LOC101736572(LOC101736572),LOC101737808(LOC101737808),LOC101739299(LOC101739299),LOC101739372(LOC101739372),LOC101740518(LOC101740518),LOC101742423(LOC101742423),LOC101743027(LOC101743027),LOC101744708(LOC101744708),LOC101744960(LOC101744960),LOC101745161(LOC101745161),LOC101745219(LOC101745219),LOC101745869(LOC101745869),LOC101746114(LOC101746114)…	3HCD(3HCD),Crabp(Crabp),Gal(Gal),GlcNAcase2(GlcNAcase2),LOC100302610(LOC100302610),LOC100862812(LOC100862812),LOC101735503(LOC101735503),LOC101736547(LOC101736547),LOC101737056(LOC101737056),LOC101738265(LOC101738265),LOC101738852(LOC101738852),LOC101738901(LOC101738901),LOC101739565(LOC101739565),LOC101739690(LOC101739690),LOC101740028(LOC101740028),LOC101740658(LOC101740658),LOC101741993(LOC101…
MF	GO:0015318	inorganic molecular entity transmembrane transporter activity	36	14	50	512	0.000288179	0.0184774	LOC100127126(LOC100127126),LOC100134921(LOC100134921),LOC101735847(LOC101735847),LOC101736365(LOC101736365),LOC101736404(LOC101736404),LOC101736498(LOC101736498),LOC101736572(LOC101736572),LOC101736735(LOC101736735),LOC101739197(LOC101739197),LOC101740365(LOC101740365),LOC101740637(LOC101740637),LOC101741181(LOC101741181),LOC101742191(LOC101742191),LOC101742259(LOC101742259),LOC101742516(LOC10174…	LOC101735503(LOC101735503),LOC101735743(LOC101735743),LOC101738278(LOC101738278),LOC101738720(LOC101738720),LOC101742255(LOC101742255),LOC101744036(LOC101744036),LOC101744395(LOC101744395),LOC101744951(LOC101744951),LOC101746636(LOC101746636),LOC101747227(LOC101747227),LOC105841247(LOC105841247),LOC105841683(LOC105841683),LOC105842130(LOC105842130),Tret1(Tret1)
BP	GO:0098917	retrograde trans-synaptic signaling	2	2	4	7	0.00031204	0.0950061	NOS1(NOS1),NOS2(NOS2)	Crabp(Crabp),LOC101743601(LOC101743601)
CC	GO:0031226	intrinsic component of plasma membrane	41	19	60	709	0.000313043	0.0371446	FaR(FaR),InR(InR),Lgr(Lgr),LOC100127126(LOC100127126),LOC101735703(LOC101735703),LOC101736018(LOC101736018),LOC101736498(LOC101736498),LOC101738497(LOC101738497),LOC101738689(LOC101738689),LOC101738907(LOC101738907),LOC101739197(LOC101739197),LOC101739615(LOC101739615),LOC101740097(LOC101740097),LOC101740637(LOC101740637),LOC101741181(LOC101741181),LOC101741679(LOC101741679),LOC101741765(LOC10174…	BGRP2(BGRP2),LOC100862812(LOC100862812),LOC101735503(LOC101735503),LOC101735591(LOC101735591),LOC101736155(LOC101736155),LOC101737359(LOC101737359),LOC101737408(LOC101737408),LOC101739734(LOC101739734),LOC101741247(LOC101741247),LOC101744036(LOC101744036),LOC101744208(LOC101744208),LOC101744377(LOC101744377),LOC101745131(LOC101745131),LOC101745762(LOC101745762),LOC101745811(LOC101745811),LOC10584…
BP	GO:0003073	regulation of systemic arterial blood pressure	5	4	9	40	0.000317823	0.0950061	Lgr(Lgr),LOC101742423(LOC101742423),LOC101744117(LOC101744117),NOS1(NOS1),NOS2(NOS2)	LOC101741888(LOC101741888),LOC101743047(LOC101743047),LOC101743731(LOC101743731),NGR-A24(NGR-A24)
BP	GO:0006082	organic acid metabolic process	31	36	67	782	0.000330195	0.0950061	Glob1(Glob1),Kmo(Kmo),LOC100141438(LOC100141438),LOC101736572(LOC101736572),LOC101737808(LOC101737808),LOC101739299(LOC101739299),LOC101739372(LOC101739372),LOC101740518(LOC101740518),LOC101742423(LOC101742423),LOC101743027(LOC101743027),LOC101744708(LOC101744708),LOC101744960(LOC101744960),LOC101745161(LOC101745161),LOC101745219(LOC101745219),LOC101745869(LOC101745869),LOC101746114(LOC101746114)…	3HCD(3HCD),Crabp(Crabp),Gal(Gal),GlcNAcase2(GlcNAcase2),LOC100302610(LOC100302610),LOC100862812(LOC100862812),LOC101735503(LOC101735503),LOC101736547(LOC101736547),LOC101737056(LOC101737056),LOC101738265(LOC101738265),LOC101738852(LOC101738852),LOC101738901(LOC101738901),LOC101739565(LOC101739565),LOC101739690(LOC101739690),LOC101740028(LOC101740028),LOC101740658(LOC101740658),LOC101741993(LOC101…
CC	GO:0005887	integral component of plasma membrane	40	18	58	681	0.000337167	0.0371446	FaR(FaR),InR(InR),Lgr(Lgr),LOC100127126(LOC100127126),LOC101735703(LOC101735703),LOC101736018(LOC101736018),LOC101736498(LOC101736498),LOC101738497(LOC101738497),LOC101738689(LOC101738689),LOC101738907(LOC101738907),LOC101739197(LOC101739197),LOC101740097(LOC101740097),LOC101740637(LOC101740637),LOC101741181(LOC101741181),LOC101741679(LOC101741679),LOC101741765(LOC101741765),LOC101742029(LOC10174…	LOC100862812(LOC100862812),LOC101735503(LOC101735503),LOC101735591(LOC101735591),LOC101736155(LOC101736155),LOC101737359(LOC101737359),LOC101737408(LOC101737408),LOC101739734(LOC101739734),LOC101741247(LOC101741247),LOC101744036(LOC101744036),LOC101744208(LOC101744208),LOC101744377(LOC101744377),LOC101745131(LOC101745131),LOC101745762(LOC101745762),LOC101745811(LOC101745811),LOC105841247(LOC10584…
BP	GO:0090278	negative regulation of peptide hormone secretion	6	3	9	42	0.000468381	0.121729	InR(InR),LOC100141438(LOC100141438),LOC101736018(LOC101736018),LOC101743146(LOC101743146),NOS1(NOS1),NOS2(NOS2)	3HCD(3HCD),LOC101743180(LOC101743180),LOC101747124(LOC101747124)
MF	GO:0001972	retinoic acid binding	3	4	7	25	0.000474449	0.0287305	UGT40B4(UGT40B4),UGT41A2(UGT41A2),UGT46A2(UGT46A2)	Crabp(Crabp),LOC100862812(LOC100862812),LOC101743601(LOC101743601),Ugt3(Ugt3)
BP	GO:0009631	cold acclimation	1	7	8	34	0.000495193	0.121729	LOC778468(LOC778468)	Hsp20.1(Hsp20.1),LOC101740545(LOC101740545),LOC101741110(LOC101741110),LOC110385505(LOC110385505),LOC110386644(LOC110386644),LOC119628365(LOC119628365),LOC119629359(LOC119629359)
BP	GO:0071404	cellular response to low-density lipoprotein particle stimulus	3	2	5	13	0.00050606	0.121729	LOC101742423(LOC101742423),NOS1(NOS1),NOS2(NOS2)	Hmg-s(Hmg-s),LOC101743180(LOC101743180)
BP	GO:0019752	carboxylic acid metabolic process	30	33	63	737	0.000537592	0.121729	Glob1(Glob1),Kmo(Kmo),LOC100141438(LOC100141438),LOC101736572(LOC101736572),LOC101737808(LOC101737808),LOC101739299(LOC101739299),LOC101739372(LOC101739372),LOC101740518(LOC101740518),LOC101742423(LOC101742423),LOC101743027(LOC101743027),LOC101744960(LOC101744960),LOC101745161(LOC101745161),LOC101745219(LOC101745219),LOC101745869(LOC101745869),LOC101746114(LOC101746114),LOC101746503(LOC101746503)…	3HCD(3HCD),Crabp(Crabp),GlcNAcase2(GlcNAcase2),LOC100302610(LOC100302610),LOC100862812(LOC100862812),LOC101735503(LOC101735503),LOC101736547(LOC101736547),LOC101737056(LOC101737056),LOC101738265(LOC101738265),LOC101738852(LOC101738852),LOC101738901(LOC101738901),LOC101739565(LOC101739565),LOC101739690(LOC101739690),LOC101740028(LOC101740028),LOC101740658(LOC101740658),LOC101741993(LOC101741993),L…
BP	GO:0046888	negative regulation of hormone secretion	6	4	10	52	0.000574934	0.121729	InR(InR),LOC100141438(LOC100141438),LOC101736018(LOC101736018),LOC101743146(LOC101743146),NOS1(NOS1),NOS2(NOS2)	3HCD(3HCD),LOC101743180(LOC101743180),LOC101747124(LOC101747124),NGR-A24(NGR-A24)
BP	GO:0009636	response to toxic substance	30	20	50	552	0.000579331	0.121729	Alpm(Alpm),Cyp332a1(Cyp332a1),Glob1(Glob1),Jafrac1(Jafrac1),LOC101735703(LOC101735703),LOC101736326(LOC101736326),LOC101737808(LOC101737808),LOC101738689(LOC101738689),LOC101739566(LOC101739566),LOC101741679(LOC101741679),LOC101742423(LOC101742423),LOC101742524(LOC101742524),LOC101742941(LOC101742941),LOC101743027(LOC101743027),LOC101743146(LOC101743146),LOC101744522(LOC101744522),LOC101744617(LO…	GSTd3(GSTd3),Hmg-s(Hmg-s),Hsp20.1(Hsp20.1),LOC100862812(LOC100862812),LOC101735591(LOC101735591),LOC101736547(LOC101736547),LOC101736718(LOC101736718),LOC101736835(LOC101736835),LOC101737408(LOC101737408),LOC101738852(LOC101738852),LOC101743988(LOC101743988),LOC101744463(LOC101744463),LOC101746584(LOC101746584),LOC119628323(LOC119628323),LOC119628628(LOC119628628),LOC692675(LOC692675),NGR-A11(NGR…
BP	GO:0006063	uronic acid metabolic process	4	3	7	27	0.000594479	0.121729	LOC732969(LOC732969),UGT40B4(UGT40B4),UGT41A2(UGT41A2),UGT46A2(UGT46A2)	LOC100862812(LOC100862812),LOC101739565(LOC101739565),Ugt3(Ugt3)
BP	GO:0019585	glucuronate metabolic process	4	3	7	27	0.000594479	0.121729	LOC732969(LOC732969),UGT40B4(UGT40B4),UGT41A2(UGT41A2),UGT46A2(UGT46A2)	LOC100862812(LOC100862812),LOC101739565(LOC101739565),Ugt3(Ugt3)
BP	GO:0060729	intestinal epithelial structure maintenance	3	1	4	8	0.000596144	0.121729	LOC101740431(LOC101740431),LOC101740494(LOC101740494),LOC105842568(LOC105842568)	Let-2(Let-2)
BP	GO:0044272	sulfur compound biosynthetic process	8	8	16	114	0.000661927	0.130938	LOC101736572(LOC101736572),LOC101740518(LOC101740518),LOC101744708(LOC101744708),LOC101745161(LOC101745161),LOC101746594(LOC101746594),LOC110385885(LOC110385885),LOC692801(LOC692801),LOC693092(LOC693092)	LOC101739565(LOC101739565),LOC101739690(LOC101739690),LOC101740028(LOC101740028),LOC101740658(LOC101740658),LOC101741993(LOC101741993),LOC101744661(LOC101744661),LOC101745840(LOC101745840),LOC110385370(LOC110385370)
BP	GO:0071499	cellular response to laminar fluid shear stress	2	1	3	4	0.000695252	0.130961	NOS1(NOS1),NOS2(NOS2)	LOC101743180(LOC101743180)
BP	GO:0048546	digestive tract morphogenesis	6	11	17	126	0.000720476	0.130961	LOC101741679(LOC101741679),LOC101743193(LOC101743193),LOC101743371(LOC101743371),LOC101743498(LOC101743498),LOC101745869(LOC101745869),Ptx1(Ptx1)	Let-2(Let-2),LOC101735591(LOC101735591),LOC101736620(LOC101736620),LOC101737359(LOC101737359),LOC101743853(LOC101743853),LOC101744208(LOC101744208),LOC101744615(LOC101744615),LOC101746171(LOC101746171),LOC101746961(LOC101746961),LOC119630835(LOC119630835),SPARC(SPARC)
BP	GO:0008045	motor neuron axon guidance	8	7	15	104	0.000724112	0.130961	LOC101735873(LOC101735873),LOC101740097(LOC101740097),LOC101741679(LOC101741679),LOC101741765(LOC101741765),LOC101743475(LOC101743475),LOC101743821(LOC101743821),LOC101745869(LOC101745869),LOC110386824(LOC110386824)	LOC101740689(LOC101740689),LOC101741742(LOC101741742),LOC101741760(LOC101741760),LOC101745444(LOC101745444),LOC101745811(LOC101745811),LOC101746713(LOC101746713),LOC110385529(LOC110385529)
BP	GO:0055094	response to lipoprotein particle	3	2	5	14	0.000750761	0.132009	LOC101742423(LOC101742423),NOS1(NOS1),NOS2(NOS2)	Hmg-s(Hmg-s),LOC101743180(LOC101743180)
BP	GO:0050886	endocrine process	6	3	9	45	0.000799929	0.136853	Lgr(Lgr),LOC100533205(LOC100533205),LOC101743146(LOC101743146),LOC101744117(LOC101744117),NOS1(NOS1),NOS2(NOS2)	LOC101743047(LOC101743047),LOC101746272(LOC101746272),NGR-A24(NGR-A24)
MF	GO:0005452	solute:inorganic anion antiporter activity	2	1	3	4	0.000801114	0.0459586	LOC101741181(LOC101741181),LOC101744708(LOC101744708)	LOC101738720(LOC101738720)
MF	GO:0051119	sugar transmembrane transporter activity	5	2	7	28	0.00100039	0.0545215	LOC101735847(LOC101735847),LOC101736365(LOC101736365),LOC101736735(LOC101736735),LOC101740365(LOC101740365),LOC101744322(LOC101744322)	LOC101742380(LOC101742380),Tret1(Tret1)
BP	GO:0030277	maintenance of gastrointestinal epithelium	3	1	4	9	0.00102512	0.169974	LOC101740431(LOC101740431),LOC101740494(LOC101740494),LOC105842568(LOC105842568)	Let-2(Let-2)
BP	GO:0006022	aminoglycan metabolic process	3	11	14	97	0.00107153	0.169974	LOC100141438(LOC100141438),LOC101745161(LOC101745161),LOC101745869(LOC101745869)	BGRP2(BGRP2),Gal(Gal),GlcNAcase2(GlcNAcase2),LOC101735545(LOC101735545),LOC101735926(LOC101735926),LOC101738852(LOC101738852),LOC101739350(LOC101739350),LOC101740028(LOC101740028),LOC101743047(LOC101743047),LOC101744661(LOC101744661),LOC692816(LOC692816)
BP	GO:0001990	regulation of systemic arterial blood pressure by hormone	3	2	5	15	0.00107408	0.169974	LOC101744117(LOC101744117),NOS1(NOS1),NOS2(NOS2)	LOC101743047(LOC101743047),NGR-A24(NGR-A24)
BP	GO:0050999	regulation of nitric-oxide synthase activity	6	0	6	22	0.0011044	0.170508	Glob1(Glob1),LOC100141438(LOC100141438),LOC101741679(LOC101741679),LOC101745785(LOC101745785),NOS1(NOS1),NOS2(NOS2)	-
BP	GO:0055123	digestive system development	11	15	26	241	0.00114788	0.173002	LOC101737263(LOC101737263),LOC101739327(LOC101739327),LOC101741181(LOC101741181),LOC101741679(LOC101741679),LOC101742423(LOC101742423),LOC101743193(LOC101743193),LOC101743371(LOC101743371),LOC101743498(LOC101743498),LOC101745869(LOC101745869),LOC110386824(LOC110386824),Ptx1(Ptx1)	Hmg-s(Hmg-s),Let-2(Let-2),LOC101735591(LOC101735591),LOC101736620(LOC101736620),LOC101737359(LOC101737359),LOC101737408(LOC101737408),LOC101741760(LOC101741760),LOC101743853(LOC101743853),LOC101744208(LOC101744208),LOC101744615(LOC101744615),LOC101745689(LOC101745689),LOC101746171(LOC101746171),LOC101746961(LOC101746961),LOC119630835(LOC119630835),SPARC(SPARC)
MF	GO:0036041	long-chain fatty acid binding	1	3	4	9	0.00122745	0.0637104	LOC101742423(LOC101742423)	Crabp(Crabp),LOC101743601(LOC101743601),LOC101746630(LOC101746630)
BP	GO:0009914	hormone transport	17	7	24	217	0.00124883	0.183839	InR(InR),Lgr(Lgr),LOC100141438(LOC100141438),LOC100533205(LOC100533205),LOC101736018(LOC101736018),LOC101736454(LOC101736454),LOC101739615(LOC101739615),LOC101740637(LOC101740637),LOC101741679(LOC101741679),LOC101742259(LOC101742259),LOC101743146(LOC101743146),LOC101744857(LOC101744857),LOC101745011(LOC101745011),LOC101746706(LOC101746706),LOC693092(LOC693092),NOS1(NOS1),NOS2(NOS2)	3HCD(3HCD),LOC101741760(LOC101741760),LOC101743180(LOC101743180),LOC101744395(LOC101744395),LOC101746272(LOC101746272),LOC101747124(LOC101747124),NGR-A24(NGR-A24)
BP	GO:0044273	sulfur compound catabolic process	3	3	6	23	0.00142359	0.198882	LOC101739372(LOC101739372),LOC101745161(LOC101745161),LOC692801(LOC692801)	Gal(Gal),GlcNAcase2(GlcNAcase2),LOC101743988(LOC101743988)
BP	GO:1904031	positive regulation of cyclin-dependent protein kinase activity	3	3	6	23	0.00142359	0.198882	LOC100141438(LOC100141438),LOC101741679(LOC101741679),LOC101743821(LOC101743821)	LOC100302610(LOC100302610),LOC101735856(LOC101735856),LOC101738852(LOC101738852)
BP	GO:0045922	negative regulation of fatty acid metabolic process	4	3	7	31	0.00144527	0.198882	LOC100141438(LOC100141438),UGT40B4(UGT40B4),UGT41A2(UGT41A2),UGT46A2(UGT46A2)	LOC100862812(LOC100862812),LOC101743526(LOC101743526),Ugt3(Ugt3)
BP	GO:0071402	cellular response to lipoprotein particle stimulus	3	2	5	16	0.00149018	0.200699	LOC101742423(LOC101742423),NOS1(NOS1),NOS2(NOS2)	Hmg-s(Hmg-s),LOC101743180(LOC101743180)
MF	GO:0005504	fatty acid binding	4	5	9	47	0.00155126	0.0768579	LOC101742423(LOC101742423),UGT40B4(UGT40B4),UGT41A2(UGT41A2),UGT46A2(UGT46A2)	Crabp(Crabp),LOC100862812(LOC100862812),LOC101743601(LOC101743601),LOC101746630(LOC101746630),Ugt3(Ugt3)
BP	GO:0033684	regulation of luteinizing hormone secretion	2	1	3	5	0.00166483	0.209795	Lgr(Lgr),LOC101743146(LOC101743146)	NGR-A24(NGR-A24)
BP	GO:0048565	digestive tract development	10	15	25	235	0.00172823	0.209795	LOC101737263(LOC101737263),LOC101741181(LOC101741181),LOC101741679(LOC101741679),LOC101742423(LOC101742423),LOC101743193(LOC101743193),LOC101743371(LOC101743371),LOC101743498(LOC101743498),LOC101745869(LOC101745869),LOC110386824(LOC110386824),Ptx1(Ptx1)	Hmg-s(Hmg-s),Let-2(Let-2),LOC101735591(LOC101735591),LOC101736620(LOC101736620),LOC101737359(LOC101737359),LOC101737408(LOC101737408),LOC101741760(LOC101741760),LOC101743853(LOC101743853),LOC101744208(LOC101744208),LOC101744615(LOC101744615),LOC101745689(LOC101745689),LOC101746171(LOC101746171),LOC101746961(LOC101746961),LOC119630835(LOC119630835),SPARC(SPARC)
CC	GO:0030666	endocytic vesicle membrane	5	4	9	52	0.00175061	0.15024	LOC101740097(LOC101740097),LOC101742423(LOC101742423),LOC101745785(LOC101745785),NOS1(NOS1),NOS2(NOS2)	Atg5(Atg5),LOC101737711(LOC101737711),LOC101741216(LOC101741216),LOC101745393(LOC101745393)
BP	GO:0001974	blood vessel remodeling	3	3	6	24	0.00180853	0.209795	LOC101745869(LOC101745869),NOS1(NOS1),NOS2(NOS2)	Atg5(Atg5),LOC101737408(LOC101737408),LOC101745393(LOC101745393)
MF	GO:0016848	carbon-halide lyase activity	0	3	3	5	0.00191422	0.0869374	-	GSTd3(GSTd3),LOC119628323(LOC119628323),LOC119628628(LOC119628628)
MF	GO:0018833	DDT-dehydrochlorinase activity	0	3	3	5	0.00191422	0.0869374	-	GSTd3(GSTd3),LOC119628323(LOC119628323),LOC119628628(LOC119628628)
BP	GO:0019218	regulation of steroid metabolic process	5	8	13	92	0.00194545	0.209795	Fps(Fps),Lgr(Lgr),UGT40B4(UGT40B4),UGT41A2(UGT41A2),UGT46A2(UGT46A2)	Hmg-s(Hmg-s),LOC100101155(LOC100101155),LOC100302610(LOC100302610),LOC100862812(LOC100862812),LOC101743180(LOC101743180),LOC101743526(LOC101743526),LOC110385370(LOC110385370),Ugt3(Ugt3)
BP	GO:0003044	regulation of systemic arterial blood pressure mediated by a chemical signal	3	2	5	17	0.00201379	0.209795	LOC101744117(LOC101744117),NOS1(NOS1),NOS2(NOS2)	LOC101743047(LOC101743047),NGR-A24(NGR-A24)
BP	GO:0030203	glycosaminoglycan metabolic process	3	8	11	71	0.0020203	0.209795	LOC100141438(LOC100141438),LOC101745161(LOC101745161),LOC101745869(LOC101745869)	BGRP2(BGRP2),Gal(Gal),GlcNAcase2(GlcNAcase2),LOC101735926(LOC101735926),LOC101738852(LOC101738852),LOC101740028(LOC101740028),LOC101743047(LOC101743047),LOC101744661(LOC101744661)
BP	GO:0060416	response to growth hormone	5	3	8	42	0.00215938	0.209795	LOC100141438(LOC100141438),LOC101742423(LOC101742423),UGT40B4(UGT40B4),UGT41A2(UGT41A2),UGT46A2(UGT46A2)	Hmg-s(Hmg-s),LOC100862812(LOC100862812),Ugt3(Ugt3)
BP	GO:0051930	regulation of sensory perception of pain	2	4	6	25	0.00226746	0.209795	NOS1(NOS1),NOS2(NOS2)	Crabp(Crabp),LOC101743601(LOC101743601),NGR-A24(NGR-A24),Tk(Tk)
MF	GO:0005351	carbohydrate:proton symporter activity	5	1	6	24	0.00230632	0.0931071	LOC101735847(LOC101735847),LOC101736365(LOC101736365),LOC101736735(LOC101736735),LOC101740365(LOC101740365),LOC101744322(LOC101744322)	Tret1(Tret1)
MF	GO:0005355	glucose transmembrane transporter activity	5	1	6	24	0.00230632	0.0931071	LOC101735847(LOC101735847),LOC101736365(LOC101736365),LOC101736735(LOC101736735),LOC101740365(LOC101740365),LOC101744322(LOC101744322)	Tret1(Tret1)
MF	GO:0015149	hexose transmembrane transporter activity	5	1	6	24	0.00230632	0.0931071	LOC101735847(LOC101735847),LOC101736365(LOC101736365),LOC101736735(LOC101736735),LOC101740365(LOC101740365),LOC101744322(LOC101744322)	Tret1(Tret1)
BP	GO:0051048	negative regulation of secretion	11	4	15	117	0.00243687	0.209795	InR(InR),LOC100141438(LOC100141438),LOC101736018(LOC101736018),LOC101736179(LOC101736179),LOC101741679(LOC101741679),LOC101742917(LOC101742917),LOC101743146(LOC101743146),LOC101745011(LOC101745011),NGR-A26(NGR-A26),NOS1(NOS1),NOS2(NOS2)	3HCD(3HCD),LOC101743180(LOC101743180),LOC101747124(LOC101747124),NGR-A24(NGR-A24)
BP	GO:0060841	venous blood vessel development	2	2	4	11	0.00245095	0.209795	LOC101745869(LOC101745869),Ptx1(Ptx1)	LOC100302610(LOC100302610),LOC101741760(LOC101741760)
BP	GO:0003008	system process	51	41	92	1231	0.00252253	0.209795	Cyp332a1(Cyp332a1),Fps(Fps),Lgr(Lgr),LOC100127126(LOC100127126),LOC100141438(LOC100141438),LOC100533205(LOC100533205),LOC101735703(LOC101735703),LOC101736018(LOC101736018),LOC101737456(LOC101737456),LOC101737534(LOC101737534),LOC101737806(LOC101737806),LOC101738046(LOC101738046),LOC101739615(LOC101739615),LOC101740431(LOC101740431),LOC101740494(LOC101740494),LOC101740637(LOC101740637),LOC10174167…	Atg5(Atg5),Crabp(Crabp),GlcNAcase2(GlcNAcase2),Hel(Hel),Hsp20.1(Hsp20.1),Let-2(Let-2),LOC100302610(LOC100302610),LOC100862812(LOC100862812),LOC101735591(LOC101735591),LOC101735743(LOC101735743),LOC101735863(LOC101735863),LOC101736835(LOC101736835),LOC101737217(LOC101737217),LOC101737408(LOC101737408),LOC101737716(LOC101737716),LOC101738852(LOC101738852),LOC101738901(LOC101738901),LOC101738943(LOC…
BP	GO:0006749	glutathione metabolic process	2	6	8	43	0.00252423	0.209795	LOC110385885(LOC110385885),LOC692801(LOC692801)	GSTd3(GSTd3),GSTe3(GSTe3),GSTe6(GSTe6),LOC101747227(LOC101747227),LOC119628323(LOC119628323),LOC119628628(LOC119628628)
BP	GO:1901135	carbohydrate derivative metabolic process	36	36	72	921	0.00257049	0.209795	LOC100134921(LOC100134921),LOC100141438(LOC100141438),LOC101736112(LOC101736112),LOC101736572(LOC101736572),LOC101737125(LOC101737125),LOC101737451(LOC101737451),LOC101737808(LOC101737808),LOC101738689(LOC101738689),LOC101738969(LOC101738969),LOC101739615(LOC101739615),LOC101740518(LOC101740518),LOC101742516(LOC101742516),LOC101743027(LOC101743027),LOC101743371(LOC101743371),LOC101743573(LOC10174…	Adgf(Adgf),BGRP2(BGRP2),Gal(Gal),GlcNAcase2(GlcNAcase2),LOC100862812(LOC100862812),LOC101735545(LOC101735545),LOC101735613(LOC101735613),LOC101735926(LOC101735926),LOC101736088(LOC101736088),LOC101736222(LOC101736222),LOC101737056(LOC101737056),LOC101737359(LOC101737359),LOC101738720(LOC101738720),LOC101738852(LOC101738852),LOC101739350(LOC101739350),LOC101739565(LOC101739565),LOC101739690(LOC101…
CC	GO:0009986	cell surface	15	11	26	266	0.00258787	0.15024	Alpm(Alpm),Lgr(Lgr),LOC101736498(LOC101736498),LOC101740097(LOC101740097),LOC101741679(LOC101741679),LOC101742048(LOC101742048),LOC101742423(LOC101742423),LOC101743146(LOC101743146),LOC101743475(LOC101743475),LOC101744117(LOC101744117),LOC101745703(LOC101745703),LOC101745869(LOC101745869),LOC101746706(LOC101746706),LOC101747022(LOC101747022),LOC778468(LOC778468)	BGRP3(BGRP3),Hsp20.1(Hsp20.1),HSP70(HSP70),LOC101737408(LOC101737408),LOC101740689(LOC101740689),LOC101741216(LOC101741216),LOC101744395(LOC101744395),LOC101745762(LOC101745762),LOC692448(LOC692448),NGR-A24(NGR-A24),SPARC(SPARC)
BP	GO:0045737	positive regulation of cyclin-dependent protein serine/threonine kinase activity	2	3	5	18	0.00265999	0.209795	LOC100141438(LOC100141438),LOC101741679(LOC101741679)	LOC100302610(LOC100302610),LOC101735856(LOC101735856),LOC101738852(LOC101738852)
BP	GO:0043434	response to peptide hormone	21	11	32	337	0.00274607	0.209795	InR(InR),Lgr(Lgr),LOC100141438(LOC100141438),LOC101736112(LOC101736112),LOC101739615(LOC101739615),LOC101741679(LOC101741679),LOC101741915(LOC101741915),LOC101742423(LOC101742423),LOC101743146(LOC101743146),LOC101744708(LOC101744708),LOC101745721(LOC101745721),LOC101745869(LOC101745869),LOC101746706(LOC101746706),LOC101746913(LOC101746913),LOC732945(LOC732945),LOC778468(LOC778468),NOS1(NOS1),NOS2…	3HCD(3HCD),Hmg-s(Hmg-s),Hsp20.1(Hsp20.1),IBP2(IBP2),LOC100862812(LOC100862812),LOC101736547(LOC101736547),LOC101738852(LOC101738852),LOC101743180(LOC101743180),LOC105842130(LOC105842130),SPARC(SPARC),Ugt3(Ugt3)
BP	GO:0042178	xenobiotic catabolic process	4	2	6	26	0.0028089	0.209795	Cyp332a1(Cyp332a1),UGT40B4(UGT40B4),UGT41A2(UGT41A2),UGT46A2(UGT46A2)	LOC100862812(LOC100862812),Ugt3(Ugt3)
BP	GO:0008645	hexose transmembrane transport	8	3	11	74	0.00283005	0.209795	LOC100141438(LOC100141438),LOC101735847(LOC101735847),LOC101736365(LOC101736365),LOC101736735(LOC101736735),LOC101740365(LOC101740365),LOC101741679(LOC101741679),LOC101744322(LOC101744322),LOC101744708(LOC101744708)	Crabp(Crabp),LOC101743601(LOC101743601),Tret1(Tret1)
BP	GO:0019217	regulation of fatty acid metabolic process	5	6	11	74	0.00283005	0.209795	LOC100141438(LOC100141438),LOC101746594(LOC101746594),UGT40B4(UGT40B4),UGT41A2(UGT41A2),UGT46A2(UGT46A2)	Crabp(Crabp),LOC100862812(LOC100862812),LOC101743180(LOC101743180),LOC101743526(LOC101743526),LOC101743601(LOC101743601),Ugt3(Ugt3)
BP	GO:0008015	blood circulation	14	9	23	218	0.0028968	0.209795	Lgr(Lgr),LOC100141438(LOC100141438),LOC101739615(LOC101739615),LOC101741679(LOC101741679),LOC101742423(LOC101742423),LOC101742917(LOC101742917),LOC101743146(LOC101743146),LOC101743153(LOC101743153),LOC101744117(LOC101744117),LOC101745703(LOC101745703),LOC101745869(LOC101745869),NOS1(NOS1),NOS2(NOS2),Ptx1(Ptx1)	Atg5(Atg5),LOC101736835(LOC101736835),LOC101741760(LOC101741760),LOC101741888(LOC101741888),LOC101743047(LOC101743047),LOC101743180(LOC101743180),LOC101743731(LOC101743731),LOC101745393(LOC101745393),NGR-A24(NGR-A24)
CC	GO:0005587	collagen type IV trimer	0	2	2	2	0.0029548	0.15024	-	Let-2(Let-2),LOC101736620(LOC101736620)
CC	GO:0071797	LUBAC complex	2	0	2	2	0.0029548	0.15024	LOC101741592(LOC101741592),LOC101742029(LOC101742029)	-
CC	GO:0098642	network-forming collagen trimer	0	2	2	2	0.0029548	0.15024	-	Let-2(Let-2),LOC101736620(LOC101736620)
CC	GO:0098645	collagen network	0	2	2	2	0.0029548	0.15024	-	Let-2(Let-2),LOC101736620(LOC101736620)
CC	GO:0098651	basement membrane collagen trimer	0	2	2	2	0.0029548	0.15024	-	Let-2(Let-2),LOC101736620(LOC101736620)
BP	GO:0046879	hormone secretion	14	7	21	193	0.00300622	0.209795	InR(InR),Lgr(Lgr),LOC100141438(LOC100141438),LOC100533205(LOC100533205),LOC101736018(LOC101736018),LOC101736454(LOC101736454),LOC101739615(LOC101739615),LOC101741679(LOC101741679),LOC101743146(LOC101743146),LOC101744857(LOC101744857),LOC101745011(LOC101745011),LOC693092(LOC693092),NOS1(NOS1),NOS2(NOS2)	3HCD(3HCD),LOC101741760(LOC101741760),LOC101743180(LOC101743180),LOC101744395(LOC101744395),LOC101746272(LOC101746272),LOC101747124(LOC101747124),NGR-A24(NGR-A24)
BP	GO:0097237	cellular response to toxic substance	11	8	19	168	0.00303061	0.209795	Glob1(Glob1),Jafrac1(Jafrac1),LOC101742423(LOC101742423),LOC101745869(LOC101745869),LOC110386824(LOC110386824),LOC778468(LOC778468),NOS1(NOS1),NOS2(NOS2),UGT40B4(UGT40B4),UGT41A2(UGT41A2),UGT46A2(UGT46A2)	GSTd3(GSTd3),Hsp20.1(Hsp20.1),LOC100862812(LOC100862812),LOC101736718(LOC101736718),LOC101746584(LOC101746584),LOC119628323(LOC119628323),LOC119628628(LOC119628628),Ugt3(Ugt3)
BP	GO:0015908	fatty acid transport	7	2	9	54	0.00305177	0.209795	Lgr(Lgr),LOC100141438(LOC100141438),LOC101742423(LOC101742423),LOC101746706(LOC101746706),LOC101746913(LOC101746913),NOS1(NOS1),NOS2(NOS2)	Crabp(Crabp),LOC101743601(LOC101743601)
BP	GO:0050679	positive regulation of epithelial cell proliferation	6	6	12	86	0.00318891	0.209795	LOC100141438(LOC100141438),LOC100533205(LOC100533205),LOC101737456(LOC101737456),LOC101741679(LOC101741679),LOC101743821(LOC101743821),LOC101745869(LOC101745869)	LOC100302610(LOC100302610),LOC101736835(LOC101736835),LOC101737408(LOC101737408),LOC101738852(LOC101738852),LOC101746961(LOC101746961),NGR-A24(NGR-A24)
BP	GO:0098754	detoxification	8	4	12	86	0.00318891	0.209795	Cyp332a1(Cyp332a1),Glob1(Glob1),Jafrac1(Jafrac1),LOC101742423(LOC101742423),LOC101742524(LOC101742524),LOC101746706(LOC101746706),NOS1(NOS1),NOS2(NOS2)	GSTd3(GSTd3),LOC101746584(LOC101746584),LOC119628323(LOC119628323),LOC119628628(LOC119628628)
BP	GO:0034616	response to laminar fluid shear stress	2	1	3	6	0.00318965	0.209795	NOS1(NOS1),NOS2(NOS2)	LOC101743180(LOC101743180)
BP	GO:0035310	notum cell fate specification	1	2	3	6	0.00318965	0.209795	LOC101741679(LOC101741679)	LOC101741760(LOC101741760),LOC101745000(LOC101745000)
BP	GO:0046680	response to DDT	3	0	3	6	0.00318965	0.209795	Cyp332a1(Cyp332a1),LOC101742941(LOC101742941),LOC101744617(LOC101744617)	-
BP	GO:0048845	venous blood vessel morphogenesis	1	2	3	6	0.00318965	0.209795	Ptx1(Ptx1)	LOC100302610(LOC100302610),LOC101741760(LOC101741760)
BP	GO:0001542	ovulation from ovarian follicle	2	0	2	2	0.003212	0.209795	NOS1(NOS1),NOS2(NOS2)	-
BP	GO:0014738	regulation of muscle hyperplasia	2	0	2	2	0.003212	0.209795	NOS1(NOS1),NOS2(NOS2)	-
BP	GO:0014740	negative regulation of muscle hyperplasia	2	0	2	2	0.003212	0.209795	NOS1(NOS1),NOS2(NOS2)	-
BP	GO:0014805	smooth muscle adaptation	2	0	2	2	0.003212	0.209795	NOS1(NOS1),NOS2(NOS2)	-
BP	GO:0014806	smooth muscle hyperplasia	2	0	2	2	0.003212	0.209795	NOS1(NOS1),NOS2(NOS2)	-
BP	GO:0014900	muscle hyperplasia	2	0	2	2	0.003212	0.209795	NOS1(NOS1),NOS2(NOS2)	-
BP	GO:0033685	negative regulation of luteinizing hormone secretion	1	1	2	2	0.003212	0.209795	LOC101743146(LOC101743146)	NGR-A24(NGR-A24)
BP	GO:0035934	corticosterone secretion	1	1	2	2	0.003212	0.209795	LOC101743146(LOC101743146)	LOC101746272(LOC101746272)
BP	GO:0061359	regulation of Wnt signaling pathway by Wnt protein secretion	0	2	2	2	0.003212	0.209795	-	LOC101737359(LOC101737359),LOC101744208(LOC101744208)
BP	GO:0086023	adenylate cyclase-activating adrenergic receptor signaling pathway involved in heart process	2	0	2	2	0.003212	0.209795	NOS1(NOS1),NOS2(NOS2)	-
BP	GO:0086103	G protein-coupled receptor signaling pathway involved in heart process	2	0	2	2	0.003212	0.209795	NOS1(NOS1),NOS2(NOS2)	-
BP	GO:0098923	retrograde trans-synaptic signaling by soluble gas	2	0	2	2	0.003212	0.209795	NOS1(NOS1),NOS2(NOS2)	-
BP	GO:0098924	retrograde trans-synaptic signaling by nitric oxide	2	0	2	2	0.003212	0.209795	NOS1(NOS1),NOS2(NOS2)	-
BP	GO:0140192	regulation of adenylate cyclase-activating adrenergic receptor signaling pathway involved in heart process	2	0	2	2	0.003212	0.209795	NOS1(NOS1),NOS2(NOS2)	-
BP	GO:0140196	positive regulation of adenylate cyclase-activating adrenergic receptor signaling pathway involved in heart process	2	0	2	2	0.003212	0.209795	NOS1(NOS1),NOS2(NOS2)	-
BP	GO:1901556	response to candesartan	2	0	2	2	0.003212	0.209795	NOS1(NOS1),NOS2(NOS2)	-
BP	GO:1901558	response to metformin	2	0	2	2	0.003212	0.209795	NOS1(NOS1),NOS2(NOS2)	-
BP	GO:1904648	cellular response to rotenone	2	0	2	2	0.003212	0.209795	NOS1(NOS1),NOS2(NOS2)	-
BP	GO:0036293	response to decreased oxygen levels	20	8	28	286	0.00322393	0.209795	Alpm(Alpm),Glob1(Glob1),InR(InR),LOC100101187(LOC100101187),LOC100141438(LOC100141438),LOC101735703(LOC101735703),LOC101738689(LOC101738689),LOC101742516(LOC101742516),LOC101742820(LOC101742820),LOC101743146(LOC101743146),LOC101743475(LOC101743475),LOC101743498(LOC101743498),LOC101743821(LOC101743821),LOC101745869(LOC101745869),LOC101746043(LOC101746043),LOC101747022(LOC101747022),LOC778468(LOC77…	Hsp20.1(Hsp20.1),LOC101737438(LOC101737438),LOC101737711(LOC101737711),LOC101741702(LOC101741702),LOC101743180(LOC101743180),LOC101745393(LOC101745393),LOC101745899(LOC101745899),LOC101746331(LOC101746331)
MF	GO:0005501	retinoid binding	3	4	7	34	0.00333522	0.117872	UGT40B4(UGT40B4),UGT41A2(UGT41A2),UGT46A2(UGT46A2)	Crabp(Crabp),LOC100862812(LOC100862812),LOC101743601(LOC101743601),Ugt3(Ugt3)
BP	GO:0035295	tube development	40	47	87	1164	0.00335451	0.209795	Cyp9a20(Cyp9a20),InR(InR),Lgr(Lgr),LOC100141438(LOC100141438),LOC100533205(LOC100533205),LOC101736498(LOC101736498),LOC101737125(LOC101737125),LOC101737263(LOC101737263),LOC101737806(LOC101737806),LOC101739197(LOC101739197),LOC101740097(LOC101740097),LOC101740445(LOC101740445),LOC101740520(LOC101740520),LOC101741181(LOC101741181),LOC101741592(LOC101741592),LOC101741679(LOC101741679),LOC101741775(…	Cdc25(Cdc25),Cyp18a1(Cyp18a1),E(spl)mbeta(E(spl)mbeta),Hmg-s(Hmg-s),Hsp20.1(Hsp20.1),Let-2(Let-2),LOC100302610(LOC100302610),LOC101735591(LOC101735591),LOC101736485(LOC101736485),LOC101736620(LOC101736620),LOC101736835(LOC101736835),LOC101737217(LOC101737217),LOC101737359(LOC101737359),LOC101737408(LOC101737408),LOC101737438(LOC101737438),LOC101738943(LOC101738943),LOC101740028(LOC101740028),LOC1…
BP	GO:0033866	nucleoside bisphosphate biosynthetic process	5	5	10	65	0.00336283	0.209795	LOC101736572(LOC101736572),LOC101740518(LOC101740518),LOC101744708(LOC101744708),LOC101746594(LOC101746594),LOC693092(LOC693092)	LOC101739690(LOC101739690),LOC101740658(LOC101740658),LOC101741993(LOC101741993),LOC101745840(LOC101745840),LOC110385370(LOC110385370)
BP	GO:0034030	ribonucleoside bisphosphate biosynthetic process	5	5	10	65	0.00336283	0.209795	LOC101736572(LOC101736572),LOC101740518(LOC101740518),LOC101744708(LOC101744708),LOC101746594(LOC101746594),LOC693092(LOC693092)	LOC101739690(LOC101739690),LOC101740658(LOC101740658),LOC101741993(LOC101741993),LOC101745840(LOC101745840),LOC110385370(LOC110385370)
BP	GO:0034033	purine nucleoside bisphosphate biosynthetic process	5	5	10	65	0.00336283	0.209795	LOC101736572(LOC101736572),LOC101740518(LOC101740518),LOC101744708(LOC101744708),LOC101746594(LOC101746594),LOC693092(LOC693092)	LOC101739690(LOC101739690),LOC101740658(LOC101740658),LOC101741993(LOC101741993),LOC101745840(LOC101745840),LOC110385370(LOC110385370)
BP	GO:0002526	acute inflammatory response	4	4	8	45	0.00339736	0.209795	LOC101737263(LOC101737263),UGT40B4(UGT40B4),UGT41A2(UGT41A2),UGT46A2(UGT46A2)	LOC100862812(LOC100862812),LOC101743731(LOC101743731),NGR-A24(NGR-A24),Ugt3(Ugt3)
BP	GO:0006706	steroid catabolic process	3	3	6	27	0.0034416	0.209795	UGT40B4(UGT40B4),UGT41A2(UGT41A2),UGT46A2(UGT46A2)	Cyp18a1(Cyp18a1),LOC100862812(LOC100862812),Ugt3(Ugt3)
BP	GO:0032768	regulation of monooxygenase activity	6	0	6	27	0.0034416	0.209795	Glob1(Glob1),LOC100141438(LOC100141438),LOC101741679(LOC101741679),LOC101745785(LOC101745785),NOS1(NOS1),NOS2(NOS2)	-
BP	GO:0051931	regulation of sensory perception	2	4	6	27	0.0034416	0.209795	NOS1(NOS1),NOS2(NOS2)	Crabp(Crabp),LOC101743601(LOC101743601),NGR-A24(NGR-A24),Tk(Tk)
BP	GO:0015749	monosaccharide transmembrane transport	8	3	11	76	0.00350215	0.209795	LOC100141438(LOC100141438),LOC101735847(LOC101735847),LOC101736365(LOC101736365),LOC101736735(LOC101736735),LOC101740365(LOC101740365),LOC101741679(LOC101741679),LOC101744322(LOC101744322),LOC101744708(LOC101744708)	Crabp(Crabp),LOC101743601(LOC101743601),Tret1(Tret1)
BP	GO:0007263	nitric oxide mediated signal transduction	4	0	4	12	0.00351315	0.209795	LOC101741679(LOC101741679),LOC101742423(LOC101742423),NOS1(NOS1),NOS2(NOS2)	-
BP	GO:0042339	keratan sulfate metabolic process	0	4	4	12	0.00351315	0.209795	-	Gal(Gal),GlcNAcase2(GlcNAcase2),LOC101740028(LOC101740028),LOC101744661(LOC101744661)
BP	GO:0043950	positive regulation of cAMP-mediated signaling	4	0	4	12	0.00351315	0.209795	LOC101743146(LOC101743146),LOC101745703(LOC101745703),NOS1(NOS1),NOS2(NOS2)	-
MF	GO:0015111	iodide transmembrane transporter activity	1	1	2	2	0.00353595	0.117872	LOC101744708(LOC101744708)	LOC101744395(LOC101744395)
MF	GO:0046870	cadmium ion binding	2	0	2	2	0.00353595	0.117872	NOS1(NOS1),NOS2(NOS2)	-
MF	GO:0005402	carbohydrate:cation symporter activity	5	1	6	26	0.00356532	0.117872	LOC101735847(LOC101735847),LOC101736365(LOC101736365),LOC101736735(LOC101736735),LOC101740365(LOC101740365),LOC101744322(LOC101744322)	Tret1(Tret1)
MF	GO:0015145	monosaccharide transmembrane transporter activity	5	1	6	26	0.00356532	0.117872	LOC101735847(LOC101735847),LOC101736365(LOC101736365),LOC101736735(LOC101736735),LOC101740365(LOC101740365),LOC101744322(LOC101744322)	Tret1(Tret1)
MF	GO:0030247	polysaccharide binding	0	3	3	6	0.00365964	0.117872	-	BGRP2(BGRP2),BGRP3(BGRP3),LOC101744463(LOC101744463)
MF	GO:0033293	monocarboxylic acid binding	4	5	9	53	0.00367675	0.117872	LOC101742423(LOC101742423),UGT40B4(UGT40B4),UGT41A2(UGT41A2),UGT46A2(UGT46A2)	Crabp(Crabp),LOC100862812(LOC100862812),LOC101743601(LOC101743601),LOC101746630(LOC101746630),Ugt3(Ugt3)
BP	GO:0051384	response to glucocorticoid	9	7	16	134	0.00367797	0.217585	LOC101742917(LOC101742917),LOC101743146(LOC101743146),LOC101745703(LOC101745703),LOC101746706(LOC101746706),NOS1(NOS1),NOS2(NOS2),UGT40B4(UGT40B4),UGT41A2(UGT41A2),UGT46A2(UGT46A2)	Crabp(Crabp),Hmg-s(Hmg-s),LOC100862812(LOC100862812),LOC101741760(LOC101741760),LOC101743601(LOC101743601),SPARC(SPARC),Ugt3(Ugt3)
MF	GO:0015297	antiporter activity	6	2	8	44	0.00393157	0.12244	LOC101741181(LOC101741181),LOC101742700(LOC101742700),LOC101744708(LOC101744708),LOC101744857(LOC101744857),LOC101745863(LOC101745863),LOC101746424(LOC101746424)	LOC101738720(LOC101738720),LOC101740028(LOC101740028)
BP	GO:0046883	regulation of hormone secretion	13	6	19	172	0.00394239	0.231068	InR(InR),Lgr(Lgr),LOC100141438(LOC100141438),LOC100533205(LOC100533205),LOC101736018(LOC101736018),LOC101736454(LOC101736454),LOC101739615(LOC101739615),LOC101741679(LOC101741679),LOC101743146(LOC101743146),LOC101744857(LOC101744857),LOC693092(LOC693092),NOS1(NOS1),NOS2(NOS2)	3HCD(3HCD),LOC101741760(LOC101741760),LOC101743180(LOC101743180),LOC101744395(LOC101744395),LOC101747124(LOC101747124),NGR-A24(NGR-A24)
CC	GO:0005615	extracellular space	17	25	42	508	0.00397209	0.18754	InR(InR),Jafrac1(Jafrac1),Lgr(Lgr),LOC101737543(LOC101737543),LOC101737808(LOC101737808),LOC101741679(LOC101741679),LOC101743027(LOC101743027),LOC101743498(LOC101743498),LOC101743573(LOC101743573),LOC101744708(LOC101744708),LOC101745703(LOC101745703),LOC101745869(LOC101745869),LOC101746503(LOC101746503),LOC101746720(LOC101746720),LOC119630562(LOC119630562),NOS1(NOS1),NOS2(NOS2)	Adgf(Adgf),Crabp(Crabp),Gal(Gal),GlcNAcase2(GlcNAcase2),Hel(Hel),HSP70(HSP70),IBP2(IBP2),LOC101736547(LOC101736547),LOC101737408(LOC101737408),LOC101740853(LOC101740853),LOC101741216(LOC101741216),LOC101742219(LOC101742219),LOC101742744(LOC101742744),LOC101743601(LOC101743601),LOC101744175(LOC101744175),LOC101744208(LOC101744208),LOC101745363(LOC101745363),LOC101745444(LOC101745444),LOC101745762(…
BP	GO:0009266	response to temperature stimulus	14	15	29	304	0.00399662	0.232097	LOC100141438(LOC100141438),LOC101737543(LOC101737543),LOC101739566(LOC101739566),LOC101742029(LOC101742029),LOC101743498(LOC101743498),LOC101745378(LOC101745378),LOC101745691(LOC101745691),LOC101745703(LOC101745703),LOC101746706(LOC101746706),LOC101746913(LOC101746913),LOC778468(LOC778468),NOS1(NOS1),NOS2(NOS2),Per(Per)	GSTe3(GSTe3),Hmg-s(Hmg-s),Hsp20.1(Hsp20.1),LOC101739734(LOC101739734),LOC101740545(LOC101740545),LOC101741110(LOC101741110),LOC101742998(LOC101742998),LOC101744395(LOC101744395),LOC110385505(LOC110385505),LOC110386644(LOC110386644),LOC119628365(LOC119628365),LOC119629359(LOC119629359),LOC692675(LOC692675),NGR-A11(NGR-A11),NGR-A24(NGR-A24)
BP	GO:0044262	cellular carbohydrate metabolic process	10	11	21	198	0.00407313	0.23312	Lgr(Lgr),LOC100101177(LOC100101177),LOC100141438(LOC100141438),LOC100500759(LOC100500759),LOC101740431(LOC101740431),LOC101745721(LOC101745721),LOC101746747(LOC101746747),UGT40B4(UGT40B4),UGT41A2(UGT41A2),UGT46A2(UGT46A2)	Atg5(Atg5),Gal(Gal),LOC100862812(LOC100862812),LOC101740028(LOC101740028),LOC101743047(LOC101743047),LOC101743526(LOC101743526),LOC101743986(LOC101743986),LOC101744463(LOC101744463),LOC110385370(LOC110385370),sNPF(sNPF),Ugt3(Ugt3)
BP	GO:0008202	steroid metabolic process	10	12	22	211	0.00408789	0.23312	Cyp332a1(Cyp332a1),Fps(Fps),Lgr(Lgr),LOC101737808(LOC101737808),LOC101743027(LOC101743027),LOC101745219(LOC101745219),LOC101746114(LOC101746114),UGT40B4(UGT40B4),UGT41A2(UGT41A2),UGT46A2(UGT46A2)	Cyp18a1(Cyp18a1),GSTe3(GSTe3),Hmg-s(Hmg-s),LOC100101155(LOC100101155),LOC100302610(LOC100302610),LOC100862812(LOC100862812),LOC101741394(LOC101741394),LOC101741993(LOC101741993),LOC101743180(LOC101743180),LOC101743526(LOC101743526),LOC110385370(LOC110385370),Ugt3(Ugt3)
BP	GO:1902074	response to salt	5	1	6	28	0.00417445	0.233478	LOC100141438(LOC100141438),LOC101736018(LOC101736018),LOC101744708(LOC101744708),NOS1(NOS1),NOS2(NOS2)	HSP70(HSP70)
MF	GO:0015106	bicarbonate transmembrane transporter activity	4	0	4	12	0.0041784	0.126513	LOC101741181(LOC101741181),LOC101744708(LOC101744708),LOC101745863(LOC101745863),LOC101746424(LOC101746424)	-
BP	GO:0009409	response to cold	3	7	10	67	0.00421078	0.233478	LOC101745378(LOC101745378),LOC101746913(LOC101746913),LOC778468(LOC778468)	Hsp20.1(Hsp20.1),LOC101740545(LOC101740545),LOC101741110(LOC101741110),LOC110385505(LOC110385505),LOC110386644(LOC110386644),LOC119628365(LOC119628365),LOC119629359(LOC119629359)
BP	GO:0002705	positive regulation of leukocyte mediated immunity	6	1	7	37	0.00421551	0.233478	LOC101736454(LOC101736454),LOC101739428(LOC101739428),LOC101740097(LOC101740097),LOC101743146(LOC101743146),NOS1(NOS1),NOS2(NOS2)	LOC101743378(LOC101743378)
BP	GO:0005975	carbohydrate metabolic process	14	23	37	417	0.00424169	0.233478	InR(InR),Lgr(Lgr),LOC100101177(LOC100101177),LOC100141438(LOC100141438),LOC100500759(LOC100500759),LOC101739299(LOC101739299),LOC101740431(LOC101740431),LOC101743573(LOC101743573),LOC101745721(LOC101745721),LOC101746747(LOC101746747),LOC732969(LOC732969),UGT40B4(UGT40B4),UGT41A2(UGT41A2),UGT46A2(UGT46A2)	Adgf(Adgf),Atg5(Atg5),Crabp(Crabp),Gal(Gal),GlcNAcase2(GlcNAcase2),LOC100862812(LOC100862812),LOC101735613(LOC101735613),LOC101736114(LOC101736114),LOC101739565(LOC101739565),LOC101740028(LOC101740028),LOC101740182(LOC101740182),LOC101741353(LOC101741353),LOC101743047(LOC101743047),LOC101743526(LOC101743526),LOC101743601(LOC101743601),LOC101743986(LOC101743986),LOC101744463(LOC101744463),LOC10174…
MF	GO:0015291	secondary active transmembrane transporter activity	12	3	15	119	0.00448363	0.132085	LOC101735847(LOC101735847),LOC101736365(LOC101736365),LOC101736404(LOC101736404),LOC101736735(LOC101736735),LOC101740365(LOC101740365),LOC101741181(LOC101741181),LOC101742700(LOC101742700),LOC101744322(LOC101744322),LOC101744708(LOC101744708),LOC101744857(LOC101744857),LOC101745863(LOC101745863),LOC101746424(LOC101746424)	LOC101738720(LOC101738720),LOC101740028(LOC101740028),Tret1(Tret1)
BP	GO:0022600	digestive system process	8	4	12	90	0.00465498	0.239089	LOC101740431(LOC101740431),LOC101740494(LOC101740494),LOC101742423(LOC101742423),LOC101743146(LOC101743146),LOC101744708(LOC101744708),LOC101745430(LOC101745430),LOC105842568(LOC105842568),NGR-A26(NGR-A26)	Let-2(Let-2),LOC101747124(LOC101747124),NGR-A24(NGR-A24),Tk(Tk)
BP	GO:0048771	tissue remodeling	6	4	10	68	0.00469369	0.239089	Lgr(Lgr),LOC101741679(LOC101741679),LOC101741915(LOC101741915),LOC101745869(LOC101745869),NOS1(NOS1),NOS2(NOS2)	Atg5(Atg5),LOC101737408(LOC101737408),LOC101740182(LOC101740182),LOC101745393(LOC101745393)
BP	GO:0010634	positive regulation of epithelial cell migration	6	5	11	79	0.00474402	0.239089	LOC100141438(LOC100141438),LOC101743193(LOC101743193),LOC101745869(LOC101745869),LOC778468(LOC778468),NOS1(NOS1),NOS2(NOS2)	Hsp20.1(Hsp20.1),LOC100302610(LOC100302610),LOC101736835(LOC101736835),NGR-A24(NGR-A24),SPARC(SPARC)
BP	GO:0006954	inflammatory response	10	10	20	188	0.00482997	0.239089	LOC100141438(LOC100141438),LOC101736454(LOC101736454),LOC101737263(LOC101737263),LOC101741679(LOC101741679),LOC101745161(LOC101745161),NOS1(NOS1),NOS2(NOS2),UGT40B4(UGT40B4),UGT41A2(UGT41A2),UGT46A2(UGT46A2)	Crabp(Crabp),LOC100862812(LOC100862812),LOC101735503(LOC101735503),LOC101736025(LOC101736025),LOC101736835(LOC101736835),LOC101741760(LOC101741760),LOC101743601(LOC101743601),LOC101743731(LOC101743731),NGR-A24(NGR-A24),Ugt3(Ugt3)
BP	GO:0046689	response to mercury ion	4	0	4	13	0.00484964	0.239089	Cyp332a1(Cyp332a1),LOC101746706(LOC101746706),NOS1(NOS1),NOS2(NOS2)	-
BP	GO:0006641	triglyceride metabolic process	7	6	13	102	0.00487057	0.239089	LOC100141438(LOC100141438),LOC101737808(LOC101737808),LOC101742423(LOC101742423),LOC101743027(LOC101743027),LOC101745721(LOC101745721),LOC101746913(LOC101746913),LOC732945(LOC732945)	Crabp(Crabp),LOC101739690(LOC101739690),LOC101743180(LOC101743180),LOC101743526(LOC101743526),LOC101743601(LOC101743601),LOC110385370(LOC110385370)
BP	GO:0007586	digestion	10	6	16	138	0.00491955	0.239089	LOC101738689(LOC101738689),LOC101740431(LOC101740431),LOC101740494(LOC101740494),LOC101742423(LOC101742423),LOC101743146(LOC101743146),LOC101744708(LOC101744708),LOC101745430(LOC101745430),LOC105842568(LOC105842568),LOC119630562(LOC119630562),NGR-A26(NGR-A26)	Let-2(Let-2),LOC101737859(LOC101737859),LOC101741073(LOC101741073),LOC101747124(LOC101747124),NGR-A24(NGR-A24),Tk(Tk)
BP	GO:0010669	epithelial structure maintenance	4	2	6	29	0.00501649	0.239089	LOC101740431(LOC101740431),LOC101740494(LOC101740494),LOC101741679(LOC101741679),LOC105842568(LOC105842568)	Let-2(Let-2),LOC101735863(LOC101735863)
BP	GO:0008217	regulation of blood pressure	6	4	10	69	0.00521911	0.239089	Lgr(Lgr),LOC101742423(LOC101742423),LOC101743146(LOC101743146),LOC101744117(LOC101744117),NOS1(NOS1),NOS2(NOS2)	LOC101741888(LOC101741888),LOC101743047(LOC101743047),LOC101743731(LOC101743731),NGR-A24(NGR-A24)
BP	GO:0006583	melanin biosynthetic process from tyrosine	0	3	3	7	0.00534786	0.239089	-	LOC101742744(LOC101742744),PPO1(PPO1),PPO2(PPO2)
BP	GO:0032275	luteinizing hormone secretion	2	1	3	7	0.00534786	0.239089	Lgr(Lgr),LOC101743146(LOC101743146)	NGR-A24(NGR-A24)
BP	GO:0032729	positive regulation of interferon-gamma production	2	1	3	7	0.00534786	0.239089	LOC101739428(LOC101739428),LOC101740097(LOC101740097)	LOC101741760(LOC101741760)
BP	GO:0062012	regulation of small molecule metabolic process	12	13	25	256	0.00541173	0.239089	Fps(Fps),Lgr(Lgr),LOC100141438(LOC100141438),LOC101736112(LOC101736112),LOC101737451(LOC101737451),LOC101745721(LOC101745721),LOC101746594(LOC101746594),NOS1(NOS1),NOS2(NOS2),UGT40B4(UGT40B4),UGT41A2(UGT41A2),UGT46A2(UGT46A2)	Crabp(Crabp),Hmg-s(Hmg-s),LOC100101155(LOC100101155),LOC100302610(LOC100302610),LOC100862812(LOC100862812),LOC101743180(LOC101743180),LOC101743526(LOC101743526),LOC101743601(LOC101743601),LOC101743986(LOC101743986),LOC101744463(LOC101744463),LOC110385370(LOC110385370),sNPF(sNPF),Ugt3(Ugt3)
MF	GO:0019838	growth factor binding	4	3	7	37	0.00547158	0.152924	InR(InR),LOC101741679(LOC101741679),LOC101742423(LOC101742423),LOC101745869(LOC101745869)	IBP2(IBP2),LOC101736620(LOC101736620),LOC692448(LOC692448)
MF	GO:0019840	isoprenoid binding	3	4	7	37	0.00547158	0.152924	UGT40B4(UGT40B4),UGT41A2(UGT41A2),UGT46A2(UGT46A2)	Crabp(Crabp),LOC100862812(LOC100862812),LOC101743601(LOC101743601),Ugt3(Ugt3)
BP	GO:0006711	estrogen catabolic process	3	2	5	21	0.00548712	0.239089	UGT40B4(UGT40B4),UGT41A2(UGT41A2),UGT46A2(UGT46A2)	LOC100862812(LOC100862812),Ugt3(Ugt3)
BP	GO:0006789	bilirubin conjugation	3	2	5	21	0.00548712	0.239089	UGT40B4(UGT40B4),UGT41A2(UGT41A2),UGT46A2(UGT46A2)	LOC100862812(LOC100862812),Ugt3(Ugt3)
BP	GO:0009698	phenylpropanoid metabolic process	3	2	5	21	0.00548712	0.239089	UGT40B4(UGT40B4),UGT41A2(UGT41A2),UGT46A2(UGT46A2)	LOC100862812(LOC100862812),Ugt3(Ugt3)
BP	GO:0009804	coumarin metabolic process	3	2	5	21	0.00548712	0.239089	UGT40B4(UGT40B4),UGT41A2(UGT41A2),UGT46A2(UGT46A2)	LOC100862812(LOC100862812),Ugt3(Ugt3)
BP	GO:0018879	biphenyl metabolic process	3	2	5	21	0.00548712	0.239089	UGT40B4(UGT40B4),UGT41A2(UGT41A2),UGT46A2(UGT46A2)	LOC100862812(LOC100862812),Ugt3(Ugt3)
BP	GO:0046226	coumarin catabolic process	3	2	5	21	0.00548712	0.239089	UGT40B4(UGT40B4),UGT41A2(UGT41A2),UGT46A2(UGT46A2)	LOC100862812(LOC100862812),Ugt3(Ugt3)
BP	GO:0046271	phenylpropanoid catabolic process	3	2	5	21	0.00548712	0.239089	UGT40B4(UGT40B4),UGT41A2(UGT41A2),UGT46A2(UGT46A2)	LOC100862812(LOC100862812),Ugt3(Ugt3)
BP	GO:0051552	flavone metabolic process	3	2	5	21	0.00548712	0.239089	UGT40B4(UGT40B4),UGT41A2(UGT41A2),UGT46A2(UGT46A2)	LOC100862812(LOC100862812),Ugt3(Ugt3)
BP	GO:0052695	cellular glucuronidation	3	2	5	21	0.00548712	0.239089	UGT40B4(UGT40B4),UGT41A2(UGT41A2),UGT46A2(UGT46A2)	LOC100862812(LOC100862812),Ugt3(Ugt3)
BP	GO:0052696	flavonoid glucuronidation	3	2	5	21	0.00548712	0.239089	UGT40B4(UGT40B4),UGT41A2(UGT41A2),UGT46A2(UGT46A2)	LOC100862812(LOC100862812),Ugt3(Ugt3)
BP	GO:0052697	xenobiotic glucuronidation	3	2	5	21	0.00548712	0.239089	UGT40B4(UGT40B4),UGT41A2(UGT41A2),UGT46A2(UGT46A2)	LOC100862812(LOC100862812),Ugt3(Ugt3)
BP	GO:0070980	biphenyl catabolic process	3	2	5	21	0.00548712	0.239089	UGT40B4(UGT40B4),UGT41A2(UGT41A2),UGT46A2(UGT46A2)	LOC100862812(LOC100862812),Ugt3(Ugt3)
BP	GO:0097254	renal tubular secretion	4	1	5	21	0.00548712	0.239089	LOC101735703(LOC101735703),LOC101744522(LOC101744522),LOC101745137(LOC101745137),LOC101746706(LOC101746706)	NGR-A24(NGR-A24)
BP	GO:1904223	regulation of glucuronosyltransferase activity	3	2	5	21	0.00548712	0.239089	UGT40B4(UGT40B4),UGT41A2(UGT41A2),UGT46A2(UGT46A2)	LOC100862812(LOC100862812),Ugt3(Ugt3)
BP	GO:1904224	negative regulation of glucuronosyltransferase activity	3	2	5	21	0.00548712	0.239089	UGT40B4(UGT40B4),UGT41A2(UGT41A2),UGT46A2(UGT46A2)	LOC100862812(LOC100862812),Ugt3(Ugt3)
BP	GO:2001029	regulation of cellular glucuronidation	3	2	5	21	0.00548712	0.239089	UGT40B4(UGT40B4),UGT41A2(UGT41A2),UGT46A2(UGT46A2)	LOC100862812(LOC100862812),Ugt3(Ugt3)
BP	GO:2001030	negative regulation of cellular glucuronidation	3	2	5	21	0.00548712	0.239089	UGT40B4(UGT40B4),UGT41A2(UGT41A2),UGT46A2(UGT46A2)	LOC100862812(LOC100862812),Ugt3(Ugt3)
BP	GO:0009628	response to abiotic stimulus	47	35	82	1106	0.00551454	0.239089	Alpm(Alpm),Glob1(Glob1),InR(InR),Kmo(Kmo),LOC100101187(LOC100101187),LOC100141438(LOC100141438),LOC101735703(LOC101735703),LOC101737543(LOC101737543),LOC101737806(LOC101737806),LOC101738046(LOC101738046),LOC101738689(LOC101738689),LOC101738854(LOC101738854),LOC101739566(LOC101739566),LOC101741679(LOC101741679),LOC101741915(LOC101741915),LOC101742029(LOC101742029),LOC101742191(LOC101742191),LOC101…	Cdc25(Cdc25),GSTe3(GSTe3),Hmg-s(Hmg-s),Hsp20.1(Hsp20.1),HSP70(HSP70),LOC101735863(LOC101735863),LOC101736835(LOC101736835),LOC101737438(LOC101737438),LOC101737711(LOC101737711),LOC101738852(LOC101738852),LOC101739734(LOC101739734),LOC101740182(LOC101740182),LOC101740545(LOC101740545),LOC101741110(LOC101741110),LOC101741702(LOC101741702),LOC101742998(LOC101742998),LOC101743180(LOC101743180),LOC101…
BP	GO:0003013	circulatory system process	14	9	23	230	0.00563116	0.242484	Lgr(Lgr),LOC100141438(LOC100141438),LOC101739615(LOC101739615),LOC101741679(LOC101741679),LOC101742423(LOC101742423),LOC101742917(LOC101742917),LOC101743146(LOC101743146),LOC101743153(LOC101743153),LOC101744117(LOC101744117),LOC101745703(LOC101745703),LOC101745869(LOC101745869),NOS1(NOS1),NOS2(NOS2),Ptx1(Ptx1)	Atg5(Atg5),LOC101736835(LOC101736835),LOC101741760(LOC101741760),LOC101741888(LOC101741888),LOC101743047(LOC101743047),LOC101743180(LOC101743180),LOC101743731(LOC101743731),LOC101745393(LOC101745393),NGR-A24(NGR-A24)
CC	GO:0005640	nuclear outer membrane	4	2	6	31	0.00577618	0.254537	LOC101737451(LOC101737451),UGT40B4(UGT40B4),UGT41A2(UGT41A2),UGT46A2(UGT46A2)	LOC100862812(LOC100862812),Ugt3(Ugt3)
BP	GO:0003197	endocardial cushion development	3	3	6	30	0.00597677	0.255628	LOC101741679(LOC101741679),NOS1(NOS1),NOS2(NOS2)	LOC101741760(LOC101741760),LOC101742219(LOC101742219),LOC101745393(LOC101745393)
BP	GO:0010035	response to inorganic substance	26	13	39	455	0.00602972	0.256162	Cyp332a1(Cyp332a1),Glob1(Glob1),InR(InR),LOC100141438(LOC100141438),LOC101736326(LOC101736326),LOC101736498(LOC101736498),LOC101737543(LOC101737543),LOC101738689(LOC101738689),LOC101739615(LOC101739615),LOC101740520(LOC101740520),LOC101741679(LOC101741679),LOC101742191(LOC101742191),LOC101742423(LOC101742423),LOC101742524(LOC101742524),LOC101743146(LOC101743146),LOC101743498(LOC101743498),LOC1017…	Atg5(Atg5),Crabp(Crabp),Hmg-s(Hmg-s),Hsp20.1(Hsp20.1),HSP70(HSP70),LOC101736547(LOC101736547),LOC101736835(LOC101736835),LOC101743180(LOC101743180),LOC101743526(LOC101743526),LOC101743601(LOC101743601),LOC101746272(LOC101746272),NGR-A24(NGR-A24),SPARC(SPARC)
BP	GO:0042180	cellular ketone metabolic process	8	11	19	179	0.00608143	0.256557	Cyp332a1(Cyp332a1),Kmo(Kmo),LOC100141438(LOC100141438),LOC101745886(LOC101745886),LOC101746594(LOC101746594),UGT40B4(UGT40B4),UGT41A2(UGT41A2),UGT46A2(UGT46A2)	Crabp(Crabp),Cyp18a1(Cyp18a1),GSTe3(GSTe3),LOC100302610(LOC100302610),LOC100862812(LOC100862812),LOC101738720(LOC101738720),LOC101741394(LOC101741394),LOC101743180(LOC101743180),LOC101743526(LOC101743526),LOC101743601(LOC101743601),Ugt3(Ugt3)
BP	GO:0016042	lipid catabolic process	9	15	24	245	0.00612009	0.256557	LOC100141438(LOC100141438),LOC101737808(LOC101737808),LOC101738689(LOC101738689),LOC101740924(LOC101740924),LOC101743027(LOC101743027),LOC101746913(LOC101746913),UGT40B4(UGT40B4),UGT41A2(UGT41A2),UGT46A2(UGT46A2)	3HCD(3HCD),Crabp(Crabp),Cyp18a1(Cyp18a1),GlcNAcase2(GlcNAcase2),LOC100862812(LOC100862812),LOC101739690(LOC101739690),LOC101743256(LOC101743256),LOC101743601(LOC101743601),LOC101744377(LOC101744377),LOC101745599(LOC101745599),LOC101745775(LOC101745775),LOC101745919(LOC101745919),LOC101746061(LOC101746061),LOC101746171(LOC101746171),Ugt3(Ugt3)
BP	GO:0055086	nucleobase-containing small molecule metabolic process	31	20	51	633	0.00622754	0.259344	Kmo(Kmo),LOC100134921(LOC100134921),LOC101736112(LOC101736112),LOC101736572(LOC101736572),LOC101737125(LOC101737125),LOC101737451(LOC101737451),LOC101737808(LOC101737808),LOC101738209(LOC101738209),LOC101738969(LOC101738969),LOC101739299(LOC101739299),LOC101739615(LOC101739615),LOC101740518(LOC101740518),LOC101742516(LOC101742516),LOC101743027(LOC101743027),LOC101743275(LOC101743275),LOC101744708…	Adgf(Adgf),LOC100862812(LOC100862812),LOC101735797(LOC101735797),LOC101736222(LOC101736222),LOC101738720(LOC101738720),LOC101739690(LOC101739690),LOC101740028(LOC101740028),LOC101740658(LOC101740658),LOC101741993(LOC101741993),LOC101743020(LOC101743020),LOC101743256(LOC101743256),LOC101743378(LOC101743378),LOC101743526(LOC101743526),LOC101745811(LOC101745811),LOC101745840(LOC101745840),LOC1017461…
BP	GO:0003018	vascular process in circulatory system	7	2	9	60	0.00628201	0.259903	LOC100141438(LOC100141438),LOC101739615(LOC101739615),LOC101741679(LOC101741679),LOC101745869(LOC101745869),NOS1(NOS1),NOS2(NOS2),Ptx1(Ptx1)	Atg5(Atg5),NGR-A24(NGR-A24)
BP	GO:0045833	negative regulation of lipid metabolic process	6	4	10	71	0.00640741	0.26337	LOC100141438(LOC100141438),LOC101745721(LOC101745721),LOC101746913(LOC101746913),UGT40B4(UGT40B4),UGT41A2(UGT41A2),UGT46A2(UGT46A2)	LOC100302610(LOC100302610),LOC100862812(LOC100862812),LOC101743526(LOC101743526),Ugt3(Ugt3)
BP	GO:0006837	serotonin transport	4	0	4	14	0.00648919	0.26424	LOC101742917(LOC101742917),LOC101743146(LOC101743146),NOS1(NOS1),NOS2(NOS2)	-
BP	GO:1901652	response to peptide	21	12	33	371	0.00651207	0.26424	InR(InR),Lgr(Lgr),LOC100141438(LOC100141438),LOC101736112(LOC101736112),LOC101739615(LOC101739615),LOC101741679(LOC101741679),LOC101741915(LOC101741915),LOC101742423(LOC101742423),LOC101743146(LOC101743146),LOC101744708(LOC101744708),LOC101745721(LOC101745721),LOC101745869(LOC101745869),LOC101746706(LOC101746706),LOC101746913(LOC101746913),LOC732945(LOC732945),LOC778468(LOC778468),NOS1(NOS1),NOS2…	3HCD(3HCD),Hmg-s(Hmg-s),Hsp20.1(Hsp20.1),IBP2(IBP2),LOC100862812(LOC100862812),LOC101736547(LOC101736547),LOC101738852(LOC101738852),LOC101743180(LOC101743180),LOC101745393(LOC101745393),LOC105842130(LOC105842130),SPARC(SPARC),Ugt3(Ugt3)
BP	GO:0014066	regulation of phosphatidylinositol 3-kinase signaling	6	2	8	50	0.00660555	0.266326	InR(InR),Lgr(Lgr),LOC101737456(LOC101737456),LOC101741679(LOC101741679),LOC101741765(LOC101741765),LOC101745869(LOC101745869)	IBP2(IBP2),LOC101740182(LOC101740182)
BP	GO:1903531	negative regulation of secretion by cell	9	4	13	106	0.00674894	0.266484	InR(InR),LOC100141438(LOC100141438),LOC101736018(LOC101736018),LOC101736179(LOC101736179),LOC101742917(LOC101742917),LOC101743146(LOC101743146),LOC101745011(LOC101745011),NOS1(NOS1),NOS2(NOS2)	3HCD(3HCD),LOC101743180(LOC101743180),LOC101747124(LOC101747124),NGR-A24(NGR-A24)
BP	GO:0009812	flavonoid metabolic process	3	2	5	22	0.00677616	0.266484	UGT40B4(UGT40B4),UGT41A2(UGT41A2),UGT46A2(UGT46A2)	LOC100862812(LOC100862812),Ugt3(Ugt3)
BP	GO:0070986	left/right axis specification	2	3	5	22	0.00677616	0.266484	LOC101743193(LOC101743193),Ptx1(Ptx1)	LOC101737359(LOC101737359),LOC101744208(LOC101744208),LOC101745689(LOC101745689)
BP	GO:0019216	regulation of lipid metabolic process	16	11	27	288	0.00677787	0.266484	Fps(Fps),Lgr(Lgr),LOC100141438(LOC100141438),LOC101737456(LOC101737456),LOC101737808(LOC101737808),LOC101741679(LOC101741679),LOC101742423(LOC101742423),LOC101743027(LOC101743027),LOC101743119(LOC101743119),LOC101745721(LOC101745721),LOC101745869(LOC101745869),LOC101746594(LOC101746594),LOC101746913(LOC101746913),UGT40B4(UGT40B4),UGT41A2(UGT41A2),UGT46A2(UGT46A2)	Crabp(Crabp),Hmg-s(Hmg-s),LOC100101155(LOC100101155),LOC100302610(LOC100302610),LOC100862812(LOC100862812),LOC101741888(LOC101741888),LOC101743180(LOC101743180),LOC101743526(LOC101743526),LOC101743601(LOC101743601),LOC110385370(LOC110385370),Ugt3(Ugt3)
BP	GO:0015909	long-chain fatty acid transport	4	2	6	31	0.00706433	0.273092	Lgr(Lgr),LOC100141438(LOC100141438),LOC101742423(LOC101742423),LOC101746913(LOC101746913)	Crabp(Crabp),LOC101743601(LOC101743601)
BP	GO:0032635	interleukin-6 production	5	1	6	31	0.00706433	0.273092	LOC101737263(LOC101737263),LOC101742423(LOC101742423),LOC101743146(LOC101743146),NOS1(NOS1),NOS2(NOS2)	LOC101741760(LOC101741760)
BP	GO:1904659	glucose transmembrane transport	7	3	10	72	0.00707538	0.273092	LOC100141438(LOC100141438),LOC101735847(LOC101735847),LOC101736365(LOC101736365),LOC101736735(LOC101736735),LOC101740365(LOC101740365),LOC101741679(LOC101741679),LOC101744322(LOC101744322)	Crabp(Crabp),LOC101743601(LOC101743601),Tret1(Tret1)
BP	GO:0006869	lipid transport	13	8	21	208	0.00716124	0.274731	Lgr(Lgr),LOC100141438(LOC100141438),LOC100533205(LOC100533205),LOC101737808(LOC101737808),LOC101740359(LOC101740359),LOC101742423(LOC101742423),LOC101743027(LOC101743027),LOC101743146(LOC101743146),LOC101745219(LOC101745219),LOC101746706(LOC101746706),LOC101746913(LOC101746913),NOS1(NOS1),NOS2(NOS2)	Crabp(Crabp),LOC101740576(LOC101740576),LOC101743180(LOC101743180),LOC101743601(LOC101743601),LOC101746272(LOC101746272),LOC101746630(LOC101746630),LOC101747124(LOC101747124),LOC105841683(LOC105841683)
BP	GO:0097746	blood vessel diameter maintenance	6	2	8	51	0.00745684	0.276518	LOC100141438(LOC100141438),LOC101739615(LOC101739615),LOC101741679(LOC101741679),LOC101745869(LOC101745869),NOS1(NOS1),NOS2(NOS2)	Atg5(Atg5),NGR-A24(NGR-A24)
BP	GO:1903510	mucopolysaccharide metabolic process	3	5	8	51	0.00745684	0.276518	LOC100141438(LOC100141438),LOC101745161(LOC101745161),LOC101745869(LOC101745869)	Gal(Gal),GlcNAcase2(GlcNAcase2),LOC101738852(LOC101738852),LOC101740028(LOC101740028),LOC101744661(LOC101744661)
BP	GO:0030072	peptide hormone secretion	11	6	17	157	0.00757393	0.276518	InR(InR),LOC100141438(LOC100141438),LOC101736018(LOC101736018),LOC101739615(LOC101739615),LOC101741679(LOC101741679),LOC101743146(LOC101743146),LOC101744857(LOC101744857),LOC101745011(LOC101745011),LOC693092(LOC693092),NOS1(NOS1),NOS2(NOS2)	3HCD(3HCD),LOC101741760(LOC101741760),LOC101743180(LOC101743180),LOC101744395(LOC101744395),LOC101747124(LOC101747124),NGR-A24(NGR-A24)
BP	GO:0014065	phosphatidylinositol 3-kinase signaling	7	2	9	62	0.00780147	0.276518	InR(InR),Lgr(Lgr),LOC100141438(LOC100141438),LOC101737456(LOC101737456),LOC101741679(LOC101741679),LOC101741765(LOC101741765),LOC101745869(LOC101745869)	IBP2(IBP2),LOC101740182(LOC101740182)
BP	GO:0071385	cellular response to glucocorticoid stimulus	5	4	9	62	0.00780147	0.276518	LOC101743146(LOC101743146),LOC101746706(LOC101746706),UGT40B4(UGT40B4),UGT41A2(UGT41A2),UGT46A2(UGT46A2)	Hmg-s(Hmg-s),LOC100862812(LOC100862812),LOC101741760(LOC101741760),Ugt3(Ugt3)
BP	GO:0009750	response to fructose	3	0	3	8	0.00819889	0.276518	LOC101744708(LOC101744708),NOS1(NOS1),NOS2(NOS2)	-
BP	GO:0014848	urinary tract smooth muscle contraction	1	2	3	8	0.00819889	0.276518	LOC101742917(LOC101742917)	LOC101737217(LOC101737217),NGR-A24(NGR-A24)
BP	GO:0032095	regulation of response to food	0	3	3	8	0.00819889	0.276518	-	LOC101741888(LOC101741888),LOC110385370(LOC110385370),sNPF(sNPF)
BP	GO:0035845	photoreceptor cell outer segment organization	1	2	3	8	0.00819889	0.276518	LOC101743371(LOC101743371)	LOC101741888(LOC101741888),LOC101742375(LOC101742375)
BP	GO:0060456	positive regulation of digestive system process	0	3	3	8	0.00819889	0.276518	-	LOC101747124(LOC101747124),NGR-A24(NGR-A24),Tk(Tk)
BP	GO:0061031	endodermal digestive tract morphogenesis	2	1	3	8	0.00819889	0.276518	LOC101743498(LOC101743498),Ptx1(Ptx1)	LOC101746961(LOC101746961)
BP	GO:0061327	anterior Malpighian tubule development	1	2	3	8	0.00819889	0.276518	LOC101745869(LOC101745869)	LOC101736620(LOC101736620),SPARC(SPARC)
BP	GO:0006787	porphyrin-containing compound catabolic process	3	2	5	23	0.00826298	0.276518	UGT40B4(UGT40B4),UGT41A2(UGT41A2),UGT46A2(UGT46A2)	LOC100862812(LOC100862812),Ugt3(Ugt3)
BP	GO:0033015	tetrapyrrole catabolic process	3	2	5	23	0.00826298	0.276518	UGT40B4(UGT40B4),UGT41A2(UGT41A2),UGT46A2(UGT46A2)	LOC100862812(LOC100862812),Ugt3(Ugt3)
BP	GO:0042167	heme catabolic process	3	2	5	23	0.00826298	0.276518	UGT40B4(UGT40B4),UGT41A2(UGT41A2),UGT46A2(UGT46A2)	LOC100862812(LOC100862812),Ugt3(Ugt3)
BP	GO:0046149	pigment catabolic process	3	2	5	23	0.00826298	0.276518	UGT40B4(UGT40B4),UGT41A2(UGT41A2),UGT46A2(UGT46A2)	LOC100862812(LOC100862812),Ugt3(Ugt3)
BP	GO:0042447	hormone catabolic process	3	3	6	32	0.00828814	0.276518	UGT40B4(UGT40B4),UGT41A2(UGT41A2),UGT46A2(UGT46A2)	Cyp18a1(Cyp18a1),LOC100862812(LOC100862812),Ugt3(Ugt3)
BP	GO:0045939	negative regulation of steroid metabolic process	3	3	6	32	0.00828814	0.276518	UGT40B4(UGT40B4),UGT41A2(UGT41A2),UGT46A2(UGT46A2)	LOC100302610(LOC100302610),LOC100862812(LOC100862812),Ugt3(Ugt3)
BP	GO:0060972	left/right pattern formation	3	3	6	32	0.00828814	0.276518	LOC101743193(LOC101743193),LOC101743371(LOC101743371),Ptx1(Ptx1)	LOC101737359(LOC101737359),LOC101744208(LOC101744208),LOC101745689(LOC101745689)
BP	GO:0071375	cellular response to peptide hormone stimulus	18	7	25	265	0.00833003	0.276518	InR(InR),Lgr(Lgr),LOC100141438(LOC100141438),LOC101736112(LOC101736112),LOC101739615(LOC101739615),LOC101741679(LOC101741679),LOC101741915(LOC101741915),LOC101742423(LOC101742423),LOC101743146(LOC101743146),LOC101744708(LOC101744708),LOC101745721(LOC101745721),LOC101745869(LOC101745869),LOC732945(LOC732945),NOS1(NOS1),NOS2(NOS2),UGT40B4(UGT40B4),UGT41A2(UGT41A2),UGT46A2(UGT46A2)	Hmg-s(Hmg-s),IBP2(IBP2),LOC100862812(LOC100862812),LOC101738852(LOC101738852),LOC101743180(LOC101743180),LOC105842130(LOC105842130),Ugt3(Ugt3)
BP	GO:0031960	response to corticosteroid	9	7	16	146	0.00842596	0.276518	LOC101742917(LOC101742917),LOC101743146(LOC101743146),LOC101745703(LOC101745703),LOC101746706(LOC101746706),NOS1(NOS1),NOS2(NOS2),UGT40B4(UGT40B4),UGT41A2(UGT41A2),UGT46A2(UGT46A2)	Crabp(Crabp),Hmg-s(Hmg-s),LOC100862812(LOC100862812),LOC101741760(LOC101741760),LOC101743601(LOC101743601),SPARC(SPARC),Ugt3(Ugt3)
BP	GO:0019433	triglyceride catabolic process	1	3	4	15	0.00845831	0.276518	LOC100141438(LOC100141438)	Crabp(Crabp),LOC101739690(LOC101739690),LOC101743601(LOC101743601)
BP	GO:0046683	response to organophosphorus	6	6	12	97	0.00847567	0.276518	Cyp332a1(Cyp332a1),LOC101743498(LOC101743498),LOC101744708(LOC101744708),LOC101745703(LOC101745703),NOS1(NOS1),NOS2(NOS2)	Hmg-s(Hmg-s),HSP70(HSP70),LOC101736835(LOC101736835),LOC101738852(LOC101738852),LOC101743180(LOC101743180),SPARC(SPARC)
BP	GO:0010876	lipid localization	16	12	28	307	0.00848708	0.276518	InR(InR),Lgr(Lgr),LOC100141438(LOC100141438),LOC100533205(LOC100533205),LOC101735703(LOC101735703),LOC101737808(LOC101737808),LOC101739327(LOC101739327),LOC101740359(LOC101740359),LOC101742423(LOC101742423),LOC101743027(LOC101743027),LOC101743146(LOC101743146),LOC101745219(LOC101745219),LOC101746706(LOC101746706),LOC101746913(LOC101746913),NOS1(NOS1),NOS2(NOS2)	Crabp(Crabp),GlcNAcase2(GlcNAcase2),IBP2(IBP2),LOC101740576(LOC101740576),LOC101743180(LOC101743180),LOC101743526(LOC101743526),LOC101743601(LOC101743601),LOC101745684(LOC101745684),LOC101746272(LOC101746272),LOC101746630(LOC101746630),LOC101747124(LOC101747124),LOC105841683(LOC105841683)
CC	GO:0017133	mitochondrial electron transfer flavoprotein complex	0	2	2	3	0.00854421	0.332219	-	LOC101743256(LOC101743256),LOC101746171(LOC101746171)
CC	GO:0045251	electron transfer flavoprotein complex	0	2	2	3	0.00854421	0.332219	-	LOC101743256(LOC101743256),LOC101746171(LOC101746171)
BP	GO:0051591	response to cAMP	4	6	10	74	0.00857195	0.276518	LOC101744708(LOC101744708),LOC101745703(LOC101745703),NOS1(NOS1),NOS2(NOS2)	Hmg-s(Hmg-s),HSP70(HSP70),LOC101736835(LOC101736835),LOC101738852(LOC101738852),LOC101743180(LOC101743180),SPARC(SPARC)
BP	GO:0017085	response to insecticide	6	1	7	42	0.00865483	0.276518	Cyp332a1(Cyp332a1),LOC101735703(LOC101735703),LOC101742941(LOC101742941),LOC101744617(LOC101744617),NOS1(NOS1),NOS2(NOS2)	LOC692675(LOC692675)
BP	GO:0045471	response to ethanol	14	11	25	266	0.00872183	0.276518	LOC101736326(LOC101736326),LOC101738689(LOC101738689),LOC101739566(LOC101739566),LOC101741679(LOC101741679),LOC101743146(LOC101743146),LOC101745703(LOC101745703),LOC101745869(LOC101745869),LOC101746503(LOC101746503),LOC110386824(LOC110386824),NOS1(NOS1),NOS2(NOS2),UGT40B4(UGT40B4),UGT41A2(UGT41A2),UGT46A2(UGT46A2)	Hmg-s(Hmg-s),LOC100862812(LOC100862812),LOC101735591(LOC101735591),LOC101736547(LOC101736547),LOC101737408(LOC101737408),LOC101738852(LOC101738852),LOC101744463(LOC101744463),NGR-A11(NGR-A11),NGR-A24(NGR-A24),SPARC(SPARC),Ugt3(Ugt3)
BP	GO:0009308	amine metabolic process	5	6	11	86	0.00900423	0.276518	Kmo(Kmo),Lgr(Lgr),LOC101743146(LOC101743146),LOC101745703(LOC101745703),LOC101746706(LOC101746706)	LOC101742744(LOC101742744),LOC101745152(LOC101745152),LOC692675(LOC692675),NGR-A24(NGR-A24),PPO1(PPO1),PPO2(PPO2)
BP	GO:0044106	cellular amine metabolic process	5	6	11	86	0.00900423	0.276518	Kmo(Kmo),Lgr(Lgr),LOC101743146(LOC101743146),LOC101745703(LOC101745703),LOC101746706(LOC101746706)	LOC101742744(LOC101742744),LOC101745152(LOC101745152),LOC692675(LOC692675),NGR-A24(NGR-A24),PPO1(PPO1),PPO2(PPO2)
BP	GO:0032787	monocarboxylic acid metabolic process	20	18	38	452	0.00906945	0.276518	Glob1(Glob1),LOC100141438(LOC100141438),LOC101736572(LOC101736572),LOC101737808(LOC101737808),LOC101740518(LOC101740518),LOC101742423(LOC101742423),LOC101743027(LOC101743027),LOC101744960(LOC101744960),LOC101745161(LOC101745161),LOC101745219(LOC101745219),LOC101746114(LOC101746114),LOC101746503(LOC101746503),LOC101746594(LOC101746594),LOC101746706(LOC101746706),LOC101746913(LOC101746913),LOC69309…	3HCD(3HCD),Crabp(Crabp),LOC100302610(LOC100302610),LOC100862812(LOC100862812),LOC101737056(LOC101737056),LOC101739565(LOC101739565),LOC101739690(LOC101739690),LOC101740658(LOC101740658),LOC101741993(LOC101741993),LOC101743180(LOC101743180),LOC101743256(LOC101743256),LOC101743526(LOC101743526),LOC101743601(LOC101743601),LOC101745599(LOC101745599),LOC101746171(LOC101746171),LOC105842100(LOC10584210…
BP	GO:0003100	regulation of systemic arterial blood pressure by endothelin	2	0	2	3	0.00927302	0.276518	NOS1(NOS1),NOS2(NOS2)	-
BP	GO:0006850	mitochondrial pyruvate transmembrane transport	2	0	2	3	0.00927302	0.276518	LOC101736572(LOC101736572),LOC693092(LOC693092)	-
BP	GO:0015790	UDP-xylose transmembrane transport	0	2	2	3	0.00927302	0.276518	-	LOC101740028(LOC101740028),LOC101743986(LOC101743986)
BP	GO:0031077	post-embryonic camera-type eye development	2	0	2	3	0.00927302	0.276518	LOC101740097(LOC101740097),LOC101745869(LOC101745869)	-
BP	GO:0035822	gene conversion	1	1	2	3	0.00927302	0.276518	LOC101738854(LOC101738854)	LOC101743378(LOC101743378)
BP	GO:0036017	response to erythropoietin	2	0	2	3	0.00927302	0.276518	NOS1(NOS1),NOS2(NOS2)	-
BP	GO:0043129	surfactant homeostasis	2	0	2	3	0.00927302	0.276518	LOC101741679(LOC101741679),LOC101745869(LOC101745869)	-
BP	GO:0055116	entry into reproductive diapause	1	1	2	3	0.00927302	0.276518	InR(InR)	IBP2(IBP2)
BP	GO:0070543	response to linoleic acid	1	1	2	3	0.00927302	0.276518	LOC101742423(LOC101742423)	Hmg-s(Hmg-s)
BP	GO:0071461	cellular response to redox state	2	0	2	3	0.00927302	0.276518	NOS1(NOS1),NOS2(NOS2)	-
BP	GO:0071879	positive regulation of adenylate cyclase-activating adrenergic receptor signaling pathway	2	0	2	3	0.00927302	0.276518	NOS1(NOS1),NOS2(NOS2)	-
BP	GO:0099163	synaptic signaling by nitric oxide	2	0	2	3	0.00927302	0.276518	NOS1(NOS1),NOS2(NOS2)	-
BP	GO:0099178	regulation of retrograde trans-synaptic signaling by endocanabinoid	0	2	2	3	0.00927302	0.276518	-	Crabp(Crabp),LOC101743601(LOC101743601)
BP	GO:0099543	trans-synaptic signaling by soluble gas	2	0	2	3	0.00927302	0.276518	NOS1(NOS1),NOS2(NOS2)	-
BP	GO:0099548	trans-synaptic signaling by nitric oxide	2	0	2	3	0.00927302	0.276518	NOS1(NOS1),NOS2(NOS2)	-
BP	GO:1990478	response to ultrasound	2	0	2	3	0.00927302	0.276518	NOS1(NOS1),NOS2(NOS2)	-
BP	GO:2000293	negative regulation of defecation	2	0	2	3	0.00927302	0.276518	LOC101743146(LOC101743146),NGR-A26(NGR-A26)	-
BP	GO:0046890	regulation of lipid biosynthetic process	7	8	15	135	0.0093483	0.276518	Fps(Fps),Lgr(Lgr),LOC100141438(LOC100141438),LOC101737456(LOC101737456),LOC101743119(LOC101743119),LOC101745721(LOC101745721),LOC101746913(LOC101746913)	Crabp(Crabp),Hmg-s(Hmg-s),LOC100101155(LOC100101155),LOC100302610(LOC100302610),LOC101743180(LOC101743180),LOC101743526(LOC101743526),LOC101743601(LOC101743601),LOC110385370(LOC110385370)
BP	GO:2001234	negative regulation of apoptotic signaling pathway	11	4	15	135	0.0093483	0.276518	LOC100141438(LOC100141438),LOC101737456(LOC101737456),LOC101737543(LOC101737543),LOC101740359(LOC101740359),LOC101740432(LOC101740432),LOC101741679(LOC101741679),LOC101741765(LOC101741765),LOC692801(LOC692801),LOC778468(LOC778468),NOS1(NOS1),NOS2(NOS2)	Hsp20.1(Hsp20.1),LOC101741702(LOC101741702),LOC101745393(LOC101745393),LOC101747124(LOC101747124)
BP	GO:0048619	embryonic hindgut morphogenesis	2	6	8	53	0.00940406	0.276572	LOC101741679(LOC101741679),LOC101745869(LOC101745869)	LOC101736620(LOC101736620),LOC101743853(LOC101743853),LOC101744615(LOC101744615),LOC101746171(LOC101746171),LOC119630835(LOC119630835),SPARC(SPARC)
MF	GO:0019887	protein kinase regulator activity	11	4	15	129	0.00941788	0.217759	LOC101735808(LOC101735808),LOC101736326(LOC101736326),LOC101737456(LOC101737456),LOC101740494(LOC101740494),LOC101741679(LOC101741679),LOC101744992(LOC101744992),LOC101745869(LOC101745869),LOC105842568(LOC105842568),LOC778468(LOC778468),NOS1(NOS1),NOS2(NOS2)	Hsp20.1(Hsp20.1),LOC101735856(LOC101735856),LOC101738852(LOC101738852),LOC101747124(LOC101747124)
BP	GO:0046677	response to antibiotic	18	16	34	395	0.00943754	0.276572	LOC100134921(LOC100134921),LOC101736326(LOC101736326),LOC101738689(LOC101738689),LOC101739566(LOC101739566),LOC101739615(LOC101739615),LOC101741679(LOC101741679),LOC101743146(LOC101743146),LOC101744708(LOC101744708),LOC101745703(LOC101745703),LOC101745869(LOC101745869),LOC101746503(LOC101746503),LOC110386824(LOC110386824),LOC778468(LOC778468),NOS1(NOS1),NOS2(NOS2),UGT40B4(UGT40B4),UGT41A2(UGT41A2…	Hmg-s(Hmg-s),Hsp20.1(Hsp20.1),HSP70(HSP70),LOC100862812(LOC100862812),LOC101735591(LOC101735591),LOC101736547(LOC101736547),LOC101736835(LOC101736835),LOC101737408(LOC101737408),LOC101738852(LOC101738852),LOC101740182(LOC101740182),LOC101744463(LOC101744463),LOC101745393(LOC101745393),NGR-A11(NGR-A11),NGR-A24(NGR-A24),SPARC(SPARC),Ugt3(Ugt3)
BP	GO:0007600	sensory perception	16	23	39	468	0.00949375	0.276937	Cyp332a1(Cyp332a1),LOC101737534(LOC101737534),LOC101738046(LOC101738046),LOC101742191(LOC101742191),LOC101742423(LOC101742423),LOC101742917(LOC101742917),LOC101743146(LOC101743146),LOC101743475(LOC101743475),LOC101744708(LOC101744708),LOC110386824(LOC110386824),NOS1(NOS1),NOS2(NOS2),Tim10(Tim10),UGT40B4(UGT40B4),UGT41A2(UGT41A2),UGT46A2(UGT46A2)	Crabp(Crabp),GlcNAcase2(GlcNAcase2),Hel(Hel),LOC100302610(LOC100302610),LOC100862812(LOC100862812),LOC101735591(LOC101735591),LOC101735863(LOC101735863),LOC101737217(LOC101737217),LOC101737716(LOC101737716),LOC101738901(LOC101738901),LOC101738943(LOC101738943),LOC101739624(LOC101739624),LOC101739734(LOC101739734),LOC101741888(LOC101741888),LOC101743601(LOC101743601),LOC101744395(LOC101744395),LOC…
BP	GO:0042537	benzene-containing compound metabolic process	4	2	6	33	0.00965703	0.279128	Kmo(Kmo),UGT40B4(UGT40B4),UGT41A2(UGT41A2),UGT46A2(UGT46A2)	LOC100862812(LOC100862812),Ugt3(Ugt3)
BP	GO:0046676	negative regulation of insulin secretion	4	2	6	33	0.00965703	0.279128	LOC101736018(LOC101736018),LOC101743146(LOC101743146),NOS1(NOS1),NOS2(NOS2)	3HCD(3HCD),LOC101743180(LOC101743180)
MF	GO:0043177	organic acid binding	7	7	14	118	0.0100519	0.217759	LOC101742423(LOC101742423),LOC693023(LOC693023),NOS1(NOS1),NOS2(NOS2),UGT40B4(UGT40B4),UGT41A2(UGT41A2),UGT46A2(UGT46A2)	Crabp(Crabp),Hmg-s(Hmg-s),LOC100862812(LOC100862812),LOC101743601(LOC101743601),LOC101746630(LOC101746630),LOC692675(LOC692675),Ugt3(Ugt3)
MF	GO:0004364	glutathione transferase activity	0	5	5	23	0.0100639	0.217759	-	GSTd3(GSTd3),GSTe3(GSTe3),GSTe6(GSTe6),LOC119628323(LOC119628323),LOC119628628(LOC119628628)
MF	GO:0017046	peptide hormone binding	3	2	5	23	0.0100639	0.217759	InR(InR),Lgr(Lgr),LOC101743146(LOC101743146)	IBP2(IBP2),NGR-A11(NGR-A11)
MF	GO:0001872	(1->3)-beta-D-glucan binding	0	2	2	3	0.0101887	0.217759	-	BGRP2(BGRP2),BGRP3(BGRP3)
MF	GO:0003974	UDP-N-acetylglucosamine 4-epimerase activity	0	2	2	3	0.0101887	0.217759	-	LOC101741353(LOC101741353),LOC101746316(LOC101746316)
MF	GO:0003978	UDP-glucose 4-epimerase activity	0	2	2	3	0.0101887	0.217759	-	LOC101741353(LOC101741353),LOC101746316(LOC101746316)
MF	GO:0004517	nitric-oxide synthase activity	2	0	2	3	0.0101887	0.217759	NOS1(NOS1),NOS2(NOS2)	-
MF	GO:0005464	UDP-xylose transmembrane transporter activity	0	2	2	3	0.0101887	0.217759	-	LOC101740028(LOC101740028),LOC101743986(LOC101743986)
MF	GO:0030342	1-alpha,25-dihydroxyvitamin D3 24-hydroxylase activity	2	0	2	3	0.0101887	0.217759	LOC101742941(LOC101742941),LOC101744617(LOC101744617)	-
MF	GO:0034618	arginine binding	2	0	2	3	0.0101887	0.217759	NOS1(NOS1),NOS2(NOS2)	-
MF	GO:0070576	vitamin D 24-hydroxylase activity	2	0	2	3	0.0101887	0.217759	LOC101742941(LOC101742941),LOC101744617(LOC101744617)	-
BP	GO:0040017	positive regulation of locomotion	12	15	27	298	0.0104879	0.296713	LOC100141438(LOC100141438),LOC101740097(LOC101740097),LOC101741679(LOC101741679),LOC101741765(LOC101741765),LOC101743193(LOC101743193),LOC101743371(LOC101743371),LOC101743571(LOC101743571),LOC101744708(LOC101744708),LOC101745869(LOC101745869),LOC778468(LOC778468),NOS1(NOS1),NOS2(NOS2)	Hsp20.1(Hsp20.1),HSP70(HSP70),LOC100302610(LOC100302610),LOC101735743(LOC101735743),LOC101736835(LOC101736835),LOC101737408(LOC101737408),LOC101742593(LOC101742593),LOC101742998(LOC101742998),LOC101743511(LOC101743511),LOC101745393(LOC101745393),LOC101746961(LOC101746961),LOC105842130(LOC105842130),LOC692448(LOC692448),NGR-A24(NGR-A24),SPARC(SPARC)
BP	GO:0035384	thioester biosynthetic process	4	4	8	54	0.0105088	0.296713	LOC101736572(LOC101736572),LOC101740518(LOC101740518),LOC101746594(LOC101746594),LOC693092(LOC693092)	LOC101739690(LOC101739690),LOC101740658(LOC101740658),LOC101741993(LOC101741993),LOC110385370(LOC110385370)
BP	GO:0071616	acyl-CoA biosynthetic process	4	4	8	54	0.0105088	0.296713	LOC101736572(LOC101736572),LOC101740518(LOC101740518),LOC101746594(LOC101746594),LOC693092(LOC693092)	LOC101739690(LOC101739690),LOC101740658(LOC101740658),LOC101741993(LOC101741993),LOC110385370(LOC110385370)
BP	GO:0098869	cellular oxidant detoxification	5	4	9	65	0.0105863	0.296713	Glob1(Glob1),Jafrac1(Jafrac1),LOC101742423(LOC101742423),NOS1(NOS1),NOS2(NOS2)	GSTd3(GSTd3),LOC101746584(LOC101746584),LOC119628323(LOC119628323),LOC119628628(LOC119628628)
BP	GO:0090276	regulation of peptide hormone secretion	10	5	15	137	0.0106425	0.296713	InR(InR),LOC100141438(LOC100141438),LOC101736018(LOC101736018),LOC101739615(LOC101739615),LOC101741679(LOC101741679),LOC101743146(LOC101743146),LOC101744857(LOC101744857),LOC693092(LOC693092),NOS1(NOS1),NOS2(NOS2)	3HCD(3HCD),LOC101741760(LOC101741760),LOC101743180(LOC101743180),LOC101744395(LOC101744395),LOC101747124(LOC101747124)
BP	GO:0007608	sensory perception of smell	4	7	11	88	0.0106463	0.296713	Cyp332a1(Cyp332a1),UGT40B4(UGT40B4),UGT41A2(UGT41A2),UGT46A2(UGT46A2)	LOC100862812(LOC100862812),LOC101737716(LOC101737716),LOC101739624(LOC101739624),LOC101741888(LOC101741888),NGR-A24(NGR-A24),Tk(Tk),Ugt3(Ugt3)
BP	GO:0010565	regulation of cellular ketone metabolic process	5	7	12	100	0.0107203	0.296713	LOC100141438(LOC100141438),LOC101746594(LOC101746594),UGT40B4(UGT40B4),UGT41A2(UGT41A2),UGT46A2(UGT46A2)	Crabp(Crabp),LOC100302610(LOC100302610),LOC100862812(LOC100862812),LOC101743180(LOC101743180),LOC101743526(LOC101743526),LOC101743601(LOC101743601),Ugt3(Ugt3)
BP	GO:0002089	lens morphogenesis in camera-type eye	3	1	4	16	0.010781	0.296713	LOC101737806(LOC101737806),LOC101744016(LOC101744016),Ptx1(Ptx1)	LOC100302610(LOC100302610)
BP	GO:0006085	acetyl-CoA biosynthetic process	3	1	4	16	0.010781	0.296713	LOC101736572(LOC101736572),LOC101746594(LOC101746594),LOC693092(LOC693092)	LOC101741993(LOC101741993)
BP	GO:0034405	response to fluid shear stress	3	1	4	16	0.010781	0.296713	LOC100141438(LOC100141438),NOS1(NOS1),NOS2(NOS2)	LOC101743180(LOC101743180)
BP	GO:0070593	dendrite self-avoidance	2	2	4	16	0.010781	0.296713	LOC101743371(LOC101743371),LOC101746344(LOC101746344)	LOC101740689(LOC101740689),LOC692448(LOC692448)
BP	GO:1901653	cellular response to peptide	18	8	26	285	0.0109438	0.299887	InR(InR),Lgr(Lgr),LOC100141438(LOC100141438),LOC101736112(LOC101736112),LOC101739615(LOC101739615),LOC101741679(LOC101741679),LOC101741915(LOC101741915),LOC101742423(LOC101742423),LOC101743146(LOC101743146),LOC101744708(LOC101744708),LOC101745721(LOC101745721),LOC101745869(LOC101745869),LOC732945(LOC732945),NOS1(NOS1),NOS2(NOS2),UGT40B4(UGT40B4),UGT41A2(UGT41A2),UGT46A2(UGT46A2)	Hmg-s(Hmg-s),IBP2(IBP2),LOC100862812(LOC100862812),LOC101738852(LOC101738852),LOC101743180(LOC101743180),LOC101745393(LOC101745393),LOC105842130(LOC105842130),Ugt3(Ugt3)
CC	GO:0005783	endoplasmic reticulum	35	32	67	939	0.0110102	0.403068	Dohh(Dohh),Lgr(Lgr),LOC101736437(LOC101736437),LOC101736498(LOC101736498),LOC101737808(LOC101737808),LOC101738689(LOC101738689),LOC101738969(LOC101738969),LOC101740431(LOC101740431),LOC101740432(LOC101740432),LOC101740494(LOC101740494),LOC101740518(LOC101740518),LOC101742423(LOC101742423),LOC101742524(LOC101742524),LOC101742917(LOC101742917),LOC101743027(LOC101743027),LOC101743146(LOC101743146),L…	HSP70(HSP70),LOC100862812(LOC100862812),LOC101736117(LOC101736117),LOC101736155(LOC101736155),LOC101736620(LOC101736620),LOC101737056(LOC101737056),LOC101737359(LOC101737359),LOC101738720(LOC101738720),LOC101740028(LOC101740028),LOC101740658(LOC101740658),LOC101741216(LOC101741216),LOC101741427(LOC101741427),LOC101742219(LOC101742219),LOC101743047(LOC101743047),LOC101743180(LOC101743180),LOC10174…
BP	GO:0071392	cellular response to estradiol stimulus	4	2	6	34	0.0111796	0.305031	LOC101741679(LOC101741679),UGT40B4(UGT40B4),UGT41A2(UGT41A2),UGT46A2(UGT46A2)	LOC100862812(LOC100862812),Ugt3(Ugt3)
BP	GO:0034219	carbohydrate transmembrane transport	8	4	12	101	0.0115625	0.305822	LOC100141438(LOC100141438),LOC101735847(LOC101735847),LOC101736365(LOC101736365),LOC101736735(LOC101736735),LOC101740365(LOC101740365),LOC101741679(LOC101741679),LOC101744322(LOC101744322),LOC101744708(LOC101744708)	Crabp(Crabp),LOC101742380(LOC101742380),LOC101743601(LOC101743601),Tret1(Tret1)
BP	GO:0008637	apoptotic mitochondrial changes	7	2	9	66	0.0116628	0.305822	BLOS2(BLOS2),LOC100141438(LOC100141438),LOC101740359(LOC101740359),LOC101740520(LOC101740520),LOC101741679(LOC101741679),LOC101744992(LOC101744992),LOC110385885(LOC110385885)	LOC101736835(LOC101736835),LOC101741702(LOC101741702)
BP	GO:1990748	cellular detoxification	5	4	9	66	0.0116628	0.305822	Glob1(Glob1),Jafrac1(Jafrac1),LOC101742423(LOC101742423),NOS1(NOS1),NOS2(NOS2)	GSTd3(GSTd3),LOC101746584(LOC101746584),LOC119628323(LOC119628323),LOC119628628(LOC119628628)
BP	GO:0040012	regulation of locomotion	20	24	44	549	0.0117627	0.305822	Glob1(Glob1),Lgr(Lgr),LOC100141438(LOC100141438),LOC101736179(LOC101736179),LOC101740097(LOC101740097),LOC101741679(LOC101741679),LOC101741765(LOC101741765),LOC101742048(LOC101742048),LOC101742516(LOC101742516),LOC101743193(LOC101743193),LOC101743371(LOC101743371),LOC101743571(LOC101743571),LOC101744708(LOC101744708),LOC101744937(LOC101744937),LOC101745159(LOC101745159),LOC101745869(LOC101745869)…	Hsp20.1(Hsp20.1),HSP70(HSP70),Let-2(Let-2),LOC100302610(LOC100302610),LOC101735743(LOC101735743),LOC101736835(LOC101736835),LOC101737408(LOC101737408),LOC101739624(LOC101739624),LOC101740028(LOC101740028),LOC101740689(LOC101740689),LOC101741888(LOC101741888),LOC101742593(LOC101742593),LOC101742998(LOC101742998),LOC101743511(LOC101743511),LOC101743731(LOC101743731),LOC101744208(LOC101744208),LOC10…
BP	GO:0003081	regulation of systemic arterial blood pressure by renin-angiotensin	1	2	3	9	0.0117858	0.305822	LOC101744117(LOC101744117)	LOC101743047(LOC101743047),NGR-A24(NGR-A24)
BP	GO:0032276	regulation of gonadotropin secretion	2	1	3	9	0.0117858	0.305822	Lgr(Lgr),LOC101743146(LOC101743146)	NGR-A24(NGR-A24)
BP	GO:0055015	ventricular cardiac muscle cell development	1	2	3	9	0.0117858	0.305822	Ptx1(Ptx1)	Atg5(Atg5),LOC100302610(LOC100302610)
BP	GO:0097475	motor neuron migration	2	1	3	9	0.0117858	0.305822	LOC101740097(LOC101740097),LOC101743371(LOC101743371)	LOC101742593(LOC101742593)
BP	GO:0006109	regulation of carbohydrate metabolic process	6	8	14	126	0.0118168	0.305822	Lgr(Lgr),LOC100141438(LOC100141438),LOC101745721(LOC101745721),UGT40B4(UGT40B4),UGT41A2(UGT41A2),UGT46A2(UGT46A2)	Adgf(Adgf),LOC100862812(LOC100862812),LOC101740182(LOC101740182),LOC101743526(LOC101743526),LOC101743986(LOC101743986),LOC101744463(LOC101744463),sNPF(sNPF),Ugt3(Ugt3)
CC	GO:0031305	integral component of mitochondrial inner membrane	4	1	5	26	0.0118687	0.403068	LOC101736572(LOC101736572),LOC101739618(LOC101739618),LOC101745378(LOC101745378),LOC693092(LOC693092)	LOC101743256(LOC101743256)
BP	GO:0006011	UDP-glucose metabolic process	3	2	5	25	0.011885	0.305822	UGT40B4(UGT40B4),UGT41A2(UGT41A2),UGT42A2(UGT42A2)	LOC100862812(LOC100862812),Ugt3(Ugt3)
BP	GO:0006084	acetyl-CoA metabolic process	3	2	5	25	0.011885	0.305822	LOC101736572(LOC101736572),LOC101746594(LOC101746594),LOC693092(LOC693092)	LOC101741993(LOC101741993),LOC110385370(LOC110385370)
BP	GO:0008210	estrogen metabolic process	3	2	5	25	0.011885	0.305822	UGT40B4(UGT40B4),UGT41A2(UGT41A2),UGT46A2(UGT46A2)	LOC100862812(LOC100862812),Ugt3(Ugt3)
BP	GO:0042573	retinoic acid metabolic process	3	2	5	25	0.011885	0.305822	UGT40B4(UGT40B4),UGT41A2(UGT41A2),UGT46A2(UGT46A2)	LOC100862812(LOC100862812),Ugt3(Ugt3)
BP	GO:0071394	cellular response to testosterone stimulus	3	2	5	25	0.011885	0.305822	UGT40B4(UGT40B4),UGT41A2(UGT41A2),UGT46A2(UGT46A2)	LOC100862812(LOC100862812),Ugt3(Ugt3)
BP	GO:0007444	imaginal disc development	19	27	46	580	0.0120826	0.309647	Cyp9a20(Cyp9a20),InR(InR),LOC101737125(LOC101737125),LOC101737806(LOC101737806),LOC101739197(LOC101739197),LOC101740445(LOC101740445),LOC101740520(LOC101740520),LOC101741679(LOC101741679),LOC101741775(LOC101741775),LOC101744752(LOC101744752),LOC101745159(LOC101745159),LOC101745785(LOC101745785),LOC101745869(LOC101745869),LOC101746014(LOC101746014),LOC101746043(LOC101746043),LOC105842657(LOC105842…	Cdc25(Cdc25),Cyp18a1(Cyp18a1),E(spl)mbeta(E(spl)mbeta),LOC101736485(LOC101736485),LOC101736835(LOC101736835),LOC101737438(LOC101737438),LOC101738943(LOC101738943),LOC101740028(LOC101740028),LOC101740182(LOC101740182),LOC101740424(LOC101740424),LOC101740957(LOC101740957),LOC101741073(LOC101741073),LOC101741216(LOC101741216),LOC101741760(LOC101741760),LOC101742364(LOC101742364),LOC101743047(LOC1017…
CC	GO:0031983	vesicle lumen	7	10	17	172	0.0121957	0.403068	LOC101739428(LOC101739428),LOC101741679(LOC101741679),LOC101743498(LOC101743498),LOC101743573(LOC101743573),LOC101744117(LOC101744117),LOC101746747(LOC101746747),LOC119630310(LOC119630310)	Adgf(Adgf),Crabp(Crabp),Gal(Gal),GlcNAcase2(GlcNAcase2),LOC101736547(LOC101736547),LOC101740446(LOC101740446),LOC101741993(LOC101741993),LOC101743601(LOC101743601),LOC732968(LOC732968),SPARC(SPARC)
BP	GO:0006638	neutral lipid metabolic process	7	6	13	114	0.0122035	0.310233	LOC100141438(LOC100141438),LOC101737808(LOC101737808),LOC101742423(LOC101742423),LOC101743027(LOC101743027),LOC101745721(LOC101745721),LOC101746913(LOC101746913),LOC732945(LOC732945)	Crabp(Crabp),LOC101739690(LOC101739690),LOC101743180(LOC101743180),LOC101743526(LOC101743526),LOC101743601(LOC101743601),LOC110385370(LOC110385370)
BP	GO:0006639	acylglycerol metabolic process	7	6	13	114	0.0122035	0.310233	LOC100141438(LOC100141438),LOC101737808(LOC101737808),LOC101742423(LOC101742423),LOC101743027(LOC101743027),LOC101745721(LOC101745721),LOC101746913(LOC101746913),LOC732945(LOC732945)	Crabp(Crabp),LOC101739690(LOC101739690),LOC101743180(LOC101743180),LOC101743526(LOC101743526),LOC101743601(LOC101743601),LOC110385370(LOC110385370)
BP	GO:0003333	amino acid transmembrane transport	6	4	10	78	0.0122819	0.310978	LOC100500759(LOC100500759),LOC101744593(LOC101744593),LOC101745823(LOC101745823),LOC101745963(LOC101745963),LOC101746014(LOC101746014),LOC101746907(LOC101746907)	LOC101735503(LOC101735503),LOC101744036(LOC101744036),LOC101744951(LOC101744951),LOC101747227(LOC101747227)
MF	GO:0004553	hydrolase activity, hydrolyzing O-glycosyl compounds	7	7	14	121	0.0124075	0.260079	LOC100500759(LOC100500759),LOC101738689(LOC101738689),LOC101741798(LOC101741798),LOC101742100(LOC101742100),LOC101743573(LOC101743573),LOC101746114(LOC101746114),LOC101746747(LOC101746747)	Gal(Gal),GlcNAcase1(GlcNAcase1),GlcNAcase2(GlcNAcase2),LOC101735545(LOC101735545),LOC101736114(LOC101736114),LOC101739350(LOC101739350),LOC110386457(LOC110386457)
BP	GO:0010675	regulation of cellular carbohydrate metabolic process	6	6	12	102	0.0124548	0.312853	Lgr(Lgr),LOC100141438(LOC100141438),LOC101745721(LOC101745721),UGT40B4(UGT40B4),UGT41A2(UGT41A2),UGT46A2(UGT46A2)	LOC100862812(LOC100862812),LOC101743526(LOC101743526),LOC101743986(LOC101743986),LOC101744463(LOC101744463),sNPF(sNPF),Ugt3(Ugt3)
BP	GO:0043279	response to alkaloid	9	3	12	102	0.0124548	0.312853	InR(InR),LOC101736326(LOC101736326),LOC101739615(LOC101739615),LOC101740520(LOC101740520),LOC101743146(LOC101743146),LOC101743475(LOC101743475),NOS1(NOS1),NOS2(NOS2),Per(Per)	HSP70(HSP70),LOC692675(LOC692675),NGR-A24(NGR-A24)
BP	GO:0061525	hindgut development	2	7	9	67	0.0128192	0.314933	LOC101741679(LOC101741679),LOC101745869(LOC101745869)	LOC101736620(LOC101736620),LOC101743853(LOC101743853),LOC101744615(LOC101744615),LOC101745689(LOC101745689),LOC101746171(LOC101746171),LOC119630835(LOC119630835),SPARC(SPARC)
BP	GO:0062014	negative regulation of small molecule metabolic process	5	4	9	67	0.0128192	0.314933	LOC100141438(LOC100141438),LOC101745721(LOC101745721),UGT40B4(UGT40B4),UGT41A2(UGT41A2),UGT46A2(UGT46A2)	LOC100302610(LOC100302610),LOC100862812(LOC100862812),LOC101743526(LOC101743526),Ugt3(Ugt3)
BP	GO:0071384	cellular response to corticosteroid stimulus	5	4	9	67	0.0128192	0.314933	LOC101743146(LOC101743146),LOC101746706(LOC101746706),UGT40B4(UGT40B4),UGT41A2(UGT41A2),UGT46A2(UGT46A2)	Hmg-s(Hmg-s),LOC100862812(LOC100862812),LOC101741760(LOC101741760),Ugt3(Ugt3)
MF	GO:0015171	amino acid transmembrane transporter activity	5	4	9	64	0.0128403	0.264074	LOC101744593(LOC101744593),LOC101745823(LOC101745823),LOC101745963(LOC101745963),LOC101746014(LOC101746014),LOC101746907(LOC101746907)	LOC101735503(LOC101735503),LOC101744036(LOC101744036),LOC101744951(LOC101744951),LOC101747227(LOC101747227)
BP	GO:0072593	reactive oxygen species metabolic process	10	5	15	140	0.0128437	0.314933	InR(InR),Jafrac1(Jafrac1),LOC100141438(LOC100141438),LOC101737543(LOC101737543),LOC101741679(LOC101741679),LOC101742423(LOC101742423),LOC101744960(LOC101744960),LOC778468(LOC778468),NOS1(NOS1),NOS2(NOS2)	Atg5(Atg5),Hsp20.1(Hsp20.1),LOC101735503(LOC101735503),LOC101743731(LOC101743731),LOC101747227(LOC101747227)
BP	GO:0007189	adenylate cyclase-activating G protein-coupled receptor signaling pathway	6	0	6	35	0.0128644	0.314933	Lgr(Lgr),LOC101739615(LOC101739615),LOC101742917(LOC101742917),LOC101743146(LOC101743146),NOS1(NOS1),NOS2(NOS2)	-
BP	GO:0017001	antibiotic catabolic process	4	2	6	35	0.0128644	0.314933	Jafrac1(Jafrac1),UGT40B4(UGT40B4),UGT41A2(UGT41A2),UGT46A2(UGT46A2)	LOC100862812(LOC100862812),Ugt3(Ugt3)
BP	GO:0006631	fatty acid metabolic process	12	15	27	303	0.0128859	0.314933	Glob1(Glob1),LOC100141438(LOC100141438),LOC101737808(LOC101737808),LOC101740518(LOC101740518),LOC101742423(LOC101742423),LOC101743027(LOC101743027),LOC101746503(LOC101746503),LOC101746594(LOC101746594),LOC101746913(LOC101746913),UGT40B4(UGT40B4),UGT41A2(UGT41A2),UGT46A2(UGT46A2)	3HCD(3HCD),Crabp(Crabp),LOC100862812(LOC100862812),LOC101737056(LOC101737056),LOC101739690(LOC101739690),LOC101740658(LOC101740658),LOC101741993(LOC101741993),LOC101743180(LOC101743180),LOC101743256(LOC101743256),LOC101743526(LOC101743526),LOC101743601(LOC101743601),LOC101745599(LOC101745599),LOC101746171(LOC101746171),LOC110385370(LOC110385370),Ugt3(Ugt3)
BP	GO:0034763	negative regulation of transmembrane transport	6	2	8	56	0.0130025	0.316562	LOC100141438(LOC100141438),LOC101743146(LOC101743146),LOC101743275(LOC101743275),LOC101744708(LOC101744708),NOS1(NOS1),NOS2(NOS2)	Crabp(Crabp),LOC101743601(LOC101743601)
BP	GO:0042221	response to chemical	85	83	168	2569	0.0134048	0.325105	Alpm(Alpm),Cyp332a1(Cyp332a1),Glob1(Glob1),InR(InR),Jafrac1(Jafrac1),Kmo(Kmo),Lgr(Lgr),LOC100101187(LOC100101187),LOC100134921(LOC100134921),LOC100141438(LOC100141438),LOC100533205(LOC100533205),LOC101735703(LOC101735703),LOC101735873(LOC101735873),LOC101736018(LOC101736018),LOC101736112(LOC101736112),LOC101736179(LOC101736179),LOC101736326(LOC101736326),LOC101736498(LOC101736498),LOC101736572(LO…	3HCD(3HCD),Atg5(Atg5),BGRP3(BGRP3),Crabp(Crabp),GSTd3(GSTd3),Hmg-s(Hmg-s),Hsp20.1(Hsp20.1),HSP70(HSP70),IBP2(IBP2),LOC100101155(LOC100101155),LOC100302610(LOC100302610),LOC100862812(LOC100862812),LOC101735503(LOC101735503),LOC101735591(LOC101735591),LOC101735618(LOC101735618),LOC101736485(LOC101736485),LOC101736490(LOC101736490),LOC101736547(LOC101736547),LOC101736620(LOC101736620),LOC101736718(L…
MF	GO:0004602	glutathione peroxidase activity	0	3	3	9	0.0134373	0.266303	-	GSTd3(GSTd3),LOC119628323(LOC119628323),LOC119628628(LOC119628628)
MF	GO:0140323	solute:anion antiporter activity	2	1	3	9	0.0134373	0.266303	LOC101741181(LOC101741181),LOC101744708(LOC101744708)	LOC101738720(LOC101738720)
BP	GO:0032224	positive regulation of synaptic transmission, cholinergic	1	3	4	17	0.0134786	0.325648	LOC101745430(LOC101745430)	LOC101747124(LOC101747124),LOC110385529(LOC110385529),NGR-A24(NGR-A24)
MF	GO:0015295	solute:proton symporter activity	5	1	6	34	0.0139307	0.271151	LOC101735847(LOC101735847),LOC101736365(LOC101736365),LOC101736735(LOC101736735),LOC101740365(LOC101740365),LOC101744322(LOC101744322)	Tret1(Tret1)
CC	GO:0031304	intrinsic component of mitochondrial inner membrane	4	1	5	27	0.0139317	0.432293	LOC101736572(LOC101736572),LOC101739618(LOC101739618),LOC101745378(LOC101745378),LOC693092(LOC693092)	LOC101743256(LOC101743256)
BP	GO:0045776	negative regulation of blood pressure	3	2	5	26	0.014046	0.335122	LOC101742423(LOC101742423),NOS1(NOS1),NOS2(NOS2)	LOC101741888(LOC101741888),LOC101743731(LOC101743731)
BP	GO:0002792	negative regulation of peptide secretion	6	3	9	68	0.0140587	0.335122	InR(InR),LOC100141438(LOC100141438),LOC101736018(LOC101736018),LOC101743146(LOC101743146),NOS1(NOS1),NOS2(NOS2)	3HCD(3HCD),LOC101743180(LOC101743180),LOC101747124(LOC101747124)
BP	GO:0001666	response to hypoxia	19	6	25	277	0.0141116	0.335122	Alpm(Alpm),Glob1(Glob1),LOC100101187(LOC100101187),LOC100141438(LOC100141438),LOC101735703(LOC101735703),LOC101738689(LOC101738689),LOC101742516(LOC101742516),LOC101742820(LOC101742820),LOC101743146(LOC101743146),LOC101743475(LOC101743475),LOC101743498(LOC101743498),LOC101743821(LOC101743821),LOC101745869(LOC101745869),LOC101746043(LOC101746043),LOC101747022(LOC101747022),LOC778468(LOC778468),LOC…	Hsp20.1(Hsp20.1),LOC101737438(LOC101737438),LOC101741702(LOC101741702),LOC101745393(LOC101745393),LOC101745899(LOC101745899),LOC101746331(LOC101746331)
BP	GO:0032222	regulation of synaptic transmission, cholinergic	3	4	7	46	0.0141395	0.335122	LOC101740637(LOC101740637),LOC101742259(LOC101742259),LOC101745430(LOC101745430)	LOC101741742(LOC101741742),LOC101747124(LOC101747124),LOC110385529(LOC110385529),NGR-A24(NGR-A24)
BP	GO:0060411	cardiac septum morphogenesis	4	3	7	46	0.0141395	0.335122	LOC101743371(LOC101743371),NOS1(NOS1),NOS2(NOS2),Ptx1(Ptx1)	LOC100302610(LOC100302610),LOC101741760(LOC101741760),LOC101745393(LOC101745393)
BP	GO:0050801	ion homeostasis	27	6	33	392	0.0142457	0.335122	FaR(FaR),Lgr(Lgr),LOC101736498(LOC101736498),LOC101739615(LOC101739615),LOC101740432(LOC101740432),LOC101741181(LOC101741181),LOC101741679(LOC101741679),LOC101741915(LOC101741915),LOC101742423(LOC101742423),LOC101742516(LOC101742516),LOC101742524(LOC101742524),LOC101742700(LOC101742700),LOC101743146(LOC101743146),LOC101743498(LOC101743498),LOC101743571(LOC101743571),LOC101744516(LOC101744516),LOC…	Atg5(Atg5),GlcNAcase2(GlcNAcase2),LOC101743180(LOC101743180),LOC101743526(LOC101743526),LOC751091(LOC751091),NGR-A24(NGR-A24)
BP	GO:0008643	carbohydrate transport	8	4	12	104	0.0143968	0.335122	LOC100141438(LOC100141438),LOC101735847(LOC101735847),LOC101736365(LOC101736365),LOC101736735(LOC101736735),LOC101740365(LOC101740365),LOC101741679(LOC101741679),LOC101744322(LOC101744322),LOC101744708(LOC101744708)	Crabp(Crabp),LOC101742380(LOC101742380),LOC101743601(LOC101743601),Tret1(Tret1)
BP	GO:0001935	endothelial cell proliferation	4	4	8	57	0.0144002	0.335122	LOC100141438(LOC100141438),LOC101745869(LOC101745869),NOS1(NOS1),NOS2(NOS2)	LOC100302610(LOC100302610),LOC101736835(LOC101736835),LOC101737408(LOC101737408),SPARC(SPARC)
BP	GO:0042220	response to cocaine	6	2	8	57	0.0144002	0.335122	InR(InR),LOC101736326(LOC101736326),LOC101743146(LOC101743146),NOS1(NOS1),NOS2(NOS2),Per(Per)	HSP70(HSP70),NGR-A24(NGR-A24)
BP	GO:1903409	reactive oxygen species biosynthetic process	6	2	8	57	0.0144002	0.335122	LOC100141438(LOC100141438),LOC101737543(LOC101737543),LOC101742423(LOC101742423),LOC101744960(LOC101744960),NOS1(NOS1),NOS2(NOS2)	LOC101735503(LOC101735503),LOC101747227(LOC101747227)
CC	GO:0036156	inner dynein arm	2	1	3	10	0.0144139	0.432293	Hop(Hop),LOC101738046(LOC101738046)	LOC101737362(LOC101737362)
BP	GO:0009410	response to xenobiotic stimulus	18	7	25	278	0.014711	0.33831	Cyp332a1(Cyp332a1),InR(InR),LOC101736326(LOC101736326),LOC101737543(LOC101737543),LOC101737808(LOC101737808),LOC101739615(LOC101739615),LOC101740520(LOC101740520),LOC101743027(LOC101743027),LOC101743146(LOC101743146),LOC101743475(LOC101743475),LOC101746706(LOC101746706),NOS1(NOS1),NOS2(NOS2),Per(Per),UGT40B4(UGT40B4),UGT41A2(UGT41A2),UGT42A2(UGT42A2),UGT46A2(UGT46A2)	HSP70(HSP70),LOC100862812(LOC100862812),LOC101746161(LOC101746161),LOC101747124(LOC101747124),LOC733034(LOC733034),NGR-A24(NGR-A24),Ugt3(Ugt3)
BP	GO:0071361	cellular response to ethanol	4	2	6	36	0.0147194	0.33831	LOC110386824(LOC110386824),UGT40B4(UGT40B4),UGT41A2(UGT41A2),UGT46A2(UGT46A2)	LOC100862812(LOC100862812),Ugt3(Ugt3)
BP	GO:1902652	secondary alcohol metabolic process	6	7	13	117	0.014957	0.33831	Cyp332a1(Cyp332a1),Fps(Fps),LOC101737808(LOC101737808),LOC101739299(LOC101739299),LOC101743027(LOC101743027),LOC101745219(LOC101745219)	Hmg-s(Hmg-s),LOC100101155(LOC100101155),LOC101741394(LOC101741394),LOC101741993(LOC101741993),LOC101743180(LOC101743180),LOC101743526(LOC101743526),LOC110385370(LOC110385370)
BP	GO:0070482	response to oxygen levels	21	9	30	351	0.0156292	0.33831	Alpm(Alpm),Glob1(Glob1),InR(InR),LOC100101187(LOC100101187),LOC100141438(LOC100141438),LOC101735703(LOC101735703),LOC101738689(LOC101738689),LOC101741915(LOC101741915),LOC101742516(LOC101742516),LOC101742820(LOC101742820),LOC101743146(LOC101743146),LOC101743475(LOC101743475),LOC101743498(LOC101743498),LOC101743821(LOC101743821),LOC101745869(LOC101745869),LOC101746043(LOC101746043),LOC101747022(LO…	Hsp20.1(Hsp20.1),LOC101737438(LOC101737438),LOC101737711(LOC101737711),LOC101741702(LOC101741702),LOC101743180(LOC101743180),LOC101745393(LOC101745393),LOC101745899(LOC101745899),LOC101746331(LOC101746331),NGR-A11(NGR-A11)
BP	GO:0042632	cholesterol homeostasis	2	5	7	47	0.0158285	0.33831	InR(InR),LOC100141438(LOC100141438)	Crabp(Crabp),GSTe3(GSTe3),LOC101743180(LOC101743180),LOC101743526(LOC101743526),LOC101743601(LOC101743601)
BP	GO:0055092	sterol homeostasis	2	5	7	47	0.0158285	0.33831	InR(InR),LOC100141438(LOC100141438)	Crabp(Crabp),GSTe3(GSTe3),LOC101743180(LOC101743180),LOC101743526(LOC101743526),LOC101743601(LOC101743601)
MF	GO:0016679	oxidoreductase activity, acting on diphenols and related substances as donors	1	3	4	17	0.0158557	0.303205	LOC100134921(LOC100134921)	LOC101742744(LOC101742744),PPO1(PPO1),PPO2(PPO2)
BP	GO:0090207	regulation of triglyceride metabolic process	6	2	8	58	0.015904	0.33831	LOC100141438(LOC100141438),LOC101737808(LOC101737808),LOC101742423(LOC101742423),LOC101743027(LOC101743027),LOC101745721(LOC101745721),LOC101746913(LOC101746913)	LOC101743180(LOC101743180),LOC101743526(LOC101743526)
BP	GO:0000098	sulfur amino acid catabolic process	2	1	3	10	0.0161373	0.33831	LOC101739372(LOC101739372),LOC692801(LOC692801)	LOC101743988(LOC101743988)
BP	GO:0000463	maturation of LSU-rRNA from tricistronic rRNA transcript (SSU-rRNA, 5.8S rRNA, LSU-rRNA)	2	1	3	10	0.0161373	0.33831	LOC101737447(LOC101737447),LOC101739327(LOC101739327)	LOC101739516(LOC101739516)
BP	GO:0001912	positive regulation of leukocyte mediated cytotoxicity	3	0	3	10	0.0161373	0.33831	LOC101739428(LOC101739428),NOS1(NOS1),NOS2(NOS2)	-
BP	GO:0001946	lymphangiogenesis	1	2	3	10	0.0161373	0.33831	LOC101745869(LOC101745869)	LOC100302610(LOC100302610),LOC101735618(LOC101735618)
BP	GO:0007477	notum development	3	0	3	10	0.0161373	0.33831	LOC101737125(LOC101737125),LOC101741679(LOC101741679),LOC105842848(LOC105842848)	-
BP	GO:0044539	long-chain fatty acid import into cell	3	0	3	10	0.0161373	0.33831	LOC100141438(LOC100141438),LOC101742423(LOC101742423),LOC101746913(LOC101746913)	-
BP	GO:0048266	behavioral response to pain	2	1	3	10	0.0161373	0.33831	LOC101742917(LOC101742917),LOC101743146(LOC101743146)	NGR-A24(NGR-A24)
BP	GO:0055012	ventricular cardiac muscle cell differentiation	1	2	3	10	0.0161373	0.33831	Ptx1(Ptx1)	Atg5(Atg5),LOC100302610(LOC100302610)
BP	GO:0071600	otic vesicle morphogenesis	2	1	3	10	0.0161373	0.33831	LOC101741592(LOC101741592),LOC101743821(LOC101743821)	LOC100302610(LOC100302610)
BP	GO:0090074	negative regulation of protein homodimerization activity	0	3	3	10	0.0161373	0.33831	-	HSP70(HSP70),LOC101737408(LOC101737408),LOC101741760(LOC101741760)
BP	GO:0140354	lipid import into cell	3	0	3	10	0.0161373	0.33831	LOC100141438(LOC100141438),LOC101742423(LOC101742423),LOC101746913(LOC101746913)	-
BP	GO:2000252	negative regulation of feeding behavior	3	0	3	10	0.0161373	0.33831	InR(InR),LOC101743146(LOC101743146),NGR-A26(NGR-A26)	-
BP	GO:0019229	regulation of vasoconstriction	4	1	5	27	0.0164561	0.33831	LOC100141438(LOC100141438),LOC101741679(LOC101741679),NOS1(NOS1),NOS2(NOS2)	NGR-A24(NGR-A24)
BP	GO:0032760	positive regulation of tumor necrosis factor production	3	2	5	27	0.0164561	0.33831	LOC101740097(LOC101740097),LOC101742423(LOC101742423),LOC778468(LOC778468)	Hsp20.1(Hsp20.1),LOC101741760(LOC101741760)
BP	GO:0044058	regulation of digestive system process	2	3	5	27	0.0164561	0.33831	LOC101743146(LOC101743146),NGR-A26(NGR-A26)	LOC101747124(LOC101747124),NGR-A24(NGR-A24),Tk(Tk)
BP	GO:1903557	positive regulation of tumor necrosis factor superfamily cytokine production	3	2	5	27	0.0164561	0.33831	LOC101740097(LOC101740097),LOC101742423(LOC101742423),LOC778468(LOC778468)	Hsp20.1(Hsp20.1),LOC101741760(LOC101741760)
CC	GO:0098644	complex of collagen trimers	0	2	2	4	0.016474	0.432293	-	Let-2(Let-2),LOC101736620(LOC101736620)
CC	GO:1990316	Atg1/ULK1 kinase complex	2	0	2	4	0.016474	0.432293	LOC101740494(LOC101740494),LOC105842568(LOC105842568)	-
BP	GO:0019233	sensory perception of pain	5	7	12	106	0.016561	0.33831	LOC101742423(LOC101742423),LOC101742917(LOC101742917),LOC101743146(LOC101743146),NOS1(NOS1),NOS2(NOS2)	Crabp(Crabp),Hel(Hel),LOC101743601(LOC101743601),LOC101744395(LOC101744395),LOC101746938(LOC101746938),NGR-A24(NGR-A24),Tk(Tk)
BP	GO:0035902	response to immobilization stress	3	1	4	18	0.0165697	0.33831	LOC101743146(LOC101743146),NOS1(NOS1),NOS2(NOS2)	LOC101745393(LOC101745393)
BP	GO:0051412	response to corticosterone	4	0	4	18	0.0165697	0.33831	LOC101742917(LOC101742917),LOC101745703(LOC101745703),NOS1(NOS1),NOS2(NOS2)	-
BP	GO:0071285	cellular response to lithium ion	2	2	4	18	0.0165697	0.33831	NOS1(NOS1),NOS2(NOS2)	Crabp(Crabp),LOC101743601(LOC101743601)
BP	GO:1902176	negative regulation of oxidative stress-induced intrinsic apoptotic signaling pathway	3	1	4	18	0.0165697	0.33831	LOC100141438(LOC100141438),LOC101737543(LOC101737543),LOC778468(LOC778468)	Hsp20.1(Hsp20.1)
BP	GO:0007623	circadian rhythm	18	5	23	253	0.0167478	0.33831	InR(InR),LOC100141438(LOC100141438),LOC100533205(LOC100533205),LOC101735812(LOC101735812),LOC101739114(LOC101739114),LOC101739197(LOC101739197),LOC101739615(LOC101739615),LOC101739713(LOC101739713),LOC101740173(LOC101740173),LOC101741679(LOC101741679),LOC101742917(LOC101742917),LOC101743275(LOC101743275),LOC101745721(LOC101745721),LOC101746720(LOC101746720),LOC101747104(LOC101747104),NOS1(NOS1),N…	LOC100302610(LOC100302610),LOC101736835(LOC101736835),LOC101743180(LOC101743180),LOC692675(LOC692675),sNPF(sNPF)
BP	GO:0043536	positive regulation of blood vessel endothelial cell migration	5	1	6	37	0.0167524	0.33831	LOC100141438(LOC100141438),LOC101745869(LOC101745869),LOC778468(LOC778468),NOS1(NOS1),NOS2(NOS2)	Hsp20.1(Hsp20.1)
BP	GO:0003279	cardiac septum development	4	5	9	70	0.0168003	0.33831	LOC101743371(LOC101743371),NOS1(NOS1),NOS2(NOS2),Ptx1(Ptx1)	LOC100302610(LOC100302610),LOC101741760(LOC101741760),LOC101742219(LOC101742219),LOC101743047(LOC101743047),LOC101745393(LOC101745393)
BP	GO:0014902	myotube differentiation	11	0	11	94	0.0169654	0.33831	InR(InR),Kettin(Kettin),LOC100141438(LOC100141438),LOC101740465(LOC101740465),LOC101744016(LOC101744016),LOC101745721(LOC101745721),LOC732945(LOC732945),LOC733140(LOC733140),NOS1(NOS1),NOS2(NOS2),Ptx1(Ptx1)	-
CC	GO:0005766	primary lysosome	3	8	11	98	0.0170478	0.432293	LOC101743573(LOC101743573),NOS1(NOS1),NOS2(NOS2)	Adgf(Adgf),Crabp(Crabp),Gal(Gal),GlcNAcase2(GlcNAcase2),LOC101736547(LOC101736547),LOC101741993(LOC101741993),LOC101743601(LOC101743601),LOC101743731(LOC101743731)
CC	GO:0042582	azurophil granule	3	8	11	98	0.0170478	0.432293	LOC101743573(LOC101743573),NOS1(NOS1),NOS2(NOS2)	Adgf(Adgf),Crabp(Crabp),Gal(Gal),GlcNAcase2(GlcNAcase2),LOC101736547(LOC101736547),LOC101741993(LOC101741993),LOC101743601(LOC101743601),LOC101743731(LOC101743731)
BP	GO:0050830	defense response to Gram-positive bacterium	2	8	10	82	0.0170904	0.33831	LOC101742423(LOC101742423),LOC101742516(LOC101742516)	BGRP2(BGRP2),LOC101735926(LOC101735926),LOC101737050(LOC101737050),LOC101742744(LOC101742744),LOC101746316(LOC101746316),PPAE(PPAE),PPO1(PPO1),PPO2(PPO2)
BP	GO:0006873	cellular ion homeostasis	24	4	28	325	0.0173762	0.33831	FaR(FaR),Lgr(Lgr),LOC101736498(LOC101736498),LOC101739615(LOC101739615),LOC101740432(LOC101740432),LOC101741181(LOC101741181),LOC101741915(LOC101741915),LOC101742423(LOC101742423),LOC101742516(LOC101742516),LOC101742524(LOC101742524),LOC101742700(LOC101742700),LOC101743146(LOC101743146),LOC101743498(LOC101743498),LOC101743571(LOC101743571),LOC101744708(LOC101744708),LOC101744857(LOC101744857),LOC…	Atg5(Atg5),GlcNAcase2(GlcNAcase2),LOC751091(LOC751091),NGR-A24(NGR-A24)
BP	GO:0042594	response to starvation	11	13	24	268	0.0174223	0.33831	InR(InR),Jafrac1(Jafrac1),LOC101738689(LOC101738689),LOC101740431(LOC101740431),LOC101740924(LOC101740924),LOC101745721(LOC101745721),LOC732945(LOC732945),LOC778468(LOC778468),UGT40B4(UGT40B4),UGT41A2(UGT41A2),UGT46A2(UGT46A2)	Adgf(Adgf),Atg5(Atg5),Hmg-s(Hmg-s),Hsp20.1(Hsp20.1),HSP70(HSP70),IBP2(IBP2),LOC100862812(LOC100862812),LOC101736835(LOC101736835),LOC101737711(LOC101737711),LOC101741702(LOC101741702),LOC101742928(LOC101742928),LOC101743180(LOC101743180),Ugt3(Ugt3)
BP	GO:0009225	nucleotide-sugar metabolic process	3	4	7	48	0.0176558	0.33831	UGT40B4(UGT40B4),UGT41A2(UGT41A2),UGT42A2(UGT42A2)	LOC100862812(LOC100862812),LOC101740028(LOC101740028),LOC692816(LOC692816),Ugt3(Ugt3)
CC	GO:0070069	cytochrome complex	5	2	7	50	0.0176925	0.432293	LOC100134921(LOC100134921),LOC780848(LOC780848),UGT40B4(UGT40B4),UGT41A2(UGT41A2),UGT46A2(UGT46A2)	LOC100862812(LOC100862812),Ugt3(Ugt3)
BP	GO:0071702	organic substance transport	66	42	108	1583	0.0177603	0.33831	InR(InR),Kmo(Kmo),Lgr(Lgr),LOC100141438(LOC100141438),LOC100500759(LOC100500759),LOC100533205(LOC100533205),LOC101735812(LOC101735812),LOC101735847(LOC101735847),LOC101736018(LOC101736018),LOC101736365(LOC101736365),LOC101736404(LOC101736404),LOC101736454(LOC101736454),LOC101736572(LOC101736572),LOC101736735(LOC101736735),LOC101736992(LOC101736992),LOC101737456(LOC101737456),LOC101737806(LOC10173…	3HCD(3HCD),Atg5(Atg5),Crabp(Crabp),Hsp20.1(Hsp20.1),LOC101735503(LOC101735503),LOC101735618(LOC101735618),LOC101736620(LOC101736620),LOC101737359(LOC101737359),LOC101737711(LOC101737711),LOC101737809(LOC101737809),LOC101738278(LOC101738278),LOC101738720(LOC101738720),LOC101738943(LOC101738943),LOC101739624(LOC101739624),LOC101739734(LOC101739734),LOC101740028(LOC101740028),LOC101740182(LOC1017401…
BP	GO:0001991	regulation of systemic arterial blood pressure by circulatory renin-angiotensin	1	1	2	4	0.0178508	0.33831	LOC101744117(LOC101744117)	LOC101743047(LOC101743047)
BP	GO:0002002	regulation of angiotensin levels in blood	1	1	2	4	0.0178508	0.33831	LOC101744117(LOC101744117)	LOC101743047(LOC101743047)
BP	GO:0003057	regulation of the force of heart contraction by chemical signal	2	0	2	4	0.0178508	0.33831	NOS1(NOS1),NOS2(NOS2)	-
BP	GO:0003322	pancreatic A cell development	0	2	2	4	0.0178508	0.33831	-	LOC101741073(LOC101741073),LOC101741760(LOC101741760)
BP	GO:0009992	cellular water homeostasis	2	0	2	4	0.0178508	0.33831	Lgr(Lgr),LOC100101177(LOC100101177)	-
BP	GO:0010886	positive regulation of cholesterol storage	1	1	2	4	0.0178508	0.33831	LOC101742423(LOC101742423)	LOC101743180(LOC101743180)
BP	GO:0015705	iodide transport	1	1	2	4	0.0178508	0.33831	LOC101744708(LOC101744708)	LOC101744395(LOC101744395)
BP	GO:0034059	response to anoxia	1	1	2	4	0.0178508	0.33831	InR(InR)	LOC101743180(LOC101743180)
BP	GO:0048875	chemical homeostasis within a tissue	2	0	2	4	0.0178508	0.33831	LOC101741679(LOC101741679),LOC101745869(LOC101745869)	-
BP	GO:0055009	atrial cardiac muscle tissue morphogenesis	1	1	2	4	0.0178508	0.33831	Ptx1(Ptx1)	LOC100302610(LOC100302610)
BP	GO:0060069	Wnt signaling pathway, regulating spindle positioning	0	2	2	4	0.0178508	0.33831	-	LOC101737359(LOC101737359),LOC101744208(LOC101744208)
BP	GO:0060073	micturition	1	1	2	4	0.0178508	0.33831	LOC101742917(LOC101742917)	NGR-A24(NGR-A24)
BP	GO:0060408	regulation of acetylcholine metabolic process	2	0	2	4	0.0178508	0.33831	Lgr(Lgr),LOC101745703(LOC101745703)	-
BP	GO:0060613	fat pad development	0	2	2	4	0.0178508	0.33831	-	LOC101741888(LOC101741888),LOC101743526(LOC101743526)
BP	GO:0060836	lymphatic endothelial cell differentiation	1	1	2	4	0.0178508	0.33831	LOC101745869(LOC101745869)	LOC100302610(LOC100302610)
BP	GO:0070141	response to UV-A	2	0	2	4	0.0178508	0.33831	LOC100141438(LOC100141438),LOC101741679(LOC101741679)	-
BP	GO:0071403	cellular response to high density lipoprotein particle stimulus	2	0	2	4	0.0178508	0.33831	NOS1(NOS1),NOS2(NOS2)	-
BP	GO:0097039	protein linear polyubiquitination	2	0	2	4	0.0178508	0.33831	LOC101741592(LOC101741592),LOC101742029(LOC101742029)	-
BP	GO:0098920	retrograde trans-synaptic signaling by lipid	0	2	2	4	0.0178508	0.33831	-	Crabp(Crabp),LOC101743601(LOC101743601)
BP	GO:0098921	retrograde trans-synaptic signaling by endocannabinoid	0	2	2	4	0.0178508	0.33831	-	Crabp(Crabp),LOC101743601(LOC101743601)
BP	GO:0106070	regulation of adenylate cyclase-activating G protein-coupled receptor signaling pathway	2	0	2	4	0.0178508	0.33831	NOS1(NOS1),NOS2(NOS2)	-
BP	GO:0106071	positive regulation of adenylate cyclase-activating G protein-coupled receptor signaling pathway	2	0	2	4	0.0178508	0.33831	NOS1(NOS1),NOS2(NOS2)	-
BP	GO:1903576	response to L-arginine	2	0	2	4	0.0178508	0.33831	NOS1(NOS1),NOS2(NOS2)	-
BP	GO:1905485	positive regulation of motor neuron migration	1	1	2	4	0.0178508	0.33831	LOC101740097(LOC101740097)	LOC101742593(LOC101742593)
BP	GO:1990569	UDP-N-acetylglucosamine transmembrane transport	0	2	2	4	0.0178508	0.33831	-	LOC101740028(LOC101740028),LOC101743986(LOC101743986)
MF	GO:0019207	kinase regulator activity	11	4	15	139	0.0179104	0.315615	LOC101735808(LOC101735808),LOC101736326(LOC101736326),LOC101737456(LOC101737456),LOC101740494(LOC101740494),LOC101741679(LOC101741679),LOC101744992(LOC101744992),LOC101745869(LOC101745869),LOC105842568(LOC105842568),LOC778468(LOC778468),NOS1(NOS1),NOS2(NOS2)	Hsp20.1(Hsp20.1),LOC101735856(LOC101735856),LOC101738852(LOC101738852),LOC101747124(LOC101747124)
CC	GO:0016020	membrane	119	93	212	3500	0.018312	0.432293	A1(A1),Dohh(Dohh),FaR(FaR),InR(InR),Kmo(Kmo),Lgr(Lgr),LOC100127126(LOC100127126),LOC100134921(LOC100134921),LOC100141438(LOC100141438),LOC100500759(LOC100500759),LOC101735421(LOC101735421),LOC101735703(LOC101735703),LOC101735808(LOC101735808),LOC101736018(LOC101736018),LOC101736326(LOC101736326),LOC101736404(LOC101736404),LOC101736454(LOC101736454),LOC101736498(LOC101736498),LOC101736572(LOC10173…	Adgf(Adgf),Atg5(Atg5),BGRP2(BGRP2),Crabp(Crabp),CTL17(CTL17),GlcNAcase1(GlcNAcase1),GlcNAcase2(GlcNAcase2),Hsp20.1(Hsp20.1),HSP70(HSP70),LOC100302610(LOC100302610),LOC100500932(LOC100500932),LOC100862812(LOC100862812),LOC101735503(LOC101735503),LOC101735591(LOC101735591),LOC101735613(LOC101735613),LOC101735743(LOC101735743),LOC101735863(LOC101735863),LOC101736025(LOC101736025),LOC101736088(LOC101…
MF	GO:0004563	beta-N-acetylhexosaminidase activity	1	2	3	10	0.0183604	0.315615	LOC101742100(LOC101742100)	GlcNAcase1(GlcNAcase1),GlcNAcase2(GlcNAcase2)
MF	GO:0019531	oxalate transmembrane transporter activity	3	0	3	10	0.0183604	0.315615	LOC101744708(LOC101744708),LOC101745863(LOC101745863),LOC101746424(LOC101746424)	-
BP	GO:0019935	cyclic-nucleotide-mediated signaling	9	1	10	83	0.0184841	0.349266	Lgr(Lgr),LOC101739615(LOC101739615),LOC101742423(LOC101742423),LOC101742917(LOC101742917),LOC101743146(LOC101743146),LOC101745703(LOC101745703),LOC732945(LOC732945),NOS1(NOS1),NOS2(NOS2)	LOC101745811(LOC101745811)
BP	GO:2000145	regulation of cell motility	15	18	33	400	0.01868	0.351918	Glob1(Glob1),LOC100141438(LOC100141438),LOC101740097(LOC101740097),LOC101741679(LOC101741679),LOC101741765(LOC101741765),LOC101742048(LOC101742048),LOC101743193(LOC101743193),LOC101744708(LOC101744708),LOC101744937(LOC101744937),LOC101745159(LOC101745159),LOC101745869(LOC101745869),LOC778468(LOC778468),NOS1(NOS1),NOS2(NOS2),Ptx1(Ptx1)	Hsp20.1(Hsp20.1),HSP70(HSP70),Let-2(Let-2),LOC100302610(LOC100302610),LOC101736835(LOC101736835),LOC101737408(LOC101737408),LOC101739624(LOC101739624),LOC101740028(LOC101740028),LOC101741888(LOC101741888),LOC101742593(LOC101742593),LOC101743511(LOC101743511),LOC101743731(LOC101743731),LOC101744208(LOC101744208),LOC101745393(LOC101745393),LOC101746316(LOC101746316),LOC692448(LOC692448),NGR-A24(NGR…
BP	GO:0060359	response to ammonium ion	9	3	12	108	0.0189621	0.354	InR(InR),LOC101736326(LOC101736326),LOC101739615(LOC101739615),LOC101740520(LOC101740520),LOC101743146(LOC101743146),LOC101747104(LOC101747104),NOS1(NOS1),NOS2(NOS2),Per(Per)	HSP70(HSP70),LOC101743526(LOC101743526),NGR-A24(NGR-A24)
BP	GO:0010562	positive regulation of phosphorus metabolic process	29	11	40	505	0.019001	0.354	Lgr(Lgr),LOC100134921(LOC100134921),LOC100141438(LOC100141438),LOC101736112(LOC101736112),LOC101736326(LOC101736326),LOC101736498(LOC101736498),LOC101737451(LOC101737451),LOC101737456(LOC101737456),LOC101737806(LOC101737806),LOC101738302(LOC101738302),LOC101740097(LOC101740097),LOC101740431(LOC101740431),LOC101740494(LOC101740494),LOC101741679(LOC101741679),LOC101741915(LOC101741915),LOC101742048…	Cdc25(Cdc25),LOC100302610(LOC100302610),LOC101735856(LOC101735856),LOC101736835(LOC101736835),LOC101738852(LOC101738852),LOC101741702(LOC101741702),LOC101741760(LOC101741760),LOC101742570(LOC101742570),LOC101743047(LOC101743047),LOC101747124(LOC101747124),sNPF(sNPF)
BP	GO:0045937	positive regulation of phosphate metabolic process	29	11	40	505	0.019001	0.354	Lgr(Lgr),LOC100134921(LOC100134921),LOC100141438(LOC100141438),LOC101736112(LOC101736112),LOC101736326(LOC101736326),LOC101736498(LOC101736498),LOC101737451(LOC101737451),LOC101737456(LOC101737456),LOC101737806(LOC101737806),LOC101738302(LOC101738302),LOC101740097(LOC101740097),LOC101740431(LOC101740431),LOC101740494(LOC101740494),LOC101741679(LOC101741679),LOC101741915(LOC101741915),LOC101742048…	Cdc25(Cdc25),LOC100302610(LOC100302610),LOC101735856(LOC101735856),LOC101736835(LOC101736835),LOC101738852(LOC101738852),LOC101741702(LOC101741702),LOC101741760(LOC101741760),LOC101742570(LOC101742570),LOC101743047(LOC101743047),LOC101747124(LOC101747124),sNPF(sNPF)
BP	GO:0042327	positive regulation of phosphorylation	26	11	37	460	0.0190303	0.354	Lgr(Lgr),LOC100134921(LOC100134921),LOC100141438(LOC100141438),LOC101736112(LOC101736112),LOC101736326(LOC101736326),LOC101737451(LOC101737451),LOC101737456(LOC101737456),LOC101737806(LOC101737806),LOC101738302(LOC101738302),LOC101740097(LOC101740097),LOC101740431(LOC101740431),LOC101740494(LOC101740494),LOC101741679(LOC101741679),LOC101741915(LOC101741915),LOC101742048(LOC101742048),LOC101742423…	Cdc25(Cdc25),LOC100302610(LOC100302610),LOC101735856(LOC101735856),LOC101736835(LOC101736835),LOC101738852(LOC101738852),LOC101741702(LOC101741702),LOC101741760(LOC101741760),LOC101742570(LOC101742570),LOC101743047(LOC101743047),LOC101747124(LOC101747124),sNPF(sNPF)
BP	GO:0008209	androgen metabolic process	3	2	5	28	0.019126	0.354	UGT40B4(UGT40B4),UGT41A2(UGT41A2),UGT46A2(UGT46A2)	LOC100862812(LOC100862812),Ugt3(Ugt3)
BP	GO:0048521	negative regulation of behavior	5	0	5	28	0.019126	0.354	InR(InR),LOC101742917(LOC101742917),LOC101743146(LOC101743146),LOC101747104(LOC101747104),NGR-A26(NGR-A26)	-
MF	GO:0017147	Wnt-protein binding	1	3	4	18	0.0194496	0.315615	LOC101740097(LOC101740097)	LOC101737359(LOC101737359),LOC101744208(LOC101744208),LOC101745514(LOC101745514)
BP	GO:0001934	positive regulation of protein phosphorylation	24	11	35	431	0.0195264	0.357004	Lgr(Lgr),LOC100134921(LOC100134921),LOC100141438(LOC100141438),LOC101736326(LOC101736326),LOC101737456(LOC101737456),LOC101737806(LOC101737806),LOC101738302(LOC101738302),LOC101740097(LOC101740097),LOC101740431(LOC101740431),LOC101740494(LOC101740494),LOC101741679(LOC101741679),LOC101741915(LOC101741915),LOC101742048(LOC101742048),LOC101742423(LOC101742423),LOC101743146(LOC101743146),LOC101743371…	Cdc25(Cdc25),LOC100302610(LOC100302610),LOC101735856(LOC101735856),LOC101736835(LOC101736835),LOC101738852(LOC101738852),LOC101741702(LOC101741702),LOC101741760(LOC101741760),LOC101742570(LOC101742570),LOC101743047(LOC101743047),LOC101747124(LOC101747124),sNPF(sNPF)
MF	GO:0004556	alpha-amylase activity	0	2	2	4	0.0195763	0.315615	-	LOC101736114(LOC101736114),LOC110386457(LOC110386457)
MF	GO:0005462	UDP-N-acetylglucosamine transmembrane transporter activity	0	2	2	4	0.0195763	0.315615	-	LOC101740028(LOC101740028),LOC101743986(LOC101743986)
MF	GO:0005520	insulin-like growth factor binding	1	1	2	4	0.0195763	0.315615	InR(InR)	IBP2(IBP2)
MF	GO:0016160	amylase activity	0	2	2	4	0.0195763	0.315615	-	LOC101736114(LOC101736114),LOC110386457(LOC110386457)
MF	GO:0034617	tetrahydrobiopterin binding	2	0	2	4	0.0195763	0.315615	NOS1(NOS1),NOS2(NOS2)	-
MF	GO:0046912	acyltransferase activity, acyl groups converted into alkyl on transfer	0	2	2	4	0.0195763	0.315615	-	Hmg-s(Hmg-s),LOC101741993(LOC101741993)
BP	GO:0002088	lens development in camera-type eye	4	3	7	49	0.0196268	0.357004	LOC101737806(LOC101737806),LOC101744016(LOC101744016),LOC778468(LOC778468),Ptx1(Ptx1)	Hsp20.1(Hsp20.1),LOC100302610(LOC100302610),LOC101747227(LOC101747227)
BP	GO:0006023	aminoglycan biosynthetic process	1	6	7	49	0.0196268	0.357004	LOC101745161(LOC101745161)	GlcNAcase2(GlcNAcase2),LOC101738852(LOC101738852),LOC101740028(LOC101740028),LOC101743047(LOC101743047),LOC101744661(LOC101744661),LOC692816(LOC692816)
BP	GO:0006026	aminoglycan catabolic process	1	6	7	49	0.0196268	0.357004	LOC101745161(LOC101745161)	BGRP2(BGRP2),Gal(Gal),GlcNAcase2(GlcNAcase2),LOC101735545(LOC101735545),LOC101735926(LOC101735926),LOC101739350(LOC101739350)
BP	GO:0043535	regulation of blood vessel endothelial cell migration	5	2	7	49	0.0196268	0.357004	LOC100141438(LOC100141438),LOC101745869(LOC101745869),LOC778468(LOC778468),NOS1(NOS1),NOS2(NOS2)	Hsp20.1(Hsp20.1),LOC101743731(LOC101743731)
BP	GO:0045494	photoreceptor cell maintenance	1	6	7	49	0.0196268	0.357004	LOC101744916(LOC101744916)	LOC101735863(LOC101735863),LOC101739624(LOC101739624),LOC101741888(LOC101741888),LOC101744377(LOC101744377),LOC101745689(LOC101745689),LOC101745762(LOC101745762)
MF	GO:0005201	extracellular matrix structural constituent	1	4	5	27	0.0198642	0.315615	CPR146(CPR146)	Let-2(Let-2),LOC101736620(LOC101736620),LOC101742998(LOC101742998),LOC101746961(LOC101746961)
MF	GO:0031406	carboxylic acid binding	7	6	13	116	0.0199793	0.315615	LOC101742423(LOC101742423),LOC693023(LOC693023),NOS1(NOS1),NOS2(NOS2),UGT40B4(UGT40B4),UGT41A2(UGT41A2),UGT46A2(UGT46A2)	Crabp(Crabp),LOC100862812(LOC100862812),LOC101743601(LOC101743601),LOC101746630(LOC101746630),LOC692675(LOC692675),Ugt3(Ugt3)
BP	GO:0015701	bicarbonate transport	4	0	4	19	0.0200698	0.360915	LOC101741181(LOC101741181),LOC101744708(LOC101744708),LOC101745863(LOC101745863),LOC101746424(LOC101746424)	-
BP	GO:0030212	hyaluronan metabolic process	2	2	4	19	0.0200698	0.360915	LOC100141438(LOC100141438),LOC101745869(LOC101745869)	GlcNAcase2(GlcNAcase2),LOC101738852(LOC101738852)
BP	GO:0032731	positive regulation of interleukin-1 beta production	2	2	4	19	0.0200698	0.360915	LOC101740097(LOC101740097),LOC778468(LOC778468)	Hsp20.1(Hsp20.1),LOC101741760(LOC101741760)
BP	GO:0055115	entry into diapause	1	3	4	19	0.0200698	0.360915	InR(InR)	IBP2(IBP2),LOC101745689(LOC101745689),LOC692448(LOC692448)
CC	GO:0035578	azurophil granule lumen	1	7	8	63	0.020137	0.458984	LOC101743573(LOC101743573)	Adgf(Adgf),Crabp(Crabp),Gal(Gal),GlcNAcase2(GlcNAcase2),LOC101736547(LOC101736547),LOC101741993(LOC101741993),LOC101743601(LOC101743601)
BP	GO:0014074	response to purine-containing compound	6	6	12	109	0.0202559	0.36323	LOC101743475(LOC101743475),LOC101743498(LOC101743498),LOC101744708(LOC101744708),LOC101745703(LOC101745703),NOS1(NOS1),NOS2(NOS2)	Hmg-s(Hmg-s),HSP70(HSP70),LOC101736835(LOC101736835),LOC101738852(LOC101738852),LOC101743180(LOC101743180),SPARC(SPARC)
BP	GO:0030003	cellular cation homeostasis	23	4	27	315	0.0204674	0.364813	FaR(FaR),Lgr(Lgr),LOC101736498(LOC101736498),LOC101739615(LOC101739615),LOC101740432(LOC101740432),LOC101741181(LOC101741181),LOC101741915(LOC101741915),LOC101742423(LOC101742423),LOC101742516(LOC101742516),LOC101742524(LOC101742524),LOC101742700(LOC101742700),LOC101743146(LOC101743146),LOC101743498(LOC101743498),LOC101743571(LOC101743571),LOC101744708(LOC101744708),LOC101744857(LOC101744857),LOC…	Atg5(Atg5),GlcNAcase2(GlcNAcase2),LOC751091(LOC751091),NGR-A24(NGR-A24)
BP	GO:0098771	inorganic ion homeostasis	26	4	30	359	0.0207275	0.364813	FaR(FaR),Lgr(Lgr),LOC101736498(LOC101736498),LOC101739615(LOC101739615),LOC101740432(LOC101740432),LOC101741181(LOC101741181),LOC101741679(LOC101741679),LOC101741915(LOC101741915),LOC101742423(LOC101742423),LOC101742516(LOC101742516),LOC101742524(LOC101742524),LOC101742700(LOC101742700),LOC101743146(LOC101743146),LOC101743498(LOC101743498),LOC101743571(LOC101743571),LOC101744708(LOC101744708),LOC…	Atg5(Atg5),GlcNAcase2(GlcNAcase2),LOC751091(LOC751091),NGR-A24(NGR-A24)
BP	GO:0009408	response to heat	11	6	17	175	0.0207463	0.364813	LOC100141438(LOC100141438),LOC101737543(LOC101737543),LOC101739566(LOC101739566),LOC101742029(LOC101742029),LOC101743498(LOC101743498),LOC101745691(LOC101745691),LOC101745703(LOC101745703),LOC101746706(LOC101746706),LOC778468(LOC778468),NOS1(NOS1),NOS2(NOS2)	GSTe3(GSTe3),Hsp20.1(Hsp20.1),LOC101739734(LOC101739734),LOC101742998(LOC101742998),LOC101744395(LOC101744395),NGR-A24(NGR-A24)
BP	GO:0006805	xenobiotic metabolic process	7	4	11	97	0.0210165	0.364813	Cyp332a1(Cyp332a1),LOC101737808(LOC101737808),LOC101743027(LOC101743027),UGT40B4(UGT40B4),UGT41A2(UGT41A2),UGT42A2(UGT42A2),UGT46A2(UGT46A2)	LOC100862812(LOC100862812),LOC101746161(LOC101746161),LOC733034(LOC733034),Ugt3(Ugt3)
BP	GO:0019532	oxalate transport	3	0	3	11	0.0212696	0.364813	LOC101744708(LOC101744708),LOC101745863(LOC101745863),LOC101746424(LOC101746424)	-
BP	GO:0032274	gonadotropin secretion	2	1	3	11	0.0212696	0.364813	Lgr(Lgr),LOC101743146(LOC101743146)	NGR-A24(NGR-A24)
BP	GO:0034694	response to prostaglandin	2	1	3	11	0.0212696	0.364813	LOC100141438(LOC100141438),LOC101739615(LOC101739615)	Hmg-s(Hmg-s)
BP	GO:0035721	intraciliary retrograde transport	2	1	3	11	0.0212696	0.364813	LOC101738046(LOC101738046),LOC101745397(LOC101745397)	LOC101739624(LOC101739624)
BP	GO:0038033	positive regulation of endothelial cell chemotaxis by VEGF-activated vascular endothelial growth factor receptor signaling pathway	2	1	3	11	0.0212696	0.364813	LOC101745869(LOC101745869),LOC778468(LOC778468)	Hsp20.1(Hsp20.1)
BP	GO:0042311	vasodilation	2	1	3	11	0.0212696	0.364813	NOS1(NOS1),NOS2(NOS2)	Atg5(Atg5)
BP	GO:0042321	negative regulation of circadian sleep/wake cycle, sleep	3	0	3	11	0.0212696	0.364813	InR(InR),LOC101742917(LOC101742917),LOC101747104(LOC101747104)	-
BP	GO:0060295	regulation of cilium movement involved in cell motility	0	3	3	11	0.0212696	0.364813	-	LOC101739624(LOC101739624),LOC101741888(LOC101741888),NGR-A24(NGR-A24)
BP	GO:0060457	negative regulation of digestive system process	2	1	3	11	0.0212696	0.364813	LOC101743146(LOC101743146),NGR-A26(NGR-A26)	LOC101747124(LOC101747124)
BP	GO:1902019	regulation of cilium-dependent cell motility	0	3	3	11	0.0212696	0.364813	-	LOC101739624(LOC101739624),LOC101741888(LOC101741888),NGR-A24(NGR-A24)
BP	GO:1902358	sulfate transmembrane transport	3	0	3	11	0.0212696	0.364813	LOC101744708(LOC101744708),LOC101745863(LOC101745863),LOC101746424(LOC101746424)	-
BP	GO:0006809	nitric oxide biosynthetic process	5	1	6	39	0.0213816	0.364813	LOC100141438(LOC100141438),LOC101742423(LOC101742423),LOC101744960(LOC101744960),NOS1(NOS1),NOS2(NOS2)	LOC101735503(LOC101735503)
BP	GO:0046461	neutral lipid catabolic process	3	3	6	39	0.0213816	0.364813	LOC100141438(LOC100141438),LOC101737808(LOC101737808),LOC101743027(LOC101743027)	Crabp(Crabp),LOC101739690(LOC101739690),LOC101743601(LOC101743601)
BP	GO:0046464	acylglycerol catabolic process	3	3	6	39	0.0213816	0.364813	LOC100141438(LOC100141438),LOC101737808(LOC101737808),LOC101743027(LOC101743027)	Crabp(Crabp),LOC101739690(LOC101739690),LOC101743601(LOC101743601)
BP	GO:2000147	positive regulation of cell motility	9	11	20	217	0.0216025	0.36759	LOC100141438(LOC100141438),LOC101740097(LOC101740097),LOC101741679(LOC101741679),LOC101743193(LOC101743193),LOC101744708(LOC101744708),LOC101745869(LOC101745869),LOC778468(LOC778468),NOS1(NOS1),NOS2(NOS2)	Hsp20.1(Hsp20.1),HSP70(HSP70),LOC100302610(LOC100302610),LOC101736835(LOC101736835),LOC101737408(LOC101737408),LOC101742593(LOC101742593),LOC101743511(LOC101743511),LOC101745393(LOC101745393),LOC692448(LOC692448),NGR-A24(NGR-A24),SPARC(SPARC)
BP	GO:0006953	acute-phase response	3	2	5	29	0.0220655	0.373462	UGT40B4(UGT40B4),UGT41A2(UGT41A2),UGT46A2(UGT46A2)	LOC100862812(LOC100862812),Ugt3(Ugt3)
BP	GO:0032094	response to food	1	4	5	29	0.0220655	0.373462	LOC100141438(LOC100141438)	LOC101741888(LOC101741888),LOC101743180(LOC101743180),LOC110385370(LOC110385370),sNPF(sNPF)
BP	GO:1902533	positive regulation of intracellular signal transduction	25	12	37	465	0.0221279	0.373519	InR(InR),Lgr(Lgr),LOC100141438(LOC100141438),LOC101736326(LOC101736326),LOC101737456(LOC101737456),LOC101737806(LOC101737806),LOC101740097(LOC101740097),LOC101740431(LOC101740431),LOC101741592(LOC101741592),LOC101741679(LOC101741679),LOC101741765(LOC101741765),LOC101741915(LOC101741915),LOC101742029(LOC101742029),LOC101742423(LOC101742423),LOC101743146(LOC101743146),LOC101743371(LOC101743371),LOC…	LOC100302610(LOC100302610),LOC101735618(LOC101735618),LOC101735856(LOC101735856),LOC101736835(LOC101736835),LOC101738852(LOC101738852),LOC101740182(LOC101740182),LOC101740689(LOC101740689),LOC101741760(LOC101741760),LOC101742570(LOC101742570),LOC101743047(LOC101743047),LOC101747124(LOC101747124),sNPF(sNPF)
BP	GO:0001525	angiogenesis	13	6	19	204	0.0224546	0.378026	LOC100141438(LOC100141438),LOC101737806(LOC101737806),LOC101740097(LOC101740097),LOC101741679(LOC101741679),LOC101742423(LOC101742423),LOC101743146(LOC101743146),LOC101743371(LOC101743371),LOC101744117(LOC101744117),LOC101745869(LOC101745869),LOC778468(LOC778468),NOS1(NOS1),NOS2(NOS2),Ptx1(Ptx1)	Hsp20.1(Hsp20.1),LOC101736620(LOC101736620),LOC101736835(LOC101736835),LOC101741760(LOC101741760),LOC101743731(LOC101743731),SPARC(SPARC)
BP	GO:0072522	purine-containing compound biosynthetic process	13	7	20	218	0.022578	0.379095	LOC101736572(LOC101736572),LOC101737125(LOC101737125),LOC101739615(LOC101739615),LOC101740518(LOC101740518),LOC101742516(LOC101742516),LOC101744708(LOC101744708),LOC101746594(LOC101746594),LOC105842848(LOC105842848),LOC692925(LOC692925),LOC693092(LOC693092),LOC778517(LOC778517),NOS1(NOS1),NOS2(NOS2)	Adgf(Adgf),LOC101739690(LOC101739690),LOC101740658(LOC101740658),LOC101741993(LOC101741993),LOC101745811(LOC101745811),LOC101745840(LOC101745840),LOC110385370(LOC110385370)
MF	GO:0050661	NADP binding	4	1	5	28	0.0230359	0.34514	LOC100101177(LOC100101177),LOC101743275(LOC101743275),NOS1(NOS1),NOS2(NOS2)	LOC110385370(LOC110385370)
BP	GO:0007520	myoblast fusion	8	0	8	62	0.0230632	0.385198	InR(InR),Kettin(Kettin),LOC100141438(LOC100141438),LOC101740465(LOC101740465),LOC732945(LOC732945),NOS1(NOS1),NOS2(NOS2),Ptx1(Ptx1)	-
BP	GO:0010595	positive regulation of endothelial cell migration	5	3	8	62	0.0230632	0.385198	LOC100141438(LOC100141438),LOC101745869(LOC101745869),LOC778468(LOC778468),NOS1(NOS1),NOS2(NOS2)	Hsp20.1(Hsp20.1),LOC100302610(LOC100302610),SPARC(SPARC)
CC	GO:0005886	plasma membrane	73	57	130	2052	0.0231776	0.51068	A1(A1),FaR(FaR),InR(InR),Lgr(Lgr),LOC100127126(LOC100127126),LOC100141438(LOC100141438),LOC100500759(LOC100500759),LOC101735703(LOC101735703),LOC101735808(LOC101735808),LOC101736018(LOC101736018),LOC101736326(LOC101736326),LOC101736454(LOC101736454),LOC101736498(LOC101736498),LOC101737125(LOC101737125),LOC101738497(LOC101738497),LOC101738689(LOC101738689),LOC101738907(LOC101738907),LOC101738969(L…	BGRP2(BGRP2),Crabp(Crabp),GlcNAcase1(GlcNAcase1),Hsp20.1(Hsp20.1),HSP70(HSP70),LOC100302610(LOC100302610),LOC100500932(LOC100500932),LOC100862812(LOC100862812),LOC101735503(LOC101735503),LOC101735591(LOC101735591),LOC101735743(LOC101735743),LOC101735863(LOC101735863),LOC101736025(LOC101736025),LOC101736155(LOC101736155),LOC101737359(LOC101737359),LOC101737408(LOC101737408),LOC101737438(LOC1017374…
MF	GO:0016798	hydrolase activity, acting on glycosyl bonds	7	7	14	131	0.0234455	0.34514	LOC100500759(LOC100500759),LOC101738689(LOC101738689),LOC101741798(LOC101741798),LOC101742100(LOC101742100),LOC101743573(LOC101743573),LOC101746114(LOC101746114),LOC101746747(LOC101746747)	Gal(Gal),GlcNAcase1(GlcNAcase1),GlcNAcase2(GlcNAcase2),LOC101735545(LOC101735545),LOC101736114(LOC101736114),LOC101739350(LOC101739350),LOC110386457(LOC110386457)
BP	GO:0002027	regulation of heart rate	3	3	6	40	0.0239914	0.393443	LOC101743146(LOC101743146),NOS1(NOS1),NOS2(NOS2)	LOC101743180(LOC101743180),LOC101745393(LOC101745393),NGR-A24(NGR-A24)
BP	GO:0001569	branching involved in blood vessel morphogenesis	3	1	4	20	0.023992	0.393443	LOC101743371(LOC101743371),LOC101745869(LOC101745869),Ptx1(Ptx1)	LOC101736620(LOC101736620)
BP	GO:0002532	production of molecular mediator involved in inflammatory response	3	1	4	20	0.023992	0.393443	LOC101736454(LOC101736454),NOS1(NOS1),NOS2(NOS2)	LOC101735503(LOC101735503)
BP	GO:0003203	endocardial cushion morphogenesis	2	2	4	20	0.023992	0.393443	NOS1(NOS1),NOS2(NOS2)	LOC101741760(LOC101741760),LOC101745393(LOC101745393)
BP	GO:0006044	N-acetylglucosamine metabolic process	0	4	4	20	0.023992	0.393443	-	GlcNAcase2(GlcNAcase2),LOC101744661(LOC101744661),LOC101746460(LOC101746460),LOC692816(LOC692816)
BP	GO:0032732	positive regulation of interleukin-1 production	2	2	4	20	0.023992	0.393443	LOC101740097(LOC101740097),LOC778468(LOC778468)	Hsp20.1(Hsp20.1),LOC101741760(LOC101741760)
BP	GO:1901571	fatty acid derivative transport	4	0	4	20	0.023992	0.393443	Lgr(Lgr),LOC101746706(LOC101746706),NOS1(NOS1),NOS2(NOS2)	-
MF	GO:0004016	adenylate cyclase activity	3	0	3	11	0.02415	0.34514	LOC101737125(LOC101737125),LOC101739615(LOC101739615),LOC105842848(LOC105842848)	-
MF	GO:0015116	sulfate transmembrane transporter activity	3	0	3	11	0.02415	0.34514	LOC101744708(LOC101744708),LOC101745863(LOC101745863),LOC101746424(LOC101746424)	-
MF	GO:0038187	pattern recognition receptor activity	1	2	3	11	0.02415	0.34514	LOC101742423(LOC101742423)	BGRP2(BGRP2),BGRP3(BGRP3)
MF	GO:0008194	UDP-glycosyltransferase activity	5	6	11	95	0.0249491	0.34514	LOC101746842(LOC101746842),UGT40B4(UGT40B4),UGT41A2(UGT41A2),UGT42A2(UGT42A2),UGT46A2(UGT46A2)	GlcNAcase2(GlcNAcase2),LOC100862812(LOC100862812),LOC101735613(LOC101735613),LOC101736088(LOC101736088),LOC101743047(LOC101743047),Ugt3(Ugt3)
BP	GO:0019933	cAMP-mediated signaling	8	0	8	63	0.0251584	0.398734	Lgr(Lgr),LOC101739615(LOC101739615),LOC101742917(LOC101742917),LOC101743146(LOC101743146),LOC101745703(LOC101745703),LOC732945(LOC732945),NOS1(NOS1),NOS2(NOS2)	-
BP	GO:0072002	Malpighian tubule development	3	5	8	63	0.0251584	0.398734	LOC101737806(LOC101737806),LOC101741679(LOC101741679),LOC101745869(LOC101745869)	LOC101736485(LOC101736485),LOC101736620(LOC101736620),LOC101744615(LOC101744615),LOC101746171(LOC101746171),SPARC(SPARC)
BP	GO:0001836	release of cytochrome c from mitochondria	3	2	5	30	0.0252833	0.398734	LOC100141438(LOC100141438),LOC101740359(LOC101740359),LOC110385885(LOC110385885)	LOC101736835(LOC101736835),LOC101741702(LOC101741702)
BP	GO:0032611	interleukin-1 beta production	3	2	5	30	0.0252833	0.398734	LOC101740097(LOC101740097),LOC101742423(LOC101742423),LOC778468(LOC778468)	Hsp20.1(Hsp20.1),LOC101741760(LOC101741760)
BP	GO:0099177	regulation of trans-synaptic signaling	15	10	25	293	0.0263832	0.398734	Kmo(Kmo),LOC100141438(LOC100141438),LOC101736018(LOC101736018),LOC101740637(LOC101740637),LOC101741679(LOC101741679),LOC101742259(LOC101742259),LOC101742917(LOC101742917),LOC101743146(LOC101743146),LOC101745011(LOC101745011),LOC101745430(LOC101745430),LOC101745869(LOC101745869),LOC101746344(LOC101746344),LOC732945(LOC732945),NOS1(NOS1),NOS2(NOS2)	Crabp(Crabp),LOC101736025(LOC101736025),LOC101737217(LOC101737217),LOC101737711(LOC101737711),LOC101741742(LOC101741742),LOC101743601(LOC101743601),LOC101747124(LOC101747124),LOC105841247(LOC105841247),LOC110385529(LOC110385529),NGR-A24(NGR-A24)
CC	GO:0045178	basal part of cell	11	7	18	202	0.0264761	0.521304	Lgr(Lgr),LOC101736326(LOC101736326),LOC101736498(LOC101736498),LOC101738969(LOC101738969),LOC101741181(LOC101741181),LOC101741679(LOC101741679),LOC101742524(LOC101742524),LOC101743193(LOC101743193),LOC101743371(LOC101743371),LOC101744708(LOC101744708),LOC101744857(LOC101744857)	LOC100302610(LOC100302610),LOC101735743(LOC101735743),LOC101737408(LOC101737408),LOC101738943(LOC101738943),LOC101743731(LOC101743731),LOC101744208(LOC101744208),LOC693027(LOC693027)
BP	GO:0006024	glycosaminoglycan biosynthetic process	1	5	6	41	0.0268061	0.398734	LOC101745161(LOC101745161)	GlcNAcase2(GlcNAcase2),LOC101738852(LOC101738852),LOC101740028(LOC101740028),LOC101743047(LOC101743047),LOC101744661(LOC101744661)
BP	GO:0032835	glomerulus development	4	2	6	41	0.0268061	0.398734	Kmo(Kmo),LOC101743371(LOC101743371),LOC101744117(LOC101744117),LOC101745886(LOC101745886)	LOC101745393(LOC101745393),LOC101745762(LOC101745762)
BP	GO:0043457	regulation of cellular respiration	6	0	6	41	0.0268061	0.398734	LOC101736112(LOC101736112),LOC101737451(LOC101737451),LOC101737543(LOC101737543),LOC101740359(LOC101740359),NOS1(NOS1),NOS2(NOS2)	-
BP	GO:0046209	nitric oxide metabolic process	5	1	6	41	0.0268061	0.398734	LOC100141438(LOC100141438),LOC101742423(LOC101742423),LOC101744960(LOC101744960),NOS1(NOS1),NOS2(NOS2)	LOC101735503(LOC101735503)
BP	GO:0090181	regulation of cholesterol metabolic process	1	5	6	41	0.0268061	0.398734	Fps(Fps)	Hmg-s(Hmg-s),LOC100101155(LOC100101155),LOC101743180(LOC101743180),LOC101743526(LOC101743526),LOC110385370(LOC110385370)
BP	GO:2001057	reactive nitrogen species metabolic process	5	1	6	41	0.0268061	0.398734	LOC100141438(LOC100141438),LOC101742423(LOC101742423),LOC101744960(LOC101744960),NOS1(NOS1),NOS2(NOS2)	LOC101735503(LOC101735503)
BP	GO:0006164	purine nucleotide biosynthetic process	13	6	19	208	0.0268429	0.398734	LOC101736572(LOC101736572),LOC101737125(LOC101737125),LOC101739615(LOC101739615),LOC101740518(LOC101740518),LOC101742516(LOC101742516),LOC101744708(LOC101744708),LOC101746594(LOC101746594),LOC105842848(LOC105842848),LOC692925(LOC692925),LOC693092(LOC693092),LOC778517(LOC778517),NOS1(NOS1),NOS2(NOS2)	LOC101739690(LOC101739690),LOC101740658(LOC101740658),LOC101741993(LOC101741993),LOC101745811(LOC101745811),LOC101745840(LOC101745840),LOC110385370(LOC110385370)
BP	GO:0003085	negative regulation of systemic arterial blood pressure	1	2	3	12	0.0271884	0.398734	LOC101742423(LOC101742423)	LOC101741888(LOC101741888),LOC101743731(LOC101743731)
BP	GO:0006012	galactose metabolic process	0	3	3	12	0.0271884	0.398734	-	Gal(Gal),LOC101741353(LOC101741353),LOC101746316(LOC101746316)
BP	GO:0008272	sulfate transport	3	0	3	12	0.0271884	0.398734	LOC101744708(LOC101744708),LOC101745863(LOC101745863),LOC101746424(LOC101746424)	-
BP	GO:0033197	response to vitamin E	2	1	3	12	0.0271884	0.398734	NOS1(NOS1),NOS2(NOS2)	Hmg-s(Hmg-s)
BP	GO:0033564	anterior/posterior axon guidance	2	1	3	12	0.0271884	0.398734	LOC101741765(LOC101741765),LOC101743371(LOC101743371)	LOC101742593(LOC101742593)
BP	GO:0036303	lymph vessel morphogenesis	1	2	3	12	0.0271884	0.398734	LOC101745869(LOC101745869)	LOC100302610(LOC100302610),LOC101735618(LOC101735618)
BP	GO:0043552	positive regulation of phosphatidylinositol 3-kinase activity	3	0	3	12	0.0271884	0.398734	LOC101737456(LOC101737456),LOC101741679(LOC101741679),LOC101745869(LOC101745869)	-
BP	GO:0045752	positive regulation of Toll signaling pathway	0	3	3	12	0.0271884	0.398734	-	BGRP2(BGRP2),LOC101737050(LOC101737050),PPAE(PPAE)
BP	GO:0045907	positive regulation of vasoconstriction	2	1	3	12	0.0271884	0.398734	LOC100141438(LOC100141438),LOC101741679(LOC101741679)	NGR-A24(NGR-A24)
BP	GO:0061067	negative regulation of dauer larval development	1	2	3	12	0.0271884	0.398734	Per(Per)	LOC101745811(LOC101745811),LOC692448(LOC692448)
BP	GO:0071498	cellular response to fluid shear stress	2	1	3	12	0.0271884	0.398734	NOS1(NOS1),NOS2(NOS2)	LOC101743180(LOC101743180)
BP	GO:0101023	vascular endothelial cell proliferation	2	1	3	12	0.0271884	0.398734	LOC100141438(LOC100141438),LOC101745869(LOC101745869)	LOC101737408(LOC101737408)
BP	GO:1901099	negative regulation of signal transduction in absence of ligand	3	0	3	12	0.0271884	0.398734	LOC100141438(LOC100141438),LOC101737456(LOC101737456),LOC101741765(LOC101741765)	-
BP	GO:1905562	regulation of vascular endothelial cell proliferation	2	1	3	12	0.0271884	0.398734	LOC100141438(LOC100141438),LOC101745869(LOC101745869)	LOC101737408(LOC101737408)
BP	GO:2001240	negative regulation of extrinsic apoptotic signaling pathway in absence of ligand	3	0	3	12	0.0271884	0.398734	LOC100141438(LOC100141438),LOC101737456(LOC101737456),LOC101741765(LOC101741765)	-
BP	GO:0001101	response to acid chemical	13	10	23	265	0.0272144	0.398734	LOC100141438(LOC100141438),LOC101739615(LOC101739615),LOC101741679(LOC101741679),LOC101742191(LOC101742191),LOC101742423(LOC101742423),LOC101744708(LOC101744708),LOC101745869(LOC101745869),LOC101746706(LOC101746706),LOC110386824(LOC110386824),LOC778468(LOC778468),NOS1(NOS1),NOS2(NOS2),Ptx1(Ptx1)	Atg5(Atg5),Hmg-s(Hmg-s),Hsp20.1(Hsp20.1),LOC101736620(LOC101736620),LOC101741216(LOC101741216),LOC101743180(LOC101743180),LOC101743378(LOC101743378),LOC101743526(LOC101743526),NGR-A24(NGR-A24),SPARC(SPARC)
BP	GO:0010038	response to metal ion	14	9	23	265	0.0272144	0.398734	Cyp332a1(Cyp332a1),Glob1(Glob1),LOC100141438(LOC100141438),LOC101736498(LOC101736498),LOC101738689(LOC101738689),LOC101741679(LOC101741679),LOC101742524(LOC101742524),LOC101743498(LOC101743498),LOC101744708(LOC101744708),LOC101745161(LOC101745161),LOC101745703(LOC101745703),LOC101746706(LOC101746706),NOS1(NOS1),NOS2(NOS2)	Atg5(Atg5),Crabp(Crabp),Hmg-s(Hmg-s),HSP70(HSP70),LOC101736547(LOC101736547),LOC101736835(LOC101736835),LOC101743180(LOC101743180),LOC101743601(LOC101743601),SPARC(SPARC)
MF	GO:0030295	protein kinase activator activity	5	2	7	50	0.0273908	0.34514	LOC101736326(LOC101736326),LOC101737456(LOC101737456),LOC101741679(LOC101741679),LOC101744992(LOC101744992),LOC101745869(LOC101745869)	LOC101735856(LOC101735856),LOC101747124(LOC101747124)
BP	GO:0009620	response to fungus	2	9	11	101	0.0274713	0.398734	Kmo(Kmo),LOC778468(LOC778468)	Atg5(Atg5),BGRP3(BGRP3),Hsp20.1(Hsp20.1),LOC101737050(LOC101737050),LOC101742744(LOC101742744),LOC732968(LOC732968),PPAE(PPAE),PPO1(PPO1),PPO2(PPO2)
BP	GO:0010632	regulation of epithelial cell migration	6	6	12	114	0.0277294	0.398734	LOC100141438(LOC100141438),LOC101743193(LOC101743193),LOC101745869(LOC101745869),LOC778468(LOC778468),NOS1(NOS1),NOS2(NOS2)	Hsp20.1(Hsp20.1),LOC100302610(LOC100302610),LOC101736835(LOC101736835),LOC101743731(LOC101743731),NGR-A24(NGR-A24),SPARC(SPARC)
BP	GO:0055080	cation homeostasis	25	4	29	353	0.0277679	0.398734	FaR(FaR),Lgr(Lgr),LOC101736498(LOC101736498),LOC101739615(LOC101739615),LOC101740432(LOC101740432),LOC101741181(LOC101741181),LOC101741679(LOC101741679),LOC101741915(LOC101741915),LOC101742423(LOC101742423),LOC101742516(LOC101742516),LOC101742524(LOC101742524),LOC101742700(LOC101742700),LOC101743146(LOC101743146),LOC101743498(LOC101743498),LOC101743571(LOC101743571),LOC101744708(LOC101744708),LOC…	Atg5(Atg5),GlcNAcase2(GlcNAcase2),LOC751091(LOC751091),NGR-A24(NGR-A24)
CC	GO:0070062	extracellular exosome	3	5	8	67	0.0281272	0.521304	Jafrac1(Jafrac1),LOC101737543(LOC101737543),LOC101744708(LOC101744708)	LOC101737408(LOC101737408),LOC101741216(LOC101741216),LOC101744208(LOC101744208),LOC101745762(LOC101745762),LOC101746161(LOC101746161)
BP	GO:0019934	cGMP-mediated signaling	3	1	4	21	0.028346	0.398734	LOC101742423(LOC101742423),NOS1(NOS1),NOS2(NOS2)	LOC101745811(LOC101745811)
BP	GO:0042693	muscle cell fate commitment	2	2	4	21	0.028346	0.398734	LOC101735808(LOC101735808),LOC101741679(LOC101741679)	LOC101741760(LOC101741760),LOC101745000(LOC101745000)
BP	GO:0044062	regulation of excretion	2	2	4	21	0.028346	0.398734	LOC101743146(LOC101743146),NGR-A26(NGR-A26)	LOC101747124(LOC101747124),NGR-A24(NGR-A24)
BP	GO:0006527	arginine catabolic process	2	0	2	5	0.0286414	0.398734	NOS1(NOS1),NOS2(NOS2)	-
BP	GO:0007199	G protein-coupled receptor signaling pathway coupled to cGMP nucleotide second messenger	2	0	2	5	0.0286414	0.398734	NOS1(NOS1),NOS2(NOS2)	-
BP	GO:0014062	regulation of serotonin secretion	2	0	2	5	0.0286414	0.398734	LOC101742917(LOC101742917),LOC101743146(LOC101743146)	-
BP	GO:0021539	subthalamus development	1	1	2	5	0.0286414	0.398734	Ptx1(Ptx1)	LOC101741073(LOC101741073)
BP	GO:0031392	regulation of prostaglandin biosynthetic process	0	2	2	5	0.0286414	0.398734	-	Crabp(Crabp),LOC101743601(LOC101743601)
BP	GO:0032098	regulation of appetite	0	2	2	5	0.0286414	0.398734	-	LOC101741888(LOC101741888),LOC110385370(LOC110385370)
BP	GO:0032277	negative regulation of gonadotropin secretion	1	1	2	5	0.0286414	0.398734	LOC101743146(LOC101743146)	NGR-A24(NGR-A24)
BP	GO:0033005	positive regulation of mast cell activation	2	0	2	5	0.0286414	0.398734	LOC101736454(LOC101736454),LOC101743146(LOC101743146)	-
BP	GO:0033008	positive regulation of mast cell activation involved in immune response	2	0	2	5	0.0286414	0.398734	LOC101736454(LOC101736454),LOC101743146(LOC101743146)	-
BP	GO:0034036	purine ribonucleoside bisphosphate biosynthetic process	1	1	2	5	0.0286414	0.398734	LOC101744708(LOC101744708)	LOC101745840(LOC101745840)
BP	GO:0035021	negative regulation of Rac protein signal transduction	1	1	2	5	0.0286414	0.398734	LOC101745159(LOC101745159)	LOC101740689(LOC101740689)
BP	GO:0035933	glucocorticoid secretion	1	1	2	5	0.0286414	0.398734	LOC101743146(LOC101743146)	LOC101746272(LOC101746272)
BP	GO:0042340	keratan sulfate catabolic process	0	2	2	5	0.0286414	0.398734	-	Gal(Gal),GlcNAcase2(GlcNAcase2)
BP	GO:0043306	positive regulation of mast cell degranulation	2	0	2	5	0.0286414	0.398734	LOC101736454(LOC101736454),LOC101743146(LOC101743146)	-
BP	GO:0043651	linoleic acid metabolic process	1	1	2	5	0.0286414	0.398734	LOC101740518(LOC101740518)	LOC101740658(LOC101740658)
BP	GO:0050428	3'-phosphoadenosine 5'-phosphosulfate biosynthetic process	1	1	2	5	0.0286414	0.398734	LOC101744708(LOC101744708)	LOC101745840(LOC101745840)
BP	GO:0051581	negative regulation of neurotransmitter uptake	2	0	2	5	0.0286414	0.398734	NOS1(NOS1),NOS2(NOS2)	-
BP	GO:0051611	regulation of serotonin uptake	2	0	2	5	0.0286414	0.398734	NOS1(NOS1),NOS2(NOS2)	-
BP	GO:0051612	negative regulation of serotonin uptake	2	0	2	5	0.0286414	0.398734	NOS1(NOS1),NOS2(NOS2)	-
BP	GO:0060296	regulation of cilium beat frequency involved in ciliary motility	0	2	2	5	0.0286414	0.398734	-	LOC101739624(LOC101739624),LOC101741888(LOC101741888)
BP	GO:0060544	regulation of necroptotic process	2	0	2	5	0.0286414	0.398734	LOC101741592(LOC101741592),LOC101742029(LOC101742029)	-
BP	GO:0060546	negative regulation of necroptotic process	2	0	2	5	0.0286414	0.398734	LOC101741592(LOC101741592),LOC101742029(LOC101742029)	-
BP	GO:0062098	regulation of programmed necrotic cell death	2	0	2	5	0.0286414	0.398734	LOC101741592(LOC101741592),LOC101742029(LOC101742029)	-
BP	GO:0062099	negative regulation of programmed necrotic cell death	2	0	2	5	0.0286414	0.398734	LOC101741592(LOC101741592),LOC101742029(LOC101742029)	-
BP	GO:0070168	negative regulation of biomineral tissue development	2	0	2	5	0.0286414	0.398734	NOS1(NOS1),NOS2(NOS2)	-
BP	GO:0071500	cellular response to nitrosative stress	1	1	2	5	0.0286414	0.398734	LOC101743821(LOC101743821)	Atg5(Atg5)
BP	GO:0098735	positive regulation of the force of heart contraction	2	0	2	5	0.0286414	0.398734	NOS1(NOS1),NOS2(NOS2)	-
BP	GO:0099541	trans-synaptic signaling by lipid	0	2	2	5	0.0286414	0.398734	-	Crabp(Crabp),LOC101743601(LOC101743601)
BP	GO:0099542	trans-synaptic signaling by endocannabinoid	0	2	2	5	0.0286414	0.398734	-	Crabp(Crabp),LOC101743601(LOC101743601)
BP	GO:0106074	aminoacyl-tRNA metabolism involved in translational fidelity	2	0	2	5	0.0286414	0.398734	LOC101740560(LOC101740560),LOC693023(LOC693023)	-
BP	GO:0110150	negative regulation of biomineralization	2	0	2	5	0.0286414	0.398734	NOS1(NOS1),NOS2(NOS2)	-
BP	GO:1904068	G protein-coupled receptor signaling pathway involved in social behavior	1	1	2	5	0.0286414	0.398734	FaR(FaR)	NGR-A11(NGR-A11)
BP	GO:2001279	regulation of unsaturated fatty acid biosynthetic process	0	2	2	5	0.0286414	0.398734	-	Crabp(Crabp),LOC101743601(LOC101743601)
BP	GO:0006027	glycosaminoglycan catabolic process	1	4	5	31	0.0287869	0.398734	LOC101745161(LOC101745161)	BGRP2(BGRP2),Gal(Gal),GlcNAcase2(GlcNAcase2),LOC101735926(LOC101735926)
BP	GO:0060395	SMAD protein signal transduction	2	3	5	31	0.0287869	0.398734	LOC101744016(LOC101744016),LOC101745159(LOC101745159)	GlcNAcase2(GlcNAcase2),LOC101736718(LOC101736718),LOC101736835(LOC101736835)
BP	GO:0060986	endocrine hormone secretion	3	2	5	31	0.0287869	0.398734	Lgr(Lgr),LOC100533205(LOC100533205),LOC101743146(LOC101743146)	LOC101746272(LOC101746272),NGR-A24(NGR-A24)
MF	GO:0016491	oxidoreductase activity	26	18	44	555	0.0289379	0.34514	BLOS2(BLOS2),Cyp332a1(Cyp332a1),Cyp9a20(Cyp9a20),Dohh(Dohh),Glob1(Glob1),Jafrac1(Jafrac1),Kmo(Kmo),LOC100101177(LOC100101177),LOC100134921(LOC100134921),LOC100533205(LOC100533205),LOC101737894(LOC101737894),LOC101738209(LOC101738209),LOC101739299(LOC101739299),LOC101739372(LOC101739372),LOC101739566(LOC101739566),LOC101742941(LOC101742941),LOC101743275(LOC101743275),LOC101744617(LOC101744617),LOC…	3HCD(3HCD),Cyp18a1(Cyp18a1),GSTd3(GSTd3),LOC101737056(LOC101737056),LOC101738147(LOC101738147),LOC101739565(LOC101739565),LOC101741394(LOC101741394),LOC101742744(LOC101742744),LOC101743256(LOC101743256),LOC101746171(LOC101746171),LOC101746584(LOC101746584),LOC101746741(LOC101746741),LOC105842100(LOC105842100),LOC119628323(LOC119628323),LOC119628628(LOC119628628),P450(P450),PPO1(PPO1),PPO2(PPO2)
BP	GO:0035220	wing disc development	12	21	33	414	0.0290327	0.400389	Cyp9a20(Cyp9a20),LOC101737125(LOC101737125),LOC101737806(LOC101737806),LOC101739197(LOC101739197),LOC101740445(LOC101740445),LOC101741679(LOC101741679),LOC101741775(LOC101741775),LOC101744752(LOC101744752),LOC101745785(LOC101745785),LOC101746014(LOC101746014),LOC101746043(LOC101746043),LOC105842848(LOC105842848)	E(spl)mbeta(E(spl)mbeta),LOC101736485(LOC101736485),LOC101737438(LOC101737438),LOC101738943(LOC101738943),LOC101740028(LOC101740028),LOC101740182(LOC101740182),LOC101740424(LOC101740424),LOC101740957(LOC101740957),LOC101741216(LOC101741216),LOC101741760(LOC101741760),LOC101742364(LOC101742364),LOC101743047(LOC101743047),LOC101744175(LOC101744175),LOC101744208(LOC101744208),LOC101745000(LOC1017450…
BP	GO:1904029	regulation of cyclin-dependent protein kinase activity	3	4	7	53	0.0290456	0.400389	LOC100141438(LOC100141438),LOC101741679(LOC101741679),LOC101743821(LOC101743821)	Cdc25(Cdc25),LOC100302610(LOC100302610),LOC101735856(LOC101735856),LOC101738852(LOC101738852)
BP	GO:0002791	regulation of peptide secretion	12	8	20	224	0.0291594	0.400389	InR(InR),LOC100141438(LOC100141438),LOC101736018(LOC101736018),LOC101739615(LOC101739615),LOC101740097(LOC101740097),LOC101741679(LOC101741679),LOC101742423(LOC101742423),LOC101743146(LOC101743146),LOC101744857(LOC101744857),LOC693092(LOC693092),NOS1(NOS1),NOS2(NOS2)	3HCD(3HCD),Atg5(Atg5),LOC101736620(LOC101736620),LOC101741760(LOC101741760),LOC101743180(LOC101743180),LOC101744208(LOC101744208),LOC101744395(LOC101744395),LOC101747124(LOC101747124)
BP	GO:0005996	monosaccharide metabolic process	7	13	20	224	0.0291594	0.400389	LOC100141438(LOC100141438),LOC101743573(LOC101743573),LOC101745721(LOC101745721),LOC732969(LOC732969),UGT40B4(UGT40B4),UGT41A2(UGT41A2),UGT46A2(UGT46A2)	Crabp(Crabp),Gal(Gal),LOC100862812(LOC100862812),LOC101739565(LOC101739565),LOC101741353(LOC101741353),LOC101743526(LOC101743526),LOC101743601(LOC101743601),LOC101743986(LOC101743986),LOC101744463(LOC101744463),LOC101746316(LOC101746316),LOC101746460(LOC101746460),sNPF(sNPF),Ugt3(Ugt3)
BP	GO:2000377	regulation of reactive oxygen species metabolic process	7	4	11	102	0.0292865	0.401263	InR(InR),LOC100141438(LOC100141438),LOC101737543(LOC101737543),LOC101741679(LOC101741679),LOC101742423(LOC101742423),LOC101744960(LOC101744960),LOC778468(LOC778468)	Atg5(Atg5),Hsp20.1(Hsp20.1),LOC101743731(LOC101743731),LOC101747227(LOC101747227)
BP	GO:0010594	regulation of endothelial cell migration	5	4	9	77	0.0294859	0.402253	LOC100141438(LOC100141438),LOC101745869(LOC101745869),LOC778468(LOC778468),NOS1(NOS1),NOS2(NOS2)	Hsp20.1(Hsp20.1),LOC100302610(LOC100302610),LOC101743731(LOC101743731),SPARC(SPARC)
BP	GO:0071356	cellular response to tumor necrosis factor	6	3	9	77	0.0294859	0.402253	LOC100141438(LOC100141438),LOC101741592(LOC101741592),LOC101742029(LOC101742029),LOC101746706(LOC101746706),NOS1(NOS1),NOS2(NOS2)	Crabp(Crabp),LOC101743601(LOC101743601),LOC101747124(LOC101747124)
BP	GO:0046323	glucose import	7	1	8	65	0.0297404	0.404853	LOC100141438(LOC100141438),LOC101735847(LOC101735847),LOC101736365(LOC101736365),LOC101736735(LOC101736735),LOC101740365(LOC101740365),LOC101741679(LOC101741679),LOC101744322(LOC101744322)	Tret1(Tret1)
BP	GO:0010677	negative regulation of cellular carbohydrate metabolic process	4	2	6	42	0.0298313	0.405219	LOC101745721(LOC101745721),UGT40B4(UGT40B4),UGT41A2(UGT41A2),UGT46A2(UGT46A2)	LOC100862812(LOC100862812),Ugt3(Ugt3)
MF	GO:0015144	carbohydrate transmembrane transporter activity	5	2	7	51	0.0301858	0.34514	LOC101735847(LOC101735847),LOC101736365(LOC101736365),LOC101736735(LOC101736735),LOC101740365(LOC101740365),LOC101744322(LOC101744322)	LOC101742380(LOC101742380),Tret1(Tret1)
BP	GO:0009117	nucleotide metabolic process	27	14	41	537	0.0302225	0.405514	Kmo(Kmo),LOC100134921(LOC100134921),LOC101736112(LOC101736112),LOC101736572(LOC101736572),LOC101737125(LOC101737125),LOC101737451(LOC101737451),LOC101737808(LOC101737808),LOC101738969(LOC101738969),LOC101739299(LOC101739299),LOC101739615(LOC101739615),LOC101740518(LOC101740518),LOC101742516(LOC101742516),LOC101743027(LOC101743027),LOC101743275(LOC101743275),LOC101744708(LOC101744708),LOC101745886…	LOC101735797(LOC101735797),LOC101736222(LOC101736222),LOC101738720(LOC101738720),LOC101739690(LOC101739690),LOC101740658(LOC101740658),LOC101741993(LOC101741993),LOC101743256(LOC101743256),LOC101743378(LOC101743378),LOC101743526(LOC101743526),LOC101745811(LOC101745811),LOC101745840(LOC101745840),LOC101746171(LOC101746171),LOC101747227(LOC101747227),LOC110385370(LOC110385370)
BP	GO:0006793	phosphorus metabolic process	71	46	117	1765	0.0303466	0.405514	Alpm(Alpm),Fps(Fps),InR(InR),Kmo(Kmo),Lgr(Lgr),LOC100101177(LOC100101177),LOC100134921(LOC100134921),LOC100141438(LOC100141438),LOC101735808(LOC101735808),LOC101736112(LOC101736112),LOC101736326(LOC101736326),LOC101736498(LOC101736498),LOC101736572(LOC101736572),LOC101737125(LOC101737125),LOC101737263(LOC101737263),LOC101737451(LOC101737451),LOC101737456(LOC101737456),LOC101737806(LOC101737806),L…	Cdc25(Cdc25),Crabp(Crabp),GlcNAcase2(GlcNAcase2),Hsp20.1(Hsp20.1),LOC100302610(LOC100302610),LOC100862812(LOC100862812),LOC101735618(LOC101735618),LOC101735797(LOC101735797),LOC101735856(LOC101735856),LOC101736117(LOC101736117),LOC101736222(LOC101736222),LOC101736835(LOC101736835),LOC101737056(LOC101737056),LOC101737711(LOC101737711),LOC101738720(LOC101738720),LOC101738852(LOC101738852),LOC101739…
CC	GO:0031093	platelet alpha granule lumen	1	2	3	13	0.0304283	0.521304	LOC101739428(LOC101739428)	LOC101740446(LOC101740446),SPARC(SPARC)
BP	GO:0031667	response to nutrient levels	18	18	36	461	0.0305177	0.405514	InR(InR),Jafrac1(Jafrac1),LOC100141438(LOC100141438),LOC101738689(LOC101738689),LOC101740431(LOC101740431),LOC101740924(LOC101740924),LOC101742423(LOC101742423),LOC101743498(LOC101743498),LOC101745721(LOC101745721),LOC732945(LOC732945),LOC778468(LOC778468),LOC780848(LOC780848),NOS1(NOS1),NOS2(NOS2),Ptx1(Ptx1),UGT40B4(UGT40B4),UGT41A2(UGT41A2),UGT46A2(UGT46A2)	Adgf(Adgf),Atg5(Atg5),Hmg-s(Hmg-s),Hsp20.1(Hsp20.1),HSP70(HSP70),IBP2(IBP2),LOC100862812(LOC100862812),LOC101736835(LOC101736835),LOC101737711(LOC101737711),LOC101741702(LOC101741702),LOC101741888(LOC101741888),LOC101742928(LOC101742928),LOC101743180(LOC101743180),LOC101743526(LOC101743526),LOC110385370(LOC110385370),sNPF(sNPF),SPARC(SPARC),Ugt3(Ugt3)
CC	GO:0045177	apical part of cell	16	10	26	325	0.0305418	0.521304	LOC101738689(LOC101738689),LOC101741181(LOC101741181),LOC101741679(LOC101741679),LOC101742048(LOC101742048),LOC101742423(LOC101742423),LOC101742516(LOC101742516),LOC101743146(LOC101743146),LOC101743193(LOC101743193),LOC101743371(LOC101743371),LOC101744117(LOC101744117),LOC101744708(LOC101744708),LOC101744937(LOC101744937),LOC101745703(LOC101745703),LOC101746706(LOC101746706),NOS1(NOS1),NOS2(NOS2)	LOC100302610(LOC100302610),LOC101735591(LOC101735591),LOC101735618(LOC101735618),LOC101735743(LOC101735743),LOC101737408(LOC101737408),LOC101738943(LOC101738943),LOC101739565(LOC101739565),LOC101744377(LOC101744377),LOC101744395(LOC101744395),LOC101745762(LOC101745762)
BP	GO:0042445	hormone metabolic process	7	11	18	197	0.0305653	0.405514	Cyp332a1(Cyp332a1),Lgr(Lgr),LOC101744117(LOC101744117),LOC101745703(LOC101745703),UGT40B4(UGT40B4),UGT41A2(UGT41A2),UGT46A2(UGT46A2)	Cyp18a1(Cyp18a1),GSTe3(GSTe3),LOC100862812(LOC100862812),LOC101739624(LOC101739624),LOC101740182(LOC101740182),LOC101741394(LOC101741394),LOC101746272(LOC101746272),LOC692448(LOC692448),NGR-A11(NGR-A11),P450(P450),Ugt3(Ugt3)
BP	GO:0072347	response to anesthetic	8	2	10	90	0.0306695	0.405514	InR(InR),LOC101736326(LOC101736326),LOC101739615(LOC101739615),LOC101740520(LOC101740520),LOC101743146(LOC101743146),NOS1(NOS1),NOS2(NOS2),Per(Per)	HSP70(HSP70),NGR-A24(NGR-A24)
MF	GO:0004035	alkaline phosphatase activity	2	1	3	12	0.0308071	0.34514	Alpm(Alpm),LOC101747022(LOC101747022)	LOC732865(LOC732865)
MF	GO:0030296	protein tyrosine kinase activator activity	3	0	3	12	0.0308071	0.34514	LOC101741679(LOC101741679),LOC101744992(LOC101744992),LOC101745869(LOC101745869)	-
CC	GO:0031985	Golgi cisterna	2	7	9	81	0.0311585	0.521304	LOC101745159(LOC101745159),LOC101745423(LOC101745423)	LOC101736088(LOC101736088),LOC101737809(LOC101737809),LOC101740028(LOC101740028),LOC101742448(LOC101742448),LOC101743047(LOC101743047),LOC101743986(LOC101743986),LOC692448(LOC692448)
BP	GO:0006575	cellular modified amino acid metabolic process	4	7	11	103	0.0311861	0.405514	LOC101746913(LOC101746913),LOC110385885(LOC110385885),LOC692683(LOC692683),LOC692801(LOC692801)	GSTd3(GSTd3),GSTe3(GSTe3),GSTe6(GSTe6),LOC101736547(LOC101736547),LOC101747227(LOC101747227),LOC119628323(LOC119628323),LOC119628628(LOC119628628)
BP	GO:0016125	sterol metabolic process	5	7	12	116	0.031219	0.405514	Cyp332a1(Cyp332a1),Fps(Fps),LOC101737808(LOC101737808),LOC101743027(LOC101743027),LOC101745219(LOC101745219)	Hmg-s(Hmg-s),LOC100101155(LOC100101155),LOC101741394(LOC101741394),LOC101741993(LOC101741993),LOC101743180(LOC101743180),LOC101743526(LOC101743526),LOC110385370(LOC110385370)
BP	GO:0060348	bone development	9	3	12	116	0.031219	0.405514	LOC101736579(LOC101736579),LOC101737806(LOC101737806),LOC101741915(LOC101741915),LOC101744016(LOC101744016),LOC101744857(LOC101744857),LOC101745869(LOC101745869),NOS1(NOS1),NOS2(NOS2),Ptx1(Ptx1)	LOC101745689(LOC101745689),LOC101745840(LOC101745840),SPARC(SPARC)
MF	GO:0002161	aminoacyl-tRNA editing activity	2	0	2	5	0.031351	0.34514	LOC101740560(LOC101740560),LOC693023(LOC693023)	-
MF	GO:0003958	NADPH-hemoprotein reductase activity	2	0	2	5	0.031351	0.34514	NOS1(NOS1),NOS2(NOS2)	-
MF	GO:0004090	carbonyl reductase (NADPH) activity	2	0	2	5	0.031351	0.34514	LOC101737894(LOC101737894),LOC732969(LOC732969)	-
MF	GO:0005324	long-chain fatty acid transporter activity	0	2	2	5	0.031351	0.34514	-	Crabp(Crabp),LOC101743601(LOC101743601)
BP	GO:0043010	camera-type eye development	9	11	20	226	0.0316469	0.405514	LOC101737806(LOC101737806),LOC101740097(LOC101740097),LOC101741679(LOC101741679),LOC101744016(LOC101744016),LOC101745869(LOC101745869),LOC778468(LOC778468),NOS1(NOS1),NOS2(NOS2),Ptx1(Ptx1)	Hsp20.1(Hsp20.1),LOC100302610(LOC100302610),LOC101736620(LOC101736620),LOC101736835(LOC101736835),LOC101740957(LOC101740957),LOC101741216(LOC101741216),LOC101741888(LOC101741888),LOC101745689(LOC101745689),LOC101745762(LOC101745762),LOC101746961(LOC101746961),LOC101747227(LOC101747227)
BP	GO:0072507	divalent inorganic cation homeostasis	17	3	20	226	0.0316469	0.405514	FaR(FaR),Lgr(Lgr),LOC101736498(LOC101736498),LOC101739615(LOC101739615),LOC101740432(LOC101740432),LOC101741679(LOC101741679),LOC101742423(LOC101742423),LOC101742524(LOC101742524),LOC101742700(LOC101742700),LOC101743146(LOC101743146),LOC101743498(LOC101743498),LOC101744805(LOC101744805),LOC101745378(LOC101745378),LOC101745869(LOC101745869),NGR-A26(NGR-A26),NOS1(NOS1),NOS2(NOS2)	Atg5(Atg5),GlcNAcase2(GlcNAcase2),NGR-A24(NGR-A24)
CC	GO:0071944	cell periphery	77	66	143	2303	0.0317135	0.521304	A1(A1),CPR146(CPR146),FaR(FaR),InR(InR),Lgr(Lgr),LOC100127126(LOC100127126),LOC100141438(LOC100141438),LOC100500759(LOC100500759),LOC101735703(LOC101735703),LOC101735808(LOC101735808),LOC101736018(LOC101736018),LOC101736326(LOC101736326),LOC101736454(LOC101736454),LOC101736498(LOC101736498),LOC101737125(LOC101737125),LOC101737456(LOC101737456),LOC101738497(LOC101738497),LOC101738689(LOC101738689)…	BGRP2(BGRP2),CPR54(CPR54),Crabp(Crabp),GlcNAcase1(GlcNAcase1),Hsp20.1(Hsp20.1),HSP70(HSP70),Let-2(Let-2),LOC100302610(LOC100302610),LOC100500932(LOC100500932),LOC100862812(LOC100862812),LOC101735503(LOC101735503),LOC101735591(LOC101735591),LOC101735618(LOC101735618),LOC101735743(LOC101735743),LOC101735863(LOC101735863),LOC101736025(LOC101736025),LOC101736155(LOC101736155),LOC101736620(LOC10173662…
BP	GO:0055082	cellular chemical homeostasis	26	6	32	402	0.0317832	0.405514	FaR(FaR),Lgr(Lgr),LOC100101177(LOC100101177),LOC101736498(LOC101736498),LOC101739615(LOC101739615),LOC101740432(LOC101740432),LOC101741181(LOC101741181),LOC101741915(LOC101741915),LOC101742423(LOC101742423),LOC101742516(LOC101742516),LOC101742524(LOC101742524),LOC101742700(LOC101742700),LOC101743146(LOC101743146),LOC101743498(LOC101743498),LOC101743571(LOC101743571),LOC101744708(LOC101744708),LOC…	Atg5(Atg5),GlcNAcase2(GlcNAcase2),LOC101743526(LOC101743526),LOC101744395(LOC101744395),LOC751091(LOC751091),NGR-A24(NGR-A24)
BP	GO:0051179	localization	125	101	226	3633	0.0318432	0.405514	BLOS2(BLOS2),Fps(Fps),Glob1(Glob1),Hop(Hop),InR(InR),Jafrac1(Jafrac1),Kmo(Kmo),Lgr(Lgr),LOC100127126(LOC100127126),LOC100141438(LOC100141438),LOC100500759(LOC100500759),LOC100533205(LOC100533205),LOC101735421(LOC101735421),LOC101735703(LOC101735703),LOC101735808(LOC101735808),LOC101735812(LOC101735812),LOC101735847(LOC101735847),LOC101736018(LOC101736018),LOC101736043(LOC101736043),LOC101736179(L…	3HCD(3HCD),Adgf(Adgf),Atg5(Atg5),Crabp(Crabp),CTL17(CTL17),Gal(Gal),GlcNAcase2(GlcNAcase2),Hel(Hel),Hsp20.1(Hsp20.1),HSP70(HSP70),IBP2(IBP2),Let-2(Let-2),LOC100302610(LOC100302610),LOC100500932(LOC100500932),LOC101735458(LOC101735458),LOC101735503(LOC101735503),LOC101735591(LOC101735591),LOC101735618(LOC101735618),LOC101735743(LOC101735743),LOC101735863(LOC101735863),LOC101736025(LOC101736025),LO…
BP	GO:0000768	syncytium formation by plasma membrane fusion	8	0	8	66	0.0322339	0.405514	InR(InR),Kettin(Kettin),LOC100141438(LOC100141438),LOC101740465(LOC101740465),LOC732945(LOC732945),NOS1(NOS1),NOS2(NOS2),Ptx1(Ptx1)	-
BP	GO:0007218	neuropeptide signaling pathway	4	4	8	66	0.0322339	0.405514	FaR(FaR),Lgr(Lgr),LOC101743146(LOC101743146),NGR-A26(NGR-A26)	NGR-A11(NGR-A11),NGR-A24(NGR-A24),sNPF(sNPF),Tk(Tk)
BP	GO:0007442	hindgut morphogenesis	2	6	8	66	0.0322339	0.405514	LOC101741679(LOC101741679),LOC101745869(LOC101745869)	LOC101736620(LOC101736620),LOC101743853(LOC101743853),LOC101744615(LOC101744615),LOC101746171(LOC101746171),LOC119630835(LOC119630835),SPARC(SPARC)
BP	GO:0043122	regulation of I-kappaB kinase/NF-kappaB signaling	7	1	8	66	0.0322339	0.405514	LOC100141438(LOC100141438),LOC101737263(LOC101737263),LOC101741592(LOC101741592),LOC101742029(LOC101742029),LOC101742423(LOC101742423),LOC692801(LOC692801),LOC778468(LOC778468)	Hsp20.1(Hsp20.1)
BP	GO:0140253	cell-cell fusion	8	0	8	66	0.0322339	0.405514	InR(InR),Kettin(Kettin),LOC100141438(LOC100141438),LOC101740465(LOC101740465),LOC732945(LOC732945),NOS1(NOS1),NOS2(NOS2),Ptx1(Ptx1)	-
BP	GO:0032612	interleukin-1 production	3	2	5	32	0.032583	0.405514	LOC101740097(LOC101740097),LOC101742423(LOC101742423),LOC778468(LOC778468)	Hsp20.1(Hsp20.1),LOC101741760(LOC101741760)
BP	GO:0051279	regulation of release of sequestered calcium ion into cytosol	4	1	5	32	0.032583	0.405514	Lgr(Lgr),NGR-A26(NGR-A26),NOS1(NOS1),NOS2(NOS2)	Atg5(Atg5)
BP	GO:0060612	adipose tissue development	0	5	5	32	0.032583	0.405514	-	Hmg-s(Hmg-s),LOC101741888(LOC101741888),LOC101743526(LOC101743526),LOC101746272(LOC101746272),SPARC(SPARC)
BP	GO:0071378	cellular response to growth hormone stimulus	3	2	5	32	0.032583	0.405514	UGT40B4(UGT40B4),UGT41A2(UGT41A2),UGT46A2(UGT46A2)	LOC100862812(LOC100862812),Ugt3(Ugt3)
BP	GO:1903524	positive regulation of blood circulation	3	2	5	32	0.032583	0.405514	LOC100141438(LOC100141438),LOC101741679(LOC101741679),LOC101743146(LOC101743146)	LOC101736835(LOC101736835),NGR-A24(NGR-A24)
BP	GO:0006753	nucleoside phosphate metabolic process	27	14	41	540	0.0326684	0.405514	Kmo(Kmo),LOC100134921(LOC100134921),LOC101736112(LOC101736112),LOC101736572(LOC101736572),LOC101737125(LOC101737125),LOC101737451(LOC101737451),LOC101737808(LOC101737808),LOC101738969(LOC101738969),LOC101739299(LOC101739299),LOC101739615(LOC101739615),LOC101740518(LOC101740518),LOC101742516(LOC101742516),LOC101743027(LOC101743027),LOC101743275(LOC101743275),LOC101744708(LOC101744708),LOC101745886…	LOC101735797(LOC101735797),LOC101736222(LOC101736222),LOC101738720(LOC101738720),LOC101739690(LOC101739690),LOC101740658(LOC101740658),LOC101741993(LOC101741993),LOC101743256(LOC101743256),LOC101743378(LOC101743378),LOC101743526(LOC101743526),LOC101745811(LOC101745811),LOC101745840(LOC101745840),LOC101746171(LOC101746171),LOC101747227(LOC101747227),LOC110385370(LOC110385370)
BP	GO:0015850	organic hydroxy compound transport	11	4	15	157	0.0326694	0.405514	LOC100533205(LOC100533205),LOC101737808(LOC101737808),LOC101742423(LOC101742423),LOC101742917(LOC101742917),LOC101743027(LOC101743027),LOC101743146(LOC101743146),LOC101744708(LOC101744708),LOC101745219(LOC101745219),LOC101746706(LOC101746706),NOS1(NOS1),NOS2(NOS2)	LOC101737711(LOC101737711),LOC101743180(LOC101743180),LOC101746272(LOC101746272),LOC105841683(LOC105841683)
CC	GO:1903561	extracellular vesicle	3	5	8	69	0.0328475	0.521304	Jafrac1(Jafrac1),LOC101737543(LOC101737543),LOC101744708(LOC101744708)	LOC101737408(LOC101737408),LOC101741216(LOC101741216),LOC101744208(LOC101744208),LOC101745762(LOC101745762),LOC101746161(LOC101746161)
MF	GO:0004601	peroxidase activity	2	4	6	41	0.0328796	0.34514	Glob1(Glob1),Jafrac1(Jafrac1)	GSTd3(GSTd3),LOC101746584(LOC101746584),LOC119628323(LOC119628323),LOC119628628(LOC119628628)
MF	GO:0016684	oxidoreductase activity, acting on peroxide as acceptor	2	4	6	41	0.0328796	0.34514	Glob1(Glob1),Jafrac1(Jafrac1)	GSTd3(GSTd3),LOC101746584(LOC101746584),LOC119628323(LOC119628323),LOC119628628(LOC119628628)
BP	GO:0042073	intraciliary transport	2	4	6	43	0.033072	0.405514	LOC101738046(LOC101738046),LOC101745397(LOC101745397)	LOC101735458(LOC101735458),LOC101739624(LOC101739624),LOC101742375(LOC101742375),LOC101745689(LOC101745689)
BP	GO:0003230	cardiac atrium development	1	3	4	22	0.0331393	0.405514	Ptx1(Ptx1)	LOC100302610(LOC100302610),LOC101741760(LOC101741760),LOC101745393(LOC101745393)
BP	GO:0006182	cGMP biosynthetic process	3	1	4	22	0.0331393	0.405514	LOC101737125(LOC101737125),LOC101739615(LOC101739615),LOC105842848(LOC105842848)	LOC101745811(LOC101745811)
BP	GO:0006570	tyrosine metabolic process	0	4	4	22	0.0331393	0.405514	-	LOC101742744(LOC101742744),LOC692675(LOC692675),PPO1(PPO1),PPO2(PPO2)
BP	GO:0007390	germ-band shortening	3	1	4	22	0.0331393	0.405514	InR(InR),LOC101741679(LOC101741679),LOC101743193(LOC101743193)	LOC101741760(LOC101741760)
BP	GO:0010866	regulation of triglyceride biosynthetic process	2	2	4	22	0.0331393	0.405514	LOC101745721(LOC101745721),LOC101746913(LOC101746913)	LOC101743180(LOC101743180),LOC101743526(LOC101743526)
BP	GO:0036335	intestinal stem cell homeostasis	3	1	4	22	0.0331393	0.405514	InR(InR),LOC101736326(LOC101736326),LOC101745869(LOC101745869)	HSP70(HSP70)
BP	GO:0046427	positive regulation of receptor signaling pathway via JAK-STAT	2	2	4	22	0.0331393	0.405514	LOC101737456(LOC101737456),LOC101741679(LOC101741679)	LOC101738852(LOC101738852),LOC101741760(LOC101741760)
BP	GO:1904894	positive regulation of receptor signaling pathway via STAT	2	2	4	22	0.0331393	0.405514	LOC101737456(LOC101737456),LOC101741679(LOC101741679)	LOC101738852(LOC101738852),LOC101741760(LOC101741760)
MF	GO:0016765	transferase activity, transferring alkyl or aryl (other than methyl) groups	2	5	7	52	0.0331665	0.34514	Fps(Fps),LOC692801(LOC692801)	GSTd3(GSTd3),GSTe3(GSTe3),GSTe6(GSTe6),LOC119628323(LOC119628323),LOC119628628(LOC119628628)
BP	GO:0030335	positive regulation of cell migration	8	11	19	213	0.0332057	0.405514	LOC100141438(LOC100141438),LOC101740097(LOC101740097),LOC101741679(LOC101741679),LOC101743193(LOC101743193),LOC101745869(LOC101745869),LOC778468(LOC778468),NOS1(NOS1),NOS2(NOS2)	Hsp20.1(Hsp20.1),HSP70(HSP70),LOC100302610(LOC100302610),LOC101736835(LOC101736835),LOC101737408(LOC101737408),LOC101742593(LOC101742593),LOC101743511(LOC101743511),LOC101745393(LOC101745393),LOC692448(LOC692448),NGR-A24(NGR-A24),SPARC(SPARC)
BP	GO:0019748	secondary metabolic process	7	7	14	144	0.0336394	0.405514	Cyp332a1(Cyp332a1),Kmo(Kmo),LOC101746706(LOC101746706),LOC692801(LOC692801),UGT40B4(UGT40B4),UGT41A2(UGT41A2),UGT46A2(UGT46A2)	LOC100862812(LOC100862812),LOC101742744(LOC101742744),LOC101742998(LOC101742998),LOC692675(LOC692675),PPO1(PPO1),PPO2(PPO2),Ugt3(Ugt3)
BP	GO:0001910	regulation of leukocyte mediated cytotoxicity	3	0	3	13	0.0338901	0.405514	LOC101739428(LOC101739428),NOS1(NOS1),NOS2(NOS2)	-
BP	GO:0006086	acetyl-CoA biosynthetic process from pyruvate	3	0	3	13	0.0338901	0.405514	LOC101736572(LOC101736572),LOC101746594(LOC101746594),LOC693092(LOC693092)	-
BP	GO:0032104	regulation of response to extracellular stimulus	0	3	3	13	0.0338901	0.405514	-	LOC101741888(LOC101741888),LOC110385370(LOC110385370),sNPF(sNPF)
BP	GO:0032107	regulation of response to nutrient levels	0	3	3	13	0.0338901	0.405514	-	LOC101741888(LOC101741888),LOC110385370(LOC110385370),sNPF(sNPF)
BP	GO:0032649	regulation of interferon-gamma production	2	1	3	13	0.0338901	0.405514	LOC101739428(LOC101739428),LOC101740097(LOC101740097)	LOC101741760(LOC101741760)
BP	GO:0032655	regulation of interleukin-12 production	2	1	3	13	0.0338901	0.405514	LOC101740445(LOC101740445),LOC101742423(LOC101742423)	LOC101741760(LOC101741760)
BP	GO:0035886	vascular associated smooth muscle cell differentiation	3	0	3	13	0.0338901	0.405514	LOC101743371(LOC101743371),LOC692801(LOC692801),Ptx1(Ptx1)	-
BP	GO:0038089	positive regulation of cell migration by vascular endothelial growth factor signaling pathway	2	1	3	13	0.0338901	0.405514	LOC101745869(LOC101745869),LOC778468(LOC778468)	Hsp20.1(Hsp20.1)
BP	GO:0048617	embryonic foregut morphogenesis	1	2	3	13	0.0338901	0.405514	LOC101743193(LOC101743193)	LOC101743853(LOC101743853),LOC119630835(LOC119630835)
BP	GO:0090201	negative regulation of release of cytochrome c from mitochondria	2	1	3	13	0.0338901	0.405514	LOC100141438(LOC100141438),LOC101740359(LOC101740359)	LOC101741702(LOC101741702)
BP	GO:0090218	positive regulation of lipid kinase activity	3	0	3	13	0.0338901	0.405514	LOC101737456(LOC101737456),LOC101741679(LOC101741679),LOC101745869(LOC101745869)	-
BP	GO:1902932	positive regulation of alcohol biosynthetic process	2	1	3	13	0.0338901	0.405514	Fps(Fps),Lgr(Lgr)	LOC101743180(LOC101743180)
BP	GO:2000292	regulation of defecation	2	1	3	13	0.0338901	0.405514	LOC101743146(LOC101743146),NGR-A26(NGR-A26)	LOC101747124(LOC101747124)
BP	GO:0044706	multi-multicellular organism process	10	5	15	158	0.0342977	0.405514	LOC100141438(LOC100141438),LOC101737263(LOC101737263),LOC101742423(LOC101742423),LOC101743146(LOC101743146),LOC101745869(LOC101745869),LOC101746503(LOC101746503),LOC101746706(LOC101746706),LOC778468(LOC778468),NOS1(NOS1),NOS2(NOS2)	GlcNAcase2(GlcNAcase2),Hsp20.1(Hsp20.1),LOC101738852(LOC101738852),NGR-A11(NGR-A11),NGR-A24(NGR-A24)
BP	GO:0007411	axon guidance	12	18	30	375	0.0348006	0.405514	InR(InR),LOC101735873(LOC101735873),LOC101736179(LOC101736179),LOC101740097(LOC101740097),LOC101741679(LOC101741679),LOC101741765(LOC101741765),LOC101743371(LOC101743371),LOC101743475(LOC101743475),LOC101743821(LOC101743821),LOC101745869(LOC101745869),LOC101746344(LOC101746344),LOC110386824(LOC110386824)	LOC100101155(LOC100101155),LOC100302610(LOC100302610),LOC101737408(LOC101737408),LOC101737716(LOC101737716),LOC101740424(LOC101740424),LOC101740689(LOC101740689),LOC101740791(LOC101740791),LOC101741073(LOC101741073),LOC101741742(LOC101741742),LOC101741760(LOC101741760),LOC101742593(LOC101742593),LOC101742998(LOC101742998),LOC101745444(LOC101745444),LOC101745811(LOC101745811),LOC101746713(LOC10174…
BP	GO:0006695	cholesterol biosynthetic process	3	5	8	67	0.0348664	0.405514	Fps(Fps),LOC101737808(LOC101737808),LOC101743027(LOC101743027)	Hmg-s(Hmg-s),LOC100101155(LOC100101155),LOC101741993(LOC101741993),LOC101743180(LOC101743180),LOC110385370(LOC110385370)
BP	GO:0008203	cholesterol metabolic process	4	6	10	92	0.0350023	0.405514	Fps(Fps),LOC101737808(LOC101737808),LOC101743027(LOC101743027),LOC101745219(LOC101745219)	Hmg-s(Hmg-s),LOC100101155(LOC100101155),LOC101741993(LOC101741993),LOC101743180(LOC101743180),LOC101743526(LOC101743526),LOC110385370(LOC110385370)
BP	GO:0007565	female pregnancy	10	2	12	118	0.0350139	0.405514	LOC100141438(LOC100141438),LOC101737263(LOC101737263),LOC101742423(LOC101742423),LOC101743146(LOC101743146),LOC101745869(LOC101745869),LOC101746503(LOC101746503),LOC101746706(LOC101746706),LOC778468(LOC778468),NOS1(NOS1),NOS2(NOS2)	Hsp20.1(Hsp20.1),NGR-A11(NGR-A11)
BP	GO:0046620	regulation of organ growth	8	3	11	105	0.0352457	0.405514	Fps(Fps),InR(InR),LOC100141438(LOC100141438),LOC101736326(LOC101736326),LOC101737806(LOC101737806),LOC101741679(LOC101741679),NOS1(NOS1),NOS2(NOS2)	LOC100302610(LOC100302610),LOC101741073(LOC101741073),LOC101743047(LOC101743047)
BP	GO:0030534	adult behavior	10	10	20	229	0.0356717	0.405514	FaR(FaR),Lgr(Lgr),LOC101738046(LOC101738046),LOC101741679(LOC101741679),LOC101743146(LOC101743146),LOC101744516(LOC101744516),LOC101746344(LOC101746344),NOS1(NOS1),NOS2(NOS2),Per(Per)	GlcNAcase2(GlcNAcase2),LOC101735591(LOC101735591),LOC101737408(LOC101737408),LOC101738852(LOC101738852),LOC101739624(LOC101739624),LOC101741888(LOC101741888),LOC101744463(LOC101744463),LOC101747227(LOC101747227),sNPF(sNPF),Tk(Tk)
BP	GO:0009165	nucleotide biosynthetic process	15	7	22	258	0.0359597	0.405514	LOC101736572(LOC101736572),LOC101737125(LOC101737125),LOC101738969(LOC101738969),LOC101739615(LOC101739615),LOC101740518(LOC101740518),LOC101742516(LOC101742516),LOC101744708(LOC101744708),LOC101746594(LOC101746594),LOC105842848(LOC105842848),LOC692850(LOC692850),LOC692925(LOC692925),LOC693092(LOC693092),LOC778517(LOC778517),NOS1(NOS1),NOS2(NOS2)	LOC101735797(LOC101735797),LOC101739690(LOC101739690),LOC101740658(LOC101740658),LOC101741993(LOC101741993),LOC101745811(LOC101745811),LOC101745840(LOC101745840),LOC110385370(LOC110385370)
BP	GO:0033865	nucleoside bisphosphate metabolic process	7	6	13	132	0.0363222	0.405514	LOC101736572(LOC101736572),LOC101737808(LOC101737808),LOC101740518(LOC101740518),LOC101743027(LOC101743027),LOC101744708(LOC101744708),LOC101746594(LOC101746594),LOC693092(LOC693092)	LOC101739690(LOC101739690),LOC101740658(LOC101740658),LOC101741993(LOC101741993),LOC101743526(LOC101743526),LOC101745840(LOC101745840),LOC110385370(LOC110385370)
BP	GO:0033875	ribonucleoside bisphosphate metabolic process	7	6	13	132	0.0363222	0.405514	LOC101736572(LOC101736572),LOC101737808(LOC101737808),LOC101740518(LOC101740518),LOC101743027(LOC101743027),LOC101744708(LOC101744708),LOC101746594(LOC101746594),LOC693092(LOC693092)	LOC101739690(LOC101739690),LOC101740658(LOC101740658),LOC101741993(LOC101741993),LOC101743526(LOC101743526),LOC101745840(LOC101745840),LOC110385370(LOC110385370)
BP	GO:0034032	purine nucleoside bisphosphate metabolic process	7	6	13	132	0.0363222	0.405514	LOC101736572(LOC101736572),LOC101737808(LOC101737808),LOC101740518(LOC101740518),LOC101743027(LOC101743027),LOC101744708(LOC101744708),LOC101746594(LOC101746594),LOC693092(LOC693092)	LOC101739690(LOC101739690),LOC101740658(LOC101740658),LOC101741993(LOC101741993),LOC101743526(LOC101743526),LOC101745840(LOC101745840),LOC110385370(LOC110385370)
MF	GO:0019209	kinase activator activity	5	2	7	53	0.0363373	0.34514	LOC101736326(LOC101736326),LOC101737456(LOC101737456),LOC101741679(LOC101741679),LOC101744992(LOC101744992),LOC101745869(LOC101745869)	LOC101735856(LOC101735856),LOC101747124(LOC101747124)
MF	GO:0015020	glucuronosyltransferase activity	4	2	6	42	0.036509	0.34514	UGT40B4(UGT40B4),UGT41A2(UGT41A2),UGT42A2(UGT42A2),UGT46A2(UGT46A2)	LOC100862812(LOC100862812),Ugt3(Ugt3)
BP	GO:0045860	positive regulation of protein kinase activity	14	7	21	244	0.0365655	0.405514	LOC100141438(LOC100141438),LOC101736326(LOC101736326),LOC101737456(LOC101737456),LOC101738302(LOC101738302),LOC101740097(LOC101740097),LOC101740494(LOC101740494),LOC101741679(LOC101741679),LOC101743371(LOC101743371),LOC101743821(LOC101743821),LOC101744992(LOC101744992),LOC101745161(LOC101745161),LOC101745869(LOC101745869),LOC101746913(LOC101746913),LOC105842568(LOC105842568)	Cdc25(Cdc25),LOC100302610(LOC100302610),LOC101735856(LOC101735856),LOC101738852(LOC101738852),LOC101741702(LOC101741702),LOC101742570(LOC101742570),LOC101747124(LOC101747124)
BP	GO:1902653	secondary alcohol biosynthetic process	4	5	9	80	0.0365682	0.405514	Cyp332a1(Cyp332a1),Fps(Fps),LOC101737808(LOC101737808),LOC101743027(LOC101743027)	Hmg-s(Hmg-s),LOC100101155(LOC100101155),LOC101741993(LOC101741993),LOC101743180(LOC101743180),LOC110385370(LOC110385370)
BP	GO:0010226	response to lithium ion	3	2	5	33	0.0366769	0.405514	LOC101745161(LOC101745161),NOS1(NOS1),NOS2(NOS2)	Crabp(Crabp),LOC101743601(LOC101743601)
BP	GO:0042310	vasoconstriction	4	1	5	33	0.0366769	0.405514	LOC100141438(LOC100141438),LOC101741679(LOC101741679),NOS1(NOS1),NOS2(NOS2)	NGR-A24(NGR-A24)
BP	GO:0140353	lipid export from cell	4	1	5	33	0.0366769	0.405514	LOC100533205(LOC100533205),LOC101743146(LOC101743146),NOS1(NOS1),NOS2(NOS2)	LOC101746272(LOC101746272)
CC	GO:0097225	sperm midpiece	1	2	3	14	0.0372013	0.521304	LOC101744708(LOC101744708)	LOC101745689(LOC101745689),NGR-A24(NGR-A24)
BP	GO:0060249	anatomical structure homeostasis	16	9	25	303	0.0374614	0.405514	InR(InR),Lgr(Lgr),LOC100141438(LOC100141438),LOC101736112(LOC101736112),LOC101736326(LOC101736326),LOC101740431(LOC101740431),LOC101740494(LOC101740494),LOC101741679(LOC101741679),LOC101741915(LOC101741915),LOC101743193(LOC101743193),LOC101744752(LOC101744752),LOC101744916(LOC101744916),LOC101745869(LOC101745869),LOC105842568(LOC105842568),NOS1(NOS1),NOS2(NOS2)	Let-2(Let-2),LOC101735863(LOC101735863),LOC101739624(LOC101739624),LOC101740182(LOC101740182),LOC101741760(LOC101741760),LOC101741888(LOC101741888),LOC101744377(LOC101744377),LOC101745689(LOC101745689),LOC101745762(LOC101745762)
CC	GO:0140534	endoplasmic reticulum protein-containing complex	6	4	10	97	0.037545	0.521304	LOC101743498(LOC101743498),LOC101746261(LOC101746261),LOC692683(LOC692683),UGT40B4(UGT40B4),UGT41A2(UGT41A2),UGT46A2(UGT46A2)	HSP70(HSP70),LOC100862812(LOC100862812),LOC101743180(LOC101743180),Ugt3(Ugt3)
BP	GO:0006949	syncytium formation	8	0	8	68	0.0376407	0.405514	InR(InR),Kettin(Kettin),LOC100141438(LOC100141438),LOC101740465(LOC101740465),LOC732945(LOC732945),NOS1(NOS1),NOS2(NOS2),Ptx1(Ptx1)	-
BP	GO:0042472	inner ear morphogenesis	5	3	8	68	0.0376407	0.405514	Lgr(Lgr),LOC101741592(LOC101741592),LOC101743371(LOC101743371),LOC101743821(LOC101743821),LOC110386824(LOC110386824)	LOC100302610(LOC100302610),LOC101738943(LOC101738943),LOC101740791(LOC101740791)
BP	GO:0050708	regulation of protein secretion	10	8	18	202	0.0378376	0.405514	LOC101736018(LOC101736018),LOC101739615(LOC101739615),LOC101740097(LOC101740097),LOC101741679(LOC101741679),LOC101742423(LOC101742423),LOC101743146(LOC101743146),LOC101744857(LOC101744857),LOC693092(LOC693092),NOS1(NOS1),NOS2(NOS2)	3HCD(3HCD),Atg5(Atg5),LOC101736620(LOC101736620),LOC101741760(LOC101741760),LOC101743180(LOC101743180),LOC101744208(LOC101744208),LOC101744395(LOC101744395),LOC101747124(LOC101747124)
BP	GO:0001895	retina homeostasis	1	6	7	56	0.0378426	0.405514	LOC101744916(LOC101744916)	LOC101735863(LOC101735863),LOC101739624(LOC101739624),LOC101741888(LOC101741888),LOC101744377(LOC101744377),LOC101745689(LOC101745689),LOC101745762(LOC101745762)
BP	GO:0014823	response to activity	6	1	7	56	0.0378426	0.405514	LOC100141438(LOC100141438),LOC101742423(LOC101742423),LOC101745703(LOC101745703),LOC101745869(LOC101745869),NOS1(NOS1),NOS2(NOS2)	3HCD(3HCD)
BP	GO:0009991	response to extracellular stimulus	18	18	36	469	0.0380248	0.405514	InR(InR),Jafrac1(Jafrac1),LOC100141438(LOC100141438),LOC101738689(LOC101738689),LOC101740431(LOC101740431),LOC101740924(LOC101740924),LOC101742423(LOC101742423),LOC101743498(LOC101743498),LOC101745721(LOC101745721),LOC732945(LOC732945),LOC778468(LOC778468),LOC780848(LOC780848),NOS1(NOS1),NOS2(NOS2),Ptx1(Ptx1),UGT40B4(UGT40B4),UGT41A2(UGT41A2),UGT46A2(UGT46A2)	Adgf(Adgf),Atg5(Atg5),Hmg-s(Hmg-s),Hsp20.1(Hsp20.1),HSP70(HSP70),IBP2(IBP2),LOC100862812(LOC100862812),LOC101736835(LOC101736835),LOC101737711(LOC101737711),LOC101741702(LOC101741702),LOC101741888(LOC101741888),LOC101742928(LOC101742928),LOC101743180(LOC101743180),LOC101743526(LOC101743526),LOC110385370(LOC110385370),sNPF(sNPF),SPARC(SPARC),Ugt3(Ugt3)
CC	GO:0043230	extracellular organelle	3	5	8	71	0.0380807	0.521304	Jafrac1(Jafrac1),LOC101737543(LOC101737543),LOC101744708(LOC101744708)	LOC101737408(LOC101737408),LOC101741216(LOC101741216),LOC101744208(LOC101744208),LOC101745762(LOC101745762),LOC101746161(LOC101746161)
CC	GO:0065010	extracellular membrane-bounded organelle	3	5	8	71	0.0380807	0.521304	Jafrac1(Jafrac1),LOC101737543(LOC101737543),LOC101744708(LOC101744708)	LOC101737408(LOC101737408),LOC101741216(LOC101741216),LOC101744208(LOC101744208),LOC101745762(LOC101745762),LOC101746161(LOC101746161)
CC	GO:0034464	BBSome	0	2	2	6	0.0382967	0.521304	-	LOC101739624(LOC101739624),LOC101741888(LOC101741888)
CC	GO:0042587	glycogen granule	0	2	2	6	0.0382967	0.521304	-	LOC101744463(LOC101744463),LOC110385370(LOC110385370)
MF	GO:0015562	efflux transmembrane transporter activity	2	1	3	13	0.0383227	0.34514	LOC101735703(LOC101735703),LOC101744708(LOC101744708)	LOC101747227(LOC101747227)
MF	GO:0015929	hexosaminidase activity	1	2	3	13	0.0383227	0.34514	LOC101742100(LOC101742100)	GlcNAcase1(GlcNAcase1),GlcNAcase2(GlcNAcase2)
BP	GO:0010884	positive regulation of lipid storage	3	1	4	23	0.0383765	0.405514	InR(InR),LOC100141438(LOC100141438),LOC101742423(LOC101742423)	LOC101743180(LOC101743180)
BP	GO:0035096	larval midgut cell programmed cell death	3	1	4	23	0.0383765	0.405514	LOC101740431(LOC101740431),LOC101740494(LOC101740494),LOC105842568(LOC105842568)	Atg5(Atg5)
BP	GO:0045453	bone resorption	3	1	4	23	0.0383765	0.405514	Lgr(Lgr),LOC101741679(LOC101741679),LOC101741915(LOC101741915)	LOC101740182(LOC101740182)
BP	GO:0090208	positive regulation of triglyceride metabolic process	2	2	4	23	0.0383765	0.405514	LOC101742423(LOC101742423),LOC101746913(LOC101746913)	LOC101743180(LOC101743180),LOC101743526(LOC101743526)
BP	GO:0032103	positive regulation of response to external stimulus	9	11	20	231	0.038558	0.405514	LOC100141438(LOC100141438),LOC101736454(LOC101736454),LOC101741679(LOC101741679),LOC101742423(LOC101742423),LOC101743371(LOC101743371),LOC101743498(LOC101743498),LOC101745423(LOC101745423),LOC101745869(LOC101745869),LOC778468(LOC778468)	BGRP2(BGRP2),BGRP3(BGRP3),Crabp(Crabp),Hsp20.1(Hsp20.1),LOC101736620(LOC101736620),LOC101737050(LOC101737050),LOC101742593(LOC101742593),LOC101743601(LOC101743601),LOC110385370(LOC110385370),LOC733026(LOC733026),PPAE(PPAE)
MF	GO:0004383	guanylate cyclase activity	3	1	4	22	0.0385677	0.34514	LOC101737125(LOC101737125),LOC101739615(LOC101739615),LOC105842848(LOC105842848)	LOC101745811(LOC101745811)
BP	GO:0051234	establishment of localization	106	78	184	2920	0.0386584	0.405514	BLOS2(BLOS2),Glob1(Glob1),InR(InR),Kmo(Kmo),Lgr(Lgr),LOC100127126(LOC100127126),LOC100141438(LOC100141438),LOC100500759(LOC100500759),LOC100533205(LOC100533205),LOC101735421(LOC101735421),LOC101735703(LOC101735703),LOC101735808(LOC101735808),LOC101735812(LOC101735812),LOC101735847(LOC101735847),LOC101736018(LOC101736018),LOC101736179(LOC101736179),LOC101736326(LOC101736326),LOC101736365(LOC101736…	3HCD(3HCD),Adgf(Adgf),Atg5(Atg5),Crabp(Crabp),CTL17(CTL17),Gal(Gal),GlcNAcase2(GlcNAcase2),Hsp20.1(Hsp20.1),HSP70(HSP70),LOC100500932(LOC100500932),LOC101735458(LOC101735458),LOC101735503(LOC101735503),LOC101735618(LOC101735618),LOC101735743(LOC101735743),LOC101735863(LOC101735863),LOC101736025(LOC101736025),LOC101736117(LOC101736117),LOC101736155(LOC101736155),LOC101736547(LOC101736547),LOC10173…
CC	GO:0000407	phagophore assembly site	3	1	4	24	0.0386809	0.521304	LOC101740431(LOC101740431),LOC101740494(LOC101740494),LOC105842568(LOC105842568)	Atg5(Atg5)
BP	GO:0006810	transport	103	76	179	2834	0.0386929	0.405514	BLOS2(BLOS2),Glob1(Glob1),InR(InR),Kmo(Kmo),Lgr(Lgr),LOC100127126(LOC100127126),LOC100141438(LOC100141438),LOC100500759(LOC100500759),LOC100533205(LOC100533205),LOC101735421(LOC101735421),LOC101735703(LOC101735703),LOC101735808(LOC101735808),LOC101735812(LOC101735812),LOC101735847(LOC101735847),LOC101736018(LOC101736018),LOC101736179(LOC101736179),LOC101736326(LOC101736326),LOC101736365(LOC101736…	3HCD(3HCD),Adgf(Adgf),Atg5(Atg5),Crabp(Crabp),CTL17(CTL17),Gal(Gal),GlcNAcase2(GlcNAcase2),Hsp20.1(Hsp20.1),HSP70(HSP70),LOC100500932(LOC100500932),LOC101735458(LOC101735458),LOC101735503(LOC101735503),LOC101735618(LOC101735618),LOC101735743(LOC101735743),LOC101736025(LOC101736025),LOC101736117(LOC101736117),LOC101736547(LOC101736547),LOC101736620(LOC101736620),LOC101737359(LOC101737359),LOC10173…
BP	GO:0072521	purine-containing compound metabolic process	23	14	37	485	0.038704	0.405514	LOC100134921(LOC100134921),LOC101736112(LOC101736112),LOC101736572(LOC101736572),LOC101737125(LOC101737125),LOC101737451(LOC101737451),LOC101737808(LOC101737808),LOC101738209(LOC101738209),LOC101738969(LOC101738969),LOC101739615(LOC101739615),LOC101740518(LOC101740518),LOC101742516(LOC101742516),LOC101743027(LOC101743027),LOC101744708(LOC101744708),LOC101745886(LOC101745886),LOC101746594(LOC10174…	Adgf(Adgf),LOC101736222(LOC101736222),LOC101739690(LOC101739690),LOC101740658(LOC101740658),LOC101741993(LOC101741993),LOC101743020(LOC101743020),LOC101743256(LOC101743256),LOC101743378(LOC101743378),LOC101743526(LOC101743526),LOC101745811(LOC101745811),LOC101745840(LOC101745840),LOC101746171(LOC101746171),LOC101747227(LOC101747227),LOC110385370(LOC110385370)
BP	GO:0051240	positive regulation of multicellular organismal process	40	28	68	975	0.0389287	0.405514	Fps(Fps),InR(InR),Lgr(Lgr),LOC100134921(LOC100134921),LOC100141438(LOC100141438),LOC100533205(LOC100533205),LOC101736179(LOC101736179),LOC101736454(LOC101736454),LOC101737456(LOC101737456),LOC101737806(LOC101737806),LOC101738969(LOC101738969),LOC101739428(LOC101739428),LOC101739615(LOC101739615),LOC101740097(LOC101740097),LOC101740494(LOC101740494),LOC101741679(LOC101741679),LOC101741765(LOC10174…	Atg5(Atg5),Cdc25(Cdc25),E(spl)mbeta(E(spl)mbeta),Hsp20.1(Hsp20.1),HSP70(HSP70),LOC100302610(LOC100302610),LOC101735743(LOC101735743),LOC101736620(LOC101736620),LOC101736835(LOC101736835),LOC101740182(LOC101740182),LOC101740476(LOC101740476),LOC101740689(LOC101740689),LOC101740791(LOC101740791),LOC101741073(LOC101741073),LOC101741216(LOC101741216),LOC101741760(LOC101741760),LOC101741888(LOC1017418…
CC	GO:0005788	endoplasmic reticulum lumen	5	7	12	125	0.0390149	0.521304	LOC101737808(LOC101737808),LOC101743027(LOC101743027),LOC101743498(LOC101743498),LOC101746261(LOC101746261),LOC692683(LOC692683)	HSP70(HSP70),LOC101736620(LOC101736620),LOC101741216(LOC101741216),LOC101745444(LOC101745444),LOC101746713(LOC101746713),LOC101746961(LOC101746961),LOC692448(LOC692448)
BP	GO:0050806	positive regulation of synaptic transmission	8	4	12	120	0.039126	0.405514	Kmo(Kmo),LOC101741679(LOC101741679),LOC101742917(LOC101742917),LOC101743146(LOC101743146),LOC101745430(LOC101745430),LOC101746344(LOC101746344),NOS1(NOS1),NOS2(NOS2)	LOC101737217(LOC101737217),LOC101747124(LOC101747124),LOC110385529(LOC110385529),NGR-A24(NGR-A24)
BP	GO:0010647	positive regulation of cell communication	37	29	66	944	0.039852	0.405514	InR(InR),Kmo(Kmo),Lgr(Lgr),LOC100141438(LOC100141438),LOC101736326(LOC101736326),LOC101736454(LOC101736454),LOC101736498(LOC101736498),LOC101737456(LOC101737456),LOC101737806(LOC101737806),LOC101740097(LOC101740097),LOC101740431(LOC101740431),LOC101740520(LOC101740520),LOC101741592(LOC101741592),LOC101741679(LOC101741679),LOC101741765(LOC101741765),LOC101741915(LOC101741915),LOC101742029(LOC10174…	BGRP2(BGRP2),Crabp(Crabp),IBP2(IBP2),LOC100302610(LOC100302610),LOC101735591(LOC101735591),LOC101735618(LOC101735618),LOC101735856(LOC101735856),LOC101736835(LOC101736835),LOC101737050(LOC101737050),LOC101737217(LOC101737217),LOC101738852(LOC101738852),LOC101740182(LOC101740182),LOC101740689(LOC101740689),LOC101741073(LOC101741073),LOC101741760(LOC101741760),LOC101742570(LOC101742570),LOC10174304…
BP	GO:1901293	nucleoside phosphate biosynthetic process	15	7	22	261	0.0401008	0.405514	LOC101736572(LOC101736572),LOC101737125(LOC101737125),LOC101738969(LOC101738969),LOC101739615(LOC101739615),LOC101740518(LOC101740518),LOC101742516(LOC101742516),LOC101744708(LOC101744708),LOC101746594(LOC101746594),LOC105842848(LOC105842848),LOC692850(LOC692850),LOC692925(LOC692925),LOC693092(LOC693092),LOC778517(LOC778517),NOS1(NOS1),NOS2(NOS2)	LOC101735797(LOC101735797),LOC101739690(LOC101739690),LOC101740658(LOC101740658),LOC101741993(LOC101741993),LOC101745811(LOC101745811),LOC101745840(LOC101745840),LOC110385370(LOC110385370)
BP	GO:0034766	negative regulation of ion transmembrane transport	6	0	6	45	0.0402172	0.405514	LOC100141438(LOC100141438),LOC101743146(LOC101743146),LOC101743275(LOC101743275),LOC101744708(LOC101744708),NOS1(NOS1),NOS2(NOS2)	-
BP	GO:0045912	negative regulation of carbohydrate metabolic process	4	2	6	45	0.0402172	0.405514	LOC101745721(LOC101745721),UGT40B4(UGT40B4),UGT41A2(UGT41A2),UGT46A2(UGT46A2)	LOC100862812(LOC100862812),Ugt3(Ugt3)
MF	GO:0004252	serine-type endopeptidase activity	5	7	12	115	0.0402326	0.34514	LOC101738353(LOC101738353),LOC101738624(LOC101738624),LOC692357(LOC692357),LOC692868(LOC692868),Sp(Sp)	BAEE(BAEE),LOC101737050(LOC101737050),LOC101737695(LOC101737695),LOC101737974(LOC101737974),LOC101738421(LOC101738421),LOC692448(LOC692448),PPAE(PPAE)
BP	GO:0035296	regulation of tube diameter	6	2	8	69	0.0405596	0.405514	LOC100141438(LOC100141438),LOC101739615(LOC101739615),LOC101741679(LOC101741679),LOC101745869(LOC101745869),NOS1(NOS1),NOS2(NOS2)	Atg5(Atg5),NGR-A24(NGR-A24)
BP	GO:0070374	positive regulation of ERK1 and ERK2 cascade	6	2	8	69	0.0405596	0.405514	Lgr(Lgr),LOC101741679(LOC101741679),LOC101741915(LOC101741915),LOC101742423(LOC101742423),LOC101745869(LOC101745869),NGR-A26(NGR-A26)	LOC101736835(LOC101736835),sNPF(sNPF)
BP	GO:0019432	triglyceride biosynthetic process	2	3	5	34	0.041073	0.405514	LOC101745721(LOC101745721),LOC101746913(LOC101746913)	LOC101743180(LOC101743180),LOC101743526(LOC101743526),LOC110385370(LOC110385370)
BP	GO:0048048	embryonic eye morphogenesis	3	2	5	34	0.041073	0.405514	LOC101740097(LOC101740097),LOC101743371(LOC101743371),Ptx1(Ptx1)	LOC100302610(LOC100302610),LOC101740957(LOC101740957)
BP	GO:0060412	ventricular septum morphogenesis	4	1	5	34	0.041073	0.405514	LOC101743371(LOC101743371),NOS1(NOS1),NOS2(NOS2),Ptx1(Ptx1)	LOC100302610(LOC100302610)
BP	GO:0001893	maternal placenta development	3	0	3	14	0.041363	0.405514	LOC100141438(LOC100141438),LOC101737263(LOC101737263),LOC101742423(LOC101742423)	-
BP	GO:0001945	lymph vessel development	1	2	3	14	0.041363	0.405514	LOC101745869(LOC101745869)	LOC100302610(LOC100302610),LOC101735618(LOC101735618)
BP	GO:0007021	tubulin complex assembly	2	1	3	14	0.041363	0.405514	LOC732997(LOC732997),LOC778468(LOC778468)	Hsp20.1(Hsp20.1)
BP	GO:0009070	serine family amino acid biosynthetic process	3	0	3	14	0.041363	0.405514	LOC101744960(LOC101744960),LOC692801(LOC692801),Psat1(Psat1)	-
BP	GO:0009404	toxin metabolic process	2	1	3	14	0.041363	0.405514	Cyp332a1(Cyp332a1),LOC692801(LOC692801)	LOC692675(LOC692675)
BP	GO:0019430	removal of superoxide radicals	3	0	3	14	0.041363	0.405514	LOC101742423(LOC101742423),NOS1(NOS1),NOS2(NOS2)	-
BP	GO:0030224	monocyte differentiation	1	2	3	14	0.041363	0.405514	LOC101745691(LOC101745691)	LOC101736835(LOC101736835),LOC110385370(LOC110385370)
BP	GO:0032615	interleukin-12 production	2	1	3	14	0.041363	0.405514	LOC101740445(LOC101740445),LOC101742423(LOC101742423)	LOC101741760(LOC101741760)
BP	GO:0042754	negative regulation of circadian rhythm	3	0	3	14	0.041363	0.405514	InR(InR),LOC101742917(LOC101742917),LOC101747104(LOC101747104)	-
BP	GO:0071599	otic vesicle development	2	1	3	14	0.041363	0.405514	LOC101741592(LOC101741592),LOC101743821(LOC101743821)	LOC100302610(LOC100302610)
BP	GO:1901857	positive regulation of cellular respiration	3	0	3	14	0.041363	0.405514	LOC101736112(LOC101736112),LOC101737451(LOC101737451),LOC101740359(LOC101740359)	-
BP	GO:0001820	serotonin secretion	2	0	2	6	0.0413673	0.405514	LOC101742917(LOC101742917),LOC101743146(LOC101743146)	-
BP	GO:0002711	positive regulation of T cell mediated immunity	2	0	2	6	0.0413673	0.405514	LOC101739428(LOC101739428),LOC101740097(LOC101740097)	-
BP	GO:0003228	atrial cardiac muscle tissue development	1	1	2	6	0.0413673	0.405514	Ptx1(Ptx1)	LOC100302610(LOC100302610)
BP	GO:0003310	pancreatic A cell differentiation	0	2	2	6	0.0413673	0.405514	-	LOC101741073(LOC101741073),LOC101741760(LOC101741760)
BP	GO:0006041	glucosamine metabolic process	0	2	2	6	0.0413673	0.405514	-	LOC101746460(LOC101746460),LOC692816(LOC692816)
BP	GO:0006064	glucuronate catabolic process	1	1	2	6	0.0413673	0.405514	LOC732969(LOC732969)	LOC101739565(LOC101739565)
BP	GO:0006848	pyruvate transport	2	0	2	6	0.0413673	0.405514	LOC101736572(LOC101736572),LOC693092(LOC693092)	-
BP	GO:0007217	tachykinin receptor signaling pathway	0	2	2	6	0.0413673	0.405514	-	NGR-A24(NGR-A24),Tk(Tk)
BP	GO:0010523	negative regulation of calcium ion transport into cytosol	2	0	2	6	0.0413673	0.405514	NOS1(NOS1),NOS2(NOS2)	-
BP	GO:0010544	negative regulation of platelet activation	2	0	2	6	0.0413673	0.405514	NOS1(NOS1),NOS2(NOS2)	-
BP	GO:0014832	urinary bladder smooth muscle contraction	1	1	2	6	0.0413673	0.405514	LOC101742917(LOC101742917)	NGR-A24(NGR-A24)
BP	GO:0019640	glucuronate catabolic process to xylulose 5-phosphate	1	1	2	6	0.0413673	0.405514	LOC732969(LOC732969)	LOC101739565(LOC101739565)
BP	GO:0030207	chondroitin sulfate catabolic process	1	1	2	6	0.0413673	0.405514	LOC101745161(LOC101745161)	GlcNAcase2(GlcNAcase2)
BP	GO:0031017	exocrine pancreas development	1	1	2	6	0.0413673	0.405514	LOC101739327(LOC101739327)	LOC101741760(LOC101741760)
BP	GO:0031064	negative regulation of histone deacetylation	2	0	2	6	0.0413673	0.405514	LOC100533205(LOC100533205),LOC101744016(LOC101744016)	-
BP	GO:0035358	regulation of peroxisome proliferator activated receptor signaling pathway	0	2	2	6	0.0413673	0.405514	-	Crabp(Crabp),LOC101743601(LOC101743601)
BP	GO:0035360	positive regulation of peroxisome proliferator activated receptor signaling pathway	0	2	2	6	0.0413673	0.405514	-	Crabp(Crabp),LOC101743601(LOC101743601)
BP	GO:0045317	equator specification	0	2	2	6	0.0413673	0.405514	-	LOC101740424(LOC101740424),LOC101745000(LOC101745000)
BP	GO:0045837	negative regulation of membrane potential	2	0	2	6	0.0413673	0.405514	LOC101740359(LOC101740359),LOC101747104(LOC101747104)	-
BP	GO:0045850	positive regulation of nurse cell apoptotic process	2	0	2	6	0.0413673	0.405514	LOC101740494(LOC101740494),LOC105842568(LOC105842568)	-
BP	GO:0046665	amnioserosa maintenance	1	1	2	6	0.0413673	0.405514	LOC101743193(LOC101743193)	LOC101741760(LOC101741760)
BP	GO:0050855	regulation of B cell receptor signaling pathway	1	1	2	6	0.0413673	0.405514	LOC101736498(LOC101736498)	LOC101740476(LOC101740476)
BP	GO:0051167	xylulose 5-phosphate metabolic process	1	1	2	6	0.0413673	0.405514	LOC732969(LOC732969)	LOC101739565(LOC101739565)
BP	GO:0061577	calcium ion transmembrane transport via high voltage-gated calcium channel	2	0	2	6	0.0413673	0.405514	NOS1(NOS1),NOS2(NOS2)	-
BP	GO:0070459	prolactin secretion	1	1	2	6	0.0413673	0.405514	LOC101741679(LOC101741679)	NGR-A24(NGR-A24)
BP	GO:0071286	cellular response to magnesium ion	2	0	2	6	0.0413673	0.405514	NOS1(NOS1),NOS2(NOS2)	-
BP	GO:1901159	xylulose 5-phosphate biosynthetic process	1	1	2	6	0.0413673	0.405514	LOC732969(LOC732969)	LOC101739565(LOC101739565)
BP	GO:1901475	pyruvate transmembrane transport	2	0	2	6	0.0413673	0.405514	LOC101736572(LOC101736572),LOC693092(LOC693092)	-
BP	GO:1902514	regulation of calcium ion transmembrane transport via high voltage-gated calcium channel	2	0	2	6	0.0413673	0.405514	NOS1(NOS1),NOS2(NOS2)	-
BP	GO:1904647	response to rotenone	2	0	2	6	0.0413673	0.405514	NOS1(NOS1),NOS2(NOS2)	-
BP	GO:1905483	regulation of motor neuron migration	1	1	2	6	0.0413673	0.405514	LOC101740097(LOC101740097)	LOC101742593(LOC101742593)
BP	GO:2000288	positive regulation of myoblast proliferation	2	0	2	6	0.0413673	0.405514	LOC101737806(LOC101737806),Ptx1(Ptx1)	-
BP	GO:1901617	organic hydroxy compound biosynthetic process	7	10	17	190	0.0413793	0.405514	Cyp332a1(Cyp332a1),Fps(Fps),Lgr(Lgr),LOC101737808(LOC101737808),LOC101743027(LOC101743027),LOC101743146(LOC101743146),LOC101745219(LOC101745219)	Hmg-s(Hmg-s),LOC100101155(LOC100101155),LOC100302610(LOC100302610),LOC101741993(LOC101741993),LOC101742744(LOC101742744),LOC101743180(LOC101743180),LOC110385370(LOC110385370),LOC692675(LOC692675),PPO1(PPO1),PPO2(PPO2)
CC	GO:0060205	cytoplasmic vesicle lumen	5	10	15	169	0.0416714	0.521304	LOC101739428(LOC101739428),LOC101743498(LOC101743498),LOC101743573(LOC101743573),LOC101746747(LOC101746747),LOC119630310(LOC119630310)	Adgf(Adgf),Crabp(Crabp),Gal(Gal),GlcNAcase2(GlcNAcase2),LOC101736547(LOC101736547),LOC101740446(LOC101740446),LOC101741993(LOC101741993),LOC101743601(LOC101743601),LOC732968(LOC732968),SPARC(SPARC)
BP	GO:0019637	organophosphate metabolic process	35	22	57	802	0.0417029	0.405514	Fps(Fps),Kmo(Kmo),Lgr(Lgr),LOC100101177(LOC100101177),LOC100134921(LOC100134921),LOC101736112(LOC101736112),LOC101736572(LOC101736572),LOC101737125(LOC101737125),LOC101737451(LOC101737451),LOC101737456(LOC101737456),LOC101737808(LOC101737808),LOC101738969(LOC101738969),LOC101739299(LOC101739299),LOC101739615(LOC101739615),LOC101740518(LOC101740518),LOC101741679(LOC101741679),LOC101742516(LOC10174…	Crabp(Crabp),GlcNAcase2(GlcNAcase2),LOC101735797(LOC101735797),LOC101736117(LOC101736117),LOC101736222(LOC101736222),LOC101737056(LOC101737056),LOC101738720(LOC101738720),LOC101739565(LOC101739565),LOC101739690(LOC101739690),LOC101740658(LOC101740658),LOC101741993(LOC101741993),LOC101743256(LOC101743256),LOC101743378(LOC101743378),LOC101743526(LOC101743526),LOC101743601(LOC101743601),LOC101745444…
BP	GO:0016126	sterol biosynthetic process	4	5	9	82	0.0418891	0.405514	Cyp332a1(Cyp332a1),Fps(Fps),LOC101737808(LOC101737808),LOC101743027(LOC101743027)	Hmg-s(Hmg-s),LOC100101155(LOC100101155),LOC101741993(LOC101741993),LOC101743180(LOC101743180),LOC110385370(LOC110385370)
BP	GO:0023056	positive regulation of signaling	37	29	66	947	0.0421661	0.405514	InR(InR),Kmo(Kmo),Lgr(Lgr),LOC100141438(LOC100141438),LOC101736326(LOC101736326),LOC101736454(LOC101736454),LOC101736498(LOC101736498),LOC101737456(LOC101737456),LOC101737806(LOC101737806),LOC101740097(LOC101740097),LOC101740431(LOC101740431),LOC101740520(LOC101740520),LOC101741592(LOC101741592),LOC101741679(LOC101741679),LOC101741765(LOC101741765),LOC101741915(LOC101741915),LOC101742029(LOC10174…	BGRP2(BGRP2),Crabp(Crabp),IBP2(IBP2),LOC100302610(LOC100302610),LOC101735591(LOC101735591),LOC101735618(LOC101735618),LOC101735856(LOC101735856),LOC101736835(LOC101736835),LOC101737050(LOC101737050),LOC101737217(LOC101737217),LOC101738852(LOC101738852),LOC101740182(LOC101740182),LOC101740689(LOC101740689),LOC101741073(LOC101741073),LOC101741760(LOC101741760),LOC101742570(LOC101742570),LOC10174304…
BP	GO:0043410	positive regulation of MAPK cascade	13	6	19	219	0.0422459	0.405514	Lgr(Lgr),LOC101736326(LOC101736326),LOC101737806(LOC101737806),LOC101740097(LOC101740097),LOC101740431(LOC101740431),LOC101741679(LOC101741679),LOC101741915(LOC101741915),LOC101742423(LOC101742423),LOC101743146(LOC101743146),LOC101743371(LOC101743371),LOC101745161(LOC101745161),LOC101745869(LOC101745869),NGR-A26(NGR-A26)	LOC101735856(LOC101735856),LOC101736835(LOC101736835),LOC101742570(LOC101742570),LOC101743047(LOC101743047),LOC101747124(LOC101747124),sNPF(sNPF)
BP	GO:0034614	cellular response to reactive oxygen species	8	2	10	95	0.0422741	0.405514	LOC100141438(LOC100141438),LOC101737456(LOC101737456),LOC101737543(LOC101737543),LOC101741679(LOC101741679),LOC101742423(LOC101742423),LOC778468(LOC778468),NOS1(NOS1),NOS2(NOS2)	Hsp20.1(Hsp20.1),LOC101736835(LOC101736835)
MF	GO:0008236	serine-type peptidase activity	5	8	13	129	0.0427983	0.34514	LOC101738353(LOC101738353),LOC101738624(LOC101738624),LOC692357(LOC692357),LOC692868(LOC692868),Sp(Sp)	BAEE(BAEE),LOC101737050(LOC101737050),LOC101737695(LOC101737695),LOC101737974(LOC101737974),LOC101738421(LOC101738421),LOC101743731(LOC101743731),LOC692448(LOC692448),PPAE(PPAE)
BP	GO:0006812	cation transport	35	12	47	645	0.0430658	0.405514	Lgr(Lgr),LOC100141438(LOC100141438),LOC101735847(LOC101735847),LOC101736365(LOC101736365),LOC101736404(LOC101736404),LOC101736454(LOC101736454),LOC101736498(LOC101736498),LOC101736735(LOC101736735),LOC101739197(LOC101739197),LOC101739618(LOC101739618),LOC101740365(LOC101740365),LOC101740637(LOC101740637),LOC101741181(LOC101741181),LOC101741915(LOC101741915),LOC101742191(LOC101742191),LOC101742259…	Atg5(Atg5),LOC101735503(LOC101735503),LOC101735743(LOC101735743),LOC101737711(LOC101737711),LOC101744036(LOC101744036),LOC101744395(LOC101744395),LOC101747124(LOC101747124),LOC105841247(LOC105841247),LOC105842130(LOC105842130),LOC751091(LOC751091),NGR-A24(NGR-A24),Tret1(Tret1)
BP	GO:0001764	neuron migration	5	7	12	122	0.0435664	0.405514	LOC101740097(LOC101740097),LOC101741679(LOC101741679),LOC101743371(LOC101743371),LOC101743821(LOC101743821),Ptx1(Ptx1)	LOC101739624(LOC101739624),LOC101740791(LOC101740791),LOC101741073(LOC101741073),LOC101741888(LOC101741888),LOC101742593(LOC101742593),LOC101742998(LOC101742998),LOC692448(LOC692448)
BP	GO:0003014	renal system process	7	1	8	70	0.0436253	0.405514	LOC100127126(LOC100127126),LOC101735703(LOC101735703),LOC101739615(LOC101739615),LOC101742917(LOC101742917),LOC101744522(LOC101744522),LOC101745137(LOC101745137),LOC101746706(LOC101746706)	NGR-A24(NGR-A24)
BP	GO:0000470	maturation of LSU-rRNA	3	1	4	24	0.0440594	0.405514	LOC101736043(LOC101736043),LOC101737447(LOC101737447),LOC101739327(LOC101739327)	LOC101739516(LOC101739516)
BP	GO:0006801	superoxide metabolic process	4	0	4	24	0.0440594	0.405514	LOC101741679(LOC101741679),LOC101742423(LOC101742423),NOS1(NOS1),NOS2(NOS2)	-
BP	GO:0031281	positive regulation of cyclase activity	4	0	4	24	0.0440594	0.405514	Lgr(Lgr),LOC101743146(LOC101743146),NOS1(NOS1),NOS2(NOS2)	-
BP	GO:0043949	regulation of cAMP-mediated signaling	4	0	4	24	0.0440594	0.405514	LOC101743146(LOC101743146),LOC101745703(LOC101745703),NOS1(NOS1),NOS2(NOS2)	-
BP	GO:0051349	positive regulation of lyase activity	4	0	4	24	0.0440594	0.405514	Lgr(Lgr),LOC101743146(LOC101743146),NOS1(NOS1),NOS2(NOS2)	-
BP	GO:1902175	regulation of oxidative stress-induced intrinsic apoptotic signaling pathway	3	1	4	24	0.0440594	0.405514	LOC100141438(LOC100141438),LOC101737543(LOC101737543),LOC778468(LOC778468)	Hsp20.1(Hsp20.1)
BP	GO:1990000	amyloid fibril formation	2	2	4	24	0.0440594	0.405514	LOC101742423(LOC101742423),LOC778468(LOC778468)	Hsp20.1(Hsp20.1),LOC101745393(LOC101745393)
MF	GO:0016298	lipase activity	3	6	9	79	0.0441034	0.34514	LOC101737808(LOC101737808),LOC101743027(LOC101743027),LOC101743119(LOC101743119)	LOC101736117(LOC101736117),LOC101745444(LOC101745444),LOC101745684(LOC101745684),LOC101745775(LOC101745775),LOC101745919(LOC101745919),LOC101746061(LOC101746061)
CC	GO:0031091	platelet alpha granule	2	2	4	25	0.0441395	0.521304	LOC101739428(LOC101739428),LOC101742423(LOC101742423)	LOC101740446(LOC101740446),SPARC(SPARC)
BP	GO:0006694	steroid biosynthetic process	6	7	13	136	0.0445621	0.405514	Cyp332a1(Cyp332a1),Fps(Fps),Lgr(Lgr),LOC101737808(LOC101737808),LOC101743027(LOC101743027),LOC101745219(LOC101745219)	GSTe3(GSTe3),Hmg-s(Hmg-s),LOC100101155(LOC100101155),LOC100302610(LOC100302610),LOC101741993(LOC101741993),LOC101743180(LOC101743180),LOC110385370(LOC110385370)
MF	GO:0030170	pyridoxal phosphate binding	2	2	4	23	0.0445685	0.34514	LOC101744960(LOC101744960),LOC692801(LOC692801)	LOC101738901(LOC101738901),LOC692675(LOC692675)
MF	GO:0070279	vitamin B6 binding	2	2	4	23	0.0445685	0.34514	LOC101744960(LOC101744960),LOC692801(LOC692801)	LOC101738901(LOC101738901),LOC692675(LOC692675)
MF	GO:1901682	sulfur compound transmembrane transporter activity	3	1	4	23	0.0445685	0.34514	LOC101744708(LOC101744708),LOC101745863(LOC101745863),LOC101746424(LOC101746424)	LOC101747227(LOC101747227)
BP	GO:0048190	wing disc dorsal/ventral pattern formation	1	6	7	58	0.0445862	0.405514	LOC101746043(LOC101746043)	E(spl)mbeta(E(spl)mbeta),LOC101737438(LOC101737438),LOC101745444(LOC101745444),LOC101745899(LOC101745899),LOC101746331(LOC101746331),LOC692945(LOC692945)
BP	GO:0042471	ear morphogenesis	5	4	9	83	0.0447356	0.405514	Lgr(Lgr),LOC101741592(LOC101741592),LOC101743371(LOC101743371),LOC101743821(LOC101743821),LOC110386824(LOC110386824)	LOC100302610(LOC100302610),LOC101737217(LOC101737217),LOC101738943(LOC101738943),LOC101740791(LOC101740791)
BP	GO:0006520	cellular amino acid metabolic process	9	11	20	235	0.0448402	0.405514	Kmo(Kmo),LOC101739372(LOC101739372),LOC101744960(LOC101744960),LOC692683(LOC692683),LOC692801(LOC692801),LOC693023(LOC693023),NOS1(NOS1),NOS2(NOS2),Psat1(Psat1)	LOC101735503(LOC101735503),LOC101738265(LOC101738265),LOC101738901(LOC101738901),LOC101742744(LOC101742744),LOC101743988(LOC101743988),LOC101746741(LOC101746741),LOC101747206(LOC101747206),LOC101747227(LOC101747227),LOC692675(LOC692675),PPO1(PPO1),PPO2(PPO2)
BP	GO:0045834	positive regulation of lipid metabolic process	8	2	10	96	0.0449113	0.405514	Fps(Fps),LOC100141438(LOC100141438),LOC101737456(LOC101737456),LOC101741679(LOC101741679),LOC101742423(LOC101742423),LOC101743119(LOC101743119),LOC101745869(LOC101745869),LOC101746913(LOC101746913)	LOC101743180(LOC101743180),LOC101743526(LOC101743526)
BP	GO:0030198	extracellular matrix organization	5	9	14	150	0.0451176	0.405514	Lgr(Lgr),LOC101743371(LOC101743371),LOC101745869(LOC101745869),LOC101745886(LOC101745886),LOC692683(LOC692683)	LOC101736620(LOC101736620),LOC101737408(LOC101737408),LOC101741742(LOC101741742),LOC101742998(LOC101742998),LOC101743362(LOC101743362),LOC101745811(LOC101745811),LOC101746961(LOC101746961),LOC692448(LOC692448),SPARC(SPARC)
MF	GO:0008603	cAMP-dependent protein kinase regulator activity	2	0	2	6	0.0451967	0.34514	NOS1(NOS1),NOS2(NOS2)	-
MF	GO:0015165	pyrimidine nucleotide-sugar transmembrane transporter activity	0	2	2	6	0.0451967	0.34514	-	LOC101740028(LOC101740028),LOC101743986(LOC101743986)
MF	GO:0035497	cAMP response element binding	0	2	2	6	0.0451967	0.34514	-	LOC101736835(LOC101736835),LOC101743362(LOC101743362)
MF	GO:0043559	insulin binding	1	1	2	6	0.0451967	0.34514	InR(InR)	IBP2(IBP2)
MF	GO:0050833	pyruvate transmembrane transporter activity	2	0	2	6	0.0451967	0.34514	LOC101736572(LOC101736572),LOC693092(LOC693092)	-
BP	GO:1901605	alpha-amino acid metabolic process	7	8	15	164	0.0453252	0.405514	Kmo(Kmo),LOC101744960(LOC101744960),LOC692683(LOC692683),LOC692801(LOC692801),NOS1(NOS1),NOS2(NOS2),Psat1(Psat1)	LOC101738265(LOC101738265),LOC101738901(LOC101738901),LOC101742744(LOC101742744),LOC101743988(LOC101743988),LOC101746741(LOC101746741),LOC692675(LOC692675),PPO1(PPO1),PPO2(PPO2)
BP	GO:0023061	signal release	18	11	29	369	0.0455863	0.405514	InR(InR),Kmo(Kmo),Lgr(Lgr),LOC100141438(LOC100141438),LOC100533205(LOC100533205),LOC101736018(LOC101736018),LOC101736179(LOC101736179),LOC101736454(LOC101736454),LOC101739615(LOC101739615),LOC101741679(LOC101741679),LOC101742917(LOC101742917),LOC101743146(LOC101743146),LOC101744857(LOC101744857),LOC101745011(LOC101745011),LOC101745430(LOC101745430),LOC693092(LOC693092),NOS1(NOS1),NOS2(NOS2)	3HCD(3HCD),LOC101737359(LOC101737359),LOC101741760(LOC101741760),LOC101742448(LOC101742448),LOC101743180(LOC101743180),LOC101744208(LOC101744208),LOC101744377(LOC101744377),LOC101744395(LOC101744395),LOC101746272(LOC101746272),LOC101747124(LOC101747124),NGR-A24(NGR-A24)
BP	GO:1902600	proton transmembrane transport	11	1	12	123	0.0459129	0.405514	LOC101735847(LOC101735847),LOC101736365(LOC101736365),LOC101736735(LOC101736735),LOC101740365(LOC101740365),LOC101741915(LOC101741915),LOC101742516(LOC101742516),LOC101744322(LOC101744322),LOC101744857(LOC101744857),LOC692925(LOC692925),LOC778517(LOC778517),LOC780848(LOC780848)	Tret1(Tret1)
BP	GO:0072001	renal system development	9	13	22	265	0.0461561	0.405514	Kmo(Kmo),LOC101737806(LOC101737806),LOC101741679(LOC101741679),LOC101743371(LOC101743371),LOC101744117(LOC101744117),LOC101745869(LOC101745869),LOC101745886(LOC101745886),LOC101746261(LOC101746261),LOC101746503(LOC101746503)	Hmg-s(Hmg-s),LOC100302610(LOC100302610),LOC101736485(LOC101736485),LOC101736620(LOC101736620),LOC101737217(LOC101737217),LOC101741216(LOC101741216),LOC101742375(LOC101742375),LOC101744615(LOC101744615),LOC101745393(LOC101745393),LOC101745689(LOC101745689),LOC101745762(LOC101745762),LOC101746171(LOC101746171),SPARC(SPARC)
CC	GO:0005902	microvillus	5	2	7	61	0.0465931	0.521304	LOC101739615(LOC101739615),LOC101741679(LOC101741679),LOC101744708(LOC101744708),LOC101746913(LOC101746913),LOC732969(LOC732969)	LOC101738943(LOC101738943),LOC101745762(LOC101745762)
MF	GO:0004033	aldo-keto reductase (NADP) activity	2	1	3	14	0.0466788	0.34514	LOC100101177(LOC100101177),LOC101743275(LOC101743275)	LOC101739565(LOC101739565)
MF	GO:0004714	transmembrane receptor protein tyrosine kinase activity	3	0	3	14	0.0466788	0.34514	InR(InR),LOC101741679(LOC101741679),LOC101745869(LOC101745869)	-
BP	GO:0007271	synaptic transmission, cholinergic	4	4	8	71	0.0468401	0.405514	LOC101740637(LOC101740637),LOC101742259(LOC101742259),LOC101742516(LOC101742516),LOC101745430(LOC101745430)	LOC101741742(LOC101741742),LOC101747124(LOC101747124),LOC110385529(LOC110385529),NGR-A24(NGR-A24)
BP	GO:0016054	organic acid catabolic process	11	8	19	222	0.0473828	0.405514	Kmo(Kmo),LOC100141438(LOC100141438),LOC101737808(LOC101737808),LOC101739372(LOC101739372),LOC101743027(LOC101743027),LOC101744960(LOC101744960),LOC101746913(LOC101746913),LOC692801(LOC692801),LOC732969(LOC732969),NOS1(NOS1),NOS2(NOS2)	3HCD(3HCD),GlcNAcase2(GlcNAcase2),LOC101738265(LOC101738265),LOC101739565(LOC101739565),LOC101743256(LOC101743256),LOC101743988(LOC101743988),LOC101745599(LOC101745599),LOC101746171(LOC101746171)
BP	GO:0046395	carboxylic acid catabolic process	11	8	19	222	0.0473828	0.405514	Kmo(Kmo),LOC100141438(LOC100141438),LOC101737808(LOC101737808),LOC101739372(LOC101739372),LOC101743027(LOC101743027),LOC101744960(LOC101744960),LOC101746913(LOC101746913),LOC692801(LOC692801),LOC732969(LOC732969),NOS1(NOS1),NOS2(NOS2)	3HCD(3HCD),GlcNAcase2(GlcNAcase2),LOC101738265(LOC101738265),LOC101739565(LOC101739565),LOC101743256(LOC101743256),LOC101743988(LOC101743988),LOC101745599(LOC101745599),LOC101746171(LOC101746171)
BP	GO:0001936	regulation of endothelial cell proliferation	2	4	6	47	0.0482703	0.405514	LOC100141438(LOC100141438),LOC101745869(LOC101745869)	LOC100302610(LOC100302610),LOC101736835(LOC101736835),LOC101737408(LOC101737408),SPARC(SPARC)
BP	GO:0007365	periodic partitioning	2	4	6	47	0.0482703	0.405514	LOC101740097(LOC101740097),LOC101741679(LOC101741679)	LOC101740028(LOC101740028),LOC101743047(LOC101743047),LOC101744208(LOC101744208),LOC101744615(LOC101744615)
BP	GO:0042136	neurotransmitter biosynthetic process	4	2	6	47	0.0482703	0.405514	LOC100141438(LOC100141438),LOC101744960(LOC101744960),NOS1(NOS1),NOS2(NOS2)	LOC101735503(LOC101735503),LOC692675(LOC692675)
BP	GO:0051341	regulation of oxidoreductase activity	6	0	6	47	0.0482703	0.405514	Glob1(Glob1),LOC100141438(LOC100141438),LOC101741679(LOC101741679),LOC101745785(LOC101745785),NOS1(NOS1),NOS2(NOS2)	-
BP	GO:1902930	regulation of alcohol biosynthetic process	2	4	6	47	0.0482703	0.405514	Fps(Fps),Lgr(Lgr)	Hmg-s(Hmg-s),LOC100101155(LOC100101155),LOC101743180(LOC101743180),LOC110385370(LOC110385370)
CC	GO:0001917	photoreceptor inner segment	2	3	5	37	0.0483842	0.521304	NOS1(NOS1),NOS2(NOS2)	LOC101735863(LOC101735863),LOC101738943(LOC101738943),LOC101741888(LOC101741888)
CC	GO:0031965	nuclear membrane	10	5	15	173	0.0494477	0.521304	LOC101736992(LOC101736992),LOC101737451(LOC101737451),LOC101743092(LOC101743092),LOC105842657(LOC105842657),LOC733140(LOC733140),NOS1(NOS1),NOS2(NOS2),UGT40B4(UGT40B4),UGT41A2(UGT41A2),UGT46A2(UGT46A2)	LOC100862812(LOC100862812),LOC101738852(LOC101738852),LOC101743180(LOC101743180),LOC101746630(LOC101746630),Ugt3(Ugt3)
BP	GO:0050678	regulation of epithelial cell proliferation	6	9	15	166	0.0495026	0.405514	LOC100141438(LOC100141438),LOC100533205(LOC100533205),LOC101737456(LOC101737456),LOC101741679(LOC101741679),LOC101743821(LOC101743821),LOC101745869(LOC101745869)	LOC100302610(LOC100302610),LOC101736835(LOC101736835),LOC101737408(LOC101737408),LOC101738852(LOC101738852),LOC101741760(LOC101741760),LOC101745689(LOC101745689),LOC101746961(LOC101746961),NGR-A24(NGR-A24),SPARC(SPARC)
BP	GO:0031343	positive regulation of cell killing	3	0	3	15	0.0495892	0.405514	LOC101739428(LOC101739428),NOS1(NOS1),NOS2(NOS2)	-
BP	GO:0032609	interferon-gamma production	2	1	3	15	0.0495892	0.405514	LOC101739428(LOC101739428),LOC101740097(LOC101740097)	LOC101741760(LOC101741760)
BP	GO:0032755	positive regulation of interleukin-6 production	2	1	3	15	0.0495892	0.405514	LOC101742423(LOC101742423),LOC101743146(LOC101743146)	LOC101741760(LOC101741760)
BP	GO:0045124	regulation of bone resorption	3	0	3	15	0.0495892	0.405514	Lgr(Lgr),LOC101741679(LOC101741679),LOC101741915(LOC101741915)	-
BP	GO:0071450	cellular response to oxygen radical	3	0	3	15	0.0495892	0.405514	LOC101742423(LOC101742423),NOS1(NOS1),NOS2(NOS2)	-
BP	GO:0071451	cellular response to superoxide	3	0	3	15	0.0495892	0.405514	LOC101742423(LOC101742423),NOS1(NOS1),NOS2(NOS2)	-
BP	GO:0097628	distal tip cell migration	0	3	3	15	0.0495892	0.405514	-	Let-2(Let-2),LOC101740028(LOC101740028),LOC101746316(LOC101746316)
BP	GO:1903354	regulation of distal tip cell migration	0	3	3	15	0.0495892	0.405514	-	Let-2(Let-2),LOC101740028(LOC101740028),LOC101746316(LOC101746316)
BP	GO:2001028	positive regulation of endothelial cell chemotaxis	2	1	3	15	0.0495892	0.405514	LOC101745869(LOC101745869),LOC778468(LOC778468)	Hsp20.1(Hsp20.1)
BP	GO:0048584	positive regulation of response to stimulus	40	34	74	1086	0.0496244	0.405514	InR(InR),Lgr(Lgr),LOC100141438(LOC100141438),LOC101736326(LOC101736326),LOC101736454(LOC101736454),LOC101736498(LOC101736498),LOC101737456(LOC101737456),LOC101737543(LOC101737543),LOC101737806(LOC101737806),LOC101739428(LOC101739428),LOC101740097(LOC101740097),LOC101740431(LOC101740431),LOC101740432(LOC101740432),LOC101740520(LOC101740520),LOC101741592(LOC101741592),LOC101741679(LOC101741679),LOC…	BGRP2(BGRP2),BGRP3(BGRP3),Crabp(Crabp),Hsp20.1(Hsp20.1),IBP2(IBP2),LOC100302610(LOC100302610),LOC101735591(LOC101735591),LOC101735618(LOC101735618),LOC101735856(LOC101735856),LOC101736620(LOC101736620),LOC101736835(LOC101736835),LOC101737050(LOC101737050),LOC101738852(LOC101738852),LOC101740182(LOC101740182),LOC101740476(LOC101740476),LOC101740689(LOC101740689),LOC101741073(LOC101741073),LOC10174…
BP	GO:0007447	imaginal disc pattern formation	4	7	11	111	0.049626	0.405514	LOC101737806(LOC101737806),LOC101740520(LOC101740520),LOC101741679(LOC101741679),LOC101746043(LOC101746043)	E(spl)mbeta(E(spl)mbeta),LOC101737438(LOC101737438),LOC101740028(LOC101740028),LOC101745444(LOC101745444),LOC101745899(LOC101745899),LOC101746331(LOC101746331),LOC692945(LOC692945)
BP	GO:0007525	somatic muscle development	8	3	11	111	0.049626	0.405514	InR(InR),Kettin(Kettin),LOC100141438(LOC100141438),LOC100533205(LOC100533205),LOC101736290(LOC101736290),LOC101737806(LOC101737806),LOC732945(LOC732945),LOC778468(LOC778468)	E(spl)mbeta(E(spl)mbeta),Hsp20.1(Hsp20.1),LOC101745811(LOC101745811)
CC	GO:0005789	endoplasmic reticulum membrane	16	19	35	484	0.0499758	0.521304	Dohh(Dohh),LOC101740431(LOC101740431),LOC101740432(LOC101740432),LOC101740494(LOC101740494),LOC101740518(LOC101740518),LOC101743498(LOC101743498),LOC101744805(LOC101744805),LOC101745423(LOC101745423),LOC101746913(LOC101746913),LOC105842568(LOC105842568),LOC733140(LOC733140),NOS1(NOS1),NOS2(NOS2),UGT40B4(UGT40B4),UGT41A2(UGT41A2),UGT46A2(UGT46A2)	HSP70(HSP70),LOC100862812(LOC100862812),LOC101736117(LOC101736117),LOC101737056(LOC101737056),LOC101737359(LOC101737359),LOC101738720(LOC101738720),LOC101740028(LOC101740028),LOC101740658(LOC101740658),LOC101741427(LOC101741427),LOC101743180(LOC101743180),LOC101743362(LOC101743362),LOC101743526(LOC101743526),LOC101743986(LOC101743986),LOC101744208(LOC101744208),LOC101744377(LOC101744377),LOC10174…
BP	GO:0048511	rhythmic process	19	5	24	297	0.0500081	0.405514	InR(InR),Lgr(Lgr),LOC100141438(LOC100141438),LOC100533205(LOC100533205),LOC101735812(LOC101735812),LOC101739114(LOC101739114),LOC101739197(LOC101739197),LOC101739615(LOC101739615),LOC101739713(LOC101739713),LOC101740173(LOC101740173),LOC101741679(LOC101741679),LOC101742917(LOC101742917),LOC101743275(LOC101743275),LOC101745721(LOC101745721),LOC101746720(LOC101746720),LOC101747104(LOC101747104),NOS…	LOC100302610(LOC100302610),LOC101736835(LOC101736835),LOC101743180(LOC101743180),LOC692675(LOC692675),sNPF(sNPF)
BP	GO:0042692	muscle cell differentiation	19	6	25	312	0.0501239	0.405514	Fps(Fps),InR(InR),Kettin(Kettin),LOC100141438(LOC100141438),LOC101735808(LOC101735808),LOC101739319(LOC101739319),LOC101740465(LOC101740465),LOC101741679(LOC101741679),LOC101743371(LOC101743371),LOC101744016(LOC101744016),LOC101745161(LOC101745161),LOC101745721(LOC101745721),LOC692801(LOC692801),LOC732945(LOC732945),LOC733140(LOC733140),NOS1(NOS1),NOS2(NOS2),Projectin(Projectin),Ptx1(Ptx1)	Atg5(Atg5),Let-2(Let-2),LOC100302610(LOC100302610),LOC101737217(LOC101737217),LOC101741760(LOC101741760),LOC101745000(LOC101745000)
BP	GO:0014037	Schwann cell differentiation	3	1	4	25	0.0501879	0.405514	LOC100141438(LOC100141438),LOC101741679(LOC101741679),LOC101744016(LOC101744016)	LOC101737056(LOC101737056)
BP	GO:0048148	behavioral response to cocaine	4	0	4	25	0.0501879	0.405514	LOC101743146(LOC101743146),NOS1(NOS1),NOS2(NOS2),Per(Per)	-
BP	GO:0072348	sulfur compound transport	3	1	4	25	0.0501879	0.405514	LOC101744708(LOC101744708),LOC101745863(LOC101745863),LOC101746424(LOC101746424)	LOC101747227(LOC101747227)
BP	GO:0044264	cellular polysaccharide metabolic process	3	5	8	72	0.0502059	0.405514	LOC100141438(LOC100141438),LOC101740431(LOC101740431),LOC101746747(LOC101746747)	Atg5(Atg5),LOC101740028(LOC101740028),LOC101743047(LOC101743047),LOC101744463(LOC101744463),LOC110385370(LOC110385370)
BP	GO:0035239	tube morphogenesis	27	34	61	876	0.0504889	0.405514	LOC100141438(LOC100141438),LOC100533205(LOC100533205),LOC101736498(LOC101736498),LOC101737806(LOC101737806),LOC101740097(LOC101740097),LOC101741592(LOC101741592),LOC101741679(LOC101741679),LOC101742423(LOC101742423),LOC101743146(LOC101743146),LOC101743153(LOC101743153),LOC101743193(LOC101743193),LOC101743371(LOC101743371),LOC101743498(LOC101743498),LOC101743821(LOC101743821),LOC101744016(LOC10174…	Cdc25(Cdc25),Cyp18a1(Cyp18a1),Hsp20.1(Hsp20.1),Let-2(Let-2),LOC100302610(LOC100302610),LOC101735591(LOC101735591),LOC101736485(LOC101736485),LOC101736620(LOC101736620),LOC101736835(LOC101736835),LOC101737359(LOC101737359),LOC101738943(LOC101738943),LOC101740028(LOC101740028),LOC101740182(LOC101740182),LOC101740424(LOC101740424),LOC101740957(LOC101740957),LOC101741073(LOC101741073),LOC101741216(LO…
BP	GO:0009072	aromatic amino acid family metabolic process	1	4	5	36	0.0507833	0.405514	Kmo(Kmo)	LOC101742744(LOC101742744),LOC692675(LOC692675),PPO1(PPO1),PPO2(PPO2)
BP	GO:0044275	cellular carbohydrate catabolic process	3	2	5	36	0.0507833	0.405514	LOC100101177(LOC100101177),LOC101740431(LOC101740431),LOC101746747(LOC101746747)	Atg5(Atg5),LOC101744463(LOC101744463)
BP	GO:0045540	regulation of cholesterol biosynthetic process	1	4	5	36	0.0507833	0.405514	Fps(Fps)	Hmg-s(Hmg-s),LOC100101155(LOC100101155),LOC101743180(LOC101743180),LOC110385370(LOC110385370)
BP	GO:0060323	head morphogenesis	4	1	5	36	0.0507833	0.405514	LOC101737806(LOC101737806),LOC101744016(LOC101744016),LOC110386824(LOC110386824),Ptx1(Ptx1)	LOC101741760(LOC101741760)
BP	GO:0061178	regulation of insulin secretion involved in cellular response to glucose stimulus	4	1	5	36	0.0507833	0.405514	LOC101739615(LOC101739615),LOC101743146(LOC101743146),LOC101744857(LOC101744857),LOC693092(LOC693092)	LOC101744395(LOC101744395)
BP	GO:0106118	regulation of sterol biosynthetic process	1	4	5	36	0.0507833	0.405514	Fps(Fps)	Hmg-s(Hmg-s),LOC100101155(LOC100101155),LOC101743180(LOC101743180),LOC110385370(LOC110385370)
BP	GO:0097485	neuron projection guidance	12	18	30	388	0.0508248	0.405514	InR(InR),LOC101735873(LOC101735873),LOC101736179(LOC101736179),LOC101740097(LOC101740097),LOC101741679(LOC101741679),LOC101741765(LOC101741765),LOC101743371(LOC101743371),LOC101743475(LOC101743475),LOC101743821(LOC101743821),LOC101745869(LOC101745869),LOC101746344(LOC101746344),LOC110386824(LOC110386824)	LOC100101155(LOC100101155),LOC100302610(LOC100302610),LOC101737408(LOC101737408),LOC101737716(LOC101737716),LOC101740424(LOC101740424),LOC101740689(LOC101740689),LOC101740791(LOC101740791),LOC101741073(LOC101741073),LOC101741742(LOC101741742),LOC101741760(LOC101741760),LOC101742593(LOC101742593),LOC101742998(LOC101742998),LOC101745444(LOC101745444),LOC101745811(LOC101745811),LOC101746713(LOC10174…
CC	GO:0042175	nuclear outer membrane-endoplasmic reticulum membrane network	17	19	36	501	0.0510249	0.521304	Dohh(Dohh),LOC101737451(LOC101737451),LOC101740431(LOC101740431),LOC101740432(LOC101740432),LOC101740494(LOC101740494),LOC101740518(LOC101740518),LOC101743498(LOC101743498),LOC101744805(LOC101744805),LOC101745423(LOC101745423),LOC101746913(LOC101746913),LOC105842568(LOC105842568),LOC733140(LOC733140),NOS1(NOS1),NOS2(NOS2),UGT40B4(UGT40B4),UGT41A2(UGT41A2),UGT46A2(UGT46A2)	HSP70(HSP70),LOC100862812(LOC100862812),LOC101736117(LOC101736117),LOC101737056(LOC101737056),LOC101737359(LOC101737359),LOC101738720(LOC101738720),LOC101740028(LOC101740028),LOC101740658(LOC101740658),LOC101741427(LOC101741427),LOC101743180(LOC101743180),LOC101743362(LOC101743362),LOC101743526(LOC101743526),LOC101743986(LOC101743986),LOC101744208(LOC101744208),LOC101744377(LOC101744377),LOC10174…
BP	GO:0097305	response to alcohol	17	11	28	358	0.0513877	0.405514	LOC100141438(LOC100141438),LOC101736326(LOC101736326),LOC101738689(LOC101738689),LOC101739566(LOC101739566),LOC101739615(LOC101739615),LOC101741679(LOC101741679),LOC101742917(LOC101742917),LOC101743146(LOC101743146),LOC101745703(LOC101745703),LOC101745869(LOC101745869),LOC101746503(LOC101746503),LOC110386824(LOC110386824),NOS1(NOS1),NOS2(NOS2),UGT40B4(UGT40B4),UGT41A2(UGT41A2),UGT46A2(UGT46A2)	Hmg-s(Hmg-s),LOC100862812(LOC100862812),LOC101735591(LOC101735591),LOC101736547(LOC101736547),LOC101737408(LOC101737408),LOC101738852(LOC101738852),LOC101744463(LOC101744463),NGR-A11(NGR-A11),NGR-A24(NGR-A24),SPARC(SPARC),Ugt3(Ugt3)
CC	GO:0005581	collagen trimer	0	2	2	7	0.0517148	0.521304	-	Let-2(Let-2),LOC101736620(LOC101736620)
BP	GO:0050673	epithelial cell proliferation	9	9	18	210	0.0519876	0.405514	Lgr(Lgr),LOC100141438(LOC100141438),LOC100533205(LOC100533205),LOC101737456(LOC101737456),LOC101741679(LOC101741679),LOC101743821(LOC101743821),LOC101745869(LOC101745869),NOS1(NOS1),NOS2(NOS2)	LOC100302610(LOC100302610),LOC101736835(LOC101736835),LOC101737408(LOC101737408),LOC101738852(LOC101738852),LOC101741760(LOC101741760),LOC101745689(LOC101745689),LOC101746961(LOC101746961),NGR-A24(NGR-A24),SPARC(SPARC)
BP	GO:0050709	negative regulation of protein secretion	4	3	7	60	0.0520579	0.405514	LOC101736018(LOC101736018),LOC101743146(LOC101743146),NOS1(NOS1),NOS2(NOS2)	3HCD(3HCD),LOC101743180(LOC101743180),LOC101747124(LOC101747124)
BP	GO:1903530	regulation of secretion by cell	20	10	30	389	0.0522502	0.405514	InR(InR),Kmo(Kmo),Lgr(Lgr),LOC100141438(LOC100141438),LOC100533205(LOC100533205),LOC101736018(LOC101736018),LOC101736179(LOC101736179),LOC101736454(LOC101736454),LOC101739615(LOC101739615),LOC101740097(LOC101740097),LOC101741679(LOC101741679),LOC101741915(LOC101741915),LOC101742423(LOC101742423),LOC101742917(LOC101742917),LOC101743146(LOC101743146),LOC101744857(LOC101744857),LOC101745011(LOC10174…	3HCD(3HCD),Atg5(Atg5),LOC101736620(LOC101736620),LOC101741760(LOC101741760),LOC101743180(LOC101743180),LOC101743362(LOC101743362),LOC101744208(LOC101744208),LOC101744395(LOC101744395),LOC101747124(LOC101747124),NGR-A24(NGR-A24)
BP	GO:0007204	positive regulation of cytosolic calcium ion concentration	9	2	11	112	0.052359	0.405514	FaR(FaR),Lgr(Lgr),LOC101739615(LOC101739615),LOC101742423(LOC101742423),LOC101743146(LOC101743146),LOC101745869(LOC101745869),NGR-A26(NGR-A26),NOS1(NOS1),NOS2(NOS2)	Atg5(Atg5),NGR-A24(NGR-A24)
MF	GO:0019901	protein kinase binding	24	10	34	430	0.0526303	0.34514	LOC100141438(LOC100141438),LOC101736326(LOC101736326),LOC101737456(LOC101737456),LOC101737543(LOC101737543),LOC101738302(LOC101738302),LOC101739615(LOC101739615),LOC101740097(LOC101740097),LOC101740494(LOC101740494),LOC101741592(LOC101741592),LOC101741679(LOC101741679),LOC101741765(LOC101741765),LOC101743153(LOC101743153),LOC101744016(LOC101744016),LOC101745161(LOC101745161),LOC101745703(LOC10174…	Cdc25(Cdc25),Hsp20.1(Hsp20.1),LOC100862812(LOC100862812),LOC101735618(LOC101735618),LOC101737711(LOC101737711),LOC101738852(LOC101738852),LOC101740182(LOC101740182),LOC101743180(LOC101743180),LOC101743378(LOC101743378),Ugt3(Ugt3)
BP	GO:0000079	regulation of cyclin-dependent protein serine/threonine kinase activity	2	4	6	48	0.0526438	0.405514	LOC100141438(LOC100141438),LOC101741679(LOC101741679)	Cdc25(Cdc25),LOC100302610(LOC100302610),LOC101735856(LOC101735856),LOC101738852(LOC101738852)
BP	GO:0006584	catecholamine metabolic process	1	5	6	48	0.0526438	0.405514	LOC101743146(LOC101743146)	LOC101742744(LOC101742744),LOC692675(LOC692675),NGR-A24(NGR-A24),PPO1(PPO1),PPO2(PPO2)
BP	GO:0007443	Malpighian tubule morphogenesis	2	4	6	48	0.0526438	0.405514	LOC101741679(LOC101741679),LOC101745869(LOC101745869)	LOC101736620(LOC101736620),LOC101744615(LOC101744615),LOC101746171(LOC101746171),SPARC(SPARC)
BP	GO:0009712	catechol-containing compound metabolic process	1	5	6	48	0.0526438	0.405514	LOC101743146(LOC101743146)	LOC101742744(LOC101742744),LOC692675(LOC692675),NGR-A24(NGR-A24),PPO1(PPO1),PPO2(PPO2)
BP	GO:0009967	positive regulation of signal transduction	32	25	57	814	0.0528189	0.405514	InR(InR),Lgr(Lgr),LOC100141438(LOC100141438),LOC101736326(LOC101736326),LOC101736498(LOC101736498),LOC101737456(LOC101737456),LOC101737806(LOC101737806),LOC101740097(LOC101740097),LOC101740431(LOC101740431),LOC101740520(LOC101740520),LOC101741592(LOC101741592),LOC101741679(LOC101741679),LOC101741765(LOC101741765),LOC101741915(LOC101741915),LOC101742029(LOC101742029),LOC101742423(LOC101742423),LOC…	BGRP2(BGRP2),Crabp(Crabp),IBP2(IBP2),LOC100302610(LOC100302610),LOC101735591(LOC101735591),LOC101735618(LOC101735618),LOC101735856(LOC101735856),LOC101736835(LOC101736835),LOC101737050(LOC101737050),LOC101738852(LOC101738852),LOC101740182(LOC101740182),LOC101740689(LOC101740689),LOC101741073(LOC101741073),LOC101741760(LOC101741760),LOC101742570(LOC101742570),LOC101743047(LOC101743047),LOC10174360…
BP	GO:0015980	energy derivation by oxidation of organic compounds	15	8	23	284	0.0531283	0.405514	LOC100134921(LOC100134921),LOC100141438(LOC100141438),LOC101736112(LOC101736112),LOC101737451(LOC101737451),LOC101737543(LOC101737543),LOC101739299(LOC101739299),LOC101740359(LOC101740359),LOC101740431(LOC101740431),LOC101745886(LOC101745886),LOC101746747(LOC101746747),LOC692925(LOC692925),LOC732900(LOC732900),LOC780848(LOC780848),NOS1(NOS1),NOS2(NOS2)	Atg5(Atg5),LOC101738720(LOC101738720),LOC101743256(LOC101743256),LOC101743378(LOC101743378),LOC101744463(LOC101744463),LOC101746171(LOC101746171),LOC101747206(LOC101747206),LOC110385370(LOC110385370)
BP	GO:0002699	positive regulation of immune effector process	7	3	10	99	0.0534846	0.405514	LOC101736454(LOC101736454),LOC101739428(LOC101739428),LOC101740097(LOC101740097),LOC101742423(LOC101742423),LOC101743146(LOC101743146),NOS1(NOS1),NOS2(NOS2)	LOC101737050(LOC101737050),LOC101743378(LOC101743378),PPAE(PPAE)
BP	GO:1901655	cellular response to ketone	8	2	10	99	0.0534846	0.405514	LOC100141438(LOC100141438),LOC101739615(LOC101739615),LOC101746706(LOC101746706),NOS1(NOS1),NOS2(NOS2),UGT40B4(UGT40B4),UGT41A2(UGT41A2),UGT46A2(UGT46A2)	LOC100862812(LOC100862812),Ugt3(Ugt3)
MF	GO:0051219	phosphoprotein binding	4	2	6	46	0.0535334	0.34514	LOC101746261(LOC101746261),NOS1(NOS1),NOS2(NOS2),Ptx1(Ptx1)	LOC101739624(LOC101739624),LOC101740182(LOC101740182)
BP	GO:0008585	female gonad development	7	1	8	73	0.0537244	0.405514	InR(InR),Lgr(Lgr),LOC101740097(LOC101740097),LOC101745869(LOC101745869),NOS1(NOS1),NOS2(NOS2),Ptx1(Ptx1)	LOC101738852(LOC101738852)
BP	GO:0032355	response to estradiol	10	5	15	168	0.0539423	0.405514	LOC101741679(LOC101741679),LOC101742423(LOC101742423),LOC101745869(LOC101745869),LOC101746503(LOC101746503),LOC778468(LOC778468),NOS1(NOS1),NOS2(NOS2),UGT40B4(UGT40B4),UGT41A2(UGT41A2),UGT46A2(UGT46A2)	Hsp20.1(Hsp20.1),LOC100862812(LOC100862812),LOC101738852(LOC101738852),NGR-A24(NGR-A24),Ugt3(Ugt3)
BP	GO:0009260	ribonucleotide biosynthetic process	12	6	18	211	0.0539881	0.405514	LOC101736572(LOC101736572),LOC101737125(LOC101737125),LOC101739615(LOC101739615),LOC101740518(LOC101740518),LOC101742516(LOC101742516),LOC101744708(LOC101744708),LOC101746594(LOC101746594),LOC105842848(LOC105842848),LOC692850(LOC692850),LOC692925(LOC692925),LOC693092(LOC693092),LOC778517(LOC778517)	LOC101739690(LOC101739690),LOC101740658(LOC101740658),LOC101741993(LOC101741993),LOC101745811(LOC101745811),LOC101745840(LOC101745840),LOC110385370(LOC110385370)
BP	GO:0032868	response to insulin	12	6	18	211	0.0539881	0.405514	InR(InR),LOC100141438(LOC100141438),LOC101736112(LOC101736112),LOC101741679(LOC101741679),LOC101741915(LOC101741915),LOC101742423(LOC101742423),LOC101745721(LOC101745721),LOC101745869(LOC101745869),LOC101746913(LOC101746913),LOC732945(LOC732945),NOS1(NOS1),NOS2(NOS2)	3HCD(3HCD),Hmg-s(Hmg-s),IBP2(IBP2),LOC101736547(LOC101736547),LOC101738852(LOC101738852),LOC101743180(LOC101743180)
BP	GO:0035272	exocrine system development	6	7	13	140	0.0540266	0.405514	LOC101737806(LOC101737806),LOC101739327(LOC101739327),LOC101740097(LOC101740097),LOC101741679(LOC101741679),LOC101741765(LOC101741765),LOC101745869(LOC101745869)	LOC101736485(LOC101736485),LOC101737408(LOC101737408),LOC101741760(LOC101741760),LOC101742380(LOC101742380),LOC101743362(LOC101743362),LOC101745811(LOC101745811),LOC101746961(LOC101746961)
CC	GO:0000329	fungal-type vacuole membrane	1	0	1	1	0.0544175	0.521304	LOC101735421(LOC101735421)	-
CC	GO:0002140	stereocilia tip link	0	1	1	1	0.0544175	0.521304	-	LOC101738943(LOC101738943)
CC	GO:0005899	insulin receptor complex	1	0	1	1	0.0544175	0.521304	InR(InR)	-
CC	GO:0009346	ATP-independent citrate lyase complex	0	1	1	1	0.0544175	0.521304	-	LOC101741993(LOC101741993)
CC	GO:0016222	procollagen-proline 4-dioxygenase complex	1	0	1	1	0.0544175	0.521304	LOC692683(LOC692683)	-
CC	GO:0032302	MutSbeta complex	0	1	1	1	0.0544175	0.521304	-	LOC101743378(LOC101743378)
CC	GO:0034245	mitochondrial DNA-directed RNA polymerase complex	1	0	1	1	0.0544175	0.521304	LOC101744865(LOC101744865)	-
CC	GO:0043033	isoamylase complex	1	0	1	1	0.0544175	0.521304	LOC101746747(LOC101746747)	-
CC	GO:0070554	synaptobrevin 2-SNAP-25-syntaxin-3-complexin complex	1	0	1	1	0.0544175	0.521304	LOC101745011(LOC101745011)	-
CC	GO:0070825	micropyle	0	1	1	1	0.0544175	0.521304	-	LOC101738943(LOC101738943)
CC	GO:0090651	apical cytoplasm	0	1	1	1	0.0544175	0.521304	-	LOC101738943(LOC101738943)
CC	GO:0097489	multivesicular body, internal vesicle lumen	1	0	1	1	0.0544175	0.521304	LOC101741679(LOC101741679)	-
CC	GO:0097598	sperm cytoplasmic droplet	0	1	1	1	0.0544175	0.521304	-	LOC101745689(LOC101745689)
CC	GO:1990031	pinceau fiber	1	0	1	1	0.0544175	0.521304	LOC101743275(LOC101743275)	-
CC	GO:1990427	stereocilia tip-link density	0	1	1	1	0.0544175	0.521304	-	LOC101738943(LOC101738943)
CC	GO:1990435	upper tip-link density	0	1	1	1	0.0544175	0.521304	-	LOC101738943(LOC101738943)
BP	GO:0006163	purine nucleotide metabolic process	22	12	34	452	0.0544323	0.405514	LOC100134921(LOC100134921),LOC101736112(LOC101736112),LOC101736572(LOC101736572),LOC101737125(LOC101737125),LOC101737451(LOC101737451),LOC101737808(LOC101737808),LOC101738969(LOC101738969),LOC101739615(LOC101739615),LOC101740518(LOC101740518),LOC101742516(LOC101742516),LOC101743027(LOC101743027),LOC101744708(LOC101744708),LOC101745886(LOC101745886),LOC101746594(LOC101746594),LOC105842848(LOC10584…	LOC101736222(LOC101736222),LOC101739690(LOC101739690),LOC101740658(LOC101740658),LOC101741993(LOC101741993),LOC101743256(LOC101743256),LOC101743378(LOC101743378),LOC101743526(LOC101743526),LOC101745811(LOC101745811),LOC101745840(LOC101745840),LOC101746171(LOC101746171),LOC101747227(LOC101747227),LOC110385370(LOC110385370)
MF	GO:0017171	serine hydrolase activity	5	8	13	134	0.0551625	0.34514	LOC101738353(LOC101738353),LOC101738624(LOC101738624),LOC692357(LOC692357),LOC692868(LOC692868),Sp(Sp)	BAEE(BAEE),LOC101737050(LOC101737050),LOC101737695(LOC101737695),LOC101737974(LOC101737974),LOC101738421(LOC101738421),LOC101743731(LOC101743731),LOC692448(LOC692448),PPAE(PPAE)
BP	GO:0045765	regulation of angiogenesis	8	3	11	113	0.0551914	0.405514	LOC100141438(LOC100141438),LOC101741679(LOC101741679),LOC101742423(LOC101742423),LOC101743146(LOC101743146),LOC101745869(LOC101745869),LOC778468(LOC778468),NOS1(NOS1),NOS2(NOS2)	Hsp20.1(Hsp20.1),LOC101741760(LOC101741760),SPARC(SPARC)
BP	GO:0050877	nervous system process	32	28	60	865	0.0555331	0.405514	Cyp332a1(Cyp332a1),Lgr(Lgr),LOC100141438(LOC100141438),LOC101736018(LOC101736018),LOC101737456(LOC101737456),LOC101737534(LOC101737534),LOC101737806(LOC101737806),LOC101738046(LOC101738046),LOC101739615(LOC101739615),LOC101740637(LOC101740637),LOC101741679(LOC101741679),LOC101742191(LOC101742191),LOC101742259(LOC101742259),LOC101742423(LOC101742423),LOC101742820(LOC101742820),LOC101742917(LOC1017…	Crabp(Crabp),GlcNAcase2(GlcNAcase2),Hel(Hel),LOC100302610(LOC100302610),LOC100862812(LOC100862812),LOC101735591(LOC101735591),LOC101735863(LOC101735863),LOC101736835(LOC101736835),LOC101737217(LOC101737217),LOC101737408(LOC101737408),LOC101737716(LOC101737716),LOC101738852(LOC101738852),LOC101738901(LOC101738901),LOC101738943(LOC101738943),LOC101739624(LOC101739624),LOC101739734(LOC101739734),LOC…
BP	GO:0007005	mitochondrion organization	23	9	32	422	0.0556392	0.405514	BLOS2(BLOS2),LOC100101187(LOC100101187),LOC100141438(LOC100141438),LOC101736112(LOC101736112),LOC101737451(LOC101737451),LOC101739618(LOC101739618),LOC101740359(LOC101740359),LOC101740431(LOC101740431),LOC101740494(LOC101740494),LOC101740520(LOC101740520),LOC101741679(LOC101741679),LOC101743821(LOC101743821),LOC101744865(LOC101744865),LOC101744992(LOC101744992),LOC101745378(LOC101745378),LOC10174…	Atg5(Atg5),LOC101736835(LOC101736835),LOC101738265(LOC101738265),LOC101738852(LOC101738852),LOC101741702(LOC101741702),LOC101743047(LOC101743047),LOC101743180(LOC101743180),LOC101747206(LOC101747206),LOC105842910(LOC105842910)
BP	GO:0071417	cellular response to organonitrogen compound	21	11	32	422	0.0556392	0.405514	InR(InR),Lgr(Lgr),LOC100141438(LOC100141438),LOC101736112(LOC101736112),LOC101739615(LOC101739615),LOC101741679(LOC101741679),LOC101741915(LOC101741915),LOC101742423(LOC101742423),LOC101742917(LOC101742917),LOC101743146(LOC101743146),LOC101743498(LOC101743498),LOC101744708(LOC101744708),LOC101745721(LOC101745721),LOC101745869(LOC101745869),LOC101747104(LOC101747104),LOC732945(LOC732945),NOS1(NOS1…	Hmg-s(Hmg-s),HSP70(HSP70),IBP2(IBP2),LOC100862812(LOC100862812),LOC101736620(LOC101736620),LOC101738852(LOC101738852),LOC101743180(LOC101743180),LOC101745393(LOC101745393),LOC105842130(LOC105842130),LOC692675(LOC692675),Ugt3(Ugt3)
BP	GO:0000270	peptidoglycan metabolic process	0	2	2	7	0.0557751	0.405514	-	BGRP2(BGRP2),LOC101735926(LOC101735926)
BP	GO:0003356	regulation of cilium beat frequency	0	2	2	7	0.0557751	0.405514	-	LOC101739624(LOC101739624),LOC101741888(LOC101741888)
BP	GO:0009253	peptidoglycan catabolic process	0	2	2	7	0.0557751	0.405514	-	BGRP2(BGRP2),LOC101735926(LOC101735926)
BP	GO:0010885	regulation of cholesterol storage	1	1	2	7	0.0557751	0.405514	LOC101742423(LOC101742423)	LOC101743180(LOC101743180)
BP	GO:0014745	negative regulation of muscle adaptation	2	0	2	7	0.0557751	0.405514	NOS1(NOS1),NOS2(NOS2)	-
BP	GO:0018119	peptidyl-cysteine S-nitrosylation	2	0	2	7	0.0557751	0.405514	NOS1(NOS1),NOS2(NOS2)	-
BP	GO:0018146	keratan sulfate biosynthetic process	0	2	2	7	0.0557751	0.405514	-	LOC101740028(LOC101740028),LOC101744661(LOC101744661)
BP	GO:0031284	positive regulation of guanylate cyclase activity	2	0	2	7	0.0557751	0.405514	NOS1(NOS1),NOS2(NOS2)	-
BP	GO:0032287	peripheral nervous system myelin maintenance	1	1	2	7	0.0557751	0.405514	LOC100141438(LOC100141438)	LOC101737056(LOC101737056)
BP	GO:0032735	positive regulation of interleukin-12 production	1	1	2	7	0.0557751	0.405514	LOC101742423(LOC101742423)	LOC101741760(LOC101741760)
BP	GO:0033601	positive regulation of mammary gland epithelial cell proliferation	2	0	2	7	0.0557751	0.405514	LOC100533205(LOC100533205),LOC101737456(LOC101737456)	-
BP	GO:0035001	dorsal trunk growth, open tracheal system	0	2	2	7	0.0557751	0.405514	-	LOC101737408(LOC101737408),LOC101742998(LOC101742998)
BP	GO:0035545	determination of left/right asymmetry in nervous system	1	1	2	7	0.0557751	0.405514	Ptx1(Ptx1)	LOC101735743(LOC101735743)
BP	GO:0035930	corticosteroid hormone secretion	1	1	2	7	0.0557751	0.405514	LOC101743146(LOC101743146)	LOC101746272(LOC101746272)
BP	GO:0042531	positive regulation of tyrosine phosphorylation of STAT protein	1	1	2	7	0.0557751	0.405514	LOC101741679(LOC101741679)	LOC101741760(LOC101741760)
BP	GO:0045906	negative regulation of vasoconstriction	2	0	2	7	0.0557751	0.405514	NOS1(NOS1),NOS2(NOS2)	-
BP	GO:0046322	negative regulation of fatty acid oxidation	1	1	2	7	0.0557751	0.405514	LOC100141438(LOC100141438)	LOC101743526(LOC101743526)
BP	GO:0048702	embryonic neurocranium morphogenesis	1	1	2	7	0.0557751	0.405514	LOC110386824(LOC110386824)	LOC101743047(LOC101743047)
BP	GO:0050667	homocysteine metabolic process	1	1	2	7	0.0557751	0.405514	LOC692801(LOC692801)	LOC101743988(LOC101743988)
BP	GO:0050926	regulation of positive chemotaxis	2	0	2	7	0.0557751	0.405514	LOC100141438(LOC100141438),LOC101745869(LOC101745869)	-
BP	GO:0050927	positive regulation of positive chemotaxis	2	0	2	7	0.0557751	0.405514	LOC100141438(LOC100141438),LOC101745869(LOC101745869)	-
BP	GO:0051152	positive regulation of smooth muscle cell differentiation	1	1	2	7	0.0557751	0.405514	LOC692801(LOC692801)	LOC101737217(LOC101737217)
BP	GO:0051610	serotonin uptake	2	0	2	7	0.0557751	0.405514	NOS1(NOS1),NOS2(NOS2)	-
BP	GO:0051709	regulation of killing of cells of another organism	2	0	2	7	0.0557751	0.405514	NOS1(NOS1),NOS2(NOS2)	-
BP	GO:0051712	positive regulation of killing of cells of another organism	2	0	2	7	0.0557751	0.405514	NOS1(NOS1),NOS2(NOS2)	-
BP	GO:0060314	regulation of ryanodine-sensitive calcium-release channel activity	2	0	2	7	0.0557751	0.405514	NOS1(NOS1),NOS2(NOS2)	-
BP	GO:0061303	cornea development in camera-type eye	1	1	2	7	0.0557751	0.405514	Ptx1(Ptx1)	LOC101741216(LOC101741216)
BP	GO:0061732	mitochondrial acetyl-CoA biosynthetic process from pyruvate	2	0	2	7	0.0557751	0.405514	LOC101736572(LOC101736572),LOC693092(LOC693092)	-
BP	GO:0071000	response to magnetism	2	0	2	7	0.0557751	0.405514	NOS1(NOS1),NOS2(NOS2)	-
BP	GO:0071379	cellular response to prostaglandin stimulus	2	0	2	7	0.0557751	0.405514	LOC100141438(LOC100141438),LOC101739615(LOC101739615)	-
BP	GO:0071380	cellular response to prostaglandin E stimulus	2	0	2	7	0.0557751	0.405514	LOC100141438(LOC100141438),LOC101739615(LOC101739615)	-
BP	GO:0090161	Golgi ribbon formation	0	2	2	7	0.0557751	0.405514	-	LOC101737809(LOC101737809),LOC101742448(LOC101742448)
BP	GO:0090481	pyrimidine nucleotide-sugar transmembrane transport	0	2	2	7	0.0557751	0.405514	-	LOC101740028(LOC101740028),LOC101743986(LOC101743986)
BP	GO:0140058	neuron projection arborization	2	0	2	7	0.0557751	0.405514	LOC101736326(LOC101736326),LOC101738969(LOC101738969)	-
BP	GO:1901409	positive regulation of phosphorylation of RNA polymerase II C-terminal domain	1	1	2	7	0.0557751	0.405514	LOC101743700(LOC101743700)	LOC101735856(LOC101735856)
BP	GO:2000291	regulation of myoblast proliferation	2	0	2	7	0.0557751	0.405514	LOC101737806(LOC101737806),Ptx1(Ptx1)	-
BP	GO:2001206	positive regulation of osteoclast development	2	0	2	7	0.0557751	0.405514	LOC101741915(LOC101741915),LOC101744857(LOC101744857)	-
MF	GO:0004312	fatty acid synthase activity	1	2	3	15	0.0558501	0.34514	LOC101740518(LOC101740518)	LOC101740658(LOC101740658),LOC110385370(LOC110385370)
BP	GO:0050731	positive regulation of peptidyl-tyrosine phosphorylation	6	1	7	61	0.0560717	0.405514	LOC101738302(LOC101738302),LOC101741679(LOC101741679),LOC101742423(LOC101742423),LOC101744992(LOC101744992),LOC101745161(LOC101745161),LOC101745869(LOC101745869)	LOC101741760(LOC101741760)
BP	GO:0050810	regulation of steroid biosynthetic process	2	5	7	61	0.0560717	0.405514	Fps(Fps),Lgr(Lgr)	Hmg-s(Hmg-s),LOC100101155(LOC100101155),LOC100302610(LOC100302610),LOC101743180(LOC101743180),LOC110385370(LOC110385370)
BP	GO:0001938	positive regulation of endothelial cell proliferation	2	3	5	37	0.0561007	0.405514	LOC100141438(LOC100141438),LOC101745869(LOC101745869)	LOC100302610(LOC100302610),LOC101736835(LOC101736835),LOC101737408(LOC101737408)
BP	GO:0007367	segment polarity determination	2	3	5	37	0.0561007	0.405514	LOC101740097(LOC101740097),LOC101741679(LOC101741679)	LOC101740028(LOC101740028),LOC101743047(LOC101743047),LOC101744208(LOC101744208)
BP	GO:0030166	proteoglycan biosynthetic process	2	3	5	37	0.0561007	0.405514	LOC101743371(LOC101743371),LOC101745161(LOC101745161)	LOC101740028(LOC101740028),LOC101743047(LOC101743047),LOC101743986(LOC101743986)
BP	GO:0007606	sensory perception of chemical stimulus	5	8	13	141	0.0565916	0.405514	Cyp332a1(Cyp332a1),LOC101742423(LOC101742423),UGT40B4(UGT40B4),UGT41A2(UGT41A2),UGT46A2(UGT46A2)	LOC100302610(LOC100302610),LOC100862812(LOC100862812),LOC101737716(LOC101737716),LOC101739624(LOC101739624),LOC101741888(LOC101741888),NGR-A24(NGR-A24),Tk(Tk),Ugt3(Ugt3)
BP	GO:0001545	primary ovarian follicle growth	1	0	1	1	0.0567316	0.405514	Lgr(Lgr)	-
BP	GO:0002155	regulation of thyroid hormone mediated signaling pathway	0	1	1	1	0.0567316	0.405514	-	LOC101743731(LOC101743731)
BP	GO:0002194	hepatocyte cell migration	0	1	1	1	0.0567316	0.405514	-	LOC100302610(LOC100302610)
BP	GO:0002206	gene conversion of immunoglobulin genes	1	0	1	1	0.0567316	0.405514	LOC101738854(LOC101738854)	-
BP	GO:0002254	kinin cascade	0	1	1	1	0.0567316	0.405514	-	LOC101743731(LOC101743731)
BP	GO:0002353	plasma kallikrein-kinin cascade	0	1	1	1	0.0567316	0.405514	-	LOC101743731(LOC101743731)
BP	GO:0002565	somatic diversification of immune receptors via gene conversion	1	0	1	1	0.0567316	0.405514	LOC101738854(LOC101738854)	-
BP	GO:0002674	negative regulation of acute inflammatory response	1	0	1	1	0.0567316	0.405514	LOC101737263(LOC101737263)	-
BP	GO:0003051	angiotensin-mediated drinking behavior	0	1	1	1	0.0567316	0.405514	-	NGR-A24(NGR-A24)
BP	GO:0003311	pancreatic D cell differentiation	0	1	1	1	0.0567316	0.405514	-	LOC101741760(LOC101741760)
BP	GO:0003324	pancreatic D cell development	0	1	1	1	0.0567316	0.405514	-	LOC101741760(LOC101741760)
BP	GO:0003347	epicardial cell to mesenchymal cell transition	1	0	1	1	0.0567316	0.405514	LOC101743371(LOC101743371)	-
BP	GO:0003350	pulmonary myocardium development	1	0	1	1	0.0567316	0.405514	Ptx1(Ptx1)	-
BP	GO:0006043	glucosamine catabolic process	0	1	1	1	0.0567316	0.405514	-	LOC101746460(LOC101746460)
BP	GO:0006507	GPI anchor release	0	1	1	1	0.0567316	0.405514	-	LOC101745444(LOC101745444)
BP	GO:0006673	inositol phosphoceramide metabolic process	0	1	1	1	0.0567316	0.405514	-	LOC101737056(LOC101737056)
BP	GO:0006675	mannosyl-inositol phosphorylceramide metabolic process	0	1	1	1	0.0567316	0.405514	-	LOC101737056(LOC101737056)
BP	GO:0007192	adenylate cyclase-activating serotonin receptor signaling pathway	1	0	1	1	0.0567316	0.405514	LOC101742917(LOC101742917)	-
BP	GO:0008071	maternal determination of dorsal/ventral axis, ovarian follicular epithelium, soma encoded	1	0	1	1	0.0567316	0.405514	LOC101741679(LOC101741679)	-
BP	GO:0009645	response to low light intensity stimulus	0	1	1	1	0.0567316	0.405514	-	Hmg-s(Hmg-s)
BP	GO:0009751	response to salicylic acid	1	0	1	1	0.0567316	0.405514	LOC101744708(LOC101744708)	-
BP	GO:0010746	regulation of long-chain fatty acid import across plasma membrane	1	0	1	1	0.0567316	0.405514	LOC100141438(LOC100141438)	-
BP	GO:0010748	negative regulation of long-chain fatty acid import across plasma membrane	1	0	1	1	0.0567316	0.405514	LOC100141438(LOC100141438)	-
BP	GO:0014064	positive regulation of serotonin secretion	1	0	1	1	0.0567316	0.405514	LOC101743146(LOC101743146)	-
BP	GO:0015671	oxygen transport	1	0	1	1	0.0567316	0.405514	Glob1(Glob1)	-
BP	GO:0015712	hexose phosphate transport	0	1	1	1	0.0567316	0.405514	-	LOC101738720(LOC101738720)
BP	GO:0015724	formate transport	1	0	1	1	0.0567316	0.405514	LOC101744708(LOC101744708)	-
BP	GO:0015760	glucose-6-phosphate transport	0	1	1	1	0.0567316	0.405514	-	LOC101738720(LOC101738720)
BP	GO:0015787	UDP-glucuronic acid transmembrane transport	0	1	1	1	0.0567316	0.405514	-	LOC101740028(LOC101740028)
BP	GO:0015794	glycerol-3-phosphate transmembrane transport	0	1	1	1	0.0567316	0.405514	-	LOC101738720(LOC101738720)
BP	GO:0015797	mannitol transmembrane transport	1	0	1	1	0.0567316	0.405514	LOC101744708(LOC101744708)	-
BP	GO:0015911	long-chain fatty acid import across plasma membrane	1	0	1	1	0.0567316	0.405514	LOC100141438(LOC100141438)	-
BP	GO:0018272	protein-pyridoxal-5-phosphate linkage via peptidyl-N6-pyridoxal phosphate-L-lysine	1	0	1	1	0.0567316	0.405514	LOC692801(LOC692801)	-
BP	GO:0019082	viral protein processing	0	1	1	1	0.0567316	0.405514	-	LOC692448(LOC692448)
BP	GO:0019343	cysteine biosynthetic process via cystathionine	1	0	1	1	0.0567316	0.405514	LOC692801(LOC692801)	-
BP	GO:0019883	antigen processing and presentation of endogenous antigen	0	1	1	1	0.0567316	0.405514	-	Atg5(Atg5)
BP	GO:0021524	visceral motor neuron differentiation	0	1	1	1	0.0567316	0.405514	-	LOC101741760(LOC101741760)
BP	GO:0021560	abducens nerve development	1	0	1	1	0.0567316	0.405514	LOC110386824(LOC110386824)	-
BP	GO:0021571	rhombomere 5 development	1	0	1	1	0.0567316	0.405514	LOC110386824(LOC110386824)	-
BP	GO:0021577	hindbrain structural organization	0	1	1	1	0.0567316	0.405514	-	HSP70(HSP70)
BP	GO:0021589	cerebellum structural organization	0	1	1	1	0.0567316	0.405514	-	HSP70(HSP70)
BP	GO:0021598	abducens nerve morphogenesis	1	0	1	1	0.0567316	0.405514	LOC110386824(LOC110386824)	-
BP	GO:0021599	abducens nerve formation	1	0	1	1	0.0567316	0.405514	LOC110386824(LOC110386824)	-
BP	GO:0021754	facial nucleus development	1	0	1	1	0.0567316	0.405514	LOC110386824(LOC110386824)	-
BP	GO:0021763	subthalamic nucleus development	1	0	1	1	0.0567316	0.405514	Ptx1(Ptx1)	-
BP	GO:0031247	actin rod assembly	1	0	1	1	0.0567316	0.405514	LOC101743498(LOC101743498)	-
BP	GO:0032097	positive regulation of response to food	0	1	1	1	0.0567316	0.405514	-	LOC110385370(LOC110385370)
BP	GO:0032100	positive regulation of appetite	0	1	1	1	0.0567316	0.405514	-	LOC110385370(LOC110385370)
BP	GO:0032218	riboflavin transport	0	1	1	1	0.0567316	0.405514	-	LOC101739734(LOC101739734)
BP	GO:0032604	granulocyte macrophage colony-stimulating factor production	0	1	1	1	0.0567316	0.405514	-	LOC101741760(LOC101741760)
BP	GO:0032610	interleukin-1 alpha production	0	1	1	1	0.0567316	0.405514	-	LOC101741760(LOC101741760)
BP	GO:0032645	regulation of granulocyte macrophage colony-stimulating factor production	0	1	1	1	0.0567316	0.405514	-	LOC101741760(LOC101741760)
BP	GO:0032650	regulation of interleukin-1 alpha production	0	1	1	1	0.0567316	0.405514	-	LOC101741760(LOC101741760)
BP	GO:0032725	positive regulation of granulocyte macrophage colony-stimulating factor production	0	1	1	1	0.0567316	0.405514	-	LOC101741760(LOC101741760)
BP	GO:0032730	positive regulation of interleukin-1 alpha production	0	1	1	1	0.0567316	0.405514	-	LOC101741760(LOC101741760)
BP	GO:0032803	regulation of low-density lipoprotein particle receptor catabolic process	0	1	1	1	0.0567316	0.405514	-	LOC692448(LOC692448)
BP	GO:0032804	negative regulation of low-density lipoprotein particle receptor catabolic process	0	1	1	1	0.0567316	0.405514	-	LOC692448(LOC692448)
BP	GO:0032902	nerve growth factor production	0	1	1	1	0.0567316	0.405514	-	LOC692448(LOC692448)
BP	GO:0032911	negative regulation of transforming growth factor beta1 production	0	1	1	1	0.0567316	0.405514	-	LOC692448(LOC692448)
BP	GO:0034014	response to triglyceride	0	1	1	1	0.0567316	0.405514	-	Hmg-s(Hmg-s)
BP	GO:0034696	response to prostaglandin F	0	1	1	1	0.0567316	0.405514	-	Hmg-s(Hmg-s)
BP	GO:0035314	scab formation	0	1	1	1	0.0567316	0.405514	-	PPO2(PPO2)
BP	GO:0035462	determination of left/right asymmetry in diencephalon	1	0	1	1	0.0567316	0.405514	Ptx1(Ptx1)	-
BP	GO:0035655	interleukin-18-mediated signaling pathway	1	0	1	1	0.0567316	0.405514	LOC100141438(LOC100141438)	-
BP	GO:0035709	memory T cell activation	1	0	1	1	0.0567316	0.405514	LOC101739428(LOC101739428)	-
BP	GO:0035787	cell migration involved in kidney development	1	0	1	1	0.0567316	0.405514	LOC101743371(LOC101743371)	-
BP	GO:0035811	negative regulation of urine volume	1	0	1	1	0.0567316	0.405514	LOC101739615(LOC101739615)	-
BP	GO:0035848	oviduct morphogenesis	0	1	1	1	0.0567316	0.405514	-	Let-2(Let-2)
BP	GO:0036323	vascular endothelial growth factor receptor-1 signaling pathway	1	0	1	1	0.0567316	0.405514	LOC101745869(LOC101745869)	-
BP	GO:0036394	amylase secretion	0	1	1	1	0.0567316	0.405514	-	LOC101747124(LOC101747124)
BP	GO:0036395	pancreatic amylase secretion	0	1	1	1	0.0567316	0.405514	-	LOC101747124(LOC101747124)
BP	GO:0038194	thyroid-stimulating hormone signaling pathway	1	0	1	1	0.0567316	0.405514	Lgr(Lgr)	-
BP	GO:0039023	pronephric duct morphogenesis	0	1	1	1	0.0567316	0.405514	-	LOC101742375(LOC101742375)
BP	GO:0042320	regulation of circadian sleep/wake cycle, REM sleep	1	0	1	1	0.0567316	0.405514	LOC101742917(LOC101742917)	-
BP	GO:0042322	negative regulation of circadian sleep/wake cycle, REM sleep	1	0	1	1	0.0567316	0.405514	LOC101742917(LOC101742917)	-
BP	GO:0042700	luteinizing hormone signaling pathway	1	0	1	1	0.0567316	0.405514	Lgr(Lgr)	-
BP	GO:0044524	protein sulfhydration	1	0	1	1	0.0567316	0.405514	LOC692801(LOC692801)	-
BP	GO:0045234	protein palmitoleylation	0	1	1	1	0.0567316	0.405514	-	LOC101737359(LOC101737359)
BP	GO:0045813	positive regulation of Wnt signaling pathway, calcium modulating pathway	1	0	1	1	0.0567316	0.405514	LOC101743371(LOC101743371)	-
BP	GO:0045852	pH elevation	1	0	1	1	0.0567316	0.405514	LOC101744708(LOC101744708)	-
BP	GO:0046344	ecdysteroid catabolic process	0	1	1	1	0.0567316	0.405514	-	Cyp18a1(Cyp18a1)
BP	GO:0046370	fructose biosynthetic process	0	1	1	1	0.0567316	0.405514	-	LOC101746460(LOC101746460)
BP	GO:0046690	response to tellurium ion	0	1	1	1	0.0567316	0.405514	-	Hmg-s(Hmg-s)
BP	GO:0046878	positive regulation of saliva secretion	0	1	1	1	0.0567316	0.405514	-	NGR-A24(NGR-A24)
BP	GO:0048597	post-embryonic camera-type eye morphogenesis	1	0	1	1	0.0567316	0.405514	LOC101745869(LOC101745869)	-
BP	GO:0051454	intracellular pH elevation	1	0	1	1	0.0567316	0.405514	LOC101744708(LOC101744708)	-
BP	GO:0051867	general adaptation syndrome, behavioral process	1	0	1	1	0.0567316	0.405514	LOC101743146(LOC101743146)	-
BP	GO:0060127	prolactin secreting cell differentiation	1	0	1	1	0.0567316	0.405514	Ptx1(Ptx1)	-
BP	GO:0060450	positive regulation of hindgut contraction	0	1	1	1	0.0567316	0.405514	-	Tk(Tk)
BP	GO:0060460	left lung morphogenesis	1	0	1	1	0.0567316	0.405514	Ptx1(Ptx1)	-
BP	GO:0060577	pulmonary vein morphogenesis	1	0	1	1	0.0567316	0.405514	Ptx1(Ptx1)	-
BP	GO:0060578	superior vena cava morphogenesis	1	0	1	1	0.0567316	0.405514	Ptx1(Ptx1)	-
BP	GO:0060709	glycogen cell differentiation involved in embryonic placenta development	1	0	1	1	0.0567316	0.405514	LOC100141438(LOC100141438)	-
BP	GO:0060838	lymphatic endothelial cell fate commitment	0	1	1	1	0.0567316	0.405514	-	LOC100302610(LOC100302610)
BP	GO:0060876	semicircular canal formation	1	0	1	1	0.0567316	0.405514	LOC110386824(LOC110386824)	-
BP	GO:0060904	regulation of protein folding in endoplasmic reticulum	0	1	1	1	0.0567316	0.405514	-	HSP70(HSP70)
BP	GO:0061114	branching involved in pancreas morphogenesis	0	1	1	1	0.0567316	0.405514	-	LOC100302610(LOC100302610)
BP	GO:0061386	closure of optic fissure	1	0	1	1	0.0567316	0.405514	Ptx1(Ptx1)	-
BP	GO:0070346	positive regulation of fat cell proliferation	1	0	1	1	0.0567316	0.405514	InR(InR)	-
BP	GO:0070673	response to interleukin-18	1	0	1	1	0.0567316	0.405514	LOC100141438(LOC100141438)	-
BP	GO:0070858	negative regulation of bile acid biosynthetic process	0	1	1	1	0.0567316	0.405514	-	LOC100302610(LOC100302610)
BP	GO:0071266	'de novo' L-methionine biosynthetic process	1	0	1	1	0.0567316	0.405514	LOC692801(LOC692801)	-
BP	GO:0071351	cellular response to interleukin-18	1	0	1	1	0.0567316	0.405514	LOC100141438(LOC100141438)	-
BP	GO:0071373	cellular response to luteinizing hormone stimulus	1	0	1	1	0.0567316	0.405514	Lgr(Lgr)	-
BP	GO:0071486	cellular response to high light intensity	1	0	1	1	0.0567316	0.405514	LOC100141438(LOC100141438)	-
BP	GO:0071611	granulocyte colony-stimulating factor production	0	1	1	1	0.0567316	0.405514	-	LOC101741760(LOC101741760)
BP	GO:0071655	regulation of granulocyte colony-stimulating factor production	0	1	1	1	0.0567316	0.405514	-	LOC101741760(LOC101741760)
BP	GO:0071657	positive regulation of granulocyte colony-stimulating factor production	0	1	1	1	0.0567316	0.405514	-	LOC101741760(LOC101741760)
BP	GO:0072658	maintenance of protein location in membrane	1	0	1	1	0.0567316	0.405514	LOC101739615(LOC101739615)	-
BP	GO:0072660	maintenance of protein location in plasma membrane	1	0	1	1	0.0567316	0.405514	LOC101739615(LOC101739615)	-
BP	GO:0090425	acinar cell differentiation	0	1	1	1	0.0567316	0.405514	-	LOC100302610(LOC100302610)
BP	GO:0097473	retinal rod cell apoptotic process	1	0	1	1	0.0567316	0.405514	LOC100141438(LOC100141438)	-
BP	GO:0097725	histone H3-K79 dimethylation	1	0	1	1	0.0567316	0.405514	LOC101743700(LOC101743700)	-
BP	GO:0100002	negative regulation of protein kinase activity by protein phosphorylation	1	0	1	1	0.0567316	0.405514	LOC100141438(LOC100141438)	-
BP	GO:0140018	regulation of cytoplasmic translational fidelity	1	0	1	1	0.0567316	0.405514	LOC693023(LOC693023)	-
BP	GO:0140212	regulation of long-chain fatty acid import into cell	1	0	1	1	0.0567316	0.405514	LOC100141438(LOC100141438)	-
BP	GO:0140213	negative regulation of long-chain fatty acid import into cell	1	0	1	1	0.0567316	0.405514	LOC100141438(LOC100141438)	-
BP	GO:0150018	basal dendrite development	1	0	1	1	0.0567316	0.405514	LOC101736326(LOC101736326)	-
BP	GO:0150019	basal dendrite morphogenesis	1	0	1	1	0.0567316	0.405514	LOC101736326(LOC101736326)	-
BP	GO:0150020	basal dendrite arborization	1	0	1	1	0.0567316	0.405514	LOC101736326(LOC101736326)	-
BP	GO:1901258	positive regulation of macrophage colony-stimulating factor production	0	1	1	1	0.0567316	0.405514	-	LOC101741760(LOC101741760)
BP	GO:1902260	negative regulation of delayed rectifier potassium channel activity	1	0	1	1	0.0567316	0.405514	LOC101743275(LOC101743275)	-
BP	GO:1902276	regulation of pancreatic amylase secretion	0	1	1	1	0.0567316	0.405514	-	LOC101747124(LOC101747124)
BP	GO:1902277	negative regulation of pancreatic amylase secretion	0	1	1	1	0.0567316	0.405514	-	LOC101747124(LOC101747124)
BP	GO:1902321	methyl-branched fatty acid biosynthetic process	0	1	1	1	0.0567316	0.405514	-	LOC110385370(LOC110385370)
BP	GO:1903344	regulation of protein polyglycylation	0	1	1	1	0.0567316	0.405514	-	LOC101744036(LOC101744036)
BP	GO:1903346	positive regulation of protein polyglycylation	0	1	1	1	0.0567316	0.405514	-	LOC101744036(LOC101744036)
BP	GO:1903613	regulation of protein tyrosine phosphatase activity	1	0	1	1	0.0567316	0.405514	LOC101736498(LOC101736498)	-
BP	GO:1903615	positive regulation of protein tyrosine phosphatase activity	1	0	1	1	0.0567316	0.405514	LOC101736498(LOC101736498)	-
BP	GO:1903709	uterine gland development	1	0	1	1	0.0567316	0.405514	LOC101737263(LOC101737263)	-
BP	GO:1903895	negative regulation of IRE1-mediated unfolded protein response	0	1	1	1	0.0567316	0.405514	-	HSP70(HSP70)
BP	GO:1904066	G protein-coupled receptor signaling pathway involved in dauer larval development	1	0	1	1	0.0567316	0.405514	FaR(FaR)	-
BP	GO:1904118	regulation of otic vesicle morphogenesis	1	0	1	1	0.0567316	0.405514	LOC101743821(LOC101743821)	-
BP	GO:1904120	positive regulation of otic vesicle morphogenesis	1	0	1	1	0.0567316	0.405514	LOC101743821(LOC101743821)	-
BP	GO:1904252	negative regulation of bile acid metabolic process	0	1	1	1	0.0567316	0.405514	-	LOC100302610(LOC100302610)
BP	GO:1904480	positive regulation of intestinal absorption	0	1	1	1	0.0567316	0.405514	-	LOC101747124(LOC101747124)
BP	GO:1904731	positive regulation of intestinal lipid absorption	0	1	1	1	0.0567316	0.405514	-	LOC101747124(LOC101747124)
BP	GO:1904829	regulation of aortic smooth muscle cell differentiation	1	0	1	1	0.0567316	0.405514	LOC692801(LOC692801)	-
BP	GO:1904831	positive regulation of aortic smooth muscle cell differentiation	1	0	1	1	0.0567316	0.405514	LOC692801(LOC692801)	-
BP	GO:1904881	cellular response to hydrogen sulfide	1	0	1	1	0.0567316	0.405514	LOC101745869(LOC101745869)	-
BP	GO:1905225	response to thyrotropin-releasing hormone	1	0	1	1	0.0567316	0.405514	Lgr(Lgr)	-
BP	GO:1905229	cellular response to thyrotropin-releasing hormone	1	0	1	1	0.0567316	0.405514	Lgr(Lgr)	-
BP	GO:1905471	regulation of histone H3-K79 dimethylation	1	0	1	1	0.0567316	0.405514	LOC101743700(LOC101743700)	-
BP	GO:1905473	positive regulation of histone H3-K79 dimethylation	1	0	1	1	0.0567316	0.405514	LOC101743700(LOC101743700)	-
BP	GO:1990179	protein localization to actomyosin contractile ring	1	0	1	1	0.0567316	0.405514	LOC101743821(LOC101743821)	-
BP	GO:1990697	protein depalmitoleylation	0	1	1	1	0.0567316	0.405514	-	LOC101745444(LOC101745444)
BP	GO:1990785	response to water-immersion restraint stress	0	1	1	1	0.0567316	0.405514	-	LOC101745393(LOC101745393)
BP	GO:2000497	positive regulation of cell proliferation involved in compound eye morphogenesis	1	0	1	1	0.0567316	0.405514	LOC101737806(LOC101737806)	-
BP	GO:2000567	regulation of memory T cell activation	1	0	1	1	0.0567316	0.405514	LOC101739428(LOC101739428)	-
BP	GO:2000568	positive regulation of memory T cell activation	1	0	1	1	0.0567316	0.405514	LOC101739428(LOC101739428)	-
BP	GO:2000645	negative regulation of receptor catabolic process	0	1	1	1	0.0567316	0.405514	-	LOC692448(LOC692448)
BP	GO:2000852	regulation of corticosterone secretion	1	0	1	1	0.0567316	0.405514	LOC101743146(LOC101743146)	-
BP	GO:2000977	regulation of forebrain neuron differentiation	0	1	1	1	0.0567316	0.405514	-	LOC100302610(LOC100302610)
BP	GO:2000979	positive regulation of forebrain neuron differentiation	0	1	1	1	0.0567316	0.405514	-	LOC100302610(LOC100302610)
BP	GO:2001255	positive regulation of histone H3-K36 trimethylation	1	0	1	1	0.0567316	0.405514	LOC101743700(LOC101743700)	-
BP	GO:0000272	polysaccharide catabolic process	2	2	4	26	0.0567592	0.405514	LOC101740431(LOC101740431),LOC101746747(LOC101746747)	Atg5(Atg5),LOC101744463(LOC101744463)
BP	GO:0005980	glycogen catabolic process	2	2	4	26	0.0567592	0.405514	LOC101740431(LOC101740431),LOC101746747(LOC101746747)	Atg5(Atg5),LOC101744463(LOC101744463)
BP	GO:0009251	glucan catabolic process	2	2	4	26	0.0567592	0.405514	LOC101740431(LOC101740431),LOC101746747(LOC101746747)	Atg5(Atg5),LOC101744463(LOC101744463)
BP	GO:0035069	larval midgut histolysis	3	1	4	26	0.0567592	0.405514	LOC101740431(LOC101740431),LOC101740494(LOC101740494),LOC105842568(LOC105842568)	Atg5(Atg5)
BP	GO:0044247	cellular polysaccharide catabolic process	2	2	4	26	0.0567592	0.405514	LOC101740431(LOC101740431),LOC101746747(LOC101746747)	Atg5(Atg5),LOC101744463(LOC101744463)
BP	GO:0003281	ventricular septum development	4	2	6	49	0.0572509	0.407358	LOC101743371(LOC101743371),NOS1(NOS1),NOS2(NOS2),Ptx1(Ptx1)	LOC100302610(LOC100302610),LOC101745393(LOC101745393)
BP	GO:0043154	negative regulation of cysteine-type endopeptidase activity involved in apoptotic process	3	3	6	49	0.0572509	0.407358	LOC100141438(LOC100141438),LOC101740432(LOC101740432),LOC778468(LOC778468)	Hsp20.1(Hsp20.1),HSP70(HSP70),LOC101745393(LOC101745393)
BP	GO:1901071	glucosamine-containing compound metabolic process	0	6	6	49	0.0572509	0.407358	-	GlcNAcase2(GlcNAcase2),LOC101735545(LOC101735545),LOC101739350(LOC101739350),LOC101744661(LOC101744661),LOC101746460(LOC101746460),LOC692816(LOC692816)
BP	GO:0034612	response to tumor necrosis factor	6	3	9	87	0.0574034	0.407358	LOC100141438(LOC100141438),LOC101741592(LOC101741592),LOC101742029(LOC101742029),LOC101746706(LOC101746706),NOS1(NOS1),NOS2(NOS2)	Crabp(Crabp),LOC101743601(LOC101743601),LOC101747124(LOC101747124)
BP	GO:0048015	phosphatidylinositol-mediated signaling	7	2	9	87	0.0574034	0.407358	InR(InR),Lgr(Lgr),LOC100141438(LOC100141438),LOC101737456(LOC101737456),LOC101741679(LOC101741679),LOC101741765(LOC101741765),LOC101745869(LOC101745869)	IBP2(IBP2),LOC101740182(LOC101740182)
BP	GO:0062013	positive regulation of small molecule metabolic process	7	2	9	87	0.0574034	0.407358	Fps(Fps),Lgr(Lgr),LOC100141438(LOC100141438),LOC101736112(LOC101736112),LOC101737451(LOC101737451),NOS1(NOS1),NOS2(NOS2)	LOC101743180(LOC101743180),LOC101743526(LOC101743526)
BP	GO:0072503	cellular divalent inorganic cation homeostasis	15	3	18	213	0.05815	0.408662	FaR(FaR),Lgr(Lgr),LOC101736498(LOC101736498),LOC101739615(LOC101739615),LOC101740432(LOC101740432),LOC101742423(LOC101742423),LOC101742524(LOC101742524),LOC101742700(LOC101742700),LOC101743146(LOC101743146),LOC101743498(LOC101743498),LOC101745378(LOC101745378),LOC101745869(LOC101745869),NGR-A26(NGR-A26),NOS1(NOS1),NOS2(NOS2)	Atg5(Atg5),GlcNAcase2(GlcNAcase2),NGR-A24(NGR-A24)
BP	GO:0003352	regulation of cilium movement	0	3	3	16	0.058545	0.408662	-	LOC101739624(LOC101739624),LOC101741888(LOC101741888),NGR-A24(NGR-A24)
BP	GO:0010803	regulation of tumor necrosis factor-mediated signaling pathway	2	1	3	16	0.058545	0.408662	LOC101741592(LOC101741592),LOC101742029(LOC101742029)	LOC101747124(LOC101747124)
BP	GO:0015732	prostaglandin transport	3	0	3	16	0.058545	0.408662	LOC101746706(LOC101746706),NOS1(NOS1),NOS2(NOS2)	-
BP	GO:0016114	terpenoid biosynthetic process	1	2	3	16	0.058545	0.408662	Fps(Fps)	Cyp18a1(Cyp18a1),P450(P450)
BP	GO:0022011	myelination in peripheral nervous system	2	1	3	16	0.058545	0.408662	LOC100141438(LOC100141438),LOC101744016(LOC101744016)	LOC101737056(LOC101737056)
BP	GO:0032292	peripheral nervous system axon ensheathment	2	1	3	16	0.058545	0.408662	LOC100141438(LOC100141438),LOC101744016(LOC101744016)	LOC101737056(LOC101737056)
BP	GO:0035309	wing and notum subfield formation	1	2	3	16	0.058545	0.408662	LOC101741679(LOC101741679)	LOC101741760(LOC101741760),LOC101745000(LOC101745000)
BP	GO:0035929	steroid hormone secretion	2	1	3	16	0.058545	0.408662	LOC100533205(LOC100533205),LOC101743146(LOC101743146)	LOC101746272(LOC101746272)
BP	GO:0043267	negative regulation of potassium ion transport	3	0	3	16	0.058545	0.408662	LOC101743275(LOC101743275),NOS1(NOS1),NOS2(NOS2)	-
BP	GO:0051923	sulfation	0	3	3	16	0.058545	0.408662	-	LOC101743047(LOC101743047),LOC101744661(LOC101744661),LOC733034(LOC733034)
BP	GO:0071276	cellular response to cadmium ion	2	1	3	16	0.058545	0.408662	LOC100141438(LOC100141438),LOC101741679(LOC101741679)	LOC101736835(LOC101736835)
BP	GO:0097374	sensory neuron axon guidance	0	3	3	16	0.058545	0.408662	-	LOC101740424(LOC101740424),LOC101740689(LOC101740689),LOC101742593(LOC101742593)
BP	GO:2001026	regulation of endothelial cell chemotaxis	2	1	3	16	0.058545	0.408662	LOC101745869(LOC101745869),LOC778468(LOC778468)	Hsp20.1(Hsp20.1)
CC	GO:0005775	vacuolar lumen	2	7	9	91	0.0585461	0.549989	LOC101743573(LOC101743573),LOC101745161(LOC101745161)	Adgf(Adgf),Crabp(Crabp),Gal(Gal),GlcNAcase2(GlcNAcase2),LOC101736547(LOC101736547),LOC101741993(LOC101741993),LOC101743601(LOC101743601)
BP	GO:0009888	tissue development	48	60	108	1660	0.0585555	0.408662	Cyp9a20(Cyp9a20),Fps(Fps),InR(InR),Kettin(Kettin),Kmo(Kmo),Lgr(Lgr),LOC100141438(LOC100141438),LOC100533205(LOC100533205),LOC101735808(LOC101735808),LOC101736326(LOC101736326),LOC101736498(LOC101736498),LOC101737125(LOC101737125),LOC101737263(LOC101737263),LOC101737456(LOC101737456),LOC101737806(LOC101737806),LOC101737808(LOC101737808),LOC101739197(LOC101739197),LOC101740097(LOC101740097),LOC1017…	Atg5(Atg5),Cdc25(Cdc25),Crabp(Crabp),Cyp18a1(Cyp18a1),E(spl)mbeta(E(spl)mbeta),Hmg-s(Hmg-s),Let-2(Let-2),LOC100302610(LOC100302610),LOC101735591(LOC101735591),LOC101736485(LOC101736485),LOC101736620(LOC101736620),LOC101736835(LOC101736835),LOC101737056(LOC101737056),LOC101737217(LOC101737217),LOC101737359(LOC101737359),LOC101737408(LOC101737408),LOC101737438(LOC101737438),LOC101738943(LOC10173894…
BP	GO:1901342	regulation of vasculature development	9	3	12	128	0.0589552	0.410998	LOC100141438(LOC100141438),LOC101741679(LOC101741679),LOC101742423(LOC101742423),LOC101743146(LOC101743146),LOC101745869(LOC101745869),LOC692801(LOC692801),LOC778468(LOC778468),NOS1(NOS1),NOS2(NOS2)	Hsp20.1(Hsp20.1),LOC101741760(LOC101741760),SPARC(SPARC)
CC	GO:0098827	endoplasmic reticulum subcompartment	16	19	35	491	0.0590759	0.549989	Dohh(Dohh),LOC101740431(LOC101740431),LOC101740432(LOC101740432),LOC101740494(LOC101740494),LOC101740518(LOC101740518),LOC101743498(LOC101743498),LOC101744805(LOC101744805),LOC101745423(LOC101745423),LOC101746913(LOC101746913),LOC105842568(LOC105842568),LOC733140(LOC733140),NOS1(NOS1),NOS2(NOS2),UGT40B4(UGT40B4),UGT41A2(UGT41A2),UGT46A2(UGT46A2)	HSP70(HSP70),LOC100862812(LOC100862812),LOC101736117(LOC101736117),LOC101737056(LOC101737056),LOC101737359(LOC101737359),LOC101738720(LOC101738720),LOC101740028(LOC101740028),LOC101740658(LOC101740658),LOC101741427(LOC101741427),LOC101743180(LOC101743180),LOC101743362(LOC101743362),LOC101743526(LOC101743526),LOC101743986(LOC101743986),LOC101744208(LOC101744208),LOC101744377(LOC101744377),LOC10174…
MF	GO:0000406	double-strand/single-strand DNA junction binding	0	1	1	1	0.0595287	0.34514	-	LOC101743378(LOC101743378)
MF	GO:0002196	Ser-tRNA(Ala) hydrolase activity	1	0	1	1	0.0595287	0.34514	LOC693023(LOC693023)	-
MF	GO:0003878	ATP citrate synthase activity	0	1	1	1	0.0595287	0.34514	-	LOC101741993(LOC101741993)
MF	GO:0003962	cystathionine gamma-synthase activity	1	0	1	1	0.0595287	0.34514	LOC692801(LOC692801)	-
MF	GO:0003992	N2-acetyl-L-ornithine:2-oxoglutarate 5-aminotransferase activity	0	1	1	1	0.0595287	0.34514	-	LOC101738901(LOC101738901)
MF	GO:0004038	allantoinase activity	0	1	1	1	0.0595287	0.34514	-	LOC101743020(LOC101743020)
MF	GO:0004121	cystathionine beta-lyase activity	1	0	1	1	0.0595287	0.34514	LOC692801(LOC692801)	-
MF	GO:0004123	cystathionine gamma-lyase activity	1	0	1	1	0.0595287	0.34514	LOC692801(LOC692801)	-
MF	GO:0004133	glycogen debranching enzyme activity	1	0	1	1	0.0595287	0.34514	LOC101746747(LOC101746747)	-
MF	GO:0004134	4-alpha-glucanotransferase activity	1	0	1	1	0.0595287	0.34514	LOC101746747(LOC101746747)	-
MF	GO:0004135	amylo-alpha-1,6-glucosidase activity	1	0	1	1	0.0595287	0.34514	LOC101746747(LOC101746747)	-
MF	GO:0004342	glucosamine-6-phosphate deaminase activity	0	1	1	1	0.0595287	0.34514	-	LOC101746460(LOC101746460)
MF	GO:0004343	glucosamine 6-phosphate N-acetyltransferase activity	0	1	1	1	0.0595287	0.34514	-	LOC692816(LOC692816)
MF	GO:0004421	hydroxymethylglutaryl-CoA synthase activity	0	1	1	1	0.0595287	0.34514	-	Hmg-s(Hmg-s)
MF	GO:0004502	kynurenine 3-monooxygenase activity	1	0	1	1	0.0595287	0.34514	Kmo(Kmo)	-
MF	GO:0004567	beta-mannosidase activity	1	0	1	1	0.0595287	0.34514	LOC101741798(LOC101741798)	-
MF	GO:0004587	ornithine-oxo-acid transaminase activity	0	1	1	1	0.0595287	0.34514	-	LOC101738901(LOC101738901)
MF	GO:0004648	O-phospho-L-serine:2-oxoglutarate aminotransferase activity	1	0	1	1	0.0595287	0.34514	Psat1(Psat1)	-
MF	GO:0004656	procollagen-proline 4-dioxygenase activity	1	0	1	1	0.0595287	0.34514	LOC692683(LOC692683)	-
MF	GO:0004727	prenylated protein tyrosine phosphatase activity	0	1	1	1	0.0595287	0.34514	-	LOC101743511(LOC101743511)
MF	GO:0004963	follicle-stimulating hormone receptor activity	1	0	1	1	0.0595287	0.34514	Lgr(Lgr)	-
MF	GO:0004964	luteinizing hormone receptor activity	1	0	1	1	0.0595287	0.34514	Lgr(Lgr)	-
MF	GO:0004996	thyroid-stimulating hormone receptor activity	1	0	1	1	0.0595287	0.34514	Lgr(Lgr)	-
MF	GO:0005009	insulin receptor activity	1	0	1	1	0.0595287	0.34514	InR(InR)	-
MF	GO:0005021	vascular endothelial growth factor receptor activity	1	0	1	1	0.0595287	0.34514	LOC101745869(LOC101745869)	-
MF	GO:0005344	oxygen carrier activity	1	0	1	1	0.0595287	0.34514	Glob1(Glob1)	-
MF	GO:0005371	tricarboxylate secondary active transmembrane transporter activity	1	0	1	1	0.0595287	0.34514	LOC101736404(LOC101736404)	-
MF	GO:0005460	UDP-glucose transmembrane transporter activity	0	1	1	1	0.0595287	0.34514	-	LOC101740028(LOC101740028)
MF	GO:0005461	UDP-glucuronic acid transmembrane transporter activity	0	1	1	1	0.0595287	0.34514	-	LOC101740028(LOC101740028)
MF	GO:0015016	[heparan sulfate]-glucosamine N-sulfotransferase activity	0	1	1	1	0.0595287	0.34514	-	LOC101743047(LOC101743047)
MF	GO:0015056	corticotrophin-releasing factor receptor activity	1	0	1	1	0.0595287	0.34514	LOC101743146(LOC101743146)	-
MF	GO:0015119	hexose phosphate transmembrane transporter activity	0	1	1	1	0.0595287	0.34514	-	LOC101738720(LOC101738720)
MF	GO:0015152	glucose-6-phosphate transmembrane transporter activity	0	1	1	1	0.0595287	0.34514	-	LOC101738720(LOC101738720)
MF	GO:0015169	glycerol-3-phosphate transmembrane transporter activity	0	1	1	1	0.0595287	0.34514	-	LOC101738720(LOC101738720)
MF	GO:0015315	organophosphate:inorganic phosphate antiporter activity	0	1	1	1	0.0595287	0.34514	-	LOC101738720(LOC101738720)
MF	GO:0015499	formate transmembrane transporter activity	1	0	1	1	0.0595287	0.34514	LOC101744708(LOC101744708)	-
MF	GO:0015526	hexose-phosphate:inorganic phosphate antiporter activity	0	1	1	1	0.0595287	0.34514	-	LOC101738720(LOC101738720)
MF	GO:0015660	formate efflux transmembrane transporter activity	1	0	1	1	0.0595287	0.34514	LOC101744708(LOC101744708)	-
MF	GO:0016496	substance P receptor activity	0	1	1	1	0.0595287	0.34514	-	NGR-A24(NGR-A24)
MF	GO:0016497	substance K receptor activity	0	1	1	1	0.0595287	0.34514	-	NGR-A24(NGR-A24)
MF	GO:0017125	deoxycytidyl transferase activity	1	0	1	1	0.0595287	0.34514	LOC101738854(LOC101738854)	-
MF	GO:0019135	deoxyhypusine monooxygenase activity	1	0	1	1	0.0595287	0.34514	Dohh(Dohh)	-
MF	GO:0019798	procollagen-proline dioxygenase activity	1	0	1	1	0.0595287	0.34514	LOC692683(LOC692683)	-
MF	GO:0023023	MHC protein complex binding	1	0	1	1	0.0595287	0.34514	LOC101739428(LOC101739428)	-
MF	GO:0023025	MHC class Ib protein complex binding	1	0	1	1	0.0595287	0.34514	LOC101739428(LOC101739428)	-
MF	GO:0023029	MHC class Ib protein binding	1	0	1	1	0.0595287	0.34514	LOC101739428(LOC101739428)	-
MF	GO:0023030	MHC class Ib protein binding, via antigen binding groove	1	0	1	1	0.0595287	0.34514	LOC101739428(LOC101739428)	-
MF	GO:0030366	molybdopterin synthase activity	0	1	1	1	0.0595287	0.34514	-	LOC101736222(LOC101736222)
MF	GO:0032034	myosin II head/neck binding	1	0	1	1	0.0595287	0.34514	LOC101742048(LOC101742048)	-
MF	GO:0032038	myosin II heavy chain binding	1	0	1	1	0.0595287	0.34514	LOC101742048(LOC101742048)	-
MF	GO:0032217	riboflavin transmembrane transporter activity	0	1	1	1	0.0595287	0.34514	-	LOC101739734(LOC101739734)
MF	GO:0034639	L-amino acid efflux transmembrane transporter activity	0	1	1	1	0.0595287	0.34514	-	LOC101747227(LOC101747227)
MF	GO:0034722	gamma-glutamyl-peptidase activity	0	1	1	1	0.0595287	0.34514	-	LOC101736547(LOC101736547)
MF	GO:0035472	choriogonadotropin hormone receptor activity	1	0	1	1	0.0595287	0.34514	Lgr(Lgr)	-
MF	GO:0036332	placental growth factor receptor activity	1	0	1	1	0.0595287	0.34514	LOC101745869(LOC101745869)	-
MF	GO:0038085	vascular endothelial growth factor binding	1	0	1	1	0.0595287	0.34514	LOC101745869(LOC101745869)	-
MF	GO:0038106	choriogonadotropin hormone binding	1	0	1	1	0.0595287	0.34514	Lgr(Lgr)	-
MF	GO:0038131	neuregulin receptor activity	1	0	1	1	0.0595287	0.34514	LOC101741679(LOC101741679)	-
MF	GO:0043404	corticotropin-releasing hormone receptor activity	1	0	1	1	0.0595287	0.34514	LOC101743146(LOC101743146)	-
MF	GO:0043783	oxidoreductase activity, acting on metal ions, flavin as acceptor	0	1	1	1	0.0595287	0.34514	-	LOC101743256(LOC101743256)
MF	GO:0044540	L-cystine L-cysteine-lyase (deaminating)	1	0	1	1	0.0595287	0.34514	LOC692801(LOC692801)	-
MF	GO:0046811	histone deacetylase inhibitor activity	1	0	1	1	0.0595287	0.34514	LOC101744016(LOC101744016)	-
MF	GO:0047800	cysteamine dioxygenase activity	1	0	1	1	0.0595287	0.34514	LOC101739372(LOC101739372)	-
MF	GO:0047821	D-glutamate oxidase activity	0	1	1	1	0.0595287	0.34514	-	LOC101746741(LOC101746741)
MF	GO:0047888	fatty acid peroxidase activity	1	0	1	1	0.0595287	0.34514	Glob1(Glob1)	-
MF	GO:0047982	homocysteine desulfhydrase activity	1	0	1	1	0.0595287	0.34514	LOC692801(LOC692801)	-
MF	GO:0050119	N-acetylglucosamine deacetylase activity	0	1	1	1	0.0595287	0.34514	-	LOC101743047(LOC101743047)
MF	GO:0050196	[phosphorylase] phosphatase activity	0	1	1	1	0.0595287	0.34514	-	LOC101744463(LOC101744463)
MF	GO:0052858	peptidyl-lysine acetyltransferase activity	1	0	1	1	0.0595287	0.34514	LOC732937(LOC732937)	-
MF	GO:0061513	glucose 6-phosphate:inorganic phosphate antiporter activity	0	1	1	1	0.0595287	0.34514	-	LOC101738720(LOC101738720)
MF	GO:0071861	tachykinin receptor binding	0	1	1	1	0.0595287	0.34514	-	Tk(Tk)
MF	GO:0080146	L-cysteine desulfhydrase activity	1	0	1	1	0.0595287	0.34514	LOC692801(LOC692801)	-
MF	GO:0098600	selenomethionine gamma-lyase activity	1	0	1	1	0.0595287	0.34514	LOC692801(LOC692801)	-
MF	GO:0098606	selenocystathionine gamma-lyase activity	1	0	1	1	0.0595287	0.34514	LOC692801(LOC692801)	-
MF	GO:0098607	methylselenocysteine deselenhydrase activity	1	0	1	1	0.0595287	0.34514	LOC692801(LOC692801)	-
MF	GO:1904067	ascr#2 binding	1	0	1	1	0.0595287	0.34514	FaR(FaR)	-
MF	GO:1990450	linear polyubiquitin binding	1	0	1	1	0.0595287	0.34514	LOC101742029(LOC101742029)	-
MF	GO:1990699	palmitoleyl hydrolase activity	0	1	1	1	0.0595287	0.34514	-	LOC101745444(LOC101745444)
MF	GO:2001069	glycogen binding	0	1	1	1	0.0595287	0.34514	-	LOC101744463(LOC101744463)
BP	GO:0033674	positive regulation of kinase activity	14	7	21	258	0.0599737	0.417638	LOC100141438(LOC100141438),LOC101736326(LOC101736326),LOC101737456(LOC101737456),LOC101738302(LOC101738302),LOC101740097(LOC101740097),LOC101740494(LOC101740494),LOC101741679(LOC101741679),LOC101743371(LOC101743371),LOC101743821(LOC101743821),LOC101744992(LOC101744992),LOC101745161(LOC101745161),LOC101745869(LOC101745869),LOC101746913(LOC101746913),LOC105842568(LOC105842568)	Cdc25(Cdc25),LOC100302610(LOC100302610),LOC101735856(LOC101735856),LOC101738852(LOC101738852),LOC101741702(LOC101741702),LOC101742570(LOC101742570),LOC101747124(LOC101747124)
BP	GO:0051051	negative regulation of transport	15	9	24	303	0.0602746	0.419076	InR(InR),LOC100141438(LOC100141438),LOC101736018(LOC101736018),LOC101736179(LOC101736179),LOC101741679(LOC101741679),LOC101742423(LOC101742423),LOC101742917(LOC101742917),LOC101743146(LOC101743146),LOC101743275(LOC101743275),LOC101744708(LOC101744708),LOC101745011(LOC101745011),LOC778468(LOC778468),NGR-A26(NGR-A26),NOS1(NOS1),NOS2(NOS2)	3HCD(3HCD),Atg5(Atg5),Crabp(Crabp),Hsp20.1(Hsp20.1),LOC101736025(LOC101736025),LOC101743180(LOC101743180),LOC101743601(LOC101743601),LOC101747124(LOC101747124),NGR-A24(NGR-A24)
BP	GO:0046390	ribose phosphate biosynthetic process	12	6	18	214	0.0603125	0.419076	LOC101736572(LOC101736572),LOC101737125(LOC101737125),LOC101739615(LOC101739615),LOC101740518(LOC101740518),LOC101742516(LOC101742516),LOC101744708(LOC101744708),LOC101746594(LOC101746594),LOC105842848(LOC105842848),LOC692850(LOC692850),LOC692925(LOC692925),LOC693092(LOC693092),LOC778517(LOC778517)	LOC101739690(LOC101739690),LOC101740658(LOC101740658),LOC101741993(LOC101741993),LOC101745811(LOC101745811),LOC101745840(LOC101745840),LOC110385370(LOC110385370)
MF	GO:0016500	protein-hormone receptor activity	2	0	2	7	0.0608263	0.345316	InR(InR),Lgr(Lgr)	-
MF	GO:0016653	oxidoreductase activity, acting on NAD(P)H, heme protein as acceptor	2	0	2	7	0.0608263	0.345316	NOS1(NOS1),NOS2(NOS2)	-
MF	GO:0071855	neuropeptide receptor binding	0	2	2	7	0.0608263	0.345316	-	sNPF(sNPF),Tk(Tk)
MF	GO:0120014	phospholipid transfer activity	1	1	2	7	0.0608263	0.345316	LOC101740359(LOC101740359)	LOC101746630(LOC101746630)
BP	GO:0048017	inositol lipid-mediated signaling	7	2	9	88	0.0608979	0.422679	InR(InR),Lgr(Lgr),LOC100141438(LOC100141438),LOC101737456(LOC101737456),LOC101741679(LOC101741679),LOC101741765(LOC101741765),LOC101745869(LOC101745869)	IBP2(IBP2),LOC101740182(LOC101740182)
BP	GO:0050796	regulation of insulin secretion	7	4	11	115	0.0611585	0.423559	LOC101736018(LOC101736018),LOC101739615(LOC101739615),LOC101743146(LOC101743146),LOC101744857(LOC101744857),LOC693092(LOC693092),NOS1(NOS1),NOS2(NOS2)	3HCD(3HCD),LOC101741760(LOC101741760),LOC101743180(LOC101743180),LOC101744395(LOC101744395)
BP	GO:0005976	polysaccharide metabolic process	3	5	8	75	0.0612254	0.423559	LOC100141438(LOC100141438),LOC101740431(LOC101740431),LOC101746747(LOC101746747)	Atg5(Atg5),LOC101740028(LOC101740028),LOC101743047(LOC101743047),LOC101744463(LOC101744463),LOC110385370(LOC110385370)
BP	GO:1904018	positive regulation of vasculature development	6	2	8	75	0.0612254	0.423559	LOC100141438(LOC100141438),LOC101745869(LOC101745869),LOC692801(LOC692801),LOC778468(LOC778468),NOS1(NOS1),NOS2(NOS2)	Hsp20.1(Hsp20.1),LOC101741760(LOC101741760)
MF	GO:0022853	active ion transmembrane transporter activity	14	2	16	177	0.0615469	0.346131	LOC100134921(LOC100134921),LOC101735847(LOC101735847),LOC101736365(LOC101736365),LOC101736404(LOC101736404),LOC101736735(LOC101736735),LOC101740365(LOC101740365),LOC101741181(LOC101741181),LOC101742516(LOC101742516),LOC101742700(LOC101742700),LOC101744322(LOC101744322),LOC101744708(LOC101744708),LOC101744857(LOC101744857),LOC101746706(LOC101746706),LOC780848(LOC780848)	LOC101738720(LOC101738720),Tret1(Tret1)
BP	GO:0009152	purine ribonucleotide biosynthetic process	11	6	17	200	0.0615604	0.424948	LOC101736572(LOC101736572),LOC101737125(LOC101737125),LOC101739615(LOC101739615),LOC101740518(LOC101740518),LOC101742516(LOC101742516),LOC101744708(LOC101744708),LOC101746594(LOC101746594),LOC105842848(LOC105842848),LOC692925(LOC692925),LOC693092(LOC693092),LOC778517(LOC778517)	LOC101739690(LOC101739690),LOC101740658(LOC101740658),LOC101741993(LOC101741993),LOC101745811(LOC101745811),LOC101745840(LOC101745840),LOC110385370(LOC110385370)
BP	GO:0043062	extracellular structure organization	8	9	17	200	0.0615604	0.424948	Lgr(Lgr),LOC101735808(LOC101735808),LOC101737808(LOC101737808),LOC101743027(LOC101743027),LOC101743371(LOC101743371),LOC101745869(LOC101745869),LOC101745886(LOC101745886),LOC692683(LOC692683)	LOC101736620(LOC101736620),LOC101737408(LOC101737408),LOC101741742(LOC101741742),LOC101742998(LOC101742998),LOC101743362(LOC101743362),LOC101745811(LOC101745811),LOC101746961(LOC101746961),LOC692448(LOC692448),SPARC(SPARC)
MF	GO:0016829	lyase activity	6	6	12	123	0.0616049	0.346131	LOC101737125(LOC101737125),LOC101739615(LOC101739615),LOC105842848(LOC105842848),LOC110385885(LOC110385885),LOC692801(LOC692801),LOC692850(LOC692850)	GSTd3(GSTd3),LOC101745599(LOC101745599),LOC101745811(LOC101745811),LOC119628323(LOC119628323),LOC119628628(LOC119628628),LOC692675(LOC692675)
BP	GO:0042417	dopamine metabolic process	0	5	5	38	0.0617264	0.425167	-	LOC101742744(LOC101742744),LOC692675(LOC692675),NGR-A24(NGR-A24),PPO1(PPO1),PPO2(PPO2)
BP	GO:1903038	negative regulation of leukocyte cell-cell adhesion	3	2	5	38	0.0617264	0.425167	LOC101741679(LOC101741679),NOS1(NOS1),NOS2(NOS2)	LOC101740182(LOC101740182),LOC101740476(LOC101740476)
CC	GO:0030018	Z disc	8	1	9	92	0.0619338	0.568587	Kettin(Kettin),LOC101737451(LOC101737451),LOC101744111(LOC101744111),LOC101745161(LOC101745161),LOC778468(LOC778468),NOS1(NOS1),NOS2(NOS2),Projectin(Projectin)	Hsp20.1(Hsp20.1)
BP	GO:0030334	regulation of cell migration	13	16	29	380	0.0620098	0.426654	Glob1(Glob1),LOC100141438(LOC100141438),LOC101740097(LOC101740097),LOC101741679(LOC101741679),LOC101741765(LOC101741765),LOC101742048(LOC101742048),LOC101743193(LOC101743193),LOC101745159(LOC101745159),LOC101745869(LOC101745869),LOC778468(LOC778468),NOS1(NOS1),NOS2(NOS2),Ptx1(Ptx1)	Hsp20.1(Hsp20.1),HSP70(HSP70),Let-2(Let-2),LOC100302610(LOC100302610),LOC101736835(LOC101736835),LOC101737408(LOC101737408),LOC101740028(LOC101740028),LOC101742593(LOC101742593),LOC101743511(LOC101743511),LOC101743731(LOC101743731),LOC101744208(LOC101744208),LOC101745393(LOC101745393),LOC101746316(LOC101746316),LOC692448(LOC692448),NGR-A24(NGR-A24),SPARC(SPARC)
BP	GO:0046622	positive regulation of organ growth	4	2	6	50	0.0620924	0.426759	Fps(Fps),InR(InR),LOC100141438(LOC100141438),LOC101741679(LOC101741679)	LOC100302610(LOC100302610),LOC101741073(LOC101741073)
BP	GO:0044057	regulation of system process	14	12	26	335	0.0634362	0.43357	Fps(Fps),Lgr(Lgr),LOC100141438(LOC100141438),LOC100533205(LOC100533205),LOC101740637(LOC101740637),LOC101741679(LOC101741679),LOC101742259(LOC101742259),LOC101743146(LOC101743146),LOC101745703(LOC101745703),LOC101745869(LOC101745869),LOC101746344(LOC101746344),NGR-A26(NGR-A26),NOS1(NOS1),NOS2(NOS2)	Crabp(Crabp),LOC101735743(LOC101735743),LOC101736835(LOC101736835),LOC101737217(LOC101737217),LOC101741760(LOC101741760),LOC101743180(LOC101743180),LOC101743601(LOC101743601),LOC101745393(LOC101745393),LOC101747124(LOC101747124),NGR-A11(NGR-A11),NGR-A24(NGR-A24),Tk(Tk)
BP	GO:0009190	cyclic nucleotide biosynthetic process	3	1	4	27	0.0637684	0.43357	LOC101737125(LOC101737125),LOC101739615(LOC101739615),LOC105842848(LOC105842848)	LOC101745811(LOC101745811)
BP	GO:0015012	heparan sulfate proteoglycan biosynthetic process	1	3	4	27	0.0637684	0.43357	LOC101743371(LOC101743371)	LOC101740028(LOC101740028),LOC101743047(LOC101743047),LOC101743986(LOC101743986)
BP	GO:0032651	regulation of interleukin-1 beta production	2	2	4	27	0.0637684	0.43357	LOC101740097(LOC101740097),LOC778468(LOC778468)	Hsp20.1(Hsp20.1),LOC101741760(LOC101741760)
BP	GO:0046068	cGMP metabolic process	3	1	4	27	0.0637684	0.43357	LOC101737125(LOC101737125),LOC101739615(LOC101739615),LOC105842848(LOC105842848)	LOC101745811(LOC101745811)
BP	GO:0046849	bone remodeling	3	1	4	27	0.0637684	0.43357	Lgr(Lgr),LOC101741679(LOC101741679),LOC101741915(LOC101741915)	LOC101740182(LOC101740182)
BP	GO:0051385	response to mineralocorticoid	4	0	4	27	0.0637684	0.43357	LOC101742917(LOC101742917),LOC101745703(LOC101745703),NOS1(NOS1),NOS2(NOS2)	-
BP	GO:0051589	negative regulation of neurotransmitter transport	4	0	4	27	0.0637684	0.43357	LOC101742917(LOC101742917),LOC101745011(LOC101745011),NOS1(NOS1),NOS2(NOS2)	-
BP	GO:0052652	cyclic purine nucleotide metabolic process	3	1	4	27	0.0637684	0.43357	LOC101737125(LOC101737125),LOC101739615(LOC101739615),LOC105842848(LOC105842848)	LOC101745811(LOC101745811)
BP	GO:0071715	icosanoid transport	4	0	4	27	0.0637684	0.43357	Lgr(Lgr),LOC101746706(LOC101746706),NOS1(NOS1),NOS2(NOS2)	-
BP	GO:0051046	regulation of secretion	21	10	31	412	0.0639985	0.434668	InR(InR),Kmo(Kmo),Lgr(Lgr),LOC100141438(LOC100141438),LOC100533205(LOC100533205),LOC101736018(LOC101736018),LOC101736179(LOC101736179),LOC101736454(LOC101736454),LOC101739615(LOC101739615),LOC101740097(LOC101740097),LOC101741679(LOC101741679),LOC101741915(LOC101741915),LOC101742423(LOC101742423),LOC101742917(LOC101742917),LOC101743146(LOC101743146),LOC101744857(LOC101744857),LOC101745011(LOC10174…	3HCD(3HCD),Atg5(Atg5),LOC101736620(LOC101736620),LOC101741760(LOC101741760),LOC101743180(LOC101743180),LOC101743362(LOC101743362),LOC101744208(LOC101744208),LOC101744395(LOC101744395),LOC101747124(LOC101747124),NGR-A24(NGR-A24)
BP	GO:0050804	modulation of chemical synaptic transmission	15	8	23	290	0.0641399	0.435161	Kmo(Kmo),LOC100141438(LOC100141438),LOC101736018(LOC101736018),LOC101740637(LOC101740637),LOC101741679(LOC101741679),LOC101742259(LOC101742259),LOC101742917(LOC101742917),LOC101743146(LOC101743146),LOC101745011(LOC101745011),LOC101745430(LOC101745430),LOC101745869(LOC101745869),LOC101746344(LOC101746344),LOC732945(LOC732945),NOS1(NOS1),NOS2(NOS2)	LOC101736025(LOC101736025),LOC101737217(LOC101737217),LOC101737711(LOC101737711),LOC101741742(LOC101741742),LOC101747124(LOC101747124),LOC105841247(LOC105841247),LOC110385529(LOC110385529),NGR-A24(NGR-A24)
BP	GO:0006865	amino acid transport	7	4	11	116	0.064295	0.435746	Kmo(Kmo),LOC100500759(LOC100500759),LOC101744593(LOC101744593),LOC101745823(LOC101745823),LOC101745963(LOC101745963),LOC101746014(LOC101746014),LOC101746907(LOC101746907)	LOC101735503(LOC101735503),LOC101744036(LOC101744036),LOC101744951(LOC101744951),LOC101747227(LOC101747227)
CC	GO:0030139	endocytic vesicle	7	6	13	150	0.0645363	0.573355	LOC101740097(LOC101740097),LOC101741679(LOC101741679),LOC101742423(LOC101742423),LOC101743498(LOC101743498),LOC101745785(LOC101745785),NOS1(NOS1),NOS2(NOS2)	Atg5(Atg5),LOC101736117(LOC101736117),LOC101737711(LOC101737711),LOC101741216(LOC101741216),LOC101745393(LOC101745393),SPARC(SPARC)
BP	GO:0002703	regulation of leukocyte mediated immunity	6	1	7	63	0.0646621	0.437298	LOC101736454(LOC101736454),LOC101739428(LOC101739428),LOC101740097(LOC101740097),LOC101743146(LOC101743146),NOS1(NOS1),NOS2(NOS2)	LOC101743378(LOC101743378)
BP	GO:0007450	dorsal/ventral pattern formation, imaginal disc	1	6	7	63	0.0646621	0.437298	LOC101746043(LOC101746043)	E(spl)mbeta(E(spl)mbeta),LOC101737438(LOC101737438),LOC101745444(LOC101745444),LOC101745899(LOC101745899),LOC101746331(LOC101746331),LOC692945(LOC692945)
MF	GO:0008238	exopeptidase activity	4	5	9	85	0.064851	0.3625	Apn2(Apn2),LOC101736355(LOC101736355),LOC101744117(LOC101744117),LOC119630562(LOC119630562)	LOC101736547(LOC101736547),LOC101740853(LOC101740853),LOC101743731(LOC101743731),LOC101743988(LOC101743988),LOC101745363(LOC101745363)
CC	GO:0034774	secretory granule lumen	4	10	14	165	0.0651677	0.573355	LOC101739428(LOC101739428),LOC101743573(LOC101743573),LOC101746747(LOC101746747),LOC119630310(LOC119630310)	Adgf(Adgf),Crabp(Crabp),Gal(Gal),GlcNAcase2(GlcNAcase2),LOC101736547(LOC101736547),LOC101740446(LOC101740446),LOC101741993(LOC101741993),LOC101743601(LOC101743601),LOC732968(LOC732968),SPARC(SPARC)
BP	GO:0006576	cellular biogenic amine metabolic process	2	6	8	76	0.0652101	0.440064	Kmo(Kmo),LOC101743146(LOC101743146)	LOC101742744(LOC101742744),LOC101745152(LOC101745152),LOC692675(LOC692675),NGR-A24(NGR-A24),PPO1(PPO1),PPO2(PPO2)
BP	GO:0046545	development of primary female sexual characteristics	7	1	8	76	0.0652101	0.440064	InR(InR),Lgr(Lgr),LOC101740097(LOC101740097),LOC101745869(LOC101745869),NOS1(NOS1),NOS2(NOS2),Ptx1(Ptx1)	LOC101738852(LOC101738852)
BP	GO:0098655	cation transmembrane transport	30	8	38	522	0.0653131	0.44029	Lgr(Lgr),LOC101735847(LOC101735847),LOC101736365(LOC101736365),LOC101736498(LOC101736498),LOC101736735(LOC101736735),LOC101739197(LOC101739197),LOC101739618(LOC101739618),LOC101740365(LOC101740365),LOC101740637(LOC101740637),LOC101741181(LOC101741181),LOC101741915(LOC101741915),LOC101742191(LOC101742191),LOC101742259(LOC101742259),LOC101742516(LOC101742516),LOC101742524(LOC101742524),LOC101742700…	Atg5(Atg5),LOC101735503(LOC101735503),LOC101735743(LOC101735743),LOC101744036(LOC101744036),LOC101744395(LOC101744395),LOC105841247(LOC105841247),LOC105842130(LOC105842130),Tret1(Tret1)
MF	GO:0004177	aminopeptidase activity	3	2	5	37	0.0662633	0.368505	Apn2(Apn2),LOC101736355(LOC101736355),LOC101744117(LOC101744117)	LOC101743731(LOC101743731),LOC101743988(LOC101743988)
BP	GO:0006029	proteoglycan metabolic process	2	4	6	51	0.0671687	0.451836	LOC101743371(LOC101743371),LOC101745161(LOC101745161)	GlcNAcase2(GlcNAcase2),LOC101740028(LOC101740028),LOC101743047(LOC101743047),LOC101743986(LOC101743986)
BP	GO:0033555	multicellular organismal response to stress	4	2	6	51	0.0671687	0.451836	LOC101742917(LOC101742917),LOC101743146(LOC101743146),NOS1(NOS1),NOS2(NOS2)	Hmg-s(Hmg-s),NGR-A24(NGR-A24)
BP	GO:0006637	acyl-CoA metabolic process	6	5	11	117	0.0675345	0.452401	LOC101736572(LOC101736572),LOC101737808(LOC101737808),LOC101740518(LOC101740518),LOC101743027(LOC101743027),LOC101746594(LOC101746594),LOC693092(LOC693092)	LOC101739690(LOC101739690),LOC101740658(LOC101740658),LOC101741993(LOC101741993),LOC101743526(LOC101743526),LOC110385370(LOC110385370)
BP	GO:0035383	thioester metabolic process	6	5	11	117	0.0675345	0.452401	LOC101736572(LOC101736572),LOC101737808(LOC101737808),LOC101740518(LOC101740518),LOC101743027(LOC101743027),LOC101746594(LOC101746594),LOC693092(LOC693092)	LOC101739690(LOC101739690),LOC101740658(LOC101740658),LOC101741993(LOC101741993),LOC101743526(LOC101743526),LOC110385370(LOC110385370)
BP	GO:0010522	regulation of calcium ion transport into cytosol	4	1	5	39	0.0676595	0.452401	Lgr(Lgr),NGR-A26(NGR-A26),NOS1(NOS1),NOS2(NOS2)	Atg5(Atg5)
BP	GO:0051590	positive regulation of neurotransmitter transport	3	2	5	39	0.0676595	0.452401	Kmo(Kmo),LOC101736454(LOC101736454),LOC101743146(LOC101743146)	LOC101747124(LOC101747124),NGR-A24(NGR-A24)
CC	GO:0043235	receptor complex	7	4	11	122	0.067738	0.573355	InR(InR),Lgr(Lgr),LOC101736018(LOC101736018),LOC101741679(LOC101741679),LOC101742029(LOC101742029),LOC101742423(LOC101742423),LOC101745869(LOC101745869)	LOC101735591(LOC101735591),LOC101737359(LOC101737359),LOC101737408(LOC101737408),LOC105841247(LOC105841247)
BP	GO:0002026	regulation of the force of heart contraction	3	0	3	17	0.068202	0.452401	LOC101745703(LOC101745703),NOS1(NOS1),NOS2(NOS2)	-
BP	GO:0007440	foregut morphogenesis	1	2	3	17	0.068202	0.452401	LOC101743193(LOC101743193)	LOC101743853(LOC101743853),LOC119630835(LOC119630835)
BP	GO:0010867	positive regulation of triglyceride biosynthetic process	1	2	3	17	0.068202	0.452401	LOC101746913(LOC101746913)	LOC101743180(LOC101743180),LOC101743526(LOC101743526)
BP	GO:0043496	regulation of protein homodimerization activity	0	3	3	17	0.068202	0.452401	-	HSP70(HSP70),LOC101737408(LOC101737408),LOC101741760(LOC101741760)
BP	GO:0045454	cell redox homeostasis	3	0	3	17	0.068202	0.452401	Jafrac1(Jafrac1),NOS1(NOS1),NOS2(NOS2)	-
BP	GO:0046850	regulation of bone remodeling	3	0	3	17	0.068202	0.452401	Lgr(Lgr),LOC101741679(LOC101741679),LOC101741915(LOC101741915)	-
BP	GO:0060065	uterus development	3	0	3	17	0.068202	0.452401	Lgr(Lgr),LOC100533205(LOC100533205),LOC101737263(LOC101737263)	-
BP	GO:0097009	energy homeostasis	2	1	3	17	0.068202	0.452401	LOC101736112(LOC101736112),LOC101742423(LOC101742423)	LOC101743731(LOC101743731)
BP	GO:0048870	cell motility	31	31	62	909	0.0682068	0.452401	Fps(Fps),Glob1(Glob1),Hop(Hop),Jafrac1(Jafrac1),LOC100141438(LOC100141438),LOC101735703(LOC101735703),LOC101736498(LOC101736498),LOC101737263(LOC101737263),LOC101737643(LOC101737643),LOC101740097(LOC101740097),LOC101740445(LOC101740445),LOC101741679(LOC101741679),LOC101741765(LOC101741765),LOC101742048(LOC101742048),LOC101743153(LOC101743153),LOC101743193(LOC101743193),LOC101743371(LOC101743371),…	GlcNAcase2(GlcNAcase2),Hel(Hel),Hsp20.1(Hsp20.1),HSP70(HSP70),Let-2(Let-2),LOC100302610(LOC100302610),LOC101735591(LOC101735591),LOC101736835(LOC101736835),LOC101737362(LOC101737362),LOC101737408(LOC101737408),LOC101739624(LOC101739624),LOC101740028(LOC101740028),LOC101740182(LOC101740182),LOC101740791(LOC101740791),LOC101741073(LOC101741073),LOC101741760(LOC101741760),LOC101741888(LOC101741888),…
BP	GO:0006875	cellular metal ion homeostasis	17	4	21	262	0.0682533	0.452401	FaR(FaR),Lgr(Lgr),LOC101736498(LOC101736498),LOC101739615(LOC101739615),LOC101740432(LOC101740432),LOC101741915(LOC101741915),LOC101742423(LOC101742423),LOC101742524(LOC101742524),LOC101742700(LOC101742700),LOC101743146(LOC101743146),LOC101743498(LOC101743498),LOC101743571(LOC101743571),LOC101745378(LOC101745378),LOC101745869(LOC101745869),NGR-A26(NGR-A26),NOS1(NOS1),NOS2(NOS2)	Atg5(Atg5),GlcNAcase2(GlcNAcase2),LOC751091(LOC751091),NGR-A24(NGR-A24)
MF	GO:0005319	lipid transporter activity	3	4	7	61	0.0689135	0.381298	LOC101740359(LOC101740359),LOC101745219(LOC101745219),LOC101746913(LOC101746913)	Crabp(Crabp),LOC101743601(LOC101743601),LOC101746630(LOC101746630),LOC105841683(LOC105841683)
BP	GO:0046889	positive regulation of lipid biosynthetic process	5	2	7	64	0.0692402	0.452989	Fps(Fps),LOC100141438(LOC100141438),LOC101737456(LOC101737456),LOC101743119(LOC101743119),LOC101746913(LOC101746913)	LOC101743180(LOC101743180),LOC101743526(LOC101743526)
BP	GO:0007249	I-kappaB kinase/NF-kappaB signaling	7	1	8	77	0.0693521	0.452989	LOC100141438(LOC100141438),LOC101737263(LOC101737263),LOC101741592(LOC101741592),LOC101742029(LOC101742029),LOC101742423(LOC101742423),LOC692801(LOC692801),LOC778468(LOC778468)	Hsp20.1(Hsp20.1)
BP	GO:0043271	negative regulation of ion transport	7	1	8	77	0.0693521	0.452989	LOC100141438(LOC100141438),LOC101742917(LOC101742917),LOC101743146(LOC101743146),LOC101743275(LOC101743275),LOC101744708(LOC101744708),NOS1(NOS1),NOS2(NOS2)	LOC101736025(LOC101736025)
BP	GO:0071902	positive regulation of protein serine/threonine kinase activity	8	6	14	160	0.0699095	0.452989	LOC100141438(LOC100141438),LOC101736326(LOC101736326),LOC101740097(LOC101740097),LOC101741679(LOC101741679),LOC101743371(LOC101743371),LOC101745161(LOC101745161),LOC101745869(LOC101745869),LOC101746913(LOC101746913)	LOC100302610(LOC100302610),LOC101735856(LOC101735856),LOC101738852(LOC101738852),LOC101741702(LOC101741702),LOC101742570(LOC101742570),LOC101747124(LOC101747124)
CC	GO:0031201	SNARE complex	3	1	4	29	0.0700301	0.573355	LOC101736018(LOC101736018),LOC101736454(LOC101736454),LOC101745011(LOC101745011)	LOC101742448(LOC101742448)
BP	GO:0006979	response to oxidative stress	21	6	27	354	0.070327	0.452989	Glob1(Glob1),InR(InR),Jafrac1(Jafrac1),LOC100141438(LOC100141438),LOC101736112(LOC101736112),LOC101737456(LOC101737456),LOC101737543(LOC101737543),LOC101739566(LOC101739566),LOC101740431(LOC101740431),LOC101741679(LOC101741679),LOC101742423(LOC101742423),LOC101743821(LOC101743821),LOC101745378(LOC101745378),LOC101745703(LOC101745703),LOC101746706(LOC101746706),LOC732900(LOC732900),LOC732945(LOC73…	GSTe3(GSTe3),Hsp20.1(Hsp20.1),LOC101736835(LOC101736835),LOC101743256(LOC101743256),LOC751091(LOC751091),NGR-A24(NGR-A24)
BP	GO:0071466	cellular response to xenobiotic stimulus	9	4	13	146	0.0706501	0.452989	Cyp332a1(Cyp332a1),LOC101737543(LOC101737543),LOC101737808(LOC101737808),LOC101743027(LOC101743027),LOC101746706(LOC101746706),UGT40B4(UGT40B4),UGT41A2(UGT41A2),UGT42A2(UGT42A2),UGT46A2(UGT46A2)	LOC100862812(LOC100862812),LOC101746161(LOC101746161),LOC733034(LOC733034),Ugt3(Ugt3)
BP	GO:0071345	cellular response to cytokine stimulus	15	14	29	385	0.0707258	0.452989	Kmo(Kmo),LOC100141438(LOC100141438),LOC100533205(LOC100533205),LOC101736572(LOC101736572),LOC101741592(LOC101741592),LOC101742029(LOC101742029),LOC101742423(LOC101742423),LOC101743498(LOC101743498),LOC101744708(LOC101744708),LOC101746706(LOC101746706),LOC101746913(LOC101746913),LOC692801(LOC692801),LOC778468(LOC778468),NOS1(NOS1),NOS2(NOS2)	Crabp(Crabp),Hsp20.1(Hsp20.1),HSP70(HSP70),LOC101735591(LOC101735591),LOC101735618(LOC101735618),LOC101740182(LOC101740182),LOC101740476(LOC101740476),LOC101741888(LOC101741888),LOC101743601(LOC101743601),LOC101746630(LOC101746630),LOC101747124(LOC101747124),LOC110385370(LOC110385370),LOC692744(LOC692744),LOC692816(LOC692816)
BP	GO:0071236	cellular response to antibiotic	6	5	11	118	0.0708778	0.452989	LOC101739615(LOC101739615),LOC110386824(LOC110386824),LOC778468(LOC778468),UGT40B4(UGT40B4),UGT41A2(UGT41A2),UGT46A2(UGT46A2)	Hsp20.1(Hsp20.1),HSP70(HSP70),LOC100862812(LOC100862812),LOC101745393(LOC101745393),Ugt3(Ugt3)
BP	GO:0010243	response to organonitrogen compound	30	19	49	701	0.0710989	0.452989	InR(InR),Lgr(Lgr),LOC100141438(LOC100141438),LOC101736112(LOC101736112),LOC101736326(LOC101736326),LOC101739615(LOC101739615),LOC101740432(LOC101740432),LOC101740520(LOC101740520),LOC101741679(LOC101741679),LOC101741915(LOC101741915),LOC101742423(LOC101742423),LOC101742917(LOC101742917),LOC101743146(LOC101743146),LOC101743475(LOC101743475),LOC101743498(LOC101743498),LOC101744708(LOC101744708),LOC…	3HCD(3HCD),Hmg-s(Hmg-s),Hsp20.1(Hsp20.1),HSP70(HSP70),IBP2(IBP2),LOC100862812(LOC100862812),LOC101736547(LOC101736547),LOC101736620(LOC101736620),LOC101736835(LOC101736835),LOC101738852(LOC101738852),LOC101743180(LOC101743180),LOC101743378(LOC101743378),LOC101743526(LOC101743526),LOC101745393(LOC101745393),LOC105842130(LOC105842130),LOC692675(LOC692675),NGR-A24(NGR-A24),SPARC(SPARC),Ugt3(Ugt3)
CC	GO:0005868	cytoplasmic dynein complex	2	1	3	18	0.071102	0.573355	LOC101736454(LOC101736454),LOC101738046(LOC101738046)	LOC101735458(LOC101735458)
BP	GO:0022611	dormancy process	1	3	4	28	0.0712088	0.452989	InR(InR)	IBP2(IBP2),LOC101745689(LOC101745689),LOC692448(LOC692448)
BP	GO:0034103	regulation of tissue remodeling	4	0	4	28	0.0712088	0.452989	Lgr(Lgr),LOC101741679(LOC101741679),LOC101741915(LOC101741915),LOC101745869(LOC101745869)	-
BP	GO:0038034	signal transduction in absence of ligand	4	0	4	28	0.0712088	0.452989	LOC100141438(LOC100141438),LOC101737456(LOC101737456),LOC101741679(LOC101741679),LOC101741765(LOC101741765)	-
BP	GO:0044060	regulation of endocrine process	3	1	4	28	0.0712088	0.452989	Lgr(Lgr),LOC100533205(LOC100533205),LOC101743146(LOC101743146)	NGR-A24(NGR-A24)
BP	GO:0048596	embryonic camera-type eye morphogenesis	2	2	4	28	0.0712088	0.452989	LOC101740097(LOC101740097),Ptx1(Ptx1)	LOC100302610(LOC100302610),LOC101740957(LOC101740957)
BP	GO:0097192	extrinsic apoptotic signaling pathway in absence of ligand	4	0	4	28	0.0712088	0.452989	LOC100141438(LOC100141438),LOC101737456(LOC101737456),LOC101741679(LOC101741679),LOC101741765(LOC101741765)	-
BP	GO:2000008	regulation of protein localization to cell surface	3	1	4	28	0.0712088	0.452989	LOC100141438(LOC100141438),LOC101741679(LOC101741679),LOC101743275(LOC101743275)	LOC692448(LOC692448)
BP	GO:2001222	regulation of neuron migration	2	2	4	28	0.0712088	0.452989	LOC101740097(LOC101740097),LOC101741679(LOC101741679)	LOC101742593(LOC101742593),LOC692448(LOC692448)
CC	GO:0005604	basement membrane	0	6	6	54	0.0715783	0.573355	-	Let-2(Let-2),LOC101736620(LOC101736620),LOC101742998(LOC101742998),LOC101746713(LOC101746713),LOC101746961(LOC101746961),SPARC(SPARC)
BP	GO:0019318	hexose metabolic process	4	11	15	175	0.0716262	0.452989	LOC100141438(LOC100141438),LOC101743573(LOC101743573),LOC101745721(LOC101745721),LOC732969(LOC732969)	Crabp(Crabp),Gal(Gal),LOC101739565(LOC101739565),LOC101741353(LOC101741353),LOC101743526(LOC101743526),LOC101743601(LOC101743601),LOC101743986(LOC101743986),LOC101744463(LOC101744463),LOC101746316(LOC101746316),LOC101746460(LOC101746460),sNPF(sNPF)
BP	GO:0001839	neural plate morphogenesis	2	0	2	8	0.0716338	0.452989	LOC101743193(LOC101743193),LOC101743371(LOC101743371)	-
BP	GO:0002227	innate immune response in mucosa	2	0	2	8	0.0716338	0.452989	NOS1(NOS1),NOS2(NOS2)	-
BP	GO:0002888	positive regulation of myeloid leukocyte mediated immunity	2	0	2	8	0.0716338	0.452989	LOC101736454(LOC101736454),LOC101743146(LOC101743146)	-
BP	GO:0003157	endocardium development	1	1	2	8	0.0716338	0.452989	LOC101745869(LOC101745869)	LOC100302610(LOC100302610)
BP	GO:0006477	protein sulfation	0	2	2	8	0.0716338	0.452989	-	LOC101743047(LOC101743047),LOC101744661(LOC101744661)
BP	GO:0007634	optokinetic behavior	1	1	2	8	0.0716338	0.452989	LOC110386824(LOC110386824)	LOC101746961(LOC101746961)
BP	GO:0010460	positive regulation of heart rate	1	1	2	8	0.0716338	0.452989	LOC101743146(LOC101743146)	NGR-A24(NGR-A24)
BP	GO:0010878	cholesterol storage	1	1	2	8	0.0716338	0.452989	LOC101742423(LOC101742423)	LOC101743180(LOC101743180)
BP	GO:0015014	heparan sulfate proteoglycan biosynthetic process, polysaccharide chain biosynthetic process	0	2	2	8	0.0716338	0.452989	-	LOC101740028(LOC101740028),LOC101743047(LOC101743047)
BP	GO:0015780	nucleotide-sugar transmembrane transport	0	2	2	8	0.0716338	0.452989	-	LOC101740028(LOC101740028),LOC101743986(LOC101743986)
BP	GO:0017014	protein nitrosylation	2	0	2	8	0.0716338	0.452989	NOS1(NOS1),NOS2(NOS2)	-
BP	GO:0031282	regulation of guanylate cyclase activity	2	0	2	8	0.0716338	0.452989	NOS1(NOS1),NOS2(NOS2)	-
BP	GO:0034035	purine ribonucleoside bisphosphate metabolic process	1	1	2	8	0.0716338	0.452989	LOC101744708(LOC101744708)	LOC101745840(LOC101745840)
BP	GO:0034720	histone H3-K4 demethylation	2	0	2	8	0.0716338	0.452989	LOC100533205(LOC100533205),LOC101739566(LOC101739566)	-
BP	GO:0035338	long-chain fatty-acyl-CoA biosynthetic process	1	1	2	8	0.0716338	0.452989	LOC101740518(LOC101740518)	LOC101740658(LOC101740658)
BP	GO:0036500	ATF6-mediated unfolded protein response	1	1	2	8	0.0716338	0.452989	LOC101743498(LOC101743498)	HSP70(HSP70)
BP	GO:0042381	hemolymph coagulation	1	1	2	8	0.0716338	0.452989	LOC110385885(LOC110385885)	PPO2(PPO2)
BP	GO:0043114	regulation of vascular permeability	1	1	2	8	0.0716338	0.452989	Ptx1(Ptx1)	NGR-A24(NGR-A24)
BP	GO:0043653	mitochondrial fragmentation involved in apoptotic process	2	0	2	8	0.0716338	0.452989	LOC101740520(LOC101740520),LOC101741679(LOC101741679)	-
BP	GO:0045161	neuronal ion channel clustering	1	1	2	8	0.0716338	0.452989	LOC101745430(LOC101745430)	LOC101737711(LOC101737711)
BP	GO:0048240	sperm capacitation	2	0	2	8	0.0716338	0.452989	LOC101744708(LOC101744708),LOC101745703(LOC101745703)	-
BP	GO:0048840	otolith development	1	1	2	8	0.0716338	0.452989	LOC101743371(LOC101743371)	Atg5(Atg5)
BP	GO:0048936	peripheral nervous system neuron axonogenesis	1	1	2	8	0.0716338	0.452989	LOC101736179(LOC101736179)	LOC101741760(LOC101741760)
BP	GO:0050427	3'-phosphoadenosine 5'-phosphosulfate metabolic process	1	1	2	8	0.0716338	0.452989	LOC101744708(LOC101744708)	LOC101745840(LOC101745840)
BP	GO:0060547	negative regulation of necrotic cell death	2	0	2	8	0.0716338	0.452989	LOC101741592(LOC101741592),LOC101742029(LOC101742029)	-
BP	GO:0061029	eyelid development in camera-type eye	1	1	2	8	0.0716338	0.452989	LOC101741679(LOC101741679)	LOC101736835(LOC101736835)
BP	GO:1901407	regulation of phosphorylation of RNA polymerase II C-terminal domain	1	1	2	8	0.0716338	0.452989	LOC101743700(LOC101743700)	LOC101735856(LOC101735856)
BP	GO:1904058	positive regulation of sensory perception of pain	0	2	2	8	0.0716338	0.452989	-	NGR-A24(NGR-A24),Tk(Tk)
BP	GO:0031644	regulation of nervous system process	5	4	9	91	0.0721839	0.455557	LOC101740637(LOC101740637),LOC101742259(LOC101742259),LOC101746344(LOC101746344),NOS1(NOS1),NOS2(NOS2)	Crabp(Crabp),LOC101743601(LOC101743601),NGR-A24(NGR-A24),Tk(Tk)
BP	GO:0034605	cellular response to heat	6	3	9	91	0.0721839	0.455557	LOC101737543(LOC101737543),LOC101743498(LOC101743498),LOC101745691(LOC101745691),LOC778468(LOC778468),NOS1(NOS1),NOS2(NOS2)	Hsp20.1(Hsp20.1),LOC101739734(LOC101739734),LOC101744395(LOC101744395)
CC	GO:0005795	Golgi stack	2	8	10	109	0.0722091	0.573355	LOC101745159(LOC101745159),LOC101745423(LOC101745423)	LOC101735613(LOC101735613),LOC101736088(LOC101736088),LOC101737809(LOC101737809),LOC101740028(LOC101740028),LOC101742448(LOC101742448),LOC101743047(LOC101743047),LOC101743986(LOC101743986),LOC692448(LOC692448)
BP	GO:0055065	metal ion homeostasis	19	4	23	294	0.0723128	0.455757	FaR(FaR),Lgr(Lgr),LOC101736498(LOC101736498),LOC101739615(LOC101739615),LOC101740432(LOC101740432),LOC101741679(LOC101741679),LOC101741915(LOC101741915),LOC101742423(LOC101742423),LOC101742524(LOC101742524),LOC101742700(LOC101742700),LOC101743146(LOC101743146),LOC101743498(LOC101743498),LOC101743571(LOC101743571),LOC101744805(LOC101744805),LOC101745378(LOC101745378),LOC101745869(LOC101745869),NGR…	Atg5(Atg5),GlcNAcase2(GlcNAcase2),LOC751091(LOC751091),NGR-A24(NGR-A24)
BP	GO:0033273	response to vitamin	3	3	6	52	0.0724797	0.455757	NOS1(NOS1),NOS2(NOS2),Ptx1(Ptx1)	Hmg-s(Hmg-s),LOC101743526(LOC101743526),SPARC(SPARC)
BP	GO:0035262	gonad morphogenesis	2	4	6	52	0.0724797	0.455757	LOC101736498(LOC101736498),LOC101741765(LOC101741765)	Let-2(Let-2),LOC101740028(LOC101740028),LOC101741760(LOC101741760),LOC101746316(LOC101746316)
BP	GO:0046903	secretion	33	27	60	880	0.0725036	0.455757	InR(InR),Kmo(Kmo),Lgr(Lgr),LOC100141438(LOC100141438),LOC100533205(LOC100533205),LOC101735703(LOC101735703),LOC101736018(LOC101736018),LOC101736179(LOC101736179),LOC101736454(LOC101736454),LOC101739428(LOC101739428),LOC101739615(LOC101739615),LOC101740097(LOC101740097),LOC101741679(LOC101741679),LOC101741915(LOC101741915),LOC101742423(LOC101742423),LOC101742917(LOC101742917),LOC101743146(LOC10174…	3HCD(3HCD),Adgf(Adgf),Atg5(Atg5),Crabp(Crabp),Gal(Gal),GlcNAcase2(GlcNAcase2),LOC101736547(LOC101736547),LOC101736620(LOC101736620),LOC101737359(LOC101737359),LOC101737711(LOC101737711),LOC101740446(LOC101740446),LOC101741760(LOC101741760),LOC101741993(LOC101741993),LOC101742448(LOC101742448),LOC101743180(LOC101743180),LOC101743362(LOC101743362),LOC101743601(LOC101743601),LOC101743731(LOC10174373…
MF	GO:0015078	proton transmembrane transporter activity	9	1	10	100	0.0730463	0.399049	LOC100134921(LOC100134921),LOC101735847(LOC101735847),LOC101736365(LOC101736365),LOC101736735(LOC101736735),LOC101740365(LOC101740365),LOC101742516(LOC101742516),LOC101744322(LOC101744322),LOC101744857(LOC101744857),LOC780848(LOC780848)	Tret1(Tret1)
MF	GO:0009975	cyclase activity	3	1	4	27	0.0734435	0.399049	LOC101737125(LOC101737125),LOC101739615(LOC101739615),LOC105842848(LOC105842848)	LOC101745811(LOC101745811)
MF	GO:0016849	phosphorus-oxygen lyase activity	3	1	4	27	0.0734435	0.399049	LOC101737125(LOC101737125),LOC101739615(LOC101739615),LOC105842848(LOC105842848)	LOC101745811(LOC101745811)
BP	GO:0043123	positive regulation of I-kappaB kinase/NF-kappaB signaling	5	0	5	40	0.0738978	0.46109	LOC100141438(LOC100141438),LOC101741592(LOC101741592),LOC101742029(LOC101742029),LOC101742423(LOC101742423),LOC692801(LOC692801)	-
BP	GO:0046460	neutral lipid biosynthetic process	2	3	5	40	0.0738978	0.46109	LOC101745721(LOC101745721),LOC101746913(LOC101746913)	LOC101743180(LOC101743180),LOC101743526(LOC101743526),LOC110385370(LOC110385370)
BP	GO:0046463	acylglycerol biosynthetic process	2	3	5	40	0.0738978	0.46109	LOC101745721(LOC101745721),LOC101746913(LOC101746913)	LOC101743180(LOC101743180),LOC101743526(LOC101743526),LOC110385370(LOC110385370)
BP	GO:0046949	fatty-acyl-CoA biosynthetic process	1	4	5	40	0.0738978	0.46109	LOC101740518(LOC101740518)	LOC101739690(LOC101739690),LOC101740658(LOC101740658),LOC101741993(LOC101741993),LOC110385370(LOC110385370)
BP	GO:0051881	regulation of mitochondrial membrane potential	4	1	5	40	0.0738978	0.46109	LOC100141438(LOC100141438),LOC101740359(LOC101740359),LOC101743821(LOC101743821),LOC101745869(LOC101745869)	LOC101747227(LOC101747227)
BP	GO:0071711	basement membrane organization	1	4	5	40	0.0738978	0.46109	Lgr(Lgr)	LOC101736620(LOC101736620),LOC101742998(LOC101742998),LOC101746961(LOC101746961),SPARC(SPARC)
MF	GO:0001653	peptide receptor activity	4	3	7	62	0.0739151	0.399049	FaR(FaR),Lgr(Lgr),LOC101743146(LOC101743146),NGR-A26(NGR-A26)	LOC101745811(LOC101745811),NGR-A11(NGR-A11),NGR-A24(NGR-A24)
BP	GO:0043534	blood vessel endothelial cell migration	5	2	7	65	0.0740074	0.46109	LOC100141438(LOC100141438),LOC101745869(LOC101745869),LOC778468(LOC778468),NOS1(NOS1),NOS2(NOS2)	Hsp20.1(Hsp20.1),LOC101743731(LOC101743731)
BP	GO:0060259	regulation of feeding behavior	5	2	7	65	0.0740074	0.46109	InR(InR),LOC101736326(LOC101736326),LOC101743146(LOC101743146),LOC101745430(LOC101745430),NGR-A26(NGR-A26)	LOC101735743(LOC101735743),NGR-A24(NGR-A24)
BP	GO:0071398	cellular response to fatty acid	3	4	7	65	0.0740074	0.46109	LOC100141438(LOC100141438),LOC101739615(LOC101739615),LOC778468(LOC778468)	Hmg-s(Hmg-s),Hsp20.1(Hsp20.1),LOC101743180(LOC101743180),LOC101743526(LOC101743526)
BP	GO:0048513	animal organ development	78	78	156	2494	0.0742116	0.461907	Cyp9a20(Cyp9a20),Fps(Fps),InR(InR),Kettin(Kettin),Kmo(Kmo),Lgr(Lgr),LOC100141438(LOC100141438),LOC100533205(LOC100533205),LOC101735808(LOC101735808),LOC101735812(LOC101735812),LOC101736179(LOC101736179),LOC101736290(LOC101736290),LOC101736326(LOC101736326),LOC101736404(LOC101736404),LOC101736498(LOC101736498),LOC101736579(LOC101736579),LOC101737125(LOC101737125),LOC101737263(LOC101737263),LOC1017…	Adgf(Adgf),Atg5(Atg5),Cdc25(Cdc25),Cyp18a1(Cyp18a1),E(spl)mbeta(E(spl)mbeta),Hmg-s(Hmg-s),Hsp20.1(Hsp20.1),HSP70(HSP70),Let-2(Let-2),LOC100302610(LOC100302610),LOC100862812(LOC100862812),LOC101735797(LOC101735797),LOC101736117(LOC101736117),LOC101736155(LOC101736155),LOC101736485(LOC101736485),LOC101736620(LOC101736620),LOC101736835(LOC101736835),LOC101737056(LOC101737056),LOC101737217(LOC1017372…
BP	GO:0098660	inorganic ion transmembrane transport	31	7	38	528	0.0746059	0.463905	Lgr(Lgr),LOC101735847(LOC101735847),LOC101736365(LOC101736365),LOC101736498(LOC101736498),LOC101736735(LOC101736735),LOC101739197(LOC101739197),LOC101739618(LOC101739618),LOC101740365(LOC101740365),LOC101740637(LOC101740637),LOC101741181(LOC101741181),LOC101741915(LOC101741915),LOC101742191(LOC101742191),LOC101742259(LOC101742259),LOC101742516(LOC101742516),LOC101742524(LOC101742524),LOC101742700…	Atg5(Atg5),LOC101735743(LOC101735743),LOC101738720(LOC101738720),LOC101744395(LOC101744395),LOC105841247(LOC105841247),LOC105842130(LOC105842130),Tret1(Tret1)
BP	GO:0001655	urogenital system development	9	13	22	280	0.0747758	0.464505	Kmo(Kmo),LOC101737806(LOC101737806),LOC101741679(LOC101741679),LOC101743371(LOC101743371),LOC101744117(LOC101744117),LOC101745869(LOC101745869),LOC101745886(LOC101745886),LOC101746261(LOC101746261),LOC101746503(LOC101746503)	Hmg-s(Hmg-s),LOC100302610(LOC100302610),LOC101736485(LOC101736485),LOC101736620(LOC101736620),LOC101737217(LOC101737217),LOC101741216(LOC101741216),LOC101742375(LOC101742375),LOC101744615(LOC101744615),LOC101745393(LOC101745393),LOC101745689(LOC101745689),LOC101745762(LOC101745762),LOC101746171(LOC101746171),SPARC(SPARC)
MF	GO:0005179	hormone activity	1	2	3	17	0.0765091	0.399049	LOC101743146(LOC101743146)	sNPF(sNPF),Tk(Tk)
MF	GO:0008483	transaminase activity	2	1	3	17	0.0765091	0.399049	LOC101744960(LOC101744960),Psat1(Psat1)	LOC101738901(LOC101738901)
CC	GO:0031674	I band	8	1	9	96	0.0767171	0.573355	Kettin(Kettin),LOC101737451(LOC101737451),LOC101744111(LOC101744111),LOC101745161(LOC101745161),LOC778468(LOC778468),NOS1(NOS1),NOS2(NOS2),Projectin(Projectin)	Hsp20.1(Hsp20.1)
BP	GO:0035218	leg disc development	3	7	10	106	0.0774993	0.480349	LOC101737806(LOC101737806),LOC101741679(LOC101741679),LOC101745159(LOC101745159)	Cyp18a1(Cyp18a1),LOC101740957(LOC101740957),LOC101741073(LOC101741073),LOC101743853(LOC101743853),LOC101744208(LOC101744208),LOC101744615(LOC101744615),LOC119630835(LOC119630835)
BP	GO:0009259	ribonucleotide metabolic process	21	12	33	451	0.0775424	0.480349	LOC100134921(LOC100134921),LOC101736112(LOC101736112),LOC101736572(LOC101736572),LOC101737125(LOC101737125),LOC101737451(LOC101737451),LOC101737808(LOC101737808),LOC101738969(LOC101738969),LOC101739615(LOC101739615),LOC101740518(LOC101740518),LOC101742516(LOC101742516),LOC101743027(LOC101743027),LOC101744708(LOC101744708),LOC101745886(LOC101745886),LOC101746594(LOC101746594),LOC105842848(LOC10584…	LOC101736222(LOC101736222),LOC101739690(LOC101739690),LOC101740658(LOC101740658),LOC101741993(LOC101741993),LOC101743256(LOC101743256),LOC101743378(LOC101743378),LOC101743526(LOC101743526),LOC101745811(LOC101745811),LOC101745840(LOC101745840),LOC101746171(LOC101746171),LOC101747227(LOC101747227),LOC110385370(LOC110385370)
MF	GO:0003785	actin monomer binding	2	0	2	8	0.0779793	0.399049	NOS1(NOS1),NOS2(NOS2)	-
MF	GO:0004596	peptide alpha-N-acetyltransferase activity	1	1	2	8	0.0779793	0.399049	LOC732937(LOC732937)	LOC693107(LOC693107)
MF	GO:0004629	phospholipase C activity	0	2	2	8	0.0779793	0.399049	-	LOC101736117(LOC101736117),LOC101745444(LOC101745444)
MF	GO:0004653	polypeptide N-acetylgalactosaminyltransferase activity	0	2	2	8	0.0779793	0.399049	-	LOC101735613(LOC101735613),LOC101736088(LOC101736088)
MF	GO:0005338	nucleotide-sugar transmembrane transporter activity	0	2	2	8	0.0779793	0.399049	-	LOC101740028(LOC101740028),LOC101743986(LOC101743986)
MF	GO:0032453	histone H3-methyl-lysine-4 demethylase activity	2	0	2	8	0.0779793	0.399049	LOC100533205(LOC100533205),LOC101739566(LOC101739566)	-
MF	GO:0042813	Wnt receptor activity	1	1	2	8	0.0779793	0.399049	LOC101740097(LOC101740097)	LOC101745514(LOC101745514)
MF	GO:0070402	NADPH binding	1	1	2	8	0.0779793	0.399049	LOC101743275(LOC101743275)	LOC110385370(LOC110385370)
MF	GO:0097493	structural molecule activity conferring elasticity	1	1	2	8	0.0779793	0.399049	Projectin(Projectin)	LOC101736620(LOC101736620)
MF	GO:0120013	lipid transfer activity	1	1	2	8	0.0779793	0.399049	LOC101740359(LOC101740359)	LOC101746630(LOC101746630)
BP	GO:0046503	glycerolipid catabolic process	3	3	6	53	0.0780244	0.480349	LOC100141438(LOC100141438),LOC101737808(LOC101737808),LOC101743027(LOC101743027)	Crabp(Crabp),LOC101739690(LOC101739690),LOC101743601(LOC101743601)
BP	GO:0048644	muscle organ morphogenesis	4	2	6	53	0.0780244	0.480349	LOC101735808(LOC101735808),LOC101738969(LOC101738969),LOC101743371(LOC101743371),Ptx1(Ptx1)	LOC100302610(LOC100302610),LOC101741760(LOC101741760)
BP	GO:0051453	regulation of intracellular pH	6	0	6	53	0.0780244	0.480349	LOC101741181(LOC101741181),LOC101742516(LOC101742516),LOC101744708(LOC101744708),LOC101744857(LOC101744857),LOC101745863(LOC101745863),LOC101746424(LOC101746424)	-
BP	GO:0007601	visual perception	2	6	8	79	0.0781094	0.480349	LOC101737534(LOC101737534),LOC101743475(LOC101743475)	LOC101737716(LOC101737716),LOC101738901(LOC101738901),LOC101738943(LOC101738943),LOC101746630(LOC101746630),LOC101746961(LOC101746961),LOC105842130(LOC105842130)
BP	GO:0042755	eating behavior	5	3	8	79	0.0781094	0.480349	LOC101736326(LOC101736326),LOC101742423(LOC101742423),LOC101745430(LOC101745430),LOC101745703(LOC101745703),NGR-A26(NGR-A26)	LOC101735743(LOC101735743),LOC105842130(LOC105842130),NGR-A24(NGR-A24)
BP	GO:0050832	defense response to fungus	1	7	8	79	0.0781094	0.480349	LOC778468(LOC778468)	Hsp20.1(Hsp20.1),LOC101737050(LOC101737050),LOC101742744(LOC101742744),LOC732968(LOC732968),PPAE(PPAE),PPO1(PPO1),PPO2(PPO2)
BP	GO:0003209	cardiac atrium morphogenesis	1	2	3	18	0.0785285	0.480349	Ptx1(Ptx1)	LOC100302610(LOC100302610),LOC101741760(LOC101741760)
BP	GO:0018345	protein palmitoylation	0	3	3	18	0.0785285	0.480349	-	LOC101736155(LOC101736155),LOC101737359(LOC101737359),LOC101743747(LOC101743747)
BP	GO:0048384	retinoic acid receptor signaling pathway	3	0	3	18	0.0785285	0.480349	NOS1(NOS1),NOS2(NOS2),Ptx1(Ptx1)	-
BP	GO:0048857	neural nucleus development	2	1	3	18	0.0785285	0.480349	LOC110386824(LOC110386824),Ptx1(Ptx1)	LOC101741073(LOC101741073)
BP	GO:0060122	inner ear receptor cell stereocilium organization	2	1	3	18	0.0785285	0.480349	Lgr(Lgr),LOC101743371(LOC101743371)	LOC101738943(LOC101738943)
BP	GO:0060216	definitive hemopoiesis	1	2	3	18	0.0785285	0.480349	LOC101737806(LOC101737806)	LOC101740476(LOC101740476),LOC733026(LOC733026)
BP	GO:0006885	regulation of pH	7	0	7	66	0.0789636	0.480349	LOC101741181(LOC101741181),LOC101741915(LOC101741915),LOC101742516(LOC101742516),LOC101744708(LOC101744708),LOC101744857(LOC101744857),LOC101745863(LOC101745863),LOC101746424(LOC101746424)	-
BP	GO:0010996	response to auditory stimulus	2	2	4	29	0.0790717	0.480349	LOC101738046(LOC101738046),LOC101744708(LOC101744708)	LOC101735863(LOC101735863),NGR-A24(NGR-A24)
BP	GO:0030201	heparan sulfate proteoglycan metabolic process	1	3	4	29	0.0790717	0.480349	LOC101743371(LOC101743371)	LOC101740028(LOC101740028),LOC101743047(LOC101743047),LOC101743986(LOC101743986)
BP	GO:0032652	regulation of interleukin-1 production	2	2	4	29	0.0790717	0.480349	LOC101740097(LOC101740097),LOC778468(LOC778468)	Hsp20.1(Hsp20.1),LOC101741760(LOC101741760)
BP	GO:0033762	response to glucagon	2	2	4	29	0.0790717	0.480349	LOC101739615(LOC101739615),LOC101746706(LOC101746706)	Hmg-s(Hmg-s),LOC101743180(LOC101743180)
BP	GO:0048854	brain morphogenesis	1	3	4	29	0.0790717	0.480349	LOC100141438(LOC100141438)	LOC101739624(LOC101739624),LOC101741888(LOC101741888),LOC101746961(LOC101746961)
BP	GO:0051205	protein insertion into membrane	3	1	4	29	0.0790717	0.480349	LOC101741679(LOC101741679),LOC101744992(LOC101744992),Tim10(Tim10)	LOC105842910(LOC105842910)
BP	GO:0071542	dopaminergic neuron differentiation	3	1	4	29	0.0790717	0.480349	Lgr(Lgr),LOC101742917(LOC101742917),Ptx1(Ptx1)	LOC101736155(LOC101736155)
BP	GO:0072132	mesenchyme morphogenesis	2	2	4	29	0.0790717	0.480349	NOS1(NOS1),NOS2(NOS2)	LOC101741760(LOC101741760),LOC101745393(LOC101745393)
CC	GO:0009925	basal plasma membrane	10	4	14	170	0.0791048	0.573355	Lgr(Lgr),LOC101736498(LOC101736498),LOC101738969(LOC101738969),LOC101741181(LOC101741181),LOC101741679(LOC101741679),LOC101742524(LOC101742524),LOC101743193(LOC101743193),LOC101743371(LOC101743371),LOC101744708(LOC101744708),LOC101744857(LOC101744857)	LOC101735743(LOC101735743),LOC101737408(LOC101737408),LOC101744208(LOC101744208),LOC693027(LOC693027)
CC	GO:0016323	basolateral plasma membrane	10	4	14	170	0.0791048	0.573355	Lgr(Lgr),LOC101736498(LOC101736498),LOC101738969(LOC101738969),LOC101741181(LOC101741181),LOC101741679(LOC101741679),LOC101742524(LOC101742524),LOC101743193(LOC101743193),LOC101743371(LOC101743371),LOC101744708(LOC101744708),LOC101744857(LOC101744857)	LOC101735743(LOC101735743),LOC101737408(LOC101737408),LOC101744208(LOC101744208),LOC693027(LOC693027)
BP	GO:0051094	positive regulation of developmental process	34	25	59	869	0.0793385	0.481508	Fps(Fps),InR(InR),Lgr(Lgr),LOC100134921(LOC100134921),LOC100141438(LOC100141438),LOC100533205(LOC100533205),LOC101736179(LOC101736179),LOC101737456(LOC101737456),LOC101737806(LOC101737806),LOC101738969(LOC101738969),LOC101739615(LOC101739615),LOC101740097(LOC101740097),LOC101740494(LOC101740494),LOC101741679(LOC101741679),LOC101741765(LOC101741765),LOC101741915(LOC101741915),LOC101742423(LOC10174…	Cdc25(Cdc25),E(spl)mbeta(E(spl)mbeta),Hsp20.1(Hsp20.1),HSP70(HSP70),LOC100302610(LOC100302610),LOC101736620(LOC101736620),LOC101736835(LOC101736835),LOC101737217(LOC101737217),LOC101737711(LOC101737711),LOC101738852(LOC101738852),LOC101740182(LOC101740182),LOC101740476(LOC101740476),LOC101740689(LOC101740689),LOC101740791(LOC101740791),LOC101741073(LOC101741073),LOC101741216(LOC101741216),LOC1017…
BP	GO:0051146	striated muscle cell differentiation	16	4	20	252	0.0798414	0.484096	Fps(Fps),InR(InR),Kettin(Kettin),LOC100141438(LOC100141438),LOC101739319(LOC101739319),LOC101740465(LOC101740465),LOC101743371(LOC101743371),LOC101744016(LOC101744016),LOC101745161(LOC101745161),LOC101745721(LOC101745721),LOC732945(LOC732945),LOC733140(LOC733140),NOS1(NOS1),NOS2(NOS2),Projectin(Projectin),Ptx1(Ptx1)	Atg5(Atg5),Let-2(Let-2),LOC100302610(LOC100302610),LOC101741760(LOC101741760)
MF	GO:0005496	steroid binding	4	2	6	51	0.0806067	0.410567	LOC101745219(LOC101745219),UGT40B4(UGT40B4),UGT41A2(UGT41A2),UGT46A2(UGT46A2)	LOC100862812(LOC100862812),Ugt3(Ugt3)
BP	GO:0030073	insulin secretion	8	4	12	135	0.0810409	0.486334	LOC101736018(LOC101736018),LOC101739615(LOC101739615),LOC101743146(LOC101743146),LOC101744857(LOC101744857),LOC101745011(LOC101745011),LOC693092(LOC693092),NOS1(NOS1),NOS2(NOS2)	3HCD(3HCD),LOC101741760(LOC101741760),LOC101743180(LOC101743180),LOC101744395(LOC101744395)
CC	GO:0030990	intraciliary transport particle	1	2	3	19	0.0811595	0.573355	LOC101745397(LOC101745397)	LOC101742375(LOC101742375),LOC101745689(LOC101745689)
MF	GO:0048487	beta-tubulin binding	3	1	4	28	0.0818447	0.414934	LOC101736326(LOC101736326),LOC101737451(LOC101737451),LOC732997(LOC732997)	LOC101741888(LOC101741888)
BP	GO:0009612	response to mechanical stimulus	10	4	14	164	0.0819466	0.486334	LOC100141438(LOC100141438),LOC101738046(LOC101738046),LOC101742423(LOC101742423),LOC101742917(LOC101742917),LOC101743119(LOC101743119),LOC101744708(LOC101744708),LOC101746344(LOC101746344),LOC778468(LOC778468),NOS1(NOS1),NOS2(NOS2)	Hsp20.1(Hsp20.1),LOC101735863(LOC101735863),LOC101736835(LOC101736835),NGR-A24(NGR-A24)
CC	GO:0035869	ciliary transition zone	0	5	5	43	0.082301	0.573355	-	LOC101738943(LOC101738943),LOC101741839(LOC101741839),LOC101741888(LOC101741888),LOC101742567(LOC101742567),LOC101745689(LOC101745689)
CC	GO:0031414	N-terminal protein acetyltransferase complex	1	1	2	9	0.0825239	0.573355	LOC732937(LOC732937)	LOC693107(LOC693107)
CC	GO:0033017	sarcoplasmic reticulum membrane	2	0	2	9	0.0825239	0.573355	NOS1(NOS1),NOS2(NOS2)	-
CC	GO:0036038	MKS complex	0	2	2	9	0.0825239	0.573355	-	LOC101741839(LOC101741839),LOC101742567(LOC101742567)
BP	GO:0006721	terpenoid metabolic process	4	4	8	80	0.0827251	0.486334	Fps(Fps),UGT40B4(UGT40B4),UGT41A2(UGT41A2),UGT46A2(UGT46A2)	Cyp18a1(Cyp18a1),LOC100862812(LOC100862812),P450(P450),Ugt3(Ugt3)
BP	GO:0042133	neurotransmitter metabolic process	6	2	8	80	0.0827251	0.486334	Lgr(Lgr),LOC100141438(LOC100141438),LOC101744960(LOC101744960),LOC101745703(LOC101745703),NOS1(NOS1),NOS2(NOS2)	LOC101735503(LOC101735503),LOC692675(LOC692675)
BP	GO:0002790	peptide secretion	14	10	24	314	0.0828021	0.486334	InR(InR),LOC100141438(LOC100141438),LOC101736018(LOC101736018),LOC101739615(LOC101739615),LOC101740097(LOC101740097),LOC101741679(LOC101741679),LOC101742423(LOC101742423),LOC101743146(LOC101743146),LOC101743571(LOC101743571),LOC101744857(LOC101744857),LOC101745011(LOC101745011),LOC693092(LOC693092),NOS1(NOS1),NOS2(NOS2)	3HCD(3HCD),Atg5(Atg5),LOC101736620(LOC101736620),LOC101737359(LOC101737359),LOC101741760(LOC101741760),LOC101743180(LOC101743180),LOC101744208(LOC101744208),LOC101744395(LOC101744395),LOC101747124(LOC101747124),NGR-A24(NGR-A24)
BP	GO:0098662	inorganic cation transmembrane transport	29	5	34	470	0.0835731	0.486334	Lgr(Lgr),LOC101735847(LOC101735847),LOC101736365(LOC101736365),LOC101736498(LOC101736498),LOC101736735(LOC101736735),LOC101739197(LOC101739197),LOC101739618(LOC101739618),LOC101740365(LOC101740365),LOC101740637(LOC101740637),LOC101741181(LOC101741181),LOC101741915(LOC101741915),LOC101742191(LOC101742191),LOC101742259(LOC101742259),LOC101742516(LOC101742516),LOC101742524(LOC101742524),LOC101742700…	Atg5(Atg5),LOC101735743(LOC101735743),LOC105841247(LOC105841247),LOC105842130(LOC105842130),Tret1(Tret1)
BP	GO:0045766	positive regulation of angiogenesis	5	2	7	67	0.0841083	0.486334	LOC100141438(LOC100141438),LOC101745869(LOC101745869),LOC778468(LOC778468),NOS1(NOS1),NOS2(NOS2)	Hsp20.1(Hsp20.1),LOC101741760(LOC101741760)
BP	GO:0009150	purine ribonucleotide metabolic process	20	12	32	439	0.0844603	0.486334	LOC100134921(LOC100134921),LOC101736112(LOC101736112),LOC101736572(LOC101736572),LOC101737125(LOC101737125),LOC101737451(LOC101737451),LOC101737808(LOC101737808),LOC101738969(LOC101738969),LOC101739615(LOC101739615),LOC101740518(LOC101740518),LOC101742516(LOC101742516),LOC101743027(LOC101743027),LOC101744708(LOC101744708),LOC101745886(LOC101745886),LOC101746594(LOC101746594),LOC105842848(LOC10584…	LOC101736222(LOC101736222),LOC101739690(LOC101739690),LOC101740658(LOC101740658),LOC101741993(LOC101741993),LOC101743256(LOC101743256),LOC101743378(LOC101743378),LOC101743526(LOC101743526),LOC101745811(LOC101745811),LOC101745840(LOC101745840),LOC101746171(LOC101746171),LOC101747227(LOC101747227),LOC110385370(LOC110385370)
BP	GO:0048593	camera-type eye morphogenesis	5	4	9	94	0.0846857	0.486334	LOC101737806(LOC101737806),LOC101740097(LOC101740097),LOC101744016(LOC101744016),LOC101745869(LOC101745869),Ptx1(Ptx1)	LOC100302610(LOC100302610),LOC101740957(LOC101740957),LOC101741888(LOC101741888),LOC101745762(LOC101745762)
BP	GO:0007423	sensory organ development	27	25	52	759	0.0848037	0.486334	Lgr(Lgr),LOC101735812(LOC101735812),LOC101736179(LOC101736179),LOC101737125(LOC101737125),LOC101737806(LOC101737806),LOC101740097(LOC101740097),LOC101740520(LOC101740520),LOC101740924(LOC101740924),LOC101741592(LOC101741592),LOC101741679(LOC101741679),LOC101741775(LOC101741775),LOC101742820(LOC101742820),LOC101743092(LOC101743092),LOC101743193(LOC101743193),LOC101743371(LOC101743371),LOC101743821…	Atg5(Atg5),E(spl)mbeta(E(spl)mbeta),Hsp20.1(Hsp20.1),LOC100302610(LOC100302610),LOC101736620(LOC101736620),LOC101736835(LOC101736835),LOC101737217(LOC101737217),LOC101738943(LOC101738943),LOC101740028(LOC101740028),LOC101740182(LOC101740182),LOC101740424(LOC101740424),LOC101740476(LOC101740476),LOC101740791(LOC101740791),LOC101740957(LOC101740957),LOC101741073(LOC101741073),LOC101741216(LOC101741…
BP	GO:0061061	muscle structure development	27	13	40	566	0.0850509	0.486334	Fps(Fps),InR(InR),Kettin(Kettin),LOC100141438(LOC100141438),LOC100533205(LOC100533205),LOC101735808(LOC101735808),LOC101736290(LOC101736290),LOC101737806(LOC101737806),LOC101738969(LOC101738969),LOC101739319(LOC101739319),LOC101740465(LOC101740465),LOC101741679(LOC101741679),LOC101743146(LOC101743146),LOC101743275(LOC101743275),LOC101743371(LOC101743371),LOC101744016(LOC101744016),LOC101745161(LO…	Atg5(Atg5),E(spl)mbeta(E(spl)mbeta),Hsp20.1(Hsp20.1),Let-2(Let-2),LOC100302610(LOC100302610),LOC101736620(LOC101736620),LOC101737217(LOC101737217),LOC101737716(LOC101737716),LOC101741760(LOC101741760),LOC101745000(LOC101745000),LOC101745811(LOC101745811),LOC101746713(LOC101746713),LOC101746961(LOC101746961)
BP	GO:0019915	lipid storage	5	6	11	122	0.0852974	0.486334	InR(InR),LOC100141438(LOC100141438),LOC101735703(LOC101735703),LOC101739327(LOC101739327),LOC101742423(LOC101742423)	GlcNAcase2(GlcNAcase2),IBP2(IBP2),LOC101743180(LOC101743180),LOC101743526(LOC101743526),LOC101745684(LOC101745684),LOC101747124(LOC101747124)
BP	GO:0048839	inner ear development	6	5	11	122	0.0852974	0.486334	Lgr(Lgr),LOC101741592(LOC101741592),LOC101743371(LOC101743371),LOC101743821(LOC101743821),LOC101744708(LOC101744708),LOC110386824(LOC110386824)	Atg5(Atg5),LOC100302610(LOC100302610),LOC101738943(LOC101738943),LOC101740791(LOC101740791),SPARC(SPARC)
BP	GO:0042592	homeostatic process	44	23	67	1005	0.0858528	0.486334	FaR(FaR),InR(InR),Jafrac1(Jafrac1),Lgr(Lgr),LOC100101177(LOC100101177),LOC100141438(LOC100141438),LOC101736018(LOC101736018),LOC101736112(LOC101736112),LOC101736326(LOC101736326),LOC101736404(LOC101736404),LOC101736498(LOC101736498),LOC101739615(LOC101739615),LOC101740431(LOC101740431),LOC101740432(LOC101740432),LOC101740494(LOC101740494),LOC101741181(LOC101741181),LOC101741679(LOC101741679),LOC1…	Atg5(Atg5),Crabp(Crabp),GlcNAcase2(GlcNAcase2),GSTe3(GSTe3),HSP70(HSP70),Let-2(Let-2),LOC101735863(LOC101735863),LOC101739624(LOC101739624),LOC101740182(LOC101740182),LOC101741760(LOC101741760),LOC101741888(LOC101741888),LOC101741993(LOC101741993),LOC101743180(LOC101743180),LOC101743526(LOC101743526),LOC101743601(LOC101743601),LOC101743731(LOC101743731),LOC101744377(LOC101744377),LOC101744395(LOC…
CC	GO:0005929	cilium	10	16	26	361	0.0860097	0.573355	FaR(FaR),Hop(Hop),LOC100141438(LOC100141438),LOC101738046(LOC101738046),LOC101739428(LOC101739428),LOC101739615(LOC101739615),LOC101744708(LOC101744708),LOC101744857(LOC101744857),LOC101745397(LOC101745397),LOC692925(LOC692925)	Atg5(Atg5),LOC101735458(LOC101735458),LOC101735797(LOC101735797),LOC101735863(LOC101735863),LOC101737362(LOC101737362),LOC101738943(LOC101738943),LOC101739624(LOC101739624),LOC101741839(LOC101741839),LOC101741888(LOC101741888),LOC101742375(LOC101742375),LOC101742567(LOC101742567),LOC101744395(LOC101744395),LOC101745689(LOC101745689),LOC101745762(LOC101745762),LOC101745811(LOC101745811),NGR-A24(NG…
MF	GO:0008188	neuropeptide receptor activity	4	2	6	52	0.0867946	0.426842	FaR(FaR),Lgr(Lgr),LOC101743146(LOC101743146),NGR-A26(NGR-A26)	NGR-A11(NGR-A11),NGR-A24(NGR-A24)
MF	GO:0042562	hormone binding	4	2	6	52	0.0867946	0.426842	InR(InR),Lgr(Lgr),LOC101741679(LOC101741679),LOC101743146(LOC101743146)	IBP2(IBP2),NGR-A11(NGR-A11)
MF	GO:0003824	catalytic activity	112	106	218	3424	0.0871669	0.426842	Alpm(Alpm),Apn2(Apn2),BLOS2(BLOS2),Cyp332a1(Cyp332a1),Cyp9a20(Cyp9a20),Dohh(Dohh),Fps(Fps),Glob1(Glob1),Hop(Hop),InR(InR),Jafrac1(Jafrac1),Kmo(Kmo),LOC100101177(LOC100101177),LOC100134921(LOC100134921),LOC100141438(LOC100141438),LOC100500759(LOC100500759),LOC100533205(LOC100533205),LOC101735703(LOC101735703),LOC101736179(LOC101736179),LOC101736290(LOC101736290),LOC101736326(LOC101736326),LOC10173…	3HCD(3HCD),Adgf(Adgf),BAEE(BAEE),CCE-un1(CCE-un1),Cdc25(Cdc25),Cyp18a1(Cyp18a1),Gal(Gal),GlcNAcase1(GlcNAcase1),GlcNAcase2(GlcNAcase2),GSTd3(GSTd3),GSTe3(GSTe3),GSTe6(GSTe6),Hel(Hel),Hmg-s(Hmg-s),HSP70(HSP70),LOC100862812(LOC100862812),LOC101735545(LOC101735545),LOC101735613(LOC101735613),LOC101735618(LOC101735618),LOC101735797(LOC101735797),LOC101735926(LOC101735926),LOC101736088(LOC101736088),L…
BP	GO:0010288	response to lead ion	3	2	5	42	0.0872771	0.486334	LOC101738689(LOC101738689),NOS1(NOS1),NOS2(NOS2)	LOC101743180(LOC101743180),SPARC(SPARC)
BP	GO:0032680	regulation of tumor necrosis factor production	3	2	5	42	0.0872771	0.486334	LOC101740097(LOC101740097),LOC101742423(LOC101742423),LOC778468(LOC778468)	Hsp20.1(Hsp20.1),LOC101741760(LOC101741760)
BP	GO:1903555	regulation of tumor necrosis factor superfamily cytokine production	3	2	5	42	0.0872771	0.486334	LOC101740097(LOC101740097),LOC101742423(LOC101742423),LOC778468(LOC778468)	Hsp20.1(Hsp20.1),LOC101741760(LOC101741760)
BP	GO:2000378	negative regulation of reactive oxygen species metabolic process	2	3	5	42	0.0872771	0.486334	LOC101737543(LOC101737543),LOC778468(LOC778468)	Atg5(Atg5),Hsp20.1(Hsp20.1),LOC101747227(LOC101747227)
BP	GO:0008625	extrinsic apoptotic signaling pathway via death domain receptors	3	1	4	30	0.0873468	0.486334	BLOS2(BLOS2),NOS1(NOS1),NOS2(NOS2)	LOC101747124(LOC101747124)
BP	GO:0035735	intraciliary transport involved in cilium assembly	1	3	4	30	0.0873468	0.486334	LOC101745397(LOC101745397)	LOC101735458(LOC101735458),LOC101742375(LOC101742375),LOC101745689(LOC101745689)
BP	GO:0050729	positive regulation of inflammatory response	2	2	4	30	0.0873468	0.486334	LOC101736454(LOC101736454),LOC101741679(LOC101741679)	Crabp(Crabp),LOC101743601(LOC101743601)
BP	GO:0051145	smooth muscle cell differentiation	3	1	4	30	0.0873468	0.486334	LOC101743371(LOC101743371),LOC692801(LOC692801),Ptx1(Ptx1)	LOC101737217(LOC101737217)
BP	GO:0035222	wing disc pattern formation	2	6	8	81	0.0874986	0.486334	LOC101741679(LOC101741679),LOC101746043(LOC101746043)	E(spl)mbeta(E(spl)mbeta),LOC101737438(LOC101737438),LOC101745444(LOC101745444),LOC101745899(LOC101745899),LOC101746331(LOC101746331),LOC692945(LOC692945)
BP	GO:0001501	skeletal system development	12	8	20	255	0.0875139	0.486334	LOC101736579(LOC101736579),LOC101737263(LOC101737263),LOC101737806(LOC101737806),LOC101741592(LOC101741592),LOC101741915(LOC101741915),LOC101744016(LOC101744016),LOC101744857(LOC101744857),LOC101745869(LOC101745869),LOC110386824(LOC110386824),NOS1(NOS1),NOS2(NOS2),Ptx1(Ptx1)	GlcNAcase2(GlcNAcase2),LOC101739624(LOC101739624),LOC101740028(LOC101740028),LOC101743047(LOC101743047),LOC101743362(LOC101743362),LOC101745689(LOC101745689),LOC101745840(LOC101745840),SPARC(SPARC)
BP	GO:0034097	response to cytokine	15	16	31	425	0.0878445	0.486334	Kmo(Kmo),LOC100141438(LOC100141438),LOC100533205(LOC100533205),LOC101736572(LOC101736572),LOC101741592(LOC101741592),LOC101742029(LOC101742029),LOC101742423(LOC101742423),LOC101743498(LOC101743498),LOC101744708(LOC101744708),LOC101746706(LOC101746706),LOC101746913(LOC101746913),LOC692801(LOC692801),LOC778468(LOC778468),NOS1(NOS1),NOS2(NOS2)	Crabp(Crabp),Hsp20.1(Hsp20.1),HSP70(HSP70),LOC101735591(LOC101735591),LOC101735618(LOC101735618),LOC101736835(LOC101736835),LOC101740182(LOC101740182),LOC101740476(LOC101740476),LOC101741888(LOC101741888),LOC101743601(LOC101743601),LOC101746630(LOC101746630),LOC101747124(LOC101747124),LOC110385370(LOC110385370),LOC692744(LOC692744),LOC692816(LOC692816),SPARC(SPARC)
MF	GO:0016769	transferase activity, transferring nitrogenous groups	2	1	3	18	0.0879209	0.426842	LOC101744960(LOC101744960),Psat1(Psat1)	LOC101738901(LOC101738901)
BP	GO:0010970	transport along microtubule	7	5	12	137	0.088196	0.486334	BLOS2(BLOS2),LOC101737451(LOC101737451),LOC101738046(LOC101738046),LOC101739618(LOC101739618),LOC101740445(LOC101740445),LOC101745397(LOC101745397),LOC778468(LOC778468)	Hsp20.1(Hsp20.1),LOC101735458(LOC101735458),LOC101739624(LOC101739624),LOC101742375(LOC101742375),LOC101745689(LOC101745689)
BP	GO:0006450	regulation of translational fidelity	2	0	2	9	0.0887333	0.486334	LOC101740560(LOC101740560),LOC693023(LOC693023)	-
BP	GO:0006884	cell volume homeostasis	2	0	2	9	0.0887333	0.486334	Lgr(Lgr),LOC100101177(LOC100101177)	-
BP	GO:0007210	serotonin receptor signaling pathway	1	1	2	9	0.0887333	0.486334	LOC101742917(LOC101742917)	LOC105842130(LOC105842130)
BP	GO:0007509	mesoderm migration involved in gastrulation	1	1	2	9	0.0887333	0.486334	LOC101743193(LOC101743193)	LOC101743047(LOC101743047)
BP	GO:0010452	histone H3-K36 methylation	2	0	2	9	0.0887333	0.486334	LOC101737263(LOC101737263),LOC101743700(LOC101743700)	-
BP	GO:0010543	regulation of platelet activation	2	0	2	9	0.0887333	0.486334	NOS1(NOS1),NOS2(NOS2)	-
BP	GO:0031640	killing of cells of another organism	2	0	2	9	0.0887333	0.486334	NOS1(NOS1),NOS2(NOS2)	-
BP	GO:0032230	positive regulation of synaptic transmission, GABAergic	1	1	2	9	0.0887333	0.486334	LOC101741679(LOC101741679)	NGR-A24(NGR-A24)
BP	GO:0038007	netrin-activated signaling pathway	2	0	2	9	0.0887333	0.486334	LOC101736179(LOC101736179),LOC101741765(LOC101741765)	-
BP	GO:0043302	positive regulation of leukocyte degranulation	2	0	2	9	0.0887333	0.486334	LOC101736454(LOC101736454),LOC101743146(LOC101743146)	-
BP	GO:0045542	positive regulation of cholesterol biosynthetic process	1	1	2	9	0.0887333	0.486334	Fps(Fps)	LOC101743180(LOC101743180)
BP	GO:0045780	positive regulation of bone resorption	2	0	2	9	0.0887333	0.486334	LOC101741679(LOC101741679),LOC101741915(LOC101741915)	-
BP	GO:0046852	positive regulation of bone remodeling	2	0	2	9	0.0887333	0.486334	LOC101741679(LOC101741679),LOC101741915(LOC101741915)	-
BP	GO:0048532	anatomical structure arrangement	1	1	2	9	0.0887333	0.486334	LOC110386824(LOC110386824)	HSP70(HSP70)
BP	GO:0051409	response to nitrosative stress	1	1	2	9	0.0887333	0.486334	LOC101743821(LOC101743821)	Atg5(Atg5)
BP	GO:0060716	labyrinthine layer blood vessel development	2	0	2	9	0.0887333	0.486334	LOC100141438(LOC100141438),LOC101740097(LOC101740097)	-
BP	GO:0070831	basement membrane assembly	0	2	2	9	0.0887333	0.486334	-	LOC101746961(LOC101746961),SPARC(SPARC)
BP	GO:0071105	response to interleukin-11	1	1	2	9	0.0887333	0.486334	LOC778468(LOC778468)	Hsp20.1(Hsp20.1)
BP	GO:0071324	cellular response to disaccharide stimulus	0	2	2	9	0.0887333	0.486334	-	LOC101737711(LOC101737711),LOC110385370(LOC110385370)
BP	GO:0071329	cellular response to sucrose stimulus	0	2	2	9	0.0887333	0.486334	-	LOC101737711(LOC101737711),LOC110385370(LOC110385370)
BP	GO:0071348	cellular response to interleukin-11	1	1	2	9	0.0887333	0.486334	LOC778468(LOC778468)	Hsp20.1(Hsp20.1)
BP	GO:0071371	cellular response to gonadotropin stimulus	1	1	2	9	0.0887333	0.486334	Lgr(Lgr)	Hmg-s(Hmg-s)
BP	GO:0071372	cellular response to follicle-stimulating hormone stimulus	1	1	2	9	0.0887333	0.486334	Lgr(Lgr)	Hmg-s(Hmg-s)
BP	GO:0090050	positive regulation of cell migration involved in sprouting angiogenesis	2	0	2	9	0.0887333	0.486334	LOC100141438(LOC100141438),LOC101745869(LOC101745869)	-
BP	GO:0090205	positive regulation of cholesterol metabolic process	1	1	2	9	0.0887333	0.486334	Fps(Fps)	LOC101743180(LOC101743180)
BP	GO:0090209	negative regulation of triglyceride metabolic process	2	0	2	9	0.0887333	0.486334	LOC100141438(LOC100141438),LOC101745721(LOC101745721)	-
BP	GO:0106120	positive regulation of sterol biosynthetic process	1	1	2	9	0.0887333	0.486334	Fps(Fps)	LOC101743180(LOC101743180)
BP	GO:1903544	response to butyrate	1	1	2	9	0.0887333	0.486334	LOC778468(LOC778468)	Hsp20.1(Hsp20.1)
BP	GO:1903545	cellular response to butyrate	1	1	2	9	0.0887333	0.486334	LOC778468(LOC778468)	Hsp20.1(Hsp20.1)
BP	GO:1903862	positive regulation of oxidative phosphorylation	2	0	2	9	0.0887333	0.486334	LOC101736112(LOC101736112),LOC101737451(LOC101737451)	-
BP	GO:1905564	positive regulation of vascular endothelial cell proliferation	1	1	2	9	0.0887333	0.486334	LOC100141438(LOC100141438)	LOC101737408(LOC101737408)
BP	GO:0090407	organophosphate biosynthetic process	21	12	33	457	0.0889068	0.486334	Fps(Fps),Lgr(Lgr),LOC101736572(LOC101736572),LOC101737125(LOC101737125),LOC101737456(LOC101737456),LOC101738969(LOC101738969),LOC101739615(LOC101739615),LOC101740518(LOC101740518),LOC101741679(LOC101741679),LOC101742516(LOC101742516),LOC101744708(LOC101744708),LOC101746594(LOC101746594),LOC101746913(LOC101746913),LOC105842848(LOC105842848),LOC692850(LOC692850),LOC692925(LOC692925),LOC693092(LOC69…	Crabp(Crabp),GlcNAcase2(GlcNAcase2),LOC101735797(LOC101735797),LOC101736222(LOC101736222),LOC101739565(LOC101739565),LOC101739690(LOC101739690),LOC101740658(LOC101740658),LOC101741993(LOC101741993),LOC101743601(LOC101743601),LOC101745811(LOC101745811),LOC101745840(LOC101745840),LOC110385370(LOC110385370)
BP	GO:0050730	regulation of peptidyl-tyrosine phosphorylation	7	2	9	95	0.0891241	0.486334	LOC101735808(LOC101735808),LOC101738302(LOC101738302),LOC101741679(LOC101741679),LOC101742423(LOC101742423),LOC101744992(LOC101744992),LOC101745161(LOC101745161),LOC101745869(LOC101745869)	LOC101740182(LOC101740182),LOC101741760(LOC101741760)
BP	GO:0097191	extrinsic apoptotic signaling pathway	8	1	9	95	0.0891241	0.486334	BLOS2(BLOS2),LOC100141438(LOC100141438),LOC101737456(LOC101737456),LOC101741592(LOC101741592),LOC101741679(LOC101741679),LOC101741765(LOC101741765),NOS1(NOS1),NOS2(NOS2)	LOC101747124(LOC101747124)
BP	GO:1903522	regulation of blood circulation	6	5	11	123	0.0891656	0.486334	LOC100141438(LOC100141438),LOC101741679(LOC101741679),LOC101743146(LOC101743146),LOC101745703(LOC101745703),NOS1(NOS1),NOS2(NOS2)	LOC101736835(LOC101736835),LOC101741760(LOC101741760),LOC101743180(LOC101743180),LOC101745393(LOC101745393),NGR-A24(NGR-A24)
BP	GO:0010765	positive regulation of sodium ion transport	3	0	3	19	0.0894895	0.486334	LOC100141438(LOC100141438),NOS1(NOS1),NOS2(NOS2)	-
BP	GO:0018198	peptidyl-cysteine modification	2	1	3	19	0.0894895	0.486334	NOS1(NOS1),NOS2(NOS2)	LOC101736155(LOC101736155)
BP	GO:0035293	chitin-based larval cuticle pattern formation	1	2	3	19	0.0894895	0.486334	LOC101740097(LOC101740097)	LOC101738943(LOC101738943),LOC101743362(LOC101743362)
BP	GO:0048265	response to pain	2	1	3	19	0.0894895	0.486334	LOC101742917(LOC101742917),LOC101743146(LOC101743146)	NGR-A24(NGR-A24)
BP	GO:0048873	homeostasis of number of cells within a tissue	3	0	3	19	0.0894895	0.486334	LOC100141438(LOC100141438),NOS1(NOS1),NOS2(NOS2)	-
BP	GO:0050854	regulation of antigen receptor-mediated signaling pathway	1	2	3	19	0.0894895	0.486334	LOC101736498(LOC101736498)	LOC101740182(LOC101740182),LOC101740476(LOC101740476)
BP	GO:0051204	protein insertion into mitochondrial membrane	2	1	3	19	0.0894895	0.486334	LOC101744992(LOC101744992),Tim10(Tim10)	LOC105842910(LOC105842910)
BP	GO:0072112	podocyte differentiation	2	1	3	19	0.0894895	0.486334	Kmo(Kmo),LOC101745886(LOC101745886)	LOC101745762(LOC101745762)
BP	GO:0090103	cochlea morphogenesis	3	0	3	19	0.0894895	0.486334	Lgr(Lgr),LOC101743371(LOC101743371),LOC110386824(LOC110386824)	-
BP	GO:1902893	regulation of miRNA transcription	1	2	3	19	0.0894895	0.486334	Per(Per)	LOC101736835(LOC101736835),LOC101743180(LOC101743180)
BP	GO:1903170	negative regulation of calcium ion transmembrane transport	3	0	3	19	0.0894895	0.486334	LOC101743146(LOC101743146),NOS1(NOS1),NOS2(NOS2)	-
BP	GO:1990776	response to angiotensin	2	1	3	19	0.0894895	0.486334	LOC101744708(LOC101744708),LOC778468(LOC778468)	Hsp20.1(Hsp20.1)
BP	GO:0061097	regulation of protein tyrosine kinase activity	5	1	6	55	0.0898095	0.486334	LOC101735808(LOC101735808),LOC101738302(LOC101738302),LOC101741679(LOC101741679),LOC101744992(LOC101744992),LOC101745869(LOC101745869)	LOC101740182(LOC101740182)
BP	GO:0048878	chemical homeostasis	32	12	44	633	0.0900299	0.486334	FaR(FaR),InR(InR),Lgr(Lgr),LOC100101177(LOC100101177),LOC100141438(LOC100141438),LOC101736018(LOC101736018),LOC101736498(LOC101736498),LOC101739615(LOC101739615),LOC101740432(LOC101740432),LOC101741181(LOC101741181),LOC101741679(LOC101741679),LOC101741915(LOC101741915),LOC101742423(LOC101742423),LOC101742516(LOC101742516),LOC101742524(LOC101742524),LOC101742700(LOC101742700),LOC101743146(LOC10174…	Atg5(Atg5),Crabp(Crabp),GlcNAcase2(GlcNAcase2),GSTe3(GSTe3),LOC101741993(LOC101741993),LOC101743180(LOC101743180),LOC101743526(LOC101743526),LOC101743601(LOC101743601),LOC101743731(LOC101743731),LOC101744395(LOC101744395),LOC751091(LOC751091),NGR-A24(NGR-A24)
BP	GO:0055074	calcium ion homeostasis	14	3	17	211	0.0905954	0.486334	FaR(FaR),Lgr(Lgr),LOC101739615(LOC101739615),LOC101740432(LOC101740432),LOC101742423(LOC101742423),LOC101742700(LOC101742700),LOC101743146(LOC101743146),LOC101743498(LOC101743498),LOC101744805(LOC101744805),LOC101745378(LOC101745378),LOC101745869(LOC101745869),NGR-A26(NGR-A26),NOS1(NOS1),NOS2(NOS2)	Atg5(Atg5),GlcNAcase2(GlcNAcase2),NGR-A24(NGR-A24)
BP	GO:0048514	blood vessel morphogenesis	15	7	22	287	0.0915699	0.486334	LOC100141438(LOC100141438),LOC101737806(LOC101737806),LOC101740097(LOC101740097),LOC101741679(LOC101741679),LOC101742423(LOC101742423),LOC101743146(LOC101743146),LOC101743371(LOC101743371),LOC101744117(LOC101744117),LOC101745869(LOC101745869),LOC101746503(LOC101746503),LOC110386824(LOC110386824),LOC778468(LOC778468),NOS1(NOS1),NOS2(NOS2),Ptx1(Ptx1)	Hsp20.1(Hsp20.1),LOC100302610(LOC100302610),LOC101736620(LOC101736620),LOC101736835(LOC101736835),LOC101741760(LOC101741760),LOC101743731(LOC101743731),SPARC(SPARC)
CC	GO:0005732	sno(s)RNA-containing ribonucleoprotein complex	2	1	3	20	0.0917914	0.573355	LOC101742458(LOC101742458),LOC101744752(LOC101744752)	LOC693087(LOC693087)
CC	GO:0008074	guanylate cyclase complex, soluble	3	0	3	20	0.0917914	0.573355	LOC101737125(LOC101737125),LOC101739615(LOC101739615),LOC105842848(LOC105842848)	-
CC	GO:0033177	proton-transporting two-sector ATPase complex, proton-transporting domain	3	0	3	20	0.0917914	0.573355	LOC101742516(LOC101742516),LOC692925(LOC692925),LOC778517(LOC778517)	-
CC	GO:0030017	sarcomere	10	3	13	159	0.0922342	0.573355	Kettin(Kettin),LOC101737451(LOC101737451),LOC101739319(LOC101739319),LOC101742048(LOC101742048),LOC101744111(LOC101744111),LOC101745161(LOC101745161),LOC778468(LOC778468),NOS1(NOS1),NOS2(NOS2),Projectin(Projectin)	Hsp20.1(Hsp20.1),LOC101746713(LOC101746713),LOC732906(LOC732906)
CC	GO:0031228	intrinsic component of Golgi membrane	1	3	4	32	0.0935478	0.573355	LOC101742524(LOC101742524)	LOC101736155(LOC101736155),LOC101743986(LOC101743986),LOC101744208(LOC101744208)
BP	GO:0043524	negative regulation of neuron apoptotic process	5	4	9	96	0.0936979	0.486334	LOC101737456(LOC101737456),LOC101741679(LOC101741679),LOC101741765(LOC101741765),LOC101745869(LOC101745869),LOC693023(LOC693023)	LOC101736835(LOC101736835),LOC101741760(LOC101741760),LOC101743378(LOC101743378),LOC693107(LOC693107)
BP	GO:0071248	cellular response to metal ion	5	4	9	96	0.0936979	0.486334	LOC100141438(LOC100141438),LOC101741679(LOC101741679),LOC101743498(LOC101743498),NOS1(NOS1),NOS2(NOS2)	Crabp(Crabp),HSP70(HSP70),LOC101736835(LOC101736835),LOC101743601(LOC101743601)
BP	GO:0008038	neuron recognition	5	8	13	153	0.0938863	0.486334	LOC101735873(LOC101735873),LOC101736179(LOC101736179),LOC101740097(LOC101740097),LOC101743371(LOC101743371),LOC101746344(LOC101746344)	LOC101735995(LOC101735995),LOC101740689(LOC101740689),LOC101740791(LOC101740791),LOC101741742(LOC101741742),LOC101742998(LOC101742998),LOC101745811(LOC101745811),LOC101746713(LOC101746713),LOC692448(LOC692448)
BP	GO:0032640	tumor necrosis factor production	3	2	5	43	0.0944093	0.486334	LOC101740097(LOC101740097),LOC101742423(LOC101742423),LOC778468(LOC778468)	Hsp20.1(Hsp20.1),LOC101741760(LOC101741760)
BP	GO:0035773	insulin secretion involved in cellular response to glucose stimulus	4	1	5	43	0.0944093	0.486334	LOC101739615(LOC101739615),LOC101743146(LOC101743146),LOC101744857(LOC101744857),LOC693092(LOC693092)	LOC101744395(LOC101744395)
BP	GO:0051492	regulation of stress fiber assembly	3	2	5	43	0.0944093	0.486334	LOC101742048(LOC101742048),LOC101744937(LOC101744937),LOC101745159(LOC101745159)	LOC101741888(LOC101741888),NGR-A24(NGR-A24)
BP	GO:0071706	tumor necrosis factor superfamily cytokine production	3	2	5	43	0.0944093	0.486334	LOC101740097(LOC101740097),LOC101742423(LOC101742423),LOC778468(LOC778468)	Hsp20.1(Hsp20.1),LOC101741760(LOC101741760)
BP	GO:1903036	positive regulation of response to wounding	4	1	5	43	0.0944093	0.486334	LOC100141438(LOC100141438),LOC101741679(LOC101741679),LOC101742423(LOC101742423),LOC101745423(LOC101745423)	LOC101736620(LOC101736620)
BP	GO:0006629	lipid metabolic process	26	34	60	896	0.0944427	0.486334	Cyp332a1(Cyp332a1),Fps(Fps),Glob1(Glob1),InR(InR),Lgr(Lgr),LOC100141438(LOC100141438),LOC101737456(LOC101737456),LOC101737808(LOC101737808),LOC101738689(LOC101738689),LOC101740518(LOC101740518),LOC101740924(LOC101740924),LOC101741679(LOC101741679),LOC101742423(LOC101742423),LOC101743027(LOC101743027),LOC101743119(LOC101743119),LOC101745219(LOC101745219),LOC101745721(LOC101745721),LOC101745869(LOC…	3HCD(3HCD),Crabp(Crabp),Cyp18a1(Cyp18a1),Gal(Gal),GlcNAcase2(GlcNAcase2),GSTe3(GSTe3),Hmg-s(Hmg-s),LOC100101155(LOC100101155),LOC100302610(LOC100302610),LOC100862812(LOC100862812),LOC101737056(LOC101737056),LOC101739624(LOC101739624),LOC101739690(LOC101739690),LOC101740658(LOC101740658),LOC101741394(LOC101741394),LOC101741427(LOC101741427),LOC101741888(LOC101741888),LOC101741993(LOC101741993),LOC…
BP	GO:0006796	phosphate-containing compound metabolic process	68	42	110	1731	0.0945413	0.486334	Alpm(Alpm),Fps(Fps),InR(InR),Kmo(Kmo),Lgr(Lgr),LOC100101177(LOC100101177),LOC100134921(LOC100134921),LOC100141438(LOC100141438),LOC101735808(LOC101735808),LOC101736112(LOC101736112),LOC101736326(LOC101736326),LOC101736498(LOC101736498),LOC101736572(LOC101736572),LOC101737125(LOC101737125),LOC101737263(LOC101737263),LOC101737451(LOC101737451),LOC101737456(LOC101737456),LOC101737806(LOC101737806),L…	Cdc25(Cdc25),Crabp(Crabp),GlcNAcase2(GlcNAcase2),Hsp20.1(Hsp20.1),LOC100302610(LOC100302610),LOC101735618(LOC101735618),LOC101735797(LOC101735797),LOC101735856(LOC101735856),LOC101736117(LOC101736117),LOC101736222(LOC101736222),LOC101736835(LOC101736835),LOC101737056(LOC101737056),LOC101737711(LOC101737711),LOC101738720(LOC101738720),LOC101738852(LOC101738852),LOC101739516(LOC101739516),LOC101739…
BP	GO:0003170	heart valve development	3	1	4	31	0.0960224	0.486334	NOS1(NOS1),NOS2(NOS2),Ptx1(Ptx1)	LOC101745393(LOC101745393)
BP	GO:0006984	ER-nucleus signaling pathway	2	2	4	31	0.0960224	0.486334	LOC101740432(LOC101740432),LOC101743498(LOC101743498)	HSP70(HSP70),LOC101743180(LOC101743180)
BP	GO:0009651	response to salt stress	2	2	4	31	0.0960224	0.486334	Kmo(Kmo),LOC101743146(LOC101743146)	LOC101745811(LOC101745811),NGR-A24(NGR-A24)
BP	GO:0035335	peptidyl-tyrosine dephosphorylation	1	3	4	31	0.0960224	0.486334	LOC692857(LOC692857)	Cdc25(Cdc25),LOC101735618(LOC101735618),LOC101743511(LOC101743511)
BP	GO:0061098	positive regulation of protein tyrosine kinase activity	4	0	4	31	0.0960224	0.486334	LOC101738302(LOC101738302),LOC101741679(LOC101741679),LOC101744992(LOC101744992),LOC101745869(LOC101745869)	-
BP	GO:0071480	cellular response to gamma radiation	1	3	4	31	0.0960224	0.486334	LOC778468(LOC778468)	Hsp20.1(Hsp20.1),HSP70(HSP70),LOC101745393(LOC101745393)
BP	GO:0006040	amino sugar metabolic process	0	6	6	56	0.0960456	0.486334	-	GlcNAcase2(GlcNAcase2),LOC101735545(LOC101735545),LOC101739350(LOC101739350),LOC101744661(LOC101744661),LOC101746460(LOC101746460),LOC692816(LOC692816)
BP	GO:0008039	synaptic target recognition	3	3	6	56	0.0960456	0.486334	LOC101735873(LOC101735873),LOC101740097(LOC101740097),LOC101746344(LOC101746344)	LOC101735995(LOC101735995),LOC101741742(LOC101741742),LOC692448(LOC692448)
BP	GO:0030641	regulation of cellular pH	6	0	6	56	0.0960456	0.486334	LOC101741181(LOC101741181),LOC101742516(LOC101742516),LOC101744708(LOC101744708),LOC101744857(LOC101744857),LOC101745863(LOC101745863),LOC101746424(LOC101746424)	-
BP	GO:0043255	regulation of carbohydrate biosynthetic process	3	3	6	56	0.0960456	0.486334	Lgr(Lgr),LOC100141438(LOC100141438),LOC101745721(LOC101745721)	LOC101743526(LOC101743526),LOC101743986(LOC101743986),LOC101744463(LOC101744463)
BP	GO:2000117	negative regulation of cysteine-type endopeptidase activity	3	3	6	56	0.0960456	0.486334	LOC100141438(LOC100141438),LOC101740432(LOC101740432),LOC778468(LOC778468)	Hsp20.1(Hsp20.1),HSP70(HSP70),LOC101745393(LOC101745393)
CC	GO:0031968	organelle outer membrane	9	2	11	130	0.0960997	0.573355	Kmo(Kmo),LOC101737451(LOC101737451),LOC101740520(LOC101740520),LOC101745703(LOC101745703),NOS1(NOS1),NOS2(NOS2),UGT40B4(UGT40B4),UGT41A2(UGT41A2),UGT46A2(UGT46A2)	LOC100862812(LOC100862812),Ugt3(Ugt3)
MF	GO:0004709	MAP kinase kinase kinase activity	2	0	2	9	0.0964198	0.426842	LOC101736326(LOC101736326),LOC101741679(LOC101741679)	-
MF	GO:0016231	beta-N-acetylglucosaminidase activity	0	2	2	9	0.0964198	0.426842	-	GlcNAcase1(GlcNAcase1),GlcNAcase2(GlcNAcase2)
MF	GO:0016857	racemase and epimerase activity, acting on carbohydrates and derivatives	0	2	2	9	0.0964198	0.426842	-	LOC101741353(LOC101741353),LOC101746316(LOC101746316)
MF	GO:0033612	receptor serine/threonine kinase binding	1	1	2	9	0.0964198	0.426842	LOC101745703(LOC101745703)	LOC101745393(LOC101745393)
BP	GO:0007613	memory	8	8	16	198	0.0965521	0.486334	LOC101736018(LOC101736018),LOC101737456(LOC101737456),LOC101740637(LOC101740637),LOC101742259(LOC101742259),LOC101742917(LOC101742917),LOC101743146(LOC101743146),LOC732945(LOC732945),Per(Per)	Crabp(Crabp),LOC101735591(LOC101735591),LOC101737408(LOC101737408),LOC101738852(LOC101738852),LOC101743601(LOC101743601),LOC101747227(LOC101747227),LOC692675(LOC692675),NGR-A24(NGR-A24)
BP	GO:1902904	negative regulation of supramolecular fiber organization	4	4	8	83	0.0975167	0.486334	LOC101736326(LOC101736326),LOC101744937(LOC101744937),LOC101745159(LOC101745159),LOC778468(LOC778468)	Hsp20.1(Hsp20.1),LOC101735591(LOC101735591),LOC101737711(LOC101737711),LOC101741888(LOC101741888)
BP	GO:1903037	regulation of leukocyte cell-cell adhesion	5	3	8	83	0.0975167	0.486334	LOC100141438(LOC100141438),LOC101739428(LOC101739428),LOC101741679(LOC101741679),NOS1(NOS1),NOS2(NOS2)	LOC101737408(LOC101737408),LOC101740182(LOC101740182),LOC101740476(LOC101740476)
BP	GO:0016053	organic acid biosynthetic process	7	12	19	244	0.0991109	0.486334	LOC101740518(LOC101740518),LOC101744960(LOC101744960),LOC101745161(LOC101745161),LOC101745219(LOC101745219),LOC101746503(LOC101746503),LOC692801(LOC692801),Psat1(Psat1)	Crabp(Crabp),LOC100302610(LOC100302610),LOC101738265(LOC101738265),LOC101738852(LOC101738852),LOC101738901(LOC101738901),LOC101739565(LOC101739565),LOC101740028(LOC101740028),LOC101740658(LOC101740658),LOC101741993(LOC101741993),LOC101743180(LOC101743180),LOC101743601(LOC101743601),LOC110385370(LOC110385370)
BP	GO:0046394	carboxylic acid biosynthetic process	7	12	19	244	0.0991109	0.486334	LOC101740518(LOC101740518),LOC101744960(LOC101744960),LOC101745161(LOC101745161),LOC101745219(LOC101745219),LOC101746503(LOC101746503),LOC692801(LOC692801),Psat1(Psat1)	Crabp(Crabp),LOC100302610(LOC100302610),LOC101738265(LOC101738265),LOC101738852(LOC101738852),LOC101738901(LOC101738901),LOC101739565(LOC101739565),LOC101740028(LOC101740028),LOC101740658(LOC101740658),LOC101741993(LOC101741993),LOC101743180(LOC101743180),LOC101743601(LOC101743601),LOC110385370(LOC110385370)
BP	GO:0019693	ribose phosphate metabolic process	21	12	33	462	0.099202	0.486334	LOC100134921(LOC100134921),LOC101736112(LOC101736112),LOC101736572(LOC101736572),LOC101737125(LOC101737125),LOC101737451(LOC101737451),LOC101737808(LOC101737808),LOC101738969(LOC101738969),LOC101739615(LOC101739615),LOC101740518(LOC101740518),LOC101742516(LOC101742516),LOC101743027(LOC101743027),LOC101744708(LOC101744708),LOC101745886(LOC101745886),LOC101746594(LOC101746594),LOC105842848(LOC10584…	LOC101736222(LOC101736222),LOC101739690(LOC101739690),LOC101740658(LOC101740658),LOC101741993(LOC101741993),LOC101743256(LOC101743256),LOC101743378(LOC101743378),LOC101743526(LOC101743526),LOC101745811(LOC101745811),LOC101745840(LOC101745840),LOC101746171(LOC101746171),LOC101747227(LOC101747227),LOC110385370(LOC110385370)
BP	GO:0051235	maintenance of location	11	11	22	290	0.0994687	0.486334	InR(InR),Lgr(Lgr),LOC100141438(LOC100141438),LOC101735703(LOC101735703),LOC101739327(LOC101739327),LOC101739615(LOC101739615),LOC101742423(LOC101742423),LOC101743498(LOC101743498),NGR-A26(NGR-A26),NOS1(NOS1),NOS2(NOS2)	Atg5(Atg5),GlcNAcase2(GlcNAcase2),HSP70(HSP70),IBP2(IBP2),LOC101735591(LOC101735591),LOC101736484(LOC101736484),LOC101741888(LOC101741888),LOC101743180(LOC101743180),LOC101743526(LOC101743526),LOC101745684(LOC101745684),LOC101747124(LOC101747124)
BP	GO:0032869	cellular response to insulin stimulus	11	4	15	184	0.0994808	0.486334	InR(InR),LOC100141438(LOC100141438),LOC101736112(LOC101736112),LOC101741679(LOC101741679),LOC101741915(LOC101741915),LOC101742423(LOC101742423),LOC101745721(LOC101745721),LOC101745869(LOC101745869),LOC732945(LOC732945),NOS1(NOS1),NOS2(NOS2)	Hmg-s(Hmg-s),IBP2(IBP2),LOC101738852(LOC101738852),LOC101743180(LOC101743180)
BP	GO:0050865	regulation of cell activation	10	5	15	184	0.0994808	0.486334	Glob1(Glob1),LOC100141438(LOC100141438),LOC101736454(LOC101736454),LOC101736498(LOC101736498),LOC101739428(LOC101739428),LOC101740359(LOC101740359),LOC101741679(LOC101741679),LOC101743146(LOC101743146),NOS1(NOS1),NOS2(NOS2)	LOC101735503(LOC101735503),LOC101740182(LOC101740182),LOC101740476(LOC101740476),LOC101743378(LOC101743378),NGR-A24(NGR-A24)
CC	GO:0031227	intrinsic component of endoplasmic reticulum membrane	2	8	10	116	0.0995251	0.573355	LOC101740518(LOC101740518),LOC101745423(LOC101745423)	HSP70(HSP70),LOC101737359(LOC101737359),LOC101738720(LOC101738720),LOC101740658(LOC101740658),LOC101743180(LOC101743180),LOC101743526(LOC101743526),LOC101743986(LOC101743986),LOC101744208(LOC101744208)
CC	GO:0005891	voltage-gated calcium channel complex	0	2	2	10	0.0995514	0.573355	-	LOC101735743(LOC101735743),LOC105842130(LOC105842130)
CC	GO:0019773	proteasome core complex, alpha-subunit complex	2	0	2	10	0.0995514	0.573355	LOC101742664(LOC101742664),LOC119630310(LOC119630310)	-
CC	GO:0071682	endocytic vesicle lumen	1	1	2	10	0.0995514	0.573355	LOC101743498(LOC101743498)	SPARC(SPARC)
MF	GO:0005310	dicarboxylic acid transmembrane transporter activity	4	0	4	30	0.0999861	0.426842	LOC101744708(LOC101744708),LOC101745863(LOC101745863),LOC101746424(LOC101746424),LOC101746706(LOC101746706)	-
MF	GO:0019199	transmembrane receptor protein kinase activity	3	0	3	19	0.0999985	0.426842	InR(InR),LOC101741679(LOC101741679),LOC101745869(LOC101745869)	-
CC	GO:0019867	outer membrane	9	2	11	131	0.10008	0.573355	Kmo(Kmo),LOC101737451(LOC101737451),LOC101740520(LOC101740520),LOC101745703(LOC101745703),NOS1(NOS1),NOS2(NOS2),UGT40B4(UGT40B4),UGT41A2(UGT41A2),UGT46A2(UGT46A2)	LOC100862812(LOC100862812),Ugt3(Ugt3)
BP	GO:0110020	regulation of actomyosin structure organization	4	3	7	70	0.100663	0.486334	LOC101739319(LOC101739319),LOC101742048(LOC101742048),LOC101744937(LOC101744937),LOC101745159(LOC101745159)	LOC100302610(LOC100302610),LOC101741888(LOC101741888),NGR-A24(NGR-A24)
BP	GO:0001909	leukocyte mediated cytotoxicity	3	0	3	20	0.101048	0.486334	LOC101739428(LOC101739428),NOS1(NOS1),NOS2(NOS2)	-
BP	GO:0001954	positive regulation of cell-matrix adhesion	3	0	3	20	0.101048	0.486334	LOC101742423(LOC101742423),LOC101743193(LOC101743193),LOC101745869(LOC101745869)	-
BP	GO:0006509	membrane protein ectodomain proteolysis	1	2	3	20	0.101048	0.486334	LOC101747087(LOC101747087)	LOC101738149(LOC101738149),LOC692448(LOC692448)
BP	GO:0008592	regulation of Toll signaling pathway	0	3	3	20	0.101048	0.486334	-	BGRP2(BGRP2),LOC101737050(LOC101737050),PPAE(PPAE)
BP	GO:0009065	glutamine family amino acid catabolic process	2	1	3	20	0.101048	0.486334	NOS1(NOS1),NOS2(NOS2)	LOC101738265(LOC101738265)
BP	GO:0021680	cerebellar Purkinje cell layer development	2	1	3	20	0.101048	0.486334	LOC101745886(LOC101745886),LOC693023(LOC693023)	HSP70(HSP70)
BP	GO:0031341	regulation of cell killing	3	0	3	20	0.101048	0.486334	LOC101739428(LOC101739428),NOS1(NOS1),NOS2(NOS2)	-
BP	GO:0032941	secretion by tissue	0	3	3	20	0.101048	0.486334	-	Atg5(Atg5),LOC101747124(LOC101747124),NGR-A24(NGR-A24)
BP	GO:0035767	endothelial cell chemotaxis	2	1	3	20	0.101048	0.486334	LOC101745869(LOC101745869),LOC778468(LOC778468)	Hsp20.1(Hsp20.1)
BP	GO:0043278	response to morphine	2	1	3	20	0.101048	0.486334	LOC101739615(LOC101739615),LOC101740520(LOC101740520)	NGR-A24(NGR-A24)
BP	GO:0051016	barbed-end actin filament capping	1	2	3	20	0.101048	0.486334	LOC778468(LOC778468)	Hsp20.1(Hsp20.1),LOC101735591(LOC101735591)
BP	GO:0072010	glomerular epithelium development	2	1	3	20	0.101048	0.486334	Kmo(Kmo),LOC101745886(LOC101745886)	LOC101745762(LOC101745762)
BP	GO:0072311	glomerular epithelial cell differentiation	2	1	3	20	0.101048	0.486334	Kmo(Kmo),LOC101745886(LOC101745886)	LOC101745762(LOC101745762)
BP	GO:0090151	establishment of protein localization to mitochondrial membrane	2	1	3	20	0.101048	0.486334	LOC101744992(LOC101744992),Tim10(Tim10)	LOC105842910(LOC105842910)
BP	GO:1901072	glucosamine-containing compound catabolic process	0	3	3	20	0.101048	0.486334	-	LOC101735545(LOC101735545),LOC101739350(LOC101739350),LOC101746460(LOC101746460)
BP	GO:1902041	regulation of extrinsic apoptotic signaling pathway via death domain receptors	2	1	3	20	0.101048	0.486334	NOS1(NOS1),NOS2(NOS2)	LOC101747124(LOC101747124)
BP	GO:1902686	mitochondrial outer membrane permeabilization involved in programmed cell death	3	0	3	20	0.101048	0.486334	BLOS2(BLOS2),LOC101739618(LOC101739618),LOC101744992(LOC101744992)	-
BP	GO:1903727	positive regulation of phospholipid metabolic process	3	0	3	20	0.101048	0.486334	LOC101737456(LOC101737456),LOC101741679(LOC101741679),LOC101745869(LOC101745869)	-
BP	GO:2001239	regulation of extrinsic apoptotic signaling pathway in absence of ligand	3	0	3	20	0.101048	0.486334	LOC100141438(LOC100141438),LOC101737456(LOC101737456),LOC101741765(LOC101741765)	-
MF	GO:0019900	kinase binding	25	10	35	472	0.101364	0.426842	LOC100141438(LOC100141438),LOC101736326(LOC101736326),LOC101737456(LOC101737456),LOC101737543(LOC101737543),LOC101738302(LOC101738302),LOC101739615(LOC101739615),LOC101740097(LOC101740097),LOC101740494(LOC101740494),LOC101741592(LOC101741592),LOC101741679(LOC101741679),LOC101741765(LOC101741765),LOC101743153(LOC101743153),LOC101744016(LOC101744016),LOC101745161(LOC101745161),LOC101745703(LOC10174…	Cdc25(Cdc25),Hsp20.1(Hsp20.1),LOC100862812(LOC100862812),LOC101735618(LOC101735618),LOC101737711(LOC101737711),LOC101738852(LOC101738852),LOC101740182(LOC101740182),LOC101743180(LOC101743180),LOC101743378(LOC101743378),Ugt3(Ugt3)
MF	GO:0022804	active transmembrane transporter activity	18	5	23	292	0.101383	0.426842	LOC100134921(LOC100134921),LOC101735703(LOC101735703),LOC101735847(LOC101735847),LOC101736365(LOC101736365),LOC101736404(LOC101736404),LOC101736735(LOC101736735),LOC101740365(LOC101740365),LOC101741181(LOC101741181),LOC101742516(LOC101742516),LOC101742700(LOC101742700),LOC101744322(LOC101744322),LOC101744708(LOC101744708),LOC101744857(LOC101744857),LOC101745863(LOC101745863),LOC101746424(LOC10174…	LOC101738720(LOC101738720),LOC101740028(LOC101740028),LOC101740576(LOC101740576),LOC105841683(LOC105841683),Tret1(Tret1)
BP	GO:0060291	long-term synaptic potentiation	4	1	5	44	0.101829	0.486334	LOC101742917(LOC101742917),LOC101743146(LOC101743146),NOS1(NOS1),NOS2(NOS2)	LOC101737217(LOC101737217)
MF	GO:0016758	hexosyltransferase activity	6	7	13	148	0.101928	0.426842	LOC101746747(LOC101746747),LOC101746842(LOC101746842),UGT40B4(UGT40B4),UGT41A2(UGT41A2),UGT42A2(UGT42A2),UGT46A2(UGT46A2)	GlcNAcase2(GlcNAcase2),LOC100862812(LOC100862812),LOC101735613(LOC101735613),LOC101736088(LOC101736088),LOC101741427(LOC101741427),LOC101743047(LOC101743047),Ugt3(Ugt3)
CC	GO:0031526	brush border membrane	4	0	4	33	0.10212	0.573355	LOC101742423(LOC101742423),LOC101744708(LOC101744708),LOC101746706(LOC101746706),LOC101746913(LOC101746913)	-
BP	GO:0040011	locomotion	41	46	87	1350	0.102452	0.486334	Fps(Fps),Glob1(Glob1),Hop(Hop),InR(InR),Jafrac1(Jafrac1),Kettin(Kettin),Lgr(Lgr),LOC100141438(LOC100141438),LOC101735703(LOC101735703),LOC101735873(LOC101735873),LOC101736179(LOC101736179),LOC101736498(LOC101736498),LOC101737263(LOC101737263),LOC101737643(LOC101737643),LOC101740097(LOC101740097),LOC101740445(LOC101740445),LOC101741679(LOC101741679),LOC101741765(LOC101741765),LOC101742048(LOC10174…	GlcNAcase2(GlcNAcase2),Hel(Hel),Hsp20.1(Hsp20.1),HSP70(HSP70),Let-2(Let-2),LOC100101155(LOC100101155),LOC100302610(LOC100302610),LOC101735591(LOC101735591),LOC101735743(LOC101735743),LOC101736835(LOC101736835),LOC101737362(LOC101737362),LOC101737408(LOC101737408),LOC101737716(LOC101737716),LOC101739624(LOC101739624),LOC101740028(LOC101740028),LOC101740182(LOC101740182),LOC101740424(LOC101740424),…
BP	GO:1905954	positive regulation of lipid localization	4	2	6	57	0.102507	0.486334	InR(InR),LOC100141438(LOC100141438),LOC101740359(LOC101740359),LOC101742423(LOC101742423)	LOC101743180(LOC101743180),LOC101747124(LOC101747124)
BP	GO:0048639	positive regulation of developmental growth	12	6	18	230	0.102658	0.486334	Fps(Fps),InR(InR),Lgr(Lgr),LOC100141438(LOC100141438),LOC101741679(LOC101741679),LOC101741765(LOC101741765),LOC101743371(LOC101743371),LOC101743475(LOC101743475),LOC101743700(LOC101743700),LOC101745423(LOC101745423),LOC101745430(LOC101745430),LOC692683(LOC692683)	LOC100302610(LOC100302610),LOC101737711(LOC101737711),LOC101741073(LOC101741073),LOC101741888(LOC101741888),LOC692448(LOC692448),sNPF(sNPF)
BP	GO:0048678	response to axon injury	5	3	8	84	0.10276	0.486334	LOC100141438(LOC100141438),LOC101741679(LOC101741679),LOC101745423(LOC101745423),NOS1(NOS1),NOS2(NOS2)	LOC101736620(LOC101736620),LOC101736835(LOC101736835),LOC101741760(LOC101741760)
BP	GO:0050714	positive regulation of protein secretion	5	4	9	98	0.103249	0.486334	LOC101736018(LOC101736018),LOC101740097(LOC101740097),LOC101741679(LOC101741679),LOC101742423(LOC101742423),LOC693092(LOC693092)	LOC101736620(LOC101736620),LOC101741760(LOC101741760),LOC101744208(LOC101744208),LOC101744395(LOC101744395)
BP	GO:0003015	heart process	6	6	12	141	0.103645	0.486334	LOC101741679(LOC101741679),LOC101743146(LOC101743146),LOC101743153(LOC101743153),LOC101745703(LOC101745703),NOS1(NOS1),NOS2(NOS2)	Atg5(Atg5),LOC101736835(LOC101736835),LOC101741760(LOC101741760),LOC101743180(LOC101743180),LOC101745393(LOC101745393),NGR-A24(NGR-A24)
CC	GO:0016324	apical plasma membrane	9	7	16	209	0.104782	0.573355	LOC101738689(LOC101738689),LOC101741181(LOC101741181),LOC101741679(LOC101741679),LOC101742048(LOC101742048),LOC101742516(LOC101742516),LOC101743371(LOC101743371),LOC101744117(LOC101744117),LOC101744708(LOC101744708),LOC101746706(LOC101746706)	LOC101735743(LOC101735743),LOC101737408(LOC101737408),LOC101738943(LOC101738943),LOC101739565(LOC101739565),LOC101744377(LOC101744377),LOC101744395(LOC101744395),LOC101745762(LOC101745762)
BP	GO:0031076	embryonic camera-type eye development	2	2	4	32	0.105085	0.486334	LOC101740097(LOC101740097),Ptx1(Ptx1)	LOC100302610(LOC100302610),LOC101740957(LOC101740957)
BP	GO:0072595	maintenance of protein localization in organelle	1	3	4	32	0.105085	0.486334	LOC100141438(LOC100141438)	HSP70(HSP70),LOC101736484(LOC101736484),LOC101741888(LOC101741888)
BP	GO:1901985	positive regulation of protein acetylation	3	1	4	32	0.105085	0.486334	LOC101736326(LOC101736326),NOS1(NOS1),NOS2(NOS2)	LOC101741760(LOC101741760)
BP	GO:0072329	monocarboxylic acid catabolic process	6	5	11	127	0.105692	0.486334	LOC100141438(LOC100141438),LOC101737808(LOC101737808),LOC101743027(LOC101743027),LOC101744960(LOC101744960),LOC101746913(LOC101746913),LOC732969(LOC732969)	3HCD(3HCD),LOC101739565(LOC101739565),LOC101743256(LOC101743256),LOC101745599(LOC101745599),LOC101746171(LOC101746171)
CC	GO:0000324	fungal-type vacuole	1	0	1	2	0.10588	0.573355	LOC101735421(LOC101735421)	-
CC	GO:0002139	stereocilia coupling link	0	1	1	2	0.10588	0.573355	-	LOC101738943(LOC101738943)
CC	GO:0005745	m-AAA complex	1	0	1	2	0.10588	0.573355	LOC101739618(LOC101739618)	-
CC	GO:0005757	mitochondrial permeability transition pore complex	1	0	1	2	0.10588	0.573355	LOC101739618(LOC101739618)	-
CC	GO:0009336	sulfate adenylyltransferase complex (ATP)	0	1	1	2	0.10588	0.573355	-	LOC101745840(LOC101745840)
CC	GO:0031302	intrinsic component of endosome membrane	0	1	1	2	0.10588	0.573355	-	LOC101744208(LOC101744208)
CC	GO:0031416	NatB complex	0	1	1	2	0.10588	0.573355	-	LOC693107(LOC693107)
CC	GO:0031510	SUMO activating enzyme complex	0	1	1	2	0.10588	0.573355	-	LOC733026(LOC733026)
CC	GO:0032301	MutSalpha complex	0	1	1	2	0.10588	0.573355	-	LOC101743378(LOC101743378)
CC	GO:0032545	CURI complex	1	0	1	2	0.10588	0.573355	LOC101745950(LOC101745950)	-
CC	GO:0032937	SREBP-SCAP-Insig complex	0	1	1	2	0.10588	0.573355	-	LOC101743180(LOC101743180)
CC	GO:0034456	UTP-C complex	1	0	1	2	0.10588	0.573355	LOC101745950(LOC101745950)	-
CC	GO:0035182	female germline ring canal outer rim	0	1	1	2	0.10588	0.573355	-	LOC101738943(LOC101738943)
CC	GO:0046930	pore complex	1	0	1	2	0.10588	0.573355	LOC101739618(LOC101739618)	-
CC	GO:0061617	MICOS complex	1	0	1	2	0.10588	0.573355	LOC101745378(LOC101745378)	-
CC	GO:0070435	Shc-EGFR complex	1	0	1	2	0.10588	0.573355	LOC101741679(LOC101741679)	-
CC	GO:0097487	multivesicular body, internal vesicle	1	0	1	2	0.10588	0.573355	LOC101741679(LOC101741679)	-
CC	GO:0098826	endoplasmic reticulum tubular network membrane	1	0	1	2	0.10588	0.573355	LOC101745423(LOC101745423)	-
CC	GO:1902503	adenylyltransferase complex	0	1	1	2	0.10588	0.573355	-	LOC101745840(LOC101745840)
CC	GO:1990037	Lewy body core	1	0	1	2	0.10588	0.573355	LOC101740432(LOC101740432)	-
BP	GO:0045229	external encapsulating structure organization	6	11	17	216	0.106289	0.486334	Lgr(Lgr),LOC101741679(LOC101741679),LOC101743371(LOC101743371),LOC101745869(LOC101745869),LOC101745886(LOC101745886),LOC692683(LOC692683)	LOC101736620(LOC101736620),LOC101736835(LOC101736835),LOC101737408(LOC101737408),LOC101740424(LOC101740424),LOC101741742(LOC101741742),LOC101742998(LOC101742998),LOC101743362(LOC101743362),LOC101745811(LOC101745811),LOC101746961(LOC101746961),LOC692448(LOC692448),SPARC(SPARC)
BP	GO:2001233	regulation of apoptotic signaling pathway	13	4	17	216	0.106289	0.486334	LOC100141438(LOC100141438),LOC101737456(LOC101737456),LOC101737543(LOC101737543),LOC101740359(LOC101740359),LOC101740432(LOC101740432),LOC101741592(LOC101741592),LOC101741679(LOC101741679),LOC101741765(LOC101741765),LOC101744992(LOC101744992),LOC692801(LOC692801),LOC778468(LOC778468),NOS1(NOS1),NOS2(NOS2)	Hsp20.1(Hsp20.1),LOC101741702(LOC101741702),LOC101745393(LOC101745393),LOC101747124(LOC101747124)
CC	GO:0062023	collagen-containing extracellular matrix	0	6	6	60	0.106369	0.573355	-	Let-2(Let-2),LOC101736620(LOC101736620),LOC101742998(LOC101742998),LOC101746713(LOC101746713),LOC101746961(LOC101746961),SPARC(SPARC)
BP	GO:2001236	regulation of extrinsic apoptotic signaling pathway	6	1	7	71	0.10655	0.486334	LOC100141438(LOC100141438),LOC101737456(LOC101737456),LOC101741592(LOC101741592),LOC101741765(LOC101741765),NOS1(NOS1),NOS2(NOS2)	LOC101747124(LOC101747124)
MF	GO:0005244	voltage-gated ion channel activity	3	3	6	55	0.106866	0.426842	LOC101739197(LOC101739197),LOC101743275(LOC101743275),LOC101747104(LOC101747104)	LOC101735743(LOC101735743),LOC101744395(LOC101744395),LOC105842130(LOC105842130)
MF	GO:0016209	antioxidant activity	2	4	6	55	0.106866	0.426842	Glob1(Glob1),Jafrac1(Jafrac1)	GSTd3(GSTd3),LOC101746584(LOC101746584),LOC119628323(LOC119628323),LOC119628628(LOC119628628)
MF	GO:0022832	voltage-gated channel activity	3	3	6	55	0.106866	0.426842	LOC101739197(LOC101739197),LOC101743275(LOC101743275),LOC101747104(LOC101747104)	LOC101735743(LOC101735743),LOC101744395(LOC101744395),LOC105842130(LOC105842130)
MF	GO:0050660	flavin adenine dinucleotide binding	4	2	6	55	0.106866	0.426842	Kmo(Kmo),LOC101738209(LOC101738209),NOS1(NOS1),NOS2(NOS2)	LOC101743256(LOC101743256),LOC101746171(LOC101746171)
BP	GO:0006750	glutathione biosynthetic process	2	0	2	10	0.106882	0.486334	LOC110385885(LOC110385885),LOC692801(LOC692801)	-
BP	GO:0008291	acetylcholine metabolic process	2	0	2	10	0.106882	0.486334	Lgr(Lgr),LOC101745703(LOC101745703)	-
BP	GO:0010918	positive regulation of mitochondrial membrane potential	1	1	2	10	0.106882	0.486334	LOC100141438(LOC100141438)	LOC101747227(LOC101747227)
BP	GO:0014057	positive regulation of acetylcholine secretion, neurotransmission	0	2	2	10	0.106882	0.486334	-	LOC101747124(LOC101747124),NGR-A24(NGR-A24)
BP	GO:0031223	auditory behavior	1	1	2	10	0.106882	0.486334	LOC101738046(LOC101738046)	LOC101735863(LOC101735863)
BP	GO:0032354	response to follicle-stimulating hormone	1	1	2	10	0.106882	0.486334	Lgr(Lgr)	Hmg-s(Hmg-s)
BP	GO:0032637	interleukin-8 production	2	0	2	10	0.106882	0.486334	NOS1(NOS1),NOS2(NOS2)	-
BP	GO:0034695	response to prostaglandin E	2	0	2	10	0.106882	0.486334	LOC100141438(LOC100141438),LOC101739615(LOC101739615)	-
BP	GO:0035357	peroxisome proliferator activated receptor signaling pathway	0	2	2	10	0.106882	0.486334	-	Crabp(Crabp),LOC101743601(LOC101743601)
BP	GO:0042676	compound eye cone cell fate commitment	1	1	2	10	0.106882	0.486334	LOC101741679(LOC101741679)	LOC100302610(LOC100302610)
BP	GO:0043217	myelin maintenance	1	1	2	10	0.106882	0.486334	LOC100141438(LOC100141438)	LOC101737056(LOC101737056)
BP	GO:0048570	notochord morphogenesis	1	1	2	10	0.106882	0.486334	LOC101743371(LOC101743371)	LOC101746961(LOC101746961)
BP	GO:0050901	leukocyte tethering or rolling	0	2	2	10	0.106882	0.486334	-	LOC101737408(LOC101737408),LOC101744661(LOC101744661)
BP	GO:0051775	response to redox state	2	0	2	10	0.106882	0.486334	NOS1(NOS1),NOS2(NOS2)	-
BP	GO:0055089	fatty acid homeostasis	0	2	2	10	0.106882	0.486334	-	LOC101743180(LOC101743180),LOC101743526(LOC101743526)
BP	GO:0060706	cell differentiation involved in embryonic placenta development	2	0	2	10	0.106882	0.486334	LOC100141438(LOC100141438),LOC101740097(LOC101740097)	-
BP	GO:0060713	labyrinthine layer morphogenesis	1	1	2	10	0.106882	0.486334	LOC101740097(LOC101740097)	LOC101737408(LOC101737408)
BP	GO:0060900	embryonic camera-type eye formation	1	1	2	10	0.106882	0.486334	Ptx1(Ptx1)	LOC100302610(LOC100302610)
BP	GO:0061900	glial cell activation	1	1	2	10	0.106882	0.486334	LOC101741679(LOC101741679)	LOC101736835(LOC101736835)
BP	GO:0070266	necroptotic process	2	0	2	10	0.106882	0.486334	LOC101741592(LOC101741592),LOC101742029(LOC101742029)	-
BP	GO:0071305	cellular response to vitamin D	2	0	2	10	0.106882	0.486334	NOS1(NOS1),NOS2(NOS2)	-
BP	GO:0099641	anterograde axonal protein transport	1	1	2	10	0.106882	0.486334	LOC778468(LOC778468)	Hsp20.1(Hsp20.1)
BP	GO:0150076	neuroinflammatory response	1	1	2	10	0.106882	0.486334	LOC101741679(LOC101741679)	LOC101736835(LOC101736835)
BP	GO:1900102	negative regulation of endoplasmic reticulum unfolded protein response	0	2	2	10	0.106882	0.486334	-	HSP70(HSP70),LOC101746316(LOC101746316)
BP	GO:1900619	acetate ester metabolic process	2	0	2	10	0.106882	0.486334	Lgr(Lgr),LOC101745703(LOC101745703)	-
BP	GO:1903012	positive regulation of bone development	2	0	2	10	0.106882	0.486334	LOC101741915(LOC101741915),LOC101744857(LOC101744857)	-
BP	GO:1904747	positive regulation of apoptotic process involved in development	2	0	2	10	0.106882	0.486334	LOC101740494(LOC101740494),LOC105842568(LOC105842568)	-
BP	GO:1905907	negative regulation of amyloid fibril formation	1	1	2	10	0.106882	0.486334	LOC778468(LOC778468)	Hsp20.1(Hsp20.1)
BP	GO:0043583	ear development	6	6	12	142	0.107744	0.486334	Lgr(Lgr),LOC101741592(LOC101741592),LOC101743371(LOC101743371),LOC101743821(LOC101743821),LOC101744708(LOC101744708),LOC110386824(LOC110386824)	Atg5(Atg5),LOC100302610(LOC100302610),LOC101737217(LOC101737217),LOC101738943(LOC101738943),LOC101740791(LOC101740791),SPARC(SPARC)
BP	GO:0032940	secretion by cell	27	27	54	806	0.108062	0.486334	InR(InR),Kmo(Kmo),Lgr(Lgr),LOC100141438(LOC100141438),LOC100533205(LOC100533205),LOC101736018(LOC101736018),LOC101736179(LOC101736179),LOC101736454(LOC101736454),LOC101739428(LOC101739428),LOC101739615(LOC101739615),LOC101740097(LOC101740097),LOC101741679(LOC101741679),LOC101741915(LOC101741915),LOC101742423(LOC101742423),LOC101742917(LOC101742917),LOC101743146(LOC101743146),LOC101743275(LOC10174…	3HCD(3HCD),Adgf(Adgf),Atg5(Atg5),Crabp(Crabp),Gal(Gal),GlcNAcase2(GlcNAcase2),LOC101736547(LOC101736547),LOC101736620(LOC101736620),LOC101737359(LOC101737359),LOC101737711(LOC101737711),LOC101740446(LOC101740446),LOC101741760(LOC101741760),LOC101741993(LOC101741993),LOC101742448(LOC101742448),LOC101743180(LOC101743180),LOC101743362(LOC101743362),LOC101743601(LOC101743601),LOC101743731(LOC10174373…
BP	GO:0007480	imaginal disc-derived leg morphogenesis	2	6	8	85	0.108157	0.486334	LOC101737806(LOC101737806),LOC101745159(LOC101745159)	Cyp18a1(Cyp18a1),LOC101741073(LOC101741073),LOC101743853(LOC101743853),LOC101744208(LOC101744208),LOC101744615(LOC101744615),LOC119630835(LOC119630835)
BP	GO:0009593	detection of chemical stimulus	3	5	8	85	0.108157	0.486334	UGT40B4(UGT40B4),UGT41A2(UGT41A2),UGT46A2(UGT46A2)	BGRP3(BGRP3),LOC100862812(LOC100862812),LOC101746636(LOC101746636),NGR-A24(NGR-A24),Ugt3(Ugt3)
BP	GO:0007159	leukocyte cell-cell adhesion	5	4	9	99	0.108226	0.486334	LOC100141438(LOC100141438),LOC101739428(LOC101739428),LOC101741679(LOC101741679),NOS1(NOS1),NOS2(NOS2)	LOC101737408(LOC101737408),LOC101740182(LOC101740182),LOC101740476(LOC101740476),LOC101744661(LOC101744661)
CC	GO:0005903	brush border	7	3	10	118	0.108308	0.573355	LOC101738689(LOC101738689),LOC101742423(LOC101742423),LOC101744117(LOC101744117),LOC101744708(LOC101744708),LOC101746706(LOC101746706),LOC101746913(LOC101746913),LOC732969(LOC732969)	LOC101735591(LOC101735591),LOC101738943(LOC101738943),LOC101745762(LOC101745762)
CC	GO:0031982	vesicle	42	31	73	1169	0.108709	0.573355	BLOS2(BLOS2),Jafrac1(Jafrac1),Lgr(Lgr),LOC100141438(LOC100141438),LOC101735703(LOC101735703),LOC101736018(LOC101736018),LOC101736179(LOC101736179),LOC101736454(LOC101736454),LOC101737456(LOC101737456),LOC101737543(LOC101737543),LOC101738969(LOC101738969),LOC101739428(LOC101739428),LOC101739615(LOC101739615),LOC101740097(LOC101740097),LOC101740431(LOC101740431),LOC101741679(LOC101741679),LOC101741…	Adgf(Adgf),Atg5(Atg5),Crabp(Crabp),Gal(Gal),GlcNAcase2(GlcNAcase2),LOC101735503(LOC101735503),LOC101736117(LOC101736117),LOC101736155(LOC101736155),LOC101736547(LOC101736547),LOC101737408(LOC101737408),LOC101737711(LOC101737711),LOC101738943(LOC101738943),LOC101740446(LOC101740446),LOC101741216(LOC101741216),LOC101741993(LOC101741993),LOC101743180(LOC101743180),LOC101743511(LOC101743511),LOC10174…
BP	GO:0048562	embryonic organ morphogenesis	7	11	18	232	0.109006	0.486334	Lgr(Lgr),LOC101740097(LOC101740097),LOC101741592(LOC101741592),LOC101743371(LOC101743371),LOC101743821(LOC101743821),LOC110386824(LOC110386824),Ptx1(Ptx1)	LOC100302610(LOC100302610),LOC101737217(LOC101737217),LOC101737359(LOC101737359),LOC101738943(LOC101738943),LOC101740791(LOC101740791),LOC101740957(LOC101740957),LOC101741888(LOC101741888),LOC101743047(LOC101743047),LOC101744208(LOC101744208),LOC101745689(LOC101745689),LOC101746961(LOC101746961)
BP	GO:0065008	regulation of biological quality	89	62	151	2444	0.109093	0.486334	BLOS2(BLOS2),Cyp332a1(Cyp332a1),FaR(FaR),InR(InR),Jafrac1(Jafrac1),Kmo(Kmo),Lgr(Lgr),LOC100101177(LOC100101177),LOC100141438(LOC100141438),LOC100533205(LOC100533205),LOC101735703(LOC101735703),LOC101736018(LOC101736018),LOC101736112(LOC101736112),LOC101736179(LOC101736179),LOC101736326(LOC101736326),LOC101736404(LOC101736404),LOC101736454(LOC101736454),LOC101736498(LOC101736498),LOC101737451(LOC1…	3HCD(3HCD),Atg5(Atg5),Cdc25(Cdc25),Crabp(Crabp),Cyp18a1(Cyp18a1),GlcNAcase2(GlcNAcase2),GSTe3(GSTe3),Hsp20.1(Hsp20.1),HSP70(HSP70),IBP2(IBP2),Let-2(Let-2),LOC100862812(LOC100862812),LOC101735503(LOC101735503),LOC101735591(LOC101735591),LOC101735743(LOC101735743),LOC101735863(LOC101735863),LOC101736484(LOC101736484),LOC101736835(LOC101736835),LOC101737217(LOC101737217),LOC101737408(LOC101737408),L…
BP	GO:0035337	fatty-acyl-CoA metabolic process	1	5	6	58	0.10919	0.486334	LOC101740518(LOC101740518)	LOC101739690(LOC101739690),LOC101740658(LOC101740658),LOC101741993(LOC101741993),LOC101743526(LOC101743526),LOC110385370(LOC110385370)
BP	GO:0051208	sequestering of calcium ion	5	1	6	58	0.10919	0.486334	Lgr(Lgr),LOC101743498(LOC101743498),NGR-A26(NGR-A26),NOS1(NOS1),NOS2(NOS2)	Atg5(Atg5)
[truncated: 6,503 more rows]
