# Supplementary material for: Effects of Chromium Exposure on the Gene Expression of the Midgut in Silkworms, Bombyx mori
Source: Genes (Basel). 2023 Aug 12;14(8):1616. doi: 10.3390/genes14081616 (PMC10454352; doi:10.3390/genes14081616)
Supplement: Supplementary file 1 [file genes-14-01616-s001.zip › Supplement Table S7.xlsx]

## Sheet: Sheet1
PathwayID	Pathway	Level1	Level2	Up_number	Down_number	DEG_number	total_number	Pvalue	FDR	Up_gene	Down_gene	URL
bmor00980	Metabolism of xenobiotics by cytochrome P450	Metabolism	Xenobiotics biodegradation and metabolism	5	9	14	69	4.77769e-05	0.0025591	UGT46A2(UGT46A2),UGT33D7(UGT33D7),UGT41A2(UGT41A2),UGT33D2(UGT33D2),UGT42A2(UGT42A2)	LOC119628323(LOC119628323),GSTd3(GSTd3),Ugt3(Ugt3),GSTe3(GSTe3),GSTe6(GSTe6),LOC119628628(LOC119628628),GSTs2(GSTs2),UGT33D5(UGT33D5),LOC101742796(LOC101742796)	http://www.kegg.jp/kegg-bin/show_pathway?map=map00980&multi_query=K00799+%23FFFFFF,green%0d%0aK00079+%23FFFFFF,green%0d%0aK04097+%23FFFFFF,green%0d%0aK00699+%23FFFFFF,purple%0d%0a
bmor04512	ECM-receptor interaction	Environmental Information Processing	Signaling molecules and interaction	2	6	8	25	7.20722e-05	0.0025591	CPR146(CPR146),LOC101745246(LOC101745246)	LOC101742998(LOC101742998),Let-2(Let-2),LOC101736620(LOC101736620),LOC101746961(LOC101746961),LOC101740723(LOC101740723),LOC100313953(LOC100313953)	http://www.kegg.jp/kegg-bin/show_pathway?map=map04512&multi_query=K05719+%23FFFFFF,green%0d%0aK06258+%23FFFFFF,purple%0d%0aK06237+%23FFFFFF,purple%0d%0aK06240+%23FFFFFF,green%0d%0aK05635+%23FFFFFF,green%0d%0a
bmor00982	Drug metabolism - cytochrome P450	Metabolism	Xenobiotics biodegradation and metabolism	5	8	13	63	7.45368e-05	0.0025591	UGT46A2(UGT46A2),UGT33D7(UGT33D7),UGT41A2(UGT41A2),UGT33D2(UGT33D2),UGT42A2(UGT42A2)	LOC119628323(LOC119628323),GSTd3(GSTd3),Ugt3(Ugt3),GSTe3(GSTe3),GSTe6(GSTe6),LOC119628628(LOC119628628),GSTs2(GSTs2),UGT33D5(UGT33D5)	http://www.kegg.jp/kegg-bin/show_pathway?map=map00982&multi_query=K00799+%23FFFFFF,green%0d%0aK04097+%23FFFFFF,green%0d%0aK00699+%23FFFFFF,purple%0d%0a
bmor00480	Glutathione metabolism	Metabolism	Metabolism of other amino acids	4	8	12	62	0.000269334	0.00693536	Apn2(Apn2),LOC101737010(LOC101737010),LOC110385885(LOC110385885),LOC101738819(LOC101738819)	LOC119628323(LOC119628323),GSTd3(GSTd3),GSTe3(GSTe3),GSTe6(GSTe6),GSTo3(GSTo3),LOC119628628(LOC119628628),GSTs2(GSTs2),LOC101744250(LOC101744250)	http://www.kegg.jp/kegg-bin/show_pathway?map=map00480&multi_query=K00799+%23FFFFFF,green%0d%0aK11140+%23FFFFFF,purple%0d%0aK18592+%23FFFFFF,red%0d%0aK00310+%23FFFFFF,green%0d%0aK00682+%23FFFFFF,red%0d%0aK04097+%23FFFFFF,green%0d%0a
bmor00983	Drug metabolism - other enzymes	Metabolism	Xenobiotics biodegradation and metabolism	7	7	14	101	0.00278069	0.0572821	LOC101738209(LOC101738209),UGT46A2(UGT46A2),UGT33D7(UGT33D7),LOC692850(LOC692850),UGT41A2(UGT41A2),UGT33D2(UGT33D2),UGT42A2(UGT42A2)	LOC119628323(LOC119628323),GSTd3(GSTd3),Ugt3(Ugt3),GSTe6(GSTe6),GSTe3(GSTe3),LOC119628628(LOC119628628),UGT33D5(UGT33D5)	http://www.kegg.jp/kegg-bin/show_pathway?map=map00983&multi_query=K13421+%23FFFFFF,red%0d%0aK00799+%23FFFFFF,green%0d%0aK00106+%23FFFFFF,red%0d%0aK00699+%23FFFFFF,purple%0d%0a
bmor00511	Other glycan degradation	Metabolism	Glycan biosynthesis and metabolism	4	3	7	40	0.00929505	0.144444	LOC101741798(LOC101741798),LOC101743573(LOC101743573),LOC101746114(LOC101746114),LOC101742100(LOC101742100)	Gal(Gal),GlcNAcase1(GlcNAcase1),GlcNAcase2(GlcNAcase2)	http://www.kegg.jp/kegg-bin/show_pathway?map=map00511&multi_query=K12373+%23FFFFFF,green%0d%0aK12311+%23FFFFFF,red%0d%0aK17108+%23FFFFFF,red%0d%0aK12309+%23FFFFFF,green%0d%0aK01192+%23FFFFFF,red%0d%0aK14459+%23FFFFFF,red%0d%0a
bmor00040	Pentose and glucuronate interconversions	Metabolism	Carbohydrate metabolism	7	3	10	71	0.00981656	0.144444	UGT46A2(UGT46A2),UGT33D7(UGT33D7),LOC101738079(LOC101738079),UGT41A2(UGT41A2),UGT33D2(UGT33D2),LOC732969(LOC732969),UGT42A2(UGT42A2)	Ugt3(Ugt3),UGT33D5(UGT33D5),LOC101739565(LOC101739565)	http://www.kegg.jp/kegg-bin/show_pathway?map=map00040&multi_query=K03331+%23FFFFFF,red%0d%0aK00011+%23FFFFFF,green%0d%0aK00008+%23FFFFFF,red%0d%0aK00699+%23FFFFFF,purple%0d%0a
bmor04142	Lysosome	Cellular Processes	Transport and catabolism	6	11	17	158	0.0141093	0.181657	LOC101741798(LOC101741798),LOC101741915(LOC101741915),LOC101743573(LOC101743573),LOC101738907(LOC101738907),LOC101746805(LOC101746805),LOC101742516(LOC101742516)	LOC101740545(LOC101740545),LOC119629359(LOC119629359),LOC110386644(LOC110386644),Gal(Gal),GlcNAcase1(GlcNAcase1),GlcNAcase2(GlcNAcase2),LOC101744799(LOC101744799),LOC119628365(LOC119628365),LOC101747227(LOC101747227),LOC101745131(LOC101745131),LOC101741110(LOC101741110)	http://www.kegg.jp/kegg-bin/show_pathway?map=map04142&multi_query=K12373+%23FFFFFF,green%0d%0aK19363+%23FFFFFF,green%0d%0aK12384+%23FFFFFF,red%0d%0aK01136+%23FFFFFF,green%0d%0aK02154+%23FFFFFF,red%0d%0aK12309+%23FFFFFF,green%0d%0aK01192+%23FFFFFF,red%0d%0aK06497+%23FFFFFF,purple%0d%0aK03662+%23FFFFFF,red%0d%0aK12311+%23FFFFFF,red%0d%0aK12386+%23FFFFFF,green%0d%0a
bmor00604	Glycosphingolipid biosynthesis - ganglio series	Metabolism	Glycan biosynthesis and metabolism	0	3	3	10	0.0193661	0.20491	-	Gal(Gal),GlcNAcase1(GlcNAcase1),GlcNAcase2(GlcNAcase2)	http://www.kegg.jp/kegg-bin/show_pathway?map=map00604&multi_query=K12373+%23FFFFFF,green%0d%0aK12309+%23FFFFFF,green%0d%0a
bmor00730	Thiamine metabolism	Metabolism	Metabolism of cofactors and vitamins	3	1	4	18	0.0207329	0.20491	LOC101747022(LOC101747022),LOC692857(LOC692857),Alpm(Alpm)	LOC101735797(LOC101735797)	http://www.kegg.jp/kegg-bin/show_pathway?map=map00730&multi_query=K14394+%23FFFFFF,red%0d%0aK00939+%23FFFFFF,green%0d%0aK01077+%23FFFFFF,red%0d%0a
bmor00790	Folate biosynthesis	Metabolism	Metabolism of cofactors and vitamins	2	5	7	47	0.0218836	0.20491	LOC101747022(LOC101747022),Alpm(Alpm)	GSTo3(GSTo3),LOC101736222(LOC101736222),LOC101742796(LOC101742796),LOC101739565(LOC101739565),LOC101736547(LOC101736547)	http://www.kegg.jp/kegg-bin/show_pathway?map=map00790&multi_query=K01307+%23FFFFFF,green%0d%0aK03635+%23FFFFFF,green%0d%0aK00079+%23FFFFFF,green%0d%0aK01077+%23FFFFFF,red%0d%0aK00310+%23FFFFFF,green%0d%0aK00011+%23FFFFFF,green%0d%0a
bmor04145	Phagosome	Cellular Processes	Transport and catabolism	8	2	10	83	0.0274202	0.235357	A1(A1),LOC101741915(LOC101741915),NOS1(NOS1),LOC101742516(LOC101742516),LOC101742407(LOC101742407),LOC101738046(LOC101738046),NOS2(NOS2),LOC101739769(LOC101739769)	Tub3(Tub3),LOC100313953(LOC100313953)	http://www.kegg.jp/kegg-bin/show_pathway?map=map04145&multi_query=K07375+%23FFFFFF,purple%0d%0aK10414+%23FFFFFF,red%0d%0aK02154+%23FFFFFF,red%0d%0aK08488+%23FFFFFF,red%0d%0aK05719+%23FFFFFF,green%0d%0aK03662+%23FFFFFF,red%0d%0aK05692+%23FFFFFF,red%0d%0aK13240+%23FFFFFF,red%0d%0a
bmor00531	Glycosaminoglycan degradation	Metabolism	Glycan biosynthesis and metabolism	0	4	4	23	0.0473544	0.357734	-	LOC101744799(LOC101744799),Gal(Gal),GlcNAcase1(GlcNAcase1),GlcNAcase2(GlcNAcase2)	http://www.kegg.jp/kegg-bin/show_pathway?map=map00531&multi_query=K12373+%23FFFFFF,green%0d%0aK01136+%23FFFFFF,green%0d%0aK12309+%23FFFFFF,green%0d%0a
bmor00830	Retinol metabolism	Metabolism	Metabolism of cofactors and vitamins	5	2	7	56	0.0510276	0.357734	UGT46A2(UGT46A2),UGT33D7(UGT33D7),UGT41A2(UGT41A2),UGT33D2(UGT33D2),UGT42A2(UGT42A2)	Ugt3(Ugt3),UGT33D5(UGT33D5)	http://www.kegg.jp/kegg-bin/show_pathway?map=map00830&multi_query=K00699+%23FFFFFF,purple%0d%0a
bmor00520	Amino sugar and nucleotide sugar metabolism	Metabolism	Carbohydrate metabolism	0	7	7	57	0.0553	0.357734	-	GlcNAcase1(GlcNAcase1),GlcNAcase2(GlcNAcase2),LOC692816(LOC692816),LOC101741353(LOC101741353),Chi-h(Chi-h),LOC101746460(LOC101746460),LOC101746316(LOC101746316)	http://www.kegg.jp/kegg-bin/show_pathway?map=map00520&multi_query=K01784+%23FFFFFF,green%0d%0aK12373+%23FFFFFF,green%0d%0aK02564+%23FFFFFF,green%0d%0aK00621+%23FFFFFF,green%0d%0aK01183+%23FFFFFF,green%0d%0a
bmor04310	Wnt signaling pathway	Environmental Information Processing	Signal transduction	2	7	9	82	0.0589476	0.357734	LOC101740097(LOC101740097),LOC101743371(LOC101743371)	LOC101745514(LOC101745514),LOC101738852(LOC101738852),LOC101737359(LOC101737359),LOC101736835(LOC101736835),LOC101745444(LOC101745444),LOC101741216(LOC101741216),LOC101742593(LOC101742593)	http://www.kegg.jp/kegg-bin/show_pathway?map=map04310&multi_query=K04510+%23FFFFFF,red%0d%0aK04448+%23FFFFFF,green%0d%0aK02354+%23FFFFFF,green%0d%0aK00181+%23FFFFFF,green%0d%0aK19882+%23FFFFFF,green%0d%0aK00445+%23FFFFFF,green%0d%0aK02842+%23FFFFFF,green%0d%0aK10151+%23FFFFFF,green%0d%0aK02375+%23FFFFFF,red%0d%0a
bmor00430	Taurine and hypotaurine metabolism	Metabolism	Metabolism of other amino acids	2	0	2	7	0.0631602	0.357734	LOC101739372(LOC101739372),LOC101738819(LOC101738819)	-	http://www.kegg.jp/kegg-bin/show_pathway?map=map00430&multi_query=K10712+%23FFFFFF,red%0d%0aK18592+%23FFFFFF,red%0d%0a
bmor00650	Butanoate metabolism	Metabolism	Carbohydrate metabolism	0	3	3	16	0.0691243	0.357734	-	Hmg-s(Hmg-s),3HCD(3HCD),LOC101745599(LOC101745599)	http://www.kegg.jp/kegg-bin/show_pathway?map=map00650&multi_query=K00022+%23FFFFFF,green%0d%0aK01641+%23FFFFFF,green%0d%0aK07511+%23FFFFFF,green%0d%0a
bmor00860	Porphyrin metabolism	Metabolism	Metabolism of cofactors and vitamins	5	2	7	60	0.0694252	0.357734	UGT33D7(UGT33D7),UGT42A2(UGT42A2),UGT46A2(UGT46A2),UGT41A2(UGT41A2),UGT33D2(UGT33D2)	Ugt3(Ugt3),UGT33D5(UGT33D5)	http://www.kegg.jp/kegg-bin/show_pathway?map=map00860&multi_query=K00699+%23FFFFFF,purple%0d%0a
bmor00500	Starch and sucrose metabolism	Metabolism	Carbohydrate metabolism	1	3	4	26	0.069463	0.357734	LOC101746747(LOC101746747)	LOC693027(LOC693027),LOC110386457(LOC110386457),LOC101736114(LOC101736114)	http://www.kegg.jp/kegg-bin/show_pathway?map=map00500&multi_query=K01176+%23FFFFFF,green%0d%0aK01194+%23FFFFFF,green%0d%0aK01196+%23FFFFFF,red%0d%0a
bmor00062	Fatty acid elongation	Metabolism	Lipid metabolism	1	3	4	27	0.0778286	0.378832	LOC101740518(LOC101740518)	3HCD(3HCD),LOC101740658(LOC101740658),LOC101745599(LOC101745599)	http://www.kegg.jp/kegg-bin/show_pathway?map=map00062&multi_query=K00022+%23FFFFFF,green%0d%0aK10250+%23FFFFFF,purple%0d%0aK07511+%23FFFFFF,green%0d%0a
bmor00450	Selenocompound metabolism	Metabolism	Metabolism of other amino acids	1	1	2	8	0.0809156	0.378832	LOC692801(LOC692801)	LOC101745840(LOC101745840)	http://www.kegg.jp/kegg-bin/show_pathway?map=map00450&multi_query=K01758+%23FFFFFF,red%0d%0aK13811+%23FFFFFF,green%0d%0a
bmor04213	Longevity regulating pathway - multiple species	Organismal Systems	Aging	7	3	10	103	0.093469	0.411935	LOC101739615(LOC101739615),LOC101737125(LOC101737125),LOC732945(LOC732945),LOC100141438(LOC100141438),LOC778468(LOC778468),InR(InR),LOC105842848(LOC105842848)	Hsp20.1(Hsp20.1),Atg5(Atg5),LOC101742822(LOC101742822)	http://www.kegg.jp/kegg-bin/show_pathway?map=map04213&multi_query=K04527+%23FFFFFF,red%0d%0aK08045+%23FFFFFF,red%0d%0aK08339+%23FFFFFF,green%0d%0aK01768+%23FFFFFF,red%0d%0aK18644+%23FFFFFF,red%0d%0aK04456+%23FFFFFF,red%0d%0aK09542+%23FFFFFF,purple%0d%0a
bmor04136	Autophagy - other	Cellular Processes	Transport and catabolism	3	1	4	29	0.0959849	0.411935	LOC101740494(LOC101740494),LOC105842568(LOC105842568),LOC101740431(LOC101740431)	Atg5(Atg5)	http://www.kegg.jp/kegg-bin/show_pathway?map=map04136&multi_query=K08331+%23FFFFFF,red%0d%0aK17907+%23FFFFFF,red%0d%0aK08339+%23FFFFFF,green%0d%0a
bmor00053	Ascorbate and aldarate metabolism	Metabolism	Carbohydrate metabolism	6	3	9	92	0.104377	0.418914	UGT46A2(UGT46A2),UGT33D7(UGT33D7),UGT41A2(UGT41A2),UGT33D2(UGT33D2),UGT42A2(UGT42A2),LOC100101177(LOC100101177)	Ugt3(Ugt3),UGT33D5(UGT33D5),LOC105842100(LOC105842100)	http://www.kegg.jp/kegg-bin/show_pathway?map=map00053&multi_query=K00128+%23FFFFFF,green%0d%0aK00469+%23FFFFFF,red%0d%0aK00699+%23FFFFFF,purple%0d%0a
bmor00220	Arginine biosynthesis	Metabolism	Amino acid metabolism	2	2	4	30	0.105745	0.418914	NOS1(NOS1),NOS2(NOS2)	LOC101746161(LOC101746161),LOC101738265(LOC101738265)	http://www.kegg.jp/kegg-bin/show_pathway?map=map00220&multi_query=K01915+%23FFFFFF,green%0d%0aK14677+%23FFFFFF,green%0d%0aK13240+%23FFFFFF,red%0d%0a
bmor04080	Neuroactive ligand-receptor interaction	Environmental Information Processing	Signaling molecules and interaction	7	3	10	109	0.123846	0.472451	Lgr(Lgr),LOC101743146(LOC101743146),LOC101738624(LOC101738624),LOC101742329(LOC101742329),LOC101738353(LOC101738353),LOC100101171(LOC100101171),LOC101742917(LOC101742917)	LOC101744823(LOC101744823),LOC101737252(LOC101737252),LOC105841247(LOC105841247)	http://www.kegg.jp/kegg-bin/show_pathway?map=map04080&multi_query=K05202+%23FFFFFF,green%0d%0aK04163+%23FFFFFF,red%0d%0aK04249+%23FFFFFF,red%0d%0aK04815+%23FFFFFF,green%0d%0aK01312+%23FFFFFF,purple%0d%0aK04578+%23FFFFFF,red%0d%0a
bmor00512	Mucin type O-glycan biosynthesis	Metabolism	Glycan biosynthesis and metabolism	0	2	2	11	0.141176	0.519327	-	LOC101735613(LOC101735613),LOC101736088(LOC101736088)	http://www.kegg.jp/kegg-bin/show_pathway?map=map00512&multi_query=K00710+%23FFFFFF,green%0d%0a
bmor00470	D-Amino acid metabolism	Metabolism	Metabolism of other amino acids	0	1	1	3	0.171685	0.59282	-	LOC101746741(LOC101746741)	http://www.kegg.jp/kegg-bin/show_pathway?map=map00470&multi_query=K00272+%23FFFFFF,green%0d%0a
bmor00600	Sphingolipid metabolism	Metabolism	Lipid metabolism	2	2	4	36	0.172666	0.59282	LOC101743119(LOC101743119),LOC101746114(LOC101746114)	Gal(Gal),LOC101744377(LOC101744377)	http://www.kegg.jp/kegg-bin/show_pathway?map=map00600&multi_query=K12351+%23FFFFFF,red%0d%0aK12349+%23FFFFFF,green%0d%0aK17108+%23FFFFFF,red%0d%0aK12309+%23FFFFFF,green%0d%0a
bmor00052	Galactose metabolism	Metabolism	Carbohydrate metabolism	0	4	4	37	0.185011	0.614715	-	LOC101741353(LOC101741353),LOC101746316(LOC101746316),Gal(Gal),LOC101739565(LOC101739565)	http://www.kegg.jp/kegg-bin/show_pathway?map=map00052&multi_query=K01784+%23FFFFFF,green%0d%0aK00011+%23FFFFFF,green%0d%0aK12309+%23FFFFFF,green%0d%0a
bmor00061	Fatty acid biosynthesis	Metabolism	Lipid metabolism	1	2	3	25	0.191952	0.617846	LOC101742625(LOC101742625)	LOC693038(LOC693038),LOC110385370(LOC110385370)	http://www.kegg.jp/kegg-bin/show_pathway?map=map00061&multi_query=K00665+%23FFFFFF,purple%0d%0a
bmor00330	Arginine and proline metabolism	Metabolism	Amino acid metabolism	4	2	6	65	0.200914	0.627096	LOC101738073(LOC101738073),NOS1(NOS1),LOC692683(LOC692683),NOS2(NOS2)	LOC101738901(LOC101738901),LOC105842100(LOC105842100)	http://www.kegg.jp/kegg-bin/show_pathway?map=map00330&multi_query=K00819+%23FFFFFF,green%0d%0aK00657+%23FFFFFF,red%0d%0aK00472+%23FFFFFF,red%0d%0aK00128+%23FFFFFF,green%0d%0aK13240+%23FFFFFF,red%0d%0a
bmor00603	Glycosphingolipid biosynthesis - globo and isoglobo series	Metabolism	Glycan biosynthesis and metabolism	0	2	2	14	0.207894	0.629797	-	GlcNAcase1(GlcNAcase1),GlcNAcase2(GlcNAcase2)	http://www.kegg.jp/kegg-bin/show_pathway?map=map00603&multi_query=K12373+%23FFFFFF,green%0d%0a
bmor04137	Mitophagy - animal	Cellular Processes	Transport and catabolism	2	2	4	42	0.250444	0.700725	LOC101740924(LOC101740924),LOC101740431(LOC101740431)	LOC101736835(LOC101736835),Atg5(Atg5)	http://www.kegg.jp/kegg-bin/show_pathway?map=map04137&multi_query=K09455+%23FFFFFF,red%0d%0aK04448+%23FFFFFF,green%0d%0aK17907+%23FFFFFF,red%0d%0aK08339+%23FFFFFF,green%0d%0a
bmor03008	Ribosome biogenesis in eukaryotes	Genetic Information Processing	Translation	5	1	6	70	0.251112	0.700725	LOC101735989(LOC101735989),LOC101744752(LOC101744752),LOC101745950(LOC101745950),LOC101737534(LOC101737534),LOC101742458(LOC101742458)	LOC693087(LOC693087)	http://www.kegg.jp/kegg-bin/show_pathway?map=map03008&multi_query=K14545+%23FFFFFF,red%0d%0aK14573+%23FFFFFF,red%0d%0aK14565+%23FFFFFF,red%0d%0aK11883+%23FFFFFF,red%0d%0aK03539+%23FFFFFF,green%0d%0aK11131+%23FFFFFF,red%0d%0a
bmor00590	Arachidonic acid metabolism	Metabolism	Lipid metabolism	1	2	3	29	0.257391	0.700725	LOC101738819(LOC101738819)	GSTs2(GSTs2),LOC101742796(LOC101742796)	http://www.kegg.jp/kegg-bin/show_pathway?map=map00590&multi_query=K00079+%23FFFFFF,green%0d%0aK18592+%23FFFFFF,red%0d%0aK04097+%23FFFFFF,green%0d%0a
bmor00750	Vitamin B6 metabolism	Metabolism	Metabolism of cofactors and vitamins	1	0	1	5	0.269504	0.700725	Psat1(Psat1)	-	http://www.kegg.jp/kegg-bin/show_pathway?map=map00750&multi_query=K00831+%23FFFFFF,red%0d%0a
bmor00740	Riboflavin metabolism	Metabolism	Metabolism of cofactors and vitamins	1	0	1	5	0.269504	0.700725	LOC692857(LOC692857)	-	http://www.kegg.jp/kegg-bin/show_pathway?map=map00740&multi_query=K14394+%23FFFFFF,red%0d%0a
bmor00380	Tryptophan metabolism	Metabolism	Amino acid metabolism	2	4	6	72	0.272126	0.700725	Kmo(Kmo),Kynu(Kynu)	3HCD(3HCD),LOC105842100(LOC105842100),LOC101745599(LOC101745599),LOC692675(LOC692675)	http://www.kegg.jp/kegg-bin/show_pathway?map=map00380&multi_query=K00022+%23FFFFFF,green%0d%0aK01593+%23FFFFFF,green%0d%0aK00128+%23FFFFFF,green%0d%0aK07511+%23FFFFFF,green%0d%0aK00486+%23FFFFFF,red%0d%0aK01556+%23FFFFFF,red%0d%0a
bmor04068	FoxO signaling pathway	Environmental Information Processing	Signal transduction	4	4	8	102	0.279203	0.701411	Foxg1(Foxg1),LOC100141438(LOC100141438),InR(InR),LOC101741679(LOC101741679)	LOC101738852(LOC101738852),LOC101745393(LOC101745393),LOC101742570(LOC101742570),LOC101740791(LOC101740791)	http://www.kegg.jp/kegg-bin/show_pathway?map=map04068&multi_query=K09385+%23FFFFFF,purple%0d%0aK04527+%23FFFFFF,red%0d%0aK04361+%23FFFFFF,red%0d%0aK06643+%23FFFFFF,green%0d%0aK04402+%23FFFFFF,green%0d%0aK10151+%23FFFFFF,green%0d%0aK04456+%23FFFFFF,red%0d%0a
bmor00250	Alanine, aspartate and glutamate metabolism	Metabolism	Amino acid metabolism	1	2	3	32	0.308235	0.7284	LOC101744960(LOC101744960)	LOC101738265(LOC101738265),LOC101746741(LOC101746741)	http://www.kegg.jp/kegg-bin/show_pathway?map=map00250&multi_query=K00827+%23FFFFFF,red%0d%0aK00272+%23FFFFFF,green%0d%0aK01915+%23FFFFFF,green%0d%0a
bmor00440	Phosphonate and phosphinate metabolism	Metabolism	Metabolism of other amino acids	0	1	1	6	0.314012	0.7284	-	LOC101745152(LOC101745152)	http://www.kegg.jp/kegg-bin/show_pathway?map=map00440&multi_query=K00967+%23FFFFFF,green%0d%0a
bmor00280	Valine, leucine and isoleucine degradation	Metabolism	Amino acid metabolism	1	5	6	76	0.315312	0.7284	LOC101744960(LOC101744960)	Hmg-s(Hmg-s),3HCD(3HCD),LOC105842100(LOC105842100),LOC101741452(LOC101741452),LOC101745599(LOC101745599)	http://www.kegg.jp/kegg-bin/show_pathway?map=map00280&multi_query=K00827+%23FFFFFF,red%0d%0aK00022+%23FFFFFF,green%0d%0aK01641+%23FFFFFF,green%0d%0aK00128+%23FFFFFF,green%0d%0aK05605+%23FFFFFF,green%0d%0aK07511+%23FFFFFF,green%0d%0a
bmor00230	Purine metabolism	Metabolism	Nucleotide metabolism	4	4	8	107	0.324976	0.7284	LOC101738209(LOC101738209),LOC101739615(LOC101739615),LOC105842848(LOC105842848),LOC101737125(LOC101737125)	LOC101745840(LOC101745840),LOC101735797(LOC101735797),Adgf(Adgf),LOC101743020(LOC101743020)	http://www.kegg.jp/kegg-bin/show_pathway?map=map00230&multi_query=K01466+%23FFFFFF,green%0d%0aK08045+%23FFFFFF,red%0d%0aK00939+%23FFFFFF,green%0d%0aK19572+%23FFFFFF,green%0d%0aK00106+%23FFFFFF,red%0d%0aK13811+%23FFFFFF,green%0d%0aK01768+%23FFFFFF,red%0d%0a
bmor02010	ABC transporters	Environmental Information Processing	Membrane transport	2	1	3	33	0.325305	0.7284	LOC101735703(LOC101735703),LOC101746706(LOC101746706)	LOC101740576(LOC101740576)	http://www.kegg.jp/kegg-bin/show_pathway?map=map02010&multi_query=K05641+%23FFFFFF,green%0d%0aK05665+%23FFFFFF,red%0d%0aK05658+%23FFFFFF,red%0d%0a
bmor04711	Circadian rhythm - fly	Organismal Systems	Environmental adaptation	1	0	1	9	0.431982	0.876754	Per(Per)	-	http://www.kegg.jp/kegg-bin/show_pathway?map=map04711&multi_query=K02633+%23FFFFFF,red%0d%0a
bmor04122	Sulfur relay system	Genetic Information Processing	Folding, sorting and degradation	0	1	1	9	0.431982	0.876754	-	LOC101736222(LOC101736222)	http://www.kegg.jp/kegg-bin/show_pathway?map=map04122&multi_query=K03635+%23FFFFFF,green%0d%0a
bmor00513	Various types of N-glycan biosynthesis	Metabolism	Glycan biosynthesis and metabolism	1	3	4	55	0.432719	0.876754	LOC101742100(LOC101742100)	LOC101741427(LOC101741427),GlcNAcase1(GlcNAcase1),GlcNAcase2(GlcNAcase2)	http://www.kegg.jp/kegg-bin/show_pathway?map=map00513&multi_query=K03845+%23FFFFFF,green%0d%0aK12373+%23FFFFFF,green%0d%0aK14459+%23FFFFFF,red%0d%0a
bmor00514	Other types of O-glycan biosynthesis	Metabolism	Glycan biosynthesis and metabolism	0	2	2	24	0.434121	0.876754	-	LOC101735613(LOC101735613),LOC101736088(LOC101736088)	http://www.kegg.jp/kegg-bin/show_pathway?map=map00514&multi_query=K00710+%23FFFFFF,green%0d%0a
bmor04130	SNARE interactions in vesicular transport	Genetic Information Processing	Folding, sorting and degradation	1	1	2	24	0.434121	0.876754	LOC101742407(LOC101742407)	LOC101742448(LOC101742448)	http://www.kegg.jp/kegg-bin/show_pathway?map=map04130&multi_query=K08489+%23FFFFFF,green%0d%0aK08488+%23FFFFFF,red%0d%0a
bmor00900	Terpenoid backbone biosynthesis	Metabolism	Metabolism of terpenoids and polyketides	1	1	2	25	0.455179	0.901604	Fps(Fps)	Hmg-s(Hmg-s)	http://www.kegg.jp/kegg-bin/show_pathway?map=map00900&multi_query=K00787+%23FFFFFF,red%0d%0aK01641+%23FFFFFF,green%0d%0a
bmor00920	Sulfur metabolism	Metabolism	Energy metabolism	0	1	1	11	0.499177	0.9701	-	LOC101745840(LOC101745840)	http://www.kegg.jp/kegg-bin/show_pathway?map=map00920&multi_query=K13811+%23FFFFFF,green%0d%0a
bmor00232	Caffeine metabolism	Metabolism	Biosynthesis of other secondary metabolites	1	0	1	12	0.529746	0.988501	LOC101738209(LOC101738209)	-	http://www.kegg.jp/kegg-bin/show_pathway?map=map00232&multi_query=K00106+%23FFFFFF,red%0d%0a
bmor00640	Propanoate metabolism	Metabolism	Carbohydrate metabolism	0	2	2	29	0.534665	0.988501	-	LOC101741452(LOC101741452),LOC101745599(LOC101745599)	http://www.kegg.jp/kegg-bin/show_pathway?map=map00640&multi_query=K05605+%23FFFFFF,green%0d%0aK07511+%23FFFFFF,green%0d%0a
bmor00270	Cysteine and methionine metabolism	Metabolism	Amino acid metabolism	3	0	3	46	0.537438	0.988501	LOC692801(LOC692801),Psat1(Psat1),LOC101744960(LOC101744960)	-	http://www.kegg.jp/kegg-bin/show_pathway?map=map00270&multi_query=K00827+%23FFFFFF,red%0d%0aK01758+%23FFFFFF,red%0d%0aK00831+%23FFFFFF,red%0d%0a
bmor00981	Insect hormone biosynthesis	Metabolism	Metabolism of terpenoids and polyketides	1	3	4	64	0.552768	0.991744	LOC101737486(LOC101737486)	P450(P450),Cyp18a1(Cyp18a1),LOC105842100(LOC105842100)	http://www.kegg.jp/kegg-bin/show_pathway?map=map00981&multi_query=K15825+%23FFFFFF,red%0d%0aK14985+%23FFFFFF,green%0d%0aK00128+%23FFFFFF,green%0d%0aK14937+%23FFFFFF,green%0d%0a
bmor00360	Phenylalanine metabolism	Metabolism	Amino acid metabolism	0	1	1	13	0.558458	0.991744	-	LOC692675(LOC692675)	http://www.kegg.jp/kegg-bin/show_pathway?map=map00360&multi_query=K01593+%23FFFFFF,green%0d%0a
bmor03020	RNA polymerase	Genetic Information Processing	Transcription	0	2	2	31	0.57134	0.997424	-	LOC101736490(LOC101736490),LOC101746123(LOC101746123)	http://www.kegg.jp/kegg-bin/show_pathway?map=map03020&multi_query=K03009+%23FFFFFF,green%0d%0aK03022+%23FFFFFF,green%0d%0a
bmor00534	Glycosaminoglycan biosynthesis - heparan sulfate / heparin	Metabolism	Glycan biosynthesis and metabolism	0	1	1	16	0.634538	0.99789	-	LOC101743047(LOC101743047)	http://www.kegg.jp/kegg-bin/show_pathway?map=map00534&multi_query=K02577+%23FFFFFF,green%0d%0a
bmor00051	Fructose and mannose metabolism	Metabolism	Carbohydrate metabolism	1	1	2	36	0.653696	0.99789	LOC101738079(LOC101738079)	LOC101739565(LOC101739565)	http://www.kegg.jp/kegg-bin/show_pathway?map=map00051&multi_query=K00011+%23FFFFFF,green%0d%0aK00008+%23FFFFFF,red%0d%0a
bmor03460	Fanconi anemia pathway	Genetic Information Processing	Replication and repair	1	1	2	36	0.653696	0.99789	LOC101738854(LOC101738854)	LOC101745354(LOC101745354)	http://www.kegg.jp/kegg-bin/show_pathway?map=map03460&multi_query=K03515+%23FFFFFF,red%0d%0aK15365+%23FFFFFF,green%0d%0a
bmor03022	Basal transcription factors	Genetic Information Processing	Transcription	1	1	2	36	0.653696	0.99789	LOC101739506(LOC101739506)	LOC101736484(LOC101736484)	http://www.kegg.jp/kegg-bin/show_pathway?map=map03022&multi_query=K03124+%23FFFFFF,red%0d%0aK14649+%23FFFFFF,green%0d%0a
bmor00910	Nitrogen metabolism	Metabolism	Energy metabolism	0	1	1	17	0.656878	0.99789	-	LOC101738265(LOC101738265)	http://www.kegg.jp/kegg-bin/show_pathway?map=map00910&multi_query=K01915+%23FFFFFF,green%0d%0a
bmor00260	Glycine, serine and threonine metabolism	Metabolism	Amino acid metabolism	4	0	4	75	0.679167	0.99789	LOC692801(LOC692801),Psat1(Psat1),LOC101744960(LOC101744960),LOC101746910(LOC101746910)	-	http://www.kegg.jp/kegg-bin/show_pathway?map=map00260&multi_query=K00827+%23FFFFFF,red%0d%0aK01758+%23FFFFFF,red%0d%0aK00108+%23FFFFFF,red%0d%0aK00831+%23FFFFFF,red%0d%0a
bmor00190	Oxidative phosphorylation	Metabolism	Energy metabolism	7	1	8	151	0.710798	0.99789	LOC101741915(LOC101741915),LOC100134921(LOC100134921),LOC692925(LOC692925),LOC780848(LOC780848),LOC101742516(LOC101742516),LOC778517(LOC778517),LOC732900(LOC732900)	LOC101744515(LOC101744515)	http://www.kegg.jp/kegg-bin/show_pathway?map=map00190&multi_query=K02129+%23FFFFFF,red%0d%0aK02140+%23FFFFFF,green%0d%0aK02154+%23FFFFFF,red%0d%0aK02127+%23FFFFFF,red%0d%0aK03935+%23FFFFFF,red%0d%0aK02263+%23FFFFFF,red%0d%0aK03662+%23FFFFFF,red%0d%0aK00411+%23FFFFFF,red%0d%0a
bmor00350	Tyrosine metabolism	Metabolism	Amino acid metabolism	0	1	1	20	0.716065	0.99789	-	LOC692675(LOC692675)	http://www.kegg.jp/kegg-bin/show_pathway?map=map00350&multi_query=K01593+%23FFFFFF,green%0d%0a
bmor00020	Citrate cycle (TCA cycle)	Metabolism	Carbohydrate metabolism	1	1	2	41	0.722999	0.99789	LOC101739299(LOC101739299)	LOC101741993(LOC101741993)	http://www.kegg.jp/kegg-bin/show_pathway?map=map00020&multi_query=K01648+%23FFFFFF,green%0d%0aK00030+%23FFFFFF,red%0d%0a
bmor03430	Mismatch repair	Genetic Information Processing	Replication and repair	0	1	1	21	0.733442	0.99789	-	LOC101743378(LOC101743378)	http://www.kegg.jp/kegg-bin/show_pathway?map=map03430&multi_query=K08735+%23FFFFFF,green%0d%0a
bmor00564	Glycerophospholipid metabolism	Metabolism	Lipid metabolism	2	2	4	81	0.736765	0.99789	LOC101743505(LOC101743505),LOC101736437(LOC101736437)	LOC101745152(LOC101745152),LOC101736117(LOC101736117)	http://www.kegg.jp/kegg-bin/show_pathway?map=map00564&multi_query=K00967+%23FFFFFF,green%0d%0aK16860+%23FFFFFF,green%0d%0aK13506+%23FFFFFF,red%0d%0aK01049+%23FFFFFF,red%0d%0a
bmor03060	Protein export	Genetic Information Processing	Folding, sorting and degradation	0	1	1	22	0.74976	0.99789	-	HSP70(HSP70)	http://www.kegg.jp/kegg-bin/show_pathway?map=map03060&multi_query=K09490+%23FFFFFF,green%0d%0a
bmor04391	Hippo signaling pathway - fly	Environmental Information Processing	Signal transduction	3	0	3	65	0.767096	0.99789	A1(A1),LOC101737806(LOC101737806),LOC101740520(LOC101740520)	-	http://www.kegg.jp/kegg-bin/show_pathway?map=map04391&multi_query=K16672+%23FFFFFF,red%0d%0aK04354+%23FFFFFF,red%0d%0aK05692+%23FFFFFF,red%0d%0a
bmor00310	Lysine degradation	Metabolism	Amino acid metabolism	1	3	4	85	0.770644	0.99789	LOC101737263(LOC101737263)	LOC105842100(LOC105842100),LOC101745599(LOC101745599),3HCD(3HCD)	http://www.kegg.jp/kegg-bin/show_pathway?map=map00310&multi_query=K00022+%23FFFFFF,green%0d%0aK00128+%23FFFFFF,green%0d%0aK07511+%23FFFFFF,green%0d%0aK06101+%23FFFFFF,red%0d%0a
bmor00410	beta-Alanine metabolism	Metabolism	Metabolism of other amino acids	0	3	3	67	0.784853	0.99789	-	LOC105842100(LOC105842100),LOC101741452(LOC101741452),LOC101745599(LOC101745599)	http://www.kegg.jp/kegg-bin/show_pathway?map=map00410&multi_query=K00128+%23FFFFFF,green%0d%0aK05605+%23FFFFFF,green%0d%0aK07511+%23FFFFFF,green%0d%0a
bmor00561	Glycerolipid metabolism	Metabolism	Lipid metabolism	1	3	4	87	0.786265	0.99789	LOC101736437(LOC101736437)	LOC101743526(LOC101743526),LOC105842100(LOC105842100),LOC101739565(LOC101739565)	http://www.kegg.jp/kegg-bin/show_pathway?map=map00561&multi_query=K00128+%23FFFFFF,green%0d%0aK13506+%23FFFFFF,red%0d%0aK00011+%23FFFFFF,green%0d%0aK14457+%23FFFFFF,green%0d%0a
bmor04150	mTOR signaling pathway	Environmental Information Processing	Signal transduction	3	3	6	128	0.802369	0.99789	LOC101740097(LOC101740097),LOC100141438(LOC100141438),InR(InR)	LOC101745514(LOC101745514),LOC101741216(LOC101741216),LOC101742593(LOC101742593)	http://www.kegg.jp/kegg-bin/show_pathway?map=map04150&multi_query=K04527+%23FFFFFF,red%0d%0aK02842+%23FFFFFF,green%0d%0aK00445+%23FFFFFF,green%0d%0aK02354+%23FFFFFF,green%0d%0aK02375+%23FFFFFF,red%0d%0aK04456+%23FFFFFF,red%0d%0a
bmor04320	Dorso-ventral axis formation	Organismal Systems	Development and regeneration	1	0	1	26	0.805674	0.99789	LOC101741679(LOC101741679)	-	http://www.kegg.jp/kegg-bin/show_pathway?map=map04320&multi_query=K04361+%23FFFFFF,red%0d%0a
bmor03015	mRNA surveillance pathway	Genetic Information Processing	Translation	3	0	3	70	0.809389	0.99789	LOC101742820(LOC101742820),LOC101735812(LOC101735812),LOC101740520(LOC101740520)	-	http://www.kegg.jp/kegg-bin/show_pathway?map=map03015&multi_query=K04354+%23FFFFFF,red%0d%0aK13171+%23FFFFFF,red%0d%0aK14411+%23FFFFFF,red%0d%0a
bmor01040	Biosynthesis of unsaturated fatty acids	Metabolism	Lipid metabolism	1	1	2	49	0.809451	0.99789	LOC101740518(LOC101740518)	LOC101740658(LOC101740658)	http://www.kegg.jp/kegg-bin/show_pathway?map=map01040&multi_query=K10250+%23FFFFFF,purple%0d%0a
bmor04140	Autophagy - animal	Cellular Processes	Transport and catabolism	4	1	5	110	0.810281	0.99789	LOC101740494(LOC101740494),LOC105842568(LOC105842568),LOC100141438(LOC100141438),LOC101740431(LOC101740431)	Atg5(Atg5)	http://www.kegg.jp/kegg-bin/show_pathway?map=map04140&multi_query=K08331+%23FFFFFF,red%0d%0aK17907+%23FFFFFF,red%0d%0aK08339+%23FFFFFF,green%0d%0aK04456+%23FFFFFF,red%0d%0a
bmor04120	Ubiquitin mediated proteolysis	Genetic Information Processing	Folding, sorting and degradation	0	4	4	94	0.834375	0.99789	-	LOC733026(LOC733026),LOC101740182(LOC101740182),LOC101745393(LOC101745393),LOC101739221(LOC101739221)	http://www.kegg.jp/kegg-bin/show_pathway?map=map04120&multi_query=K04707+%23FFFFFF,green%0d%0aK06643+%23FFFFFF,green%0d%0aK03871+%23FFFFFF,green%0d%0aK10684+%23FFFFFF,green%0d%0a
bmor04214	Apoptosis - fly	Cellular Processes	Cell growth and death	1	1	2	52	0.83514	0.99789	LOC101741679(LOC101741679)	LOC101736835(LOC101736835)	http://www.kegg.jp/kegg-bin/show_pathway?map=map04214&multi_query=K04361+%23FFFFFF,red%0d%0aK04448+%23FFFFFF,green%0d%0a
bmor04144	Endocytosis	Cellular Processes	Transport and catabolism	4	2	6	134	0.836206	0.99789	LOC101736454(LOC101736454),LOC101740336(LOC101740336),LOC101741679(LOC101741679),LOC101737456(LOC101737456)	LOC101745393(LOC101745393),LOC101740182(LOC101740182)	http://www.kegg.jp/kegg-bin/show_pathway?map=map04144&multi_query=K04707+%23FFFFFF,green%0d%0aK12470+%23FFFFFF,red%0d%0aK04361+%23FFFFFF,red%0d%0aK12491+%23FFFFFF,red%0d%0aK06643+%23FFFFFF,green%0d%0aK17919+%23FFFFFF,red%0d%0a
bmor00071	Fatty acid degradation	Metabolism	Lipid metabolism	0	3	3	74	0.838411	0.99789	-	3HCD(3HCD),LOC105842100(LOC105842100),LOC101745599(LOC101745599)	http://www.kegg.jp/kegg-bin/show_pathway?map=map00071&multi_query=K00022+%23FFFFFF,green%0d%0aK00128+%23FFFFFF,green%0d%0aK07511+%23FFFFFF,green%0d%0a
bmor04624	Toll and Imd signaling pathway	Organismal Systems	Immune system	0	2	2	53	0.842985	0.99789	-	LOC101736835(LOC101736835),LOC101735926(LOC101735926)	http://www.kegg.jp/kegg-bin/show_pathway?map=map04624&multi_query=K04448+%23FFFFFF,green%0d%0aK01446+%23FFFFFF,green%0d%0a
bmor00565	Ether lipid metabolism	Metabolism	Lipid metabolism	0	1	1	30	0.849142	0.99789	-	LOC101736117(LOC101736117)	http://www.kegg.jp/kegg-bin/show_pathway?map=map00565&multi_query=K16860+%23FFFFFF,green%0d%0a
bmor04745	Phototransduction - fly	Organismal Systems	Sensory system	1	0	1	32	0.867096	0.99789	A1(A1)	-	http://www.kegg.jp/kegg-bin/show_pathway?map=map04745&multi_query=K05692+%23FFFFFF,red%0d%0a
bmor04141	Protein processing in endoplasmic reticulum	Genetic Information Processing	Folding, sorting and degradation	3	3	6	148	0.89727	0.99789	LOC101746261(LOC101746261),LOC101743498(LOC101743498),LOC778468(LOC778468)	Hsp20.1(Hsp20.1),HSP70(HSP70),LOC101742822(LOC101742822)	http://www.kegg.jp/kegg-bin/show_pathway?map=map04141&multi_query=K09487+%23FFFFFF,red%0d%0aK09490+%23FFFFFF,green%0d%0aK08288+%23FFFFFF,red%0d%0aK09542+%23FFFFFF,purple%0d%0a
bmor04350	TGF-beta signaling pathway	Environmental Information Processing	Signal transduction	1	0	1	37	0.903214	0.99789	Ptx1(Ptx1)	-	http://www.kegg.jp/kegg-bin/show_pathway?map=map04350&multi_query=K04686+%23FFFFFF,red%0d%0a
bmor00510	N-Glycan biosynthesis	Metabolism	Glycan biosynthesis and metabolism	0	1	1	38	0.909168	0.99789	-	LOC101741427(LOC101741427)	http://www.kegg.jp/kegg-bin/show_pathway?map=map00510&multi_query=K03845+%23FFFFFF,green%0d%0a
bmor04013	MAPK signaling pathway - fly	Environmental Information Processing	Signal transduction	1	2	3	89	0.915872	0.99789	LOC101741679(LOC101741679)	LOC100302610(LOC100302610),LOC101736835(LOC101736835)	http://www.kegg.jp/kegg-bin/show_pathway?map=map04013&multi_query=K04361+%23FFFFFF,red%0d%0aK04448+%23FFFFFF,green%0d%0aK20211+%23FFFFFF,green%0d%0a
bmor00970	Aminoacyl-tRNA biosynthesis	Genetic Information Processing	Translation	1	0	1	40	0.920003	0.99789	LOC693023(LOC693023)	-	http://www.kegg.jp/kegg-bin/show_pathway?map=map00970&multi_query=K01872+%23FFFFFF,red%0d%0a
bmor00240	Pyrimidine metabolism	Metabolism	Nucleotide metabolism	1	0	1	42	0.929551	0.99789	LOC692850(LOC692850)	-	http://www.kegg.jp/kegg-bin/show_pathway?map=map00240&multi_query=K13421+%23FFFFFF,red%0d%0a
bmor00340	Histidine metabolism	Metabolism	Amino acid metabolism	0	1	1	44	0.937965	0.99789	-	LOC105842100(LOC105842100)	http://www.kegg.jp/kegg-bin/show_pathway?map=map00340&multi_query=K00128+%23FFFFFF,green%0d%0a
bmor00630	Glyoxylate and dicarboxylate metabolism	Metabolism	Carbohydrate metabolism	0	1	1	44	0.937965	0.99789	-	LOC101738265(LOC101738265)	http://www.kegg.jp/kegg-bin/show_pathway?map=map00630&multi_query=K01915+%23FFFFFF,green%0d%0a
bmor00562	Inositol phosphate metabolism	Metabolism	Carbohydrate metabolism	1	0	1	46	0.945378	0.99789	LOC100101177(LOC100101177)	-	http://www.kegg.jp/kegg-bin/show_pathway?map=map00562&multi_query=K00469+%23FFFFFF,red%0d%0a
bmor03013	Nucleocytoplasmic transport	Genetic Information Processing	Translation	2	0	2	77	0.954043	0.99789	LOC101735812(LOC101735812),LOC101745691(LOC101745691)	-	http://www.kegg.jp/kegg-bin/show_pathway?map=map03013&multi_query=K13174+%23FFFFFF,red%0d%0aK13171+%23FFFFFF,red%0d%0a
bmor04146	Peroxisome	Cellular Processes	Transport and catabolism	2	2	4	128	0.958636	0.99789	LOC101738209(LOC101738209),Jafrac1(Jafrac1)	LOC733112(LOC733112),LOC101746741(LOC101746741)	http://www.kegg.jp/kegg-bin/show_pathway?map=map04146&multi_query=K13347+%23FFFFFF,green%0d%0aK00272+%23FFFFFF,green%0d%0aK00106+%23FFFFFF,red%0d%0aK13279+%23FFFFFF,red%0d%0a
bmor00770	Pantothenate and CoA biosynthesis	Metabolism	Metabolism of cofactors and vitamins	0	1	1	56	0.971126	0.99789	-	LOC105842100(LOC105842100)	http://www.kegg.jp/kegg-bin/show_pathway?map=map00770&multi_query=K00128+%23FFFFFF,green%0d%0a
bmor00620	Pyruvate metabolism	Metabolism	Carbohydrate metabolism	0	1	1	78	0.992947	0.99789	-	LOC105842100(LOC105842100)	http://www.kegg.jp/kegg-bin/show_pathway?map=map00620&multi_query=K00128+%23FFFFFF,green%0d%0a
bmor00010	Glycolysis / Gluconeogenesis	Metabolism	Carbohydrate metabolism	0	1	1	81	0.994185	0.99789	-	LOC105842100(LOC105842100)	http://www.kegg.jp/kegg-bin/show_pathway?map=map00010&multi_query=K00128+%23FFFFFF,green%0d%0a
bmor03040	Spliceosome	Genetic Information Processing	Transcription	1	1	2	129	0.997487	0.99789	LOC101737477(LOC101737477)	LOC733037(LOC733037)	http://www.kegg.jp/kegg-bin/show_pathway?map=map03040&multi_query=K12837+%23FFFFFF,green%0d%0aK12858+%23FFFFFF,red%0d%0a
bmor03010	Ribosome	Genetic Information Processing	Translation	2	0	2	132	0.99789	0.99789	LOC101746056(LOC101746056),LOC101739965(LOC101739965)	-	http://www.kegg.jp/kegg-bin/show_pathway?map=map03010&multi_query=K02992+%23FFFFFF,red%0d%0aK02956+%23FFFFFF,red%0d%0a
